# Supplementary material for: Protein acetylation affects acetate metabolism, motility and acid stress response in Escherichia coli
Source: Mol Syst Biol. 2014 Nov 28;10(11):762. doi: 10.15252/msb.20145227 (PMC4299603; doi:10.15252/msb.20145227)
Supplement: Supplementary file 22 — Supplementary Dataset S1 [file msb0010-0762-sd22.xlsx]

## Sheet: Column header
Column header	Description
Positions within proteins	The positions of the modifications in all possible protein amino acid sequences.
Protein	Identifiers of all possible proteins this site is associated with.
Leading proteins	Identifier of the protein this peptide is associated with.
Fasta headers	Descriptions of proteins this peptide is associated with.
Localization prob	Probability that the site is correctly localized at the position in the peptide.
Sequence window	15 amino acids window surrounding the acetylation site.
PEP	Posterior Error Probability of the identification. This value essentially operates as a p-value, where smaller is more significant.
Score	The Andromeda score of the identification.
Modified sequence	Sequence representation of the peptide including location(s) of modified amino acids.
Acetyl (K) Probabilities	Sequence representation of the peptide including the probability of acetylation occuring at each lysine residue.
Charge	Charge state of the precursor ion.
m/z	Recalibrated m/z of the precursor ion.
Mass error [ppm]	Mass error of the recalibrated mass-over-charge value of the precursor ion in comparison to the predicted monoisotopic mass of the identified peptide sequence.
Acetyl cobB/wt1	Acetyl(K) ratio of cobB mutant /wild-type repl. 1
Acetyl cobB/wt2	Acetyl(K) ratio of cobB mutant /wild-type repl. 2
Acetyl cobB/wt3	Acetyl(K) ratio of cobB mutant /wild-type repl. 3
Acetyl cobB/wt4	Acetyl(K) ratio of cobB mutant /wild-type repl. 4
Acetyl pat/wt1	Acetyl(K) ratio of patZ mutant /wild-type repl. 1
Acetyl pat/wt2	Acetyl(K) ratio of patZ mutant /wild-type repl. 2
Acetyl pat/wt3	Acetyl(K) ratio of patZ mutant /wild-type repl. 3
Acetyl pat/wt4	Acetyl(K) ratio of patZ mutant /wild-type repl. 4

## Sheet: Acetate cultures
Positions within proteins	Leading proteins	Protein	Protein names	Gene names	Fasta headers	Localization prob	Sequence window	PEP	Score	Modified sequence	Charge	m/z	Mass error [ppm]	cobB/wt1	cobB/wt2	cobB/wt3	cobB/wt4	pat/wt1	pat/wt2	pat/wt3	pat/wt4
46	P0ABD5	P0ABD5	Acetyl-coenzyme A carboxylase carboxyl transferase subunit alpha	accA	>sp|P0ABD5|ACCA_ECOLI Acetyl-coenzyme A carboxylase carboxyl transferase subunit alpha OS=Escherichia coli (strain K12) GN=accA PE=1 SV=2	1	KLDINIDEEVHRLREKSVELTRKIFADLGAW	4.87443e-05	80.24	_EK(ac)SVELTRK_	3	377.884	0.097866			1.27708				2.87032
262	P0ABD5	P0ABD5	Acetyl-coenzyme A carboxylase carboxyl transferase subunit alpha	accA	>sp|P0ABD5|ACCA_ECOLI Acetyl-coenzyme A carboxylase carboxyl transferase subunit alpha OS=Escherichia coli (strain K12) GN=accA PE=1 SV=2	1	AAEAMGIIAPRLKELKLIDSIIPEPLGGAHR	2.55742e-10	74.786	_ELK(ac)LIDSIIPEPLGGAHR_	3	667.377	2.4584			0.980588				2.31903
99	P0ABD5	P0ABD5	Acetyl-coenzyme A carboxylase carboxyl transferase subunit alpha	accA	>sp|P0ABD5|ACCA_ECOLI Acetyl-coenzyme A carboxylase carboxyl transferase subunit alpha OS=Escherichia coli (strain K12) GN=accA PE=1 SV=2	1	DEFDELAGDRAYADDKAIVGGIARLDGRPVM	3.88929e-26	140.08	_AYADDK(ac)AIVGGIAR_	3	487.928	0.41328			1.16662				2.12056
144	P24182	P24182	Biotin carboxylase	accC	>sp|P24182|ACCC_ECOLI Biotin carboxylase OS=Escherichia coli (strain K12) GN=accC PE=1 SV=2	0.999997	PCVPGSDGPLGDDMDKNRAIAKRIGYPVIIK	6.36421e-74	167.45	_KAGVPCVPGSDGPLGDDMDK(ac)NR_	3	776.363	-0.42049	1.95541	1.60535	0.995564	1.65153	5.50054	3.08652	2.18278	3.38494
442	P24182	P24182	Biotin carboxylase	accC	>sp|P24182|ACCC_ECOLI Biotin carboxylase OS=Escherichia coli (strain K12) GN=accC PE=1 SV=2	1	DENFQHGGTNIHYLEKKLGLQEK________	1.412e-18	99.999	_IMNDENFQHGGTNIHYLEK(ac)K_	4	608.293	-1.1686		6.77085				3.22492
100	P0A9Q5	P0A9Q5	Acetyl-coenzyme A carboxylase carboxyl transferase subunit beta	accD	>sp|P0A9Q5|ACCD_ECOLI Acetyl-coenzyme A carboxylase carboxyl transferase subunit beta OS=Escherichia coli (strain K12) GN=accD PE=1 SV=1	1	FRDSKKYKDRLASAQKETGEKDALVVMKGTL	1.19647e-41	188.59	_LASAQK(ac)ETGEK_	2	602.314	1.2767			1.31313	0.851179			2.98888	2.29703
84	P0A9Q5	P0A9Q5	Acetyl-coenzyme A carboxylase carboxyl transferase subunit beta	accD	>sp|P0A9Q5|ACCD_ECOLI Acetyl-coenzyme A carboxylase carboxyl transferase subunit beta OS=Escherichia coli (strain K12) GN=accD PE=1 SV=1	1	SLVELGSELEPKDVLKFRDSKKYKDRLASAQ	1.14504e-05	118.06	_DVLK(ac)FRDSK_	3	383.88	-0.12167	1.06673	1.33436	1.61835	2.00291	1.62576	2.2786	1.81039	2.41699
186	P0A9Q5	P0A9Q5	Acetyl-coenzyme A carboxylase carboxyl transferase subunit beta	accD	>sp|P0A9Q5|ACCD_ECOLI Acetyl-coenzyme A carboxylase carboxyl transferase subunit beta OS=Escherichia coli (strain K12) GN=accD PE=1 SV=1	1	LMSLMQMAKTSAALAKMQERGLPYISVLTDP	1.23831e-05	72.958	_TSAALAK(ac)MQER_	2	624.324	1.9924				1.7282				1.66778
34	P0A9G6	P0A9G6	Isocitrate lyase	aceA	>sp|P0A9G6|ACEA_ECOLI Isocitrate lyase OS=Escherichia coli (strain K12) GN=aceA PE=1 SV=1	1	RWEGITRPYSAEDVVKLRGSVNPECTLAQLG	2.25272e-59	179.1	_WEGITRPYSAEDVVK(ac)LR_	4	516.025	-1.2664	1.30132		1.15185	3.45723	6.50766		2.49271	6.6246
308	P0A9G6	P0A9G6	Isocitrate lyase	aceA	>sp|P0A9G6|ACEA_ECOLI Isocitrate lyase OS=Escherichia coli (strain K12) GN=aceA PE=1 SV=1	1	PDLELARRFAQAIHAKYPGKLLAYNCSPSFN	3.95641e-49	192.3	_RFAQAIHAK(ac)YPGK_	3	510.284	-0.92948	1.33891	1.45664	1.94931	1.99991	6.78443	8.43001	5.11133	5.04386
326	P0A9G6	P0A9G6	Isocitrate lyase	aceA	>sp|P0A9G6|ACEA_ECOLI Isocitrate lyase OS=Escherichia coli (strain K12) GN=aceA PE=1 SV=1	1	GKLLAYNCSPSFNWQKNLDDKTIASFQQQLS	0	374.44	_LLAYNCSPSFNWQK(ac)NLDDK_	4	589.532	-0.61553	1.08421	1.62341	1.56209	1.91072	5.4061	2.86483	3.28516	4.20087
391	P0A9G6	P0A9G6	Isocitrate lyase	aceA	>sp|P0A9G6|ACEA_ECOLI Isocitrate lyase OS=Escherichia coli (strain K12) GN=aceA PE=1 SV=1	1	KHYVEKVQQPEFAAAKDGYTFVSHQQEVGTG	1.69868e-89	173.53	_VQQPEFAAAK(ac)DGYTFVSHQQEVGTGYFDK_	3	1097.19	-0.28093			1.57815	1.53006			3.85534	3.53745
13	P0A9G6	P0A9G6	Isocitrate lyase	aceA	>sp|P0A9G6|ACEA_ECOLI Isocitrate lyase OS=Escherichia coli (strain K12) GN=aceA PE=1 SV=1	1	___MKTRTQQIEELQKEWTQPRWEGITRPYS	0	373.99	_TRTQQIEELQK(ac)EWTQPR_	3	738.382	1.6237	0.993545		0.891117	1.21522	4.18323		2.40776	3.57324
193	P0A9G6	P0A9G6	Isocitrate lyase	aceA	>sp|P0A9G6|ACEA_ECOLI Isocitrate lyase OS=Escherichia coli (strain K12) GN=aceA PE=1 SV=1	1	AGAAAVHFEDQLASVKKCGHMGGKVLVPTQE	1.00645e-70	173.09	_AMIEAGAAAVHFEDQLASVK(ac)K_	4	557.79	-2.4669			1.33275				2.84739
331	P0A9G6	P0A9G6	Isocitrate lyase	aceA	>sp|P0A9G6|ACEA_ECOLI Isocitrate lyase OS=Escherichia coli (strain K12) GN=aceA PE=1 SV=1	1	YNCSPSFNWQKNLDDKTIASFQQQLSDMGYK	0	341.42	_NLDDK(ac)TIASFQQQLSDM(ox)GYK_	3	787.374	2.2769		1.46368	0.402125	1.44326		2.81836	0.108633	3.35813
62	P0A9G6	P0A9G6	Isocitrate lyase	aceA	>sp|P0A9G6|ACEA_ECOLI Isocitrate lyase OS=Escherichia coli (strain K12) GN=aceA PE=1 SV=1	1	QLGAAKMWRLLHGESKKGYINSLGALTGGQA	5.89675e-06	103.56	_LLHGESK(ac)K_	2	477.274	1.099		1.16611	1.89439			2.90801	2.49506
381	P0A9G6	P0A9G6	Isocitrate lyase	aceA	>sp|P0A9G6|ACEA_ECOLI Isocitrate lyase OS=Escherichia coli (strain K12) GN=aceA PE=1 SV=1	1	ANAYAQGEGMKHYVEKVQQPEFAAAKDGYTF	3.11189e-75	201.24	_HYVEK(ac)VQQPEFAAAK_	2	893.96	0.22025	0.760671	1.55875	2.83331	1.34269	2.40957	2.73484	2.14669	1.09067
201	P0A9G6	P0A9G6	Isocitrate lyase	aceA	>sp|P0A9G6|ACEA_ECOLI Isocitrate lyase OS=Escherichia coli (strain K12) GN=aceA PE=1 SV=1	1	EDQLASVKKCGHMGGKVLVPTQEAIQKLVAA	1.42573e-53	154.82	_CGHMGGK(ac)VLVPTQEAIQK_	3	665.677	1.868	0.851799	1.36808	1.9022	1.39121	3.31811	2.24179	2.26985	1.93539
212	P0A9G6	P0A9G6	Isocitrate lyase	aceA	>sp|P0A9G6|ACEA_ECOLI Isocitrate lyase OS=Escherichia coli (strain K12) GN=aceA PE=1 SV=1	1	HMGGKVLVPTQEAIQKLVAARLAADVTGVPT	5.28252e-37	143.38	_VLVPTQEAIQK(ac)LVAAR_	3	593.356	-0.67498			1.30252	0.813041			1.25854	0.917765
312	P0A9G6	P0A9G6	Isocitrate lyase	aceA	>sp|P0A9G6|ACEA_ECOLI Isocitrate lyase OS=Escherichia coli (strain K12) GN=aceA PE=1 SV=1	1	LARRFAQAIHAKYPGKLLAYNCSPSFNWQKN	1.93279e-33	136.48	_YPGK(ac)LLAYNCSPSFNWQK_	3	739.026	-1.9314			0.960597	0.752865			1.09636	0.971349
52	P0A9G6	P0A9G6	Isocitrate lyase	aceA	>sp|P0A9G6|ACEA_ECOLI Isocitrate lyase OS=Escherichia coli (strain K12) GN=aceA PE=1 SV=1	1	GSVNPECTLAQLGAAKMWRLLHGESKKGYIN	2.08314e-33	130.27	_GSVNPECTLAQLGAAK(ac)MWR_	2	1066.02	0.62756			1.22059	0.946472			1.05004	0.945062
476	P08997	P08997	Malate synthase A	aceB	>sp|P08997|MASY_ECOLI Malate synthase A OS=Escherichia coli (strain K12) GN=aceB PE=1 SV=1	0.999398	WIHHQKTLSNGKPVTKALFRQMLGEEMKVIA	4.46369e-19	116.84	_TLSNGKPVTK(ac)ALFR_	3	525.307	1.1203	1.60879	2.18955	9.38775	6.75917	5.6939	2.92588	4.6827	5.49367
337	P08997	P08997	Malate synthase A	aceB	>sp|P08997|MASY_ECOLI Malate synthase A OS=Escherichia coli (strain K12) GN=aceB PE=1 SV=1	1	RGAFAMGGMAAFIPSKDEEHNNQVLNKVKAD	6.60236e-69	158.73	_GAFAMGGMAAFIPSK(ac)DEEHNNQVLNK_	4	705.338	2.2047	1.39192		0.691725	1.22142	7.68401		3.74355	4.07143
348	P08997	P08997	Malate synthase A	aceB	>sp|P08997|MASY_ECOLI Malate synthase A OS=Escherichia coli (strain K12) GN=aceB PE=1 SV=1	1	FIPSKDEEHNNQVLNKVKADKSLEANNGHDG	2.72009e-13	104.26	_DEEHNNQVLNK(ac)VK_	3	536.937	-0.11128		0.597727		0.882043		3.84154		3.99312
488	P08997	P08997	Malate synthase A	aceB	>sp|P08997|MASY_ECOLI Malate synthase A OS=Escherichia coli (strain K12) GN=aceB PE=1 SV=1	1	PVTKALFRQMLGEEMKVIASELGEERFSQGR	6.65482e-54	161.65	_QM(ox)LGEEMK(ac)VIASELGEER_	3	703.006	-3.1027	1.38998		0.57441	1.23012	5.24928		2.05039	3.88038
46	P08997	P08997	Malate synthase A	aceB	>sp|P08997|MASY_ECOLI Malate synthase A OS=Escherichia coli (strain K12) GN=aceB PE=1 SV=1	1	EFLTELVTHFTPQRNKLLAARIQQQQDIDNG	0.000421001	86.472	_NK(ac)LLAAR_	2	414.259	-0.71237	1.30482	1.76574	0.864673	1.30058	6.05218	3.16412	2.71392	3.69894
472	P08997	P08997	Malate synthase A	aceB	>sp|P08997|MASY_ECOLI Malate synthase A OS=Escherichia coli (strain K12) GN=aceB PE=1 SV=1	1	SIWQWIHHQKTLSNGKPVTKALFRQMLGEEM	1.00489e-08	113.47	_TLSNGK(ac)PVTK_	2	543.811	2.3178		1.21046	1.1336			3.17602	2.82028
101	P08997	P08997	Malate synthase A	aceB	>sp|P08997|MASY_ECOLI Malate synthase A OS=Escherichia coli (strain K12) GN=aceB PE=1 SV=1	1	DLEDRRVEITGPVERKMVINALNANVKVFMA	5.62271e-33	154.66	_K(ac)M(ox)VINALNANVK_	2	686.884	0.076282	0.829153	1.2609	1.2681	0.856683	2.85367	2.72375	2.32496	1.84785
79	P08997	P08997	Malate synthase A	aceB	>sp|P08997|MASY_ECOLI Malate synthase A OS=Escherichia coli (strain K12) GN=aceB PE=1 SV=1	1	PDFISETASIRDADWKIRGIPADLEDRRVEI	0.00011629	117.93	_DADWK(ac)IR_	2	473.243	-1.7933		0.589097	0.701238	1.10606		2.29975	2.06966	2.97467
317	P08997	P08997	Malate synthase A	aceB	>sp|P08997|MASY_ECOLI Malate synthase A OS=Escherichia coli (strain K12) GN=aceB PE=1 SV=1	1	TMDKPFLNAYSRLLIKTCHKRGAFAMGGMAA	0.000132553	69.954	_LLIK(ac)TCHK_	3	352.207	-0.23241	0.709897	1.03772	0.893633	0.999436	1.34915	3.04146	2.16151	2.20512
157	P08997	P08997	Malate synthase A	aceB	>sp|P08997|MASY_ECOLI Malate synthase A OS=Escherichia coli (strain K12) GN=aceB PE=1 SV=1	1	GTISYTNEAGKIYQLKPNPAVLICRVRGLHL	2.10572e-66	204.49	_IYQLK(ac)PNPAVLICR_	3	576.327	-2.0407			0.723742	1.0955			1.66533	2.70057
305	P08997	P08997	Malate synthase A	aceB	>sp|P08997|MASY_ECOLI Malate synthase A OS=Escherichia coli (strain K12) GN=aceB PE=1 SV=1	1	YPDRVLPDRQAVTMDKPFLNAYSRLLIKTCH	1.58294e-21	123.97	_QAVTMDK(ac)PFLNAYSR_	3	594.966	-1.015			1.47014	1.9997			1.70735	2.30588
458	P0AFG8	P0AFG8	Pyruvate dehydrogenase E1 component	aceE	>sp|P0AFG8|ODP1_ECOLI Pyruvate dehydrogenase E1 component OS=Escherichia coli (strain K12) GN=aceE PE=1 SV=2	1	PEGSEEHTYLHAQRQKLHGYLPSRQPNFTEK	9.26626e-06	81.92	_QK(ac)LHGYLPSR_	3	414.231	-0.15217				4.16722				5.0294
724	P0AFG8	P0AFG8	Pyruvate dehydrogenase E1 component	aceE	>sp|P0AFG8|ODP1_ECOLI Pyruvate dehydrogenase E1 component OS=Escherichia coli (strain K12) GN=aceE PE=1 SV=2	1	GIRKGIYKLETIEGSKGKVQLLGSGSILRHV	3.19022e-46	178.07	_LETIEGSK(ac)GK_	2	552.301	3.4962		4.31005	3.90425			4.1706	4.14145
329	P0AFG8	P0AFG8	Pyruvate dehydrogenase E1 component	aceE	>sp|P0AFG8|ODP1_ECOLI Pyruvate dehydrogenase E1 component OS=Escherichia coli (strain K12) GN=aceE PE=1 SV=2	1	LMNETVDGDYQTFKSKDGAYVREHFFGKYPE	1.62781e-05	93.111	_SK(ac)DGAYVR_	2	469.241	1.7866		2.06155	0.92788	3.1666		2.80728	1.05357	3.60454
411	P0AFG8	P0AFG8	Pyruvate dehydrogenase E1 component	aceE	>sp|P0AFG8|ODP1_ECOLI Pyruvate dehydrogenase E1 component OS=Escherichia coli (strain K12) GN=aceE PE=1 SV=2	1	GMGDAAEGKNIAHQVKKMNMDGVRHIRDRFN	6.10226e-07	125.96	_NIAHQVK(ac)K_	2	490.288	-2.5698			24.0969				2.6582
558	P0AFG8	P0AFG8	Pyruvate dehydrogenase E1 component	aceE	>sp|P0AFG8|ODP1_ECOLI Pyruvate dehydrogenase E1 component OS=Escherichia coli (strain K12) GN=aceE PE=1 SV=2	1	GQQYTPQDREQVAYYKEDEKGQILQEGINEL	2.16645e-175	233.22	_QIGIYSPNGQQYTPQDREQVAYYK(ac)EDEK_	3	1130.54	0.78956				2.10699				2.64732
404	P0AFG8	P0AFG8	Pyruvate dehydrogenase E1 component	aceE	>sp|P0AFG8|ODP1_ECOLI Pyruvate dehydrogenase E1 component OS=Escherichia coli (strain K12) GN=aceE PE=1 SV=2	1	AHTIKGYGMGDAAEGKNIAHQVKKMNMDGVR	3.64095e-135	242.42	_GYGMGDAAEGK(ac)NIAHQVK_	3	629.972	1.3994			30.7611	11.8407			4.2019	1.59645
865	P0AFG8	P0AFG8	Pyruvate dehydrogenase E1 component	aceE	>sp|P0AFG8|ODP1_ECOLI Pyruvate dehydrogenase E1 component OS=Escherichia coli (strain K12) GN=aceE PE=1 SV=2	1	VVAALGELAKRGEIDKKVVADAIAKFNIDAD	0.047635	40.045	_RGEIDK(ac)K_	2	444.251	-0.38362	1.54553				2.36114
866	P0AFG8	P0AFG8	Pyruvate dehydrogenase E1 component	aceE	>sp|P0AFG8|ODP1_ECOLI Pyruvate dehydrogenase E1 component OS=Escherichia coli (strain K12) GN=aceE PE=1 SV=2	1	VAALGELAKRGEIDKKVVADAIAKFNIDADK	0.00136052	37.344	_K(ac)VVADAIAK_	2	478.792	-0.19985	1.76447	1.50391	1.56339	1.33917	2.48729	2.22786	2.49466	1.94861
508	P0AFG8	P0AFG8	Pyruvate dehydrogenase E1 component	aceE	>sp|P0AFG8|ODP1_ECOLI Pyruvate dehydrogenase E1 component OS=Escherichia coli (strain K12) GN=aceE PE=1 SV=2	1	ISTTIAFVRALNVMLKNKSIKDRLVPIIADE	4.64027e-25	177.32	_ALNVM(ox)LK(ac)NK_	2	544.81	-0.38661	1.50587	1.71143			2.90158	1.4282
442	P06959	P06959	Dihydrolipoyllysine-residue acetyltransferase component of pyruvate dehydrogenase complex	aceF	>sp|P06959|ODP2_ECOLI Dihydrolipoyllysine-residue acetyltransferase component of pyruvate dehydrogenase complex OS=Escherichia coli (strain K12) GN=aceF PE=1 SV=3	1	THFDKTDITELEAFRKQQNEEAAKRKLDVKI	3.6398e-134	238.7	_TDITELEAFRK(ac)QQNEEAAK_	3	755.045	-0.10806		2.8003				3.70665
587	P06959	P06959	Dihydrolipoyllysine-residue acetyltransferase component of pyruvate dehydrogenase complex	aceF	>sp|P06959|ODP2_ECOLI Dihydrolipoyllysine-residue acetyltransferase component of pyruvate dehydrogenase complex OS=Escherichia coli (strain K12) GN=aceF PE=1 SV=3	1	ILGVSKSAMEPVWNGKEFVPRLMLPISLSFD	5.3934e-07	80.534	_SAMEPVWNGK(ac)EFVPR_	3	596.963	-3.8121				2.86696				3.65131
262	P06959	P06959	Dihydrolipoyllysine-residue acetyltransferase component of pyruvate dehydrogenase complex	aceF	>sp|P06959|ODP2_ECOLI Dihydrolipoyllysine-residue acetyltransferase component of pyruvate dehydrogenase complex OS=Escherichia coli (strain K12) GN=aceF PE=1 SV=3	1	SMEVPAPFAGVVKELKVNVGDKVKTGSLIMI	6.8694e-07	105.46	_ELK(ac)VNVGDK_	2	522.29	1.074	1.44663	3.41716	2.28594	1.49934	2.58587	3.14965	2.98349	1.14333
456	P06959	P06959	Dihydrolipoyllysine-residue acetyltransferase component of pyruvate dehydrogenase complex	aceF	>sp|P06959|ODP2_ECOLI Dihydrolipoyllysine-residue acetyltransferase component of pyruvate dehydrogenase complex OS=Escherichia coli (strain K12) GN=aceF PE=1 SV=3	1	RKQQNEEAAKRKLDVKITPVVFIMKAVAAAL	1.45008e-09	95.651	_LDVK(ac)ITPVVFIMK_	3	515.642	1.2333			1.34551	1.41191			2.97936	2.21585
450	P06959	P06959	Dihydrolipoyllysine-residue acetyltransferase component of pyruvate dehydrogenase complex	aceF	>sp|P06959|ODP2_ECOLI Dihydrolipoyllysine-residue acetyltransferase component of pyruvate dehydrogenase complex OS=Escherichia coli (strain K12) GN=aceF PE=1 SV=3	1	TELEAFRKQQNEEAAKRKLDVKITPVVFIMK	3.04496e-05	88.495	_QQNEEAAK(ac)R_	2	558.276	-0.19085	1.55694				2.37389
531	P06959	P06959	Dihydrolipoyllysine-residue acetyltransferase component of pyruvate dehydrogenase complex	aceF	>sp|P06959|ODP2_ECOLI Dihydrolipoyllysine-residue acetyltransferase component of pyruvate dehydrogenase complex OS=Escherichia coli (strain K12) GN=aceF PE=1 SV=3	1	KKGIIELSRELMTISKKARDGKLTAGEMQGG	7.97893e-08	135.79	_ELMTISK(ac)K_	2	496.278	0.38046	1.38622	1.75326	2.27275	1.32013	2.94708	2.44891	1.94339	0.979705
346	P06959	P06959	Dihydrolipoyllysine-residue acetyltransferase component of pyruvate dehydrogenase complex	aceF	>sp|P06959|ODP2_ECOLI Dihydrolipoyllysine-residue acetyltransferase component of pyruvate dehydrogenase complex OS=Escherichia coli (strain K12) GN=aceF PE=1 SV=3	1	PLIRRLAREFGVNLAKVKGTGRKGRILREDV	2.21332e-18	151.15	_EFGVNLAK(ac)VK_	2	573.83	-0.40193			6.31042	5.6499			2.34882	1.71205
396	P06959	P06959	Dihydrolipoyllysine-residue acetyltransferase component of pyruvate dehydrogenase complex	aceF	>sp|P06959|ODP2_ECOLI Dihydrolipoyllysine-residue acetyltransferase component of pyruvate dehydrogenase complex OS=Escherichia coli (strain K12) GN=aceF PE=1 SV=3	1	GGIPGMLPWPKVDFSKFGEIEEVELGRIQKI	3.84488e-06	68.257	_VDFSK(ac)FGEIEEVELGR_	3	632.651	0.47348			1.31377				2.00104
268	P06959	P06959	Dihydrolipoyllysine-residue acetyltransferase component of pyruvate dehydrogenase complex	aceF	>sp|P06959|ODP2_ECOLI Dihydrolipoyllysine-residue acetyltransferase component of pyruvate dehydrogenase complex OS=Escherichia coli (strain K12) GN=aceF PE=1 SV=3	1	PFAGVVKELKVNVGDKVKTGSLIMIFEVEGA	5.79237e-05	77.677	_VNVGDK(ac)VK_	2	450.761	-0.88244	1.12442				1.95271
410	P06959	P06959	Dihydrolipoyllysine-residue acetyltransferase component of pyruvate dehydrogenase complex	aceF	>sp|P06959|ODP2_ECOLI Dihydrolipoyllysine-residue acetyltransferase component of pyruvate dehydrogenase complex OS=Escherichia coli (strain K12) GN=aceF PE=1 SV=3	1	SKFGEIEEVELGRIQKISGANLSRNWVMIPH	8.54029e-07	82.171	_IQK(ac)ISGANLSR_	2	614.854	0.0036585		2.02637	1.36656	1.55841		2.2103	1.51214	0.883583
142	P0A6A3	P0A6A3	Acetate kinase	ackA	>sp|P0A6A3|ACKA_ECOLI Acetate kinase OS=Escherichia coli (strain K12) GN=ackA PE=1 SV=1	1	HLIGIEEALKSFPQLKDKNVAVFDTAFHQTM	6.05882e-06	110.87	_SFPQLK(ac)DK_	2	502.774	4.0163	2.91633	2.38353			5.37405	2.93682
272	P0A6A3	P0A6A3	Acetate kinase	ackA	>sp|P0A6A3|ACKA_ECOLI Acetate kinase OS=Escherichia coli (strain K12) GN=ackA PE=1 SV=1	1	DTLGMSVDAINKLLTKESGLLGLTEVTSDCR	3.09433e-51	131.67	_LLTK(ac)ESGLLGLTEVTSDCR_	3	712.04	1.9648				2.91735				3.90196
296	P0A6A3	P0A6A3	Acetate kinase	ackA	>sp|P0A6A3|ACKA_ECOLI Acetate kinase OS=Escherichia coli (strain K12) GN=ackA PE=1 SV=1	1	EVTSDCRYVEDNYATKEDAKRAMDVYCHRLA	9.37369e-42	172.1	_YVEDNYATK(ac)EDAK_	3	529.911	-0.17595	1.38752	0.945271	4.25029	2.18377	2.76716	2.81664	3.41176	3.39043
368	P0A6A3	P0A6A3	Acetate kinase	ackA	>sp|P0A6A3|ACKA_ECOLI Acetate kinase OS=Escherichia coli (strain K12) GN=ackA PE=1 SV=1	1	GFEVDHERNLAARFGKSGFINKEGTRPAVVI	3.92529e-05	71.349	_FGK(ac)SGFINK_	2	520.282	-2.432	1.97135	4.56736	1.3771		3.44839	2.75731	1.3431
460	P25516	P25516	Aconitate hydratase 1	acnA	>sp|P25516|ACON1_ECOLI Aconitate hydratase 1 OS=Escherichia coli (strain K12) GN=acnA PE=1 SV=3	0.999997	MAAGLLAKKAVTLGLKRQPWVKASLAPGSKV	5.29197e-06	113.5	_AVTLGLK(ac)R_	2	450.287	0.46417	1.77458	0.955588			8.06625	3.40162
164	P25516	P25516	Aconitate hydratase 1	acnA	>sp|P25516|ACON1_ECOLI Aconitate hydratase 1 OS=Escherichia coli (strain K12) GN=acnA PE=1 SV=3	1	EMERNHERYVFLKWGKQAFSRFSVVPPGTGI	6.61601e-05	75.378	_WGK(ac)QAFSR_	2	511.264	1.4722	1.94958	2.2076	1.91012		5.96515	3.41998	1.5957
482	P25516	P25516	Aconitate hydratase 1	acnA	>sp|P25516|ACON1_ECOLI Aconitate hydratase 1 OS=Escherichia coli (strain K12) GN=acnA PE=1 SV=3	1	ASLAPGSKVVSDYLAKAKLTPYLDELGFNLV	4.76745e-06	95.573	_VVSDYLAK(ac)AK_	2	568.322	0.17722			1.26227				3.05316
684	P25516	P25516	Aconitate hydratase 1	acnA	>sp|P25516|ACON1_ECOLI Aconitate hydratase 1 OS=Escherichia coli (strain K12) GN=acnA PE=1 SV=3	1	GDSVTTDHISPAGSIKPDSPAGRYLQGRGVE	1.24992e-88	171.79	_ILAMLGDSVTTDHISPAGSIK(ac)PDSPAGR_	3	950.155	-0.22882				1.68526				2.99113
16	P25516	P25516	Aconitate hydratase 1	acnA	>sp|P25516|ACON1_ECOLI Aconitate hydratase 1 OS=Escherichia coli (strain K12) GN=acnA PE=1 SV=3	0.998715	MSSTLREASKDTLQAKDKTYHYYSLPLAAKS	0.0137025	50.207	_EASKDTLQAK(ac)DK_	3	459.24	1.0776		2.63579				2.15979
10	P25516	P25516	Aconitate hydratase 1	acnA	>sp|P25516|ACON1_ECOLI Aconitate hydratase 1 OS=Escherichia coli (strain K12) GN=acnA PE=1 SV=3	1	______MSSTLREASKDTLQAKDKTYHYYSL	1.89123e-22	162.26	_EASK(ac)DTLQAK_	2	566.796	0.80162			1.63191	1.24936			2.2989	1.71941
728	P36683	P36683	Aconitate hydratase 2	acnB	>sp|P36683|ACON2_ECOLI Aconitate hydratase 2 OS=Escherichia coli (strain K12) GN=acnB PE=1 SV=3	1	NIGHFRAAGKLLDAHKGQLPTRLWVAPPTRM	2.08488e-12	102.33	_LLDAHK(ac)GQLPTR_	3	464.265	-1.4279	2.31771		1.00065	2.2264	4.44259		1.47297	5.83947
407	P36683	P36683	Aconitate hydratase 2	acnB	>sp|P36683|ACON2_ECOLI Aconitate hydratase 2 OS=Escherichia coli (strain K12) GN=acnB PE=1 SV=3	1	ACGVKGIRPGAYCEPKMTSVGSQDTTGPMTR	3.09189e-57	150.59	_GIRPGAYCEPK(ac)MTSVGSQDTTGPMTRDELK_	4	831.897	-0.5676		1.73294		1.10689		3.46847		2.79809
396	P36683	P36683	Aconitate hydratase 2	acnB	>sp|P36683|ACON2_ECOLI Aconitate hydratase 2 OS=Escherichia coli (strain K12) GN=acnB PE=1 SV=3	1	GFSLAQKMVGRACGVKGIRPGAYCEPKMTSV	7.42382e-21	116.86	_ACGVK(ac)GIRPGAYCEPK_	3	602.299	1.5506	1.36211	1.26734	1.72987	1.5012	4.20011	2.33489	3.30142	2.92503
77	P36683	P36683	Aconitate hydratase 2	acnB	>sp|P36683|ACON2_ECOLI Aconitate hydratase 2 OS=Escherichia coli (strain K12) GN=acnB PE=1 SV=3	1	YVKAGFLAAIAKGEAKSPLLTPEKAIELLGT	5.1026e-48	180.28	_GEAK(ac)SPLLTPEK_	2	656.361	0.138	1.07201	0.987201	1.10631	1.22194	2.99516	2.1544	2.74576	2.64096
571	P36683	P36683	Aconitate hydratase 2	acnB	>sp|P36683|ACON2_ECOLI Aconitate hydratase 2 OS=Escherichia coli (strain K12) GN=acnB PE=1 SV=3	1	YAIKQGLLTVEKKGKKNIFSGRILEIEGLPD	0.000373114	87.181	_K(ac)NIFSGR_	2	432.24	-0.39028	1.08612		1.16424	1.16059	3.04255		2.09649	2.34404
539	P36683	P36683	Aconitate hydratase 2	acnB	>sp|P36683|ACON2_ECOLI Aconitate hydratase 2 OS=Escherichia coli (strain K12) GN=acnB PE=1 SV=3	1	MPLDMPESVLVRFKGKMQPGITLRDLVHAIP	5.47105e-07	102.53	_GK(ac)MQPGITLR_	2	571.821	1.3881		0.631703		1.19525		2.06279		2.53721
759	P36683	P36683	Aconitate hydratase 2	acnB	>sp|P36683|ACON2_ECOLI Aconitate hydratase 2 OS=Escherichia coli (strain K12) GN=acnB PE=1 SV=3	1	DAAQLTEEGYYSVFGKSGARIEIPGCSLCMG	5.26983e-29	115.39	_M(ox)DAAQLTEEGYYSVFGK(ac)SGAR_	2	1169.54	-1.0075			0.854768	2.13648			1.56617	2.93738
559	P36683	P36683	Aconitate hydratase 2	acnB	>sp|P36683|ACON2_ECOLI Aconitate hydratase 2 OS=Escherichia coli (strain K12) GN=acnB PE=1 SV=3	1	ITLRDLVHAIPLYAIKQGLLTVEKKGKKNIF	3.068e-29	124.31	_DLVHAIPLYAIK(ac)QGLLTVEK_	3	755.107	2.7926				0.997853				2.14103
835	P36683	P36683	Aconitate hydratase 2	acnB	>sp|P36683|ACON2_ECOLI Aconitate hydratase 2 OS=Escherichia coli (strain K12) GN=acnB PE=1 SV=3	1	LPTPEEYQTYVAQVDKTAVDTYRYLNFNQLS	4.05669e-64	166.49	_LPTPEEYQTYVAQVDK(ac)TAVDTYR_	3	910.448	0.33158			0.899324	1.41191			1.62405	2.71503
373	P36683	P36683	Aconitate hydratase 2	acnB	>sp|P36683|ACON2_ECOLI Aconitate hydratase 2 OS=Escherichia coli (strain K12) GN=acnB PE=1 SV=3	1	REALGLPHSDVFRQAKDVAESDRGFSLAQKM	2.10982e-18	151.26	_QAK(ac)DVAESDRGFSLAQK_	3	631.322	-1.4491			0.600294	0.702394			1.88767	2.23306
567	P36683	P36683	Aconitate hydratase 2	acnB	>sp|P36683|ACON2_ECOLI Aconitate hydratase 2 OS=Escherichia coli (strain K12) GN=acnB PE=1 SV=3	1	AIPLYAIKQGLLTVEKKGKKNIFSGRILEIE	5.72986e-14	150.1	_QGLLTVEK(ac)K_	2	529.316	1.248	1.60892	1.04713	1.63476	1.24853	2.4025	1.66695	1.679	1.78762
356	P36683	P36683	Aconitate hydratase 2	acnB	>sp|P36683|ACON2_ECOLI Aconitate hydratase 2 OS=Escherichia coli (strain K12) GN=acnB PE=1 SV=3	1	AGGRIPLIIGRGLTTKAREALGLPHSDVFRQ	0.00045436	82.671	_GLTTK(ac)AR_	2	394.735	0.97521		0.907843	0.88077			1.54178	1.38228
722	P36683	P36683	Aconitate hydratase 2	acnB	>sp|P36683|ACON2_ECOLI Aconitate hydratase 2 OS=Escherichia coli (strain K12) GN=acnB PE=1 SV=3	1	IGSCMTNIGHFRAAGKLLDAHKGQLPTRLWV	5.60829e-06	83.862	_AAGK(ac)LLDAHK_	3	355.873	-1.8327	1.76265	1.82124	1.95212	1.40094	1.71732	1.18637	1.73825	0.863918
130	P27550	P27550	Acetyl-coenzyme A synthetase	acs	>sp|P27550|ACSA_ECOLI Acetyl-coenzyme A synthetase OS=Escherichia coli (strain K12) GN=acs PE=1 SV=2	1	RDVCRFANTLLELGIKKGDVVAIYMPMVPEA	2.33236e-15	122.45	_FANTLLELGIK(ac)K_	3	463.61	1.4991			1.5871	1.35024			2.66876	2.54369
400	P27550	P27550	Acetyl-coenzyme A synthetase	acs	>sp|P27550|ACSA_ECOLI Acetyl-coenzyme A synthetase OS=Escherichia coli (strain K12) GN=acs PE=1 SV=2	1	SVGEPINPEAWEWYWKKIGNEKCPVVDTWWQ	1.64876e-17	95.814	_ILGSVGEPINPEAWEWYWK(ac)K_	3	815.414	1.8955			1.46371				2.3635
207	P27550	P27550	Acetyl-coenzyme A synthetase	acs	>sp|P27550|ACSA_ECOLI Acetyl-coenzyme A synthetase OS=Escherichia coli (strain K12) GN=acs PE=1 SV=2	1	AGRSIPLKKNVDDALKNPNVTSVEHVVVLKR	2.02474e-23	111.49	_NVDDALK(ac)NPNVTSVEHVVVLK_	3	778.088	2.4499				1.14217				2.3312
226	P27550	P27550	Acetyl-coenzyme A synthetase	acs	>sp|P27550|ACSA_ECOLI Acetyl-coenzyme A synthetase OS=Escherichia coli (strain K12) GN=acs PE=1 SV=2	1	VTSVEHVVVLKRTGGKIDWQEGRDLWWHDLV	0.000526522	72.705	_RTGGK(ac)IDWQEGR_	3	482.248	-1.4972		3.13409				2.30312
200	P27550	P27550	Acetyl-coenzyme A synthetase	acs	>sp|P27550|ACSA_ECOLI Acetyl-coenzyme A synthetase OS=Escherichia coli (strain K12) GN=acs PE=1 SV=2	1	TSDEGVRAGRSIPLKKNVDDALKNPNVTSVE	6.0463e-06	101.11	_K(ac)NVDDALK_	2	472.756	-1.5527	1.48824		1.42956	1.20363	2.08024		2.0234	1.6593
370	P27550	P27550	Acetyl-coenzyme A synthetase	acs	>sp|P27550|ACSA_ECOLI Acetyl-coenzyme A synthetase OS=Escherichia coli (strain K12) GN=acs PE=1 SV=2	1	YTAPTAIRALMAEGDKAIEGTDRSSLRILGS	6.82512e-75	195.84	_ALMAEGDK(ac)AIEGTDR_	2	809.891	-0.29753	1.66466	1.40287	0.960014	1.23249	3.25762	1.58868	1.65714	2.29404
50	P27550	P27550	Acetyl-coenzyme A synthetase	acs	>sp|P27550|ACSA_ECOLI Acetyl-coenzyme A synthetase OS=Escherichia coli (strain K12) GN=acs PE=1 SV=2	1	PDTFWGEQGKILDWIKPYQKVKNTSFAPGNV	0.000431374	51.092	_ILDWIK(ac)PYQK_	2	673.379	2.6308				1.2626				1.53784
199	P27550	P27550	Acetyl-coenzyme A synthetase	acs	>sp|P27550|ACSA_ECOLI Acetyl-coenzyme A synthetase OS=Escherichia coli (strain K12) GN=acs PE=1 SV=2	1	ITSDEGVRAGRSIPLKKNVDDALKNPNVTSV	0.00370627	61.837	_SIPLK(ac)K_	2	364.239	-0.41903				0.758742				0.336337
277	P0A9Q7	P0A9Q7	Aldehyde-alcohol dehydrogenase;Alcohol dehydrogenase;Acetaldehyde dehydrogenase [acetylating];Pyruvate-formate-lyase deactivase	adhE	>sp|P0A9Q7|ADHE_ECOLI Aldehyde-alcohol dehydrogenase OS=Escherichia coli (strain K12) GN=adhE PE=1 SV=2	1	VRERFATHGGYLLQGKELKAVQDVILKNGAL	3.04483e-29	130.98	_FATHGGYLLQGK(ac)ELK_	3	568.642	-1.1987	1.37844		1.49278	1.60497	7.61766		4.94052	4.38655
228	P0A9Q7	P0A9Q7	Aldehyde-alcohol dehydrogenase;Alcohol dehydrogenase;Acetaldehyde dehydrogenase [acetylating];Pyruvate-formate-lyase deactivase	adhE	>sp|P0A9Q7|ADHE_ECOLI Aldehyde-alcohol dehydrogenase OS=Escherichia coli (strain K12) GN=adhE PE=1 SV=2	1	GAGNTPVVIDETADIKRAVASVLMSKTFDNG	9.84338e-242	274.48	_AAYSSGKPAIGVGAGNTPVVIDETADIK(ac)R_	3	967.177	0.56388	1.16521	0.693535			5.49641	3.19462
683	P0A9Q7	P0A9Q7	Aldehyde-alcohol dehydrogenase;Alcohol dehydrogenase;Acetaldehyde dehydrogenase [acetylating];Pyruvate-formate-lyase deactivase	adhE	>sp|P0A9Q7|ADHE_ECOLI Aldehyde-alcohol dehydrogenase OS=Escherichia coli (strain K12) GN=adhE PE=1 SV=2	1	SEFSDGQALQALKLLKEYLPASYHEGSKNPV	4.28336e-15	110.22	_LLK(ac)EYLPASYHEGSK_	3	592.977	1.7866				1.35645				4.17157
347	P0A9Q7	P0A9Q7	Aldehyde-alcohol dehydrogenase;Alcohol dehydrogenase;Acetaldehyde dehydrogenase [acetylating];Pyruvate-formate-lyase deactivase	adhE	>sp|P0A9Q7|ADHE_ECOLI Aldehyde-alcohol dehydrogenase OS=Escherichia coli (strain K12) GN=adhE PE=1 SV=2	1	FAHEKLSPTLAMYRAKDFEDAVEKAEKLVAM	2.37699e-22	161.1	_AK(ac)DFEDAVEK_	2	597.288	-1.6989	1.08945	0.568623		0.934987	4.54202	3.77162		2.10112
695	P0A9Q7	P0A9Q7	Aldehyde-alcohol dehydrogenase;Alcohol dehydrogenase;Acetaldehyde dehydrogenase [acetylating];Pyruvate-formate-lyase deactivase	adhE	>sp|P0A9Q7|ADHE_ECOLI Aldehyde-alcohol dehydrogenase OS=Escherichia coli (strain K12) GN=adhE PE=1 SV=2	1	KLLKEYLPASYHEGSKNPVARERVHSAATIA	1.86043e-41	152.68	_EYLPASYHEGSK(ac)NPVAR_	3	653.99	0.13086				1.37859				3.09052
441	P0A9Q7	P0A9Q7	Aldehyde-alcohol dehydrogenase;Alcohol dehydrogenase;Acetaldehyde dehydrogenase [acetylating];Pyruvate-formate-lyase deactivase	adhE	>sp|P0A9Q7|ADHE_ECOLI Aldehyde-alcohol dehydrogenase OS=Escherichia coli (strain K12) GN=adhE PE=1 SV=2	1	GNSISENVGPKHLINKKTVAKRAENMLWHKL	0.00108589	84.025	_HLINK(ac)K_	2	397.748	2.4134	1.14832				2.9357
33	P0A9Q7	P0A9Q7	Aldehyde-alcohol dehydrogenase;Alcohol dehydrogenase;Acetaldehyde dehydrogenase [acetylating];Pyruvate-formate-lyase deactivase	adhE	>sp|P0A9Q7|ADHE_ECOLI Aldehyde-alcohol dehydrogenase OS=Escherichia coli (strain K12) GN=adhE PE=1 SV=2	1	KAQREYASFTQEQVDKIFRAAALAAADARIP	9.41205e-36	141.46	_EYASFTQEQVDK(ac)IFR_	2	951.965	-1.0141			0.824145	1.30058			2.19836	3.90158
388	P0A9Q7	P0A9Q7	Aldehyde-alcohol dehydrogenase;Alcohol dehydrogenase;Acetaldehyde dehydrogenase [acetylating];Pyruvate-formate-lyase deactivase	adhE	>sp|P0A9Q7|ADHE_ECOLI Aldehyde-alcohol dehydrogenase OS=Escherichia coli (strain K12) GN=adhE PE=1 SV=2	1	TDQDNQPARVSYFGQKMKTARILINTPASQG	2.79676e-05	90.629	_VSYFGQK(ac)MK_	2	565.289	-1.1069		0.471155				2.80187
813	P0A9Q7	P0A9Q7	Aldehyde-alcohol dehydrogenase;Alcohol dehydrogenase;Acetaldehyde dehydrogenase [acetylating];Pyruvate-formate-lyase deactivase	adhE	>sp|P0A9Q7|ADHE_ECOLI Aldehyde-alcohol dehydrogenase OS=Escherichia coli (strain K12) GN=adhE PE=1 SV=2	1	LLAWLETLKAELGIPKSIREAGVQEADFLAN	4.49329e-07	104.52	_AELGIPK(ac)SIR_	2	563.335	2.1548				0.398047				2.34729
280	P0A9Q7	P0A9Q7	Aldehyde-alcohol dehydrogenase;Alcohol dehydrogenase;Acetaldehyde dehydrogenase [acetylating];Pyruvate-formate-lyase deactivase	adhE	>sp|P0A9Q7|ADHE_ECOLI Aldehyde-alcohol dehydrogenase OS=Escherichia coli (strain K12) GN=adhE PE=1 SV=2	1	RFATHGGYLLQGKELKAVQDVILKNGALNAA	1.62495e-24	153.38	_ELK(ac)AVQDVILK_	2	649.39	0.50765			0.99826	0.744298			2.51606	1.8885
794	P0A9Q7	P0A9Q7	Aldehyde-alcohol dehydrogenase;Alcohol dehydrogenase;Acetaldehyde dehydrogenase [acetylating];Pyruvate-formate-lyase deactivase	adhE	>sp|P0A9Q7|ADHE_ECOLI Aldehyde-alcohol dehydrogenase OS=Escherichia coli (strain K12) GN=adhE PE=1 SV=2	1	ADHLGLSAPGDRTAAKIEKLLAWLETLKAEL	0.000409572	87.639	_TAAK(ac)IEK_	2	401.737	-4.1525				0.528942				1.09081
155	P39451	P39451	Alcohol dehydrogenase, propanol-preferring	adhP	>sp|P39451|ADHP_ECOLI Alcohol dehydrogenase, propanol-preferring OS=Escherichia coli (strain K12) GN=adhP PE=1 SV=1	1	ASSITCAGVTTYKAVKLSKIRPGQWIAIYGL	0.00711165	43.027	_AVK(ac)LSK_	2	344.224	2.3371				1.25112				1.29903
211	P69441	P69441	Adenylate kinase	adk	>sp|P69441|KAD_ECOLI Adenylate kinase OS=Escherichia coli (strain K12) GN=adk PE=1 SV=1	1	VDGTKPVAEVRADLEKILG____________	0.000273164	60.973	_ADLEK(ac)ILG_	2	450.755	-0.19659			1.2807	1.50223			2.48763	3.01407
192	P69441	P69441	Adenylate kinase	adk	>sp|P69441|KAD_ECOLI Adenylate kinase OS=Escherichia coli (strain K12) GN=adk PE=1 SV=1	1	PLIGYYSKEAEAGNTKYAKVDGTKPVAEVRA	1.00721e-50	197.31	_EAEAGNTK(ac)YAK_	2	612.299	0.77167			1.32398	1.20746			2.65409	2.1717
157;140	P69441	P69441	Adenylate kinase;Adenylate kinase	adk;adk	>sp|P69441|KAD_ECOLI Adenylate kinase OS=Escherichia coli (strain K12) GN=adk PE=1 SV=1;>tr|Q1PI83|Q1PI83_ECOLI Adenylate kinase (Fragment) OS=Escherichia coli (strain K12) GN=adk PE=3 SV=1	0.999996	VEGKDDVTGEELTTRKDDQEETVRKRLVEYH	9.48287e-35	180.97	_K(ac)DDQEETVRK_	3	430.549	0.82661		1.31803	2.26551	1.62225		2.13478	2.6964	2.45914
141;124	P69441	P69441	Adenylate kinase;Adenylate kinase	adk;adk	>sp|P69441|KAD_ECOLI Adenylate kinase OS=Escherichia coli (strain K12) GN=adk PE=1 SV=1;>tr|Q1PI83|Q1PI83_ECOLI Adenylate kinase (Fragment) OS=Escherichia coli (strain K12) GN=adk PE=3 SV=1	0.997384	HAPSGRVYHVKFNPPKVEGKDDVTGEELTTR	8.43566e-28	121.74	_FNPPK(ac)VEGK_	2	529.287	-1.4413		3.21853				2.26899
145;128	P69441	P69441	Adenylate kinase;Adenylate kinase	adk;adk	>sp|P69441|KAD_ECOLI Adenylate kinase OS=Escherichia coli (strain K12) GN=adk PE=1 SV=1;>tr|Q1PI83|Q1PI83_ECOLI Adenylate kinase (Fragment) OS=Escherichia coli (strain K12) GN=adk PE=3 SV=1	1	GRVYHVKFNPPKVEGKDDVTGEELTTRKDDQ	3.85525e-30	139.04	_VEGK(ac)DDVTGEELTTR_	2	845.91	-1.32	0.754048		1.23392	1.51889	1.20902		2.14282	2.47897
136;119	P69441	P69441	Adenylate kinase;Adenylate kinase	adk;adk	>sp|P69441|KAD_ECOLI Adenylate kinase OS=Escherichia coli (strain K12) GN=adk PE=1 SV=1;>tr|Q1PI83|Q1PI83_ECOLI Adenylate kinase (Fragment) OS=Escherichia coli (strain K12) GN=adk PE=3 SV=1	1	VGRRVHAPSGRVYHVKFNPPKVEGKDDVTGE	5.70146e-07	102.06	_VYHVK(ac)FNPPK_	3	424.236	-0.81721				6.78079				1.17236
50;33	P69441	P69441	Adenylate kinase;Adenylate kinase	adk;adk	>sp|P69441|KAD_ECOLI Adenylate kinase OS=Escherichia coli (strain K12) GN=adk PE=1 SV=1;>tr|Q1PI83|Q1PI83_ECOLI Adenylate kinase (Fragment) OS=Escherichia coli (strain K12) GN=adk PE=3 SV=1	1	LRAAVKSGSELGKQAKDIMDAGKLVTDELVI	1.18047e-14	129.82	_QAK(ac)DIMDAGK_	2	559.779	-1.2827				9.19736				0.272027
93	P0ACK2	P0ACK2	Putative aga operon transcriptional repressor	agaR	>sp|P0ACK2|AGAR_ECOLI Putative aga operon transcriptional repressor OS=Escherichia coli (strain K12) GN=agaR PE=4 SV=1	1	VEPSVEDKSALNTAMKRSVAKAAVELIQPGH	2.84896e-05	75.197	_SALNTAM(ox)K(ac)R_	2	525.274	-1.3364			1.60612				1.93068
191	P19926	P19926	Glucose-1-phosphatase	agp	>sp|P19926|AGP_ECOLI Glucose-1-phosphatase OS=Escherichia coli (strain K12) GN=agp PE=1 SV=1	1	QLTDSYQLLEKIVNYKDSPACKEKQQCSLVD	1.7437e-06	76.522	_IVNYK(ac)DSPACK_	2	668.832	1.6993				2.37673				1.19887
199	P19926	P19926	Glucose-1-phosphatase	agp	>sp|P19926|AGP_ECOLI Glucose-1-phosphatase OS=Escherichia coli (strain K12) GN=agp PE=1 SV=1	1	LEKIVNYKDSPACKEKQQCSLVDGKNTFSAK	1.01657e-41	189.3	_EK(ac)QQCSLVDGK_	2	667.324	0.77793				0.939467				0.483461
27	P0AE08	P0AE08	Alkyl hydroperoxide reductase subunit C	ahpC	>sp|P0AE08|AHPC_ECOLI Alkyl hydroperoxide reductase subunit C OS=Escherichia coli (strain K12) GN=ahpC PE=1 SV=2	1	KNQAFKNGEFIEITEKDTEGRWSVFFFYPAD	1.40318e-62	180.64	_NGEFIEITEK(ac)DTEGR_	3	593.951	0.44108	1.00337		0.995521		5.35303		2.2344
12	P0AE08	P0AE08	Alkyl hydroperoxide reductase subunit C	ahpC	>sp|P0AE08|AHPC_ECOLI Alkyl hydroperoxide reductase subunit C OS=Escherichia coli (strain K12) GN=ahpC PE=1 SV=2	0.934872	____MSLINTKIKPFKNQAFKNGEFIEITEK	3.46634e-17	150.85	_IKPFK(ac)NQAFK_	3	421.58	-0.26498	0.691736	0.666211		4.56267	3.62142	3.06627		3.35252
7	P0AE08	P0AE08	Alkyl hydroperoxide reductase subunit C	ahpC	>sp|P0AE08|AHPC_ECOLI Alkyl hydroperoxide reductase subunit C OS=Escherichia coli (strain K12) GN=ahpC PE=1 SV=2	1	_________MSLINTKIKPFKNQAFKNGEFI	7.78875e-08	113.71	_SLINTK(ac)IK_	2	479.8	0.92953	0.53927	0.7508	1.32835	1.00923	3.02945	3.28275	2.78846	1.87878
153	P0AE08	P0AE08	Alkyl hydroperoxide reductase subunit C	ahpC	>sp|P0AE08|AHPC_ECOLI Alkyl hydroperoxide reductase subunit C OS=Escherichia coli (strain K12) GN=ahpC PE=1 SV=2	1	AEGIGRDASDLLRKIKAAQYVASHPGEVCPA	1.11877e-66	171.98	_IK(ac)AAQYVASHPGEVCPAK_	3	656.672	2.3564	0.727772	0.791295	2.46946	0.950083	2.85764	2.69625	3.62724	1.14972
93	P0AE08	P0AE08	Alkyl hydroperoxide reductase subunit C	ahpC	>sp|P0AE08|AHPC_ECOLI Alkyl hydroperoxide reductase subunit C OS=Escherichia coli (strain K12) GN=ahpC PE=1 SV=2	1	THKAWHSSSETIAKIKYAMIGDPTGALTRNF	3.22301e-23	126.88	_IK(ac)YAM(ox)IGDPTGALTR_	3	555.627	-0.25081	0.619574	0.61901	1.20109	1.36783	4.27163	2.28264	2.28597	2.72426
186	P0AE08	P0AE08	Alkyl hydroperoxide reductase subunit C	ahpC	>sp|P0AE08|AHPC_ECOLI Alkyl hydroperoxide reductase subunit C OS=Escherichia coli (strain K12) GN=ahpC PE=1 SV=2	1	KEGEATLAPSLDLVGKI______________	9.29966e-05	54.598	_EGEATLAPSLDLVGK(ac)I_	2	827.949	2.5701			1.51844				2.20558
169	P0AE08	P0AE08	Alkyl hydroperoxide reductase subunit C	ahpC	>sp|P0AE08|AHPC_ECOLI Alkyl hydroperoxide reductase subunit C OS=Escherichia coli (strain K12) GN=ahpC PE=1 SV=2	1	AAQYVASHPGEVCPAKWKEGEATLAPSLDLV	1.91372e-119	224.64	_AAQYVASHPGEVCPAK(ac)WK_	3	681.004	1.412		1.40606	2.13463	1.94538		0.996125	2.70932	1.70993
16	P35340	P35340	Alkyl hydroperoxide reductase subunit F	ahpF	>sp|P35340|AHPF_ECOLI Alkyl hydroperoxide reductase subunit F OS=Escherichia coli (strain K12) GN=ahpF PE=1 SV=2	1	MLDTNMKTQLKAYLEKLTKPVELIATLDDSA	7.6509e-57	159.78	_AYLEK(ac)LTK_	2	504.292	-1.0784			1.14249	0.989421			3.98804	3.14726
11	P35340	P35340	Alkyl hydroperoxide reductase subunit F	ahpF	>sp|P35340|AHPF_ECOLI Alkyl hydroperoxide reductase subunit F OS=Escherichia coli (strain K12) GN=ahpF PE=1 SV=2	1	_____MLDTNMKTQLKAYLEKLTKPVELIAT	1.48785e-09	120.96	_TQLK(ac)AYLEK_	2	568.322	0.88167	0.928382	0.817199			3.95247	3.15902
268	P35340	P35340	Alkyl hydroperoxide reductase subunit F	ahpF	>sp|P35340|AHPF_ECOLI Alkyl hydroperoxide reductase subunit F OS=Escherichia coli (strain K12) GN=ahpF PE=1 SV=2	1	VDIENYISVPKTEGQKLAGALKVHVDEYDVD	6.38395e-09	101.89	_TEGQK(ac)LAGALK_	2	579.33	0.9172		0.981877				2.77887
201	P35340	P35340	Alkyl hydroperoxide reductase subunit F	ahpF	>sp|P35340|AHPF_ECOLI Alkyl hydroperoxide reductase subunit F OS=Escherichia coli (strain K12) GN=ahpF PE=1 SV=2	1	MTLTEIVAKIDTGAEKRAAEELNKRDAYDVL	0.000301136	59.8	_IDTGAEK(ac)R_	2	466.246	2.9068				2.13452				1.80657
79	P0A959	P0A959	Glutamate-pyruvate aminotransferase AlaA	alaA	>sp|P0A959|ALAA_ECOLI Glutamate-pyruvate aminotransferase AlaA OS=Escherichia coli (strain K12) GN=alaA PE=1 SV=1	1	TAQGYCDSKGLYSARKAIMQHYQARGMRDVT	6.2185e-05	64.297	_K(ac)AIMQHYQAR_	3	429.892	-0.57613		2.11957				3.52751
74	P00957	P00957	Alanine--tRNA ligase	alaS	>sp|P00957|SYA_ECOLI Alanine--tRNA ligase OS=Escherichia coli (strain K12) GN=alaS PE=1 SV=2	1	YSRATTSQRCVRAGGKHNDLENVGYTARHHT	4.39558e-30	130.39	_AGGK(ac)HNDLENVGYTAR_	3	581.952	-0.077308	2.57295	2.18795			8.34077	3.09284
744	P00957	P00957	Alanine--tRNA ligase	alaS	>sp|P00957|SYA_ECOLI Alanine--tRNA ligase OS=Escherichia coli (strain K12) GN=alaS PE=1 SV=2	1	ADKVRSVLERTRQLEKELQQLKEQAAAQESA	3.66195e-22	158.05	_TRQLEK(ac)ELQQLK_	3	519.298	0.64581	2.2507	3.42964			4.87549	3.69358
592	P00957	P00957	Alanine--tRNA ligase	alaS	>sp|P00957|SYA_ECOLI Alanine--tRNA ligase OS=Escherichia coli (strain K12) GN=alaS PE=1 SV=2	1	VLGTHVSQKGSLVNDKVLRFDFSHNEAMKPE	1.0802e-17	142.07	_GSLVNDK(ac)VLR_	2	571.83	0.20931	1.69084	1.46195			3.58299	2.24518
731	P00957	P00957	Alanine--tRNA ligase	alaS	>sp|P00957|SYA_ECOLI Alanine--tRNA ligase OS=Escherichia coli (strain K12) GN=alaS PE=1 SV=2	1	EVAHLLKGDSNNLADKVRSVLERTRQLEKEL	6.04153e-51	201.02	_GDSNNLADK(ac)VR_	2	615.807	-2.3884		1.67943		2.2772		2.73742		2.86842
350	P00957	P00957	Alanine--tRNA ligase	alaS	>sp|P00957|SYA_ECOLI Alanine--tRNA ligase OS=Escherichia coli (strain K12) GN=alaS PE=1 SV=2	1	VGPLIDVMGSAGEDLKRQQAQVEQVLKTEEE	2.54614e-07	65.107	_LVGPLIDVMGSAGEDLK(ac)R_	3	638.012	3.3835				1.08402				1.73986
356	P25553	P25553	Lactaldehyde dehydrogenase	aldA	>sp|P25553|ALDA_ECOLI Lactaldehyde dehydrogenase OS=Escherichia coli (strain K12) GN=aldA PE=1 SV=2	1	VARAVEEGARVAFGGKAVEGKGYYYPPTLLL	2.48197e-16	131.37	_VAFGGK(ac)AVEGK_	3	368.873	-1.0172	1.73945	1.9876	2.11994	2.21056	3.5966	2.40327	3.17859	3.32758
243	P25553	P25553	Lactaldehyde dehydrogenase	aldA	>sp|P25553|ALDA_ECOLI Lactaldehyde dehydrogenase OS=Escherichia coli (strain K12) GN=aldA PE=1 SV=2	1	TGSVSAGEKIMATAAKNITKVCLELGGKAPA	3.51524e-05	71.241	_IM(ox)ATAAK(ac)NITK_	2	610.339	-0.90905	1.28997		3.2764		2.81386		2.83009
48	P25553	P25553	Lactaldehyde dehydrogenase	aldA	>sp|P25553|ALDA_ECOLI Lactaldehyde dehydrogenase OS=Escherichia coli (strain K12) GN=aldA PE=1 SV=2	1	AVISRIPDGQAEDARKAIDAAERAQPEWEAL	5.63973e-06	107.79	_K(ac)AIDAAER_	2	458.248	0.77056	1.21947	0.872034	1.1805		3.7841	2.17715	2.49097
295	P25553	P25553	Lactaldehyde dehydrogenase	aldA	>sp|P25553|ALDA_ECOLI Lactaldehyde dehydrogenase OS=Escherichia coli (strain K12) GN=aldA PE=1 SV=2	1	NSGQVCNCAERVYVQKGIYDQFVNRLGEAMQ	4.00485e-38	164.81	_VYVQK(ac)GIYDQFVNR_	2	885.962	0.80188			1.25828	1.55593			2.1601	2.70543
361	P25553	P25553	Lactaldehyde dehydrogenase	aldA	>sp|P25553|ALDA_ECOLI Lactaldehyde dehydrogenase OS=Escherichia coli (strain K12) GN=aldA PE=1 SV=2	1	EEGARVAFGGKAVEGKGYYYPPTLLLDVRQE	6.19047e-44	153.14	_AVEGK(ac)GYYYPPTLLLDVR_	2	1048.56	1.8261			1.27316	1.73824			1.97933	2.91394
340	P25553	P25553	Lactaldehyde dehydrogenase	aldA	>sp|P25553|ALDA_ECOLI Lactaldehyde dehydrogenase OS=Escherichia coli (strain K12) GN=aldA PE=1 SV=2	1	MGPLINAAALERVEQKVARAVEEGARVAFGG	0.0011321	60.59	_VEQK(ac)VAR_	2	436.253	2.5138			1.8305				2.36857
77	P37685	P37685	Aldehyde dehydrogenase B	aldB	>sp|P37685|ALDB_ECOLI Aldehyde dehydrogenase B OS=Escherichia coli (strain K12) GN=aldB PE=1 SV=2	1	RDIDLALDAAHKVKDKWAHTSVQDRAAILFK	1.02495e-09	111.79	_DK(ac)WAHTSVQDR_	3	462.225	1.3228	2.74003	3.05947		4.44058	9.11283	2.99552		5.35936
379	P37685	P37685	Aldehyde dehydrogenase B	aldB	>sp|P37685|ALDB_ECOLI Aldehyde dehydrogenase B OS=Escherichia coli (strain K12) GN=aldB PE=1 SV=2	1	IGKKEGADVLTGGRRKLLEGELKDGYYLEPT	0.000413207	76.143	_RK(ac)LLEGELK_	3	376.564	0.61351		6.98514				3.20479
356	P0AE12	P0AE12	AMP nucleosidase	amn	>sp|P0AE12|AMN_ECOLI AMP nucleosidase OS=Escherichia coli (strain K12) GN=amn PE=1 SV=1	1	IPSIAEVQRALYDATKLVSGRPGEEVKQRLR	1.51356e-65	172.2	_ALYDATK(ac)LVSGRPGEEVK_	3	659.021	2.7461		1.80105	1.88975	1.75552		5.23507	6.30915	5.84907
238	P26612	P26612	Cytoplasmic alpha-amylase	amyA	>sp|P26612|AMY2_ECOLI Cytoplasmic alpha-amylase OS=Escherichia coli (strain K12) GN=amyA PE=3 SV=3	1	VMEQTQCDGFRLDAVKHIPAWFYKEWIEHVQ	0.00271886	38.799	_LDAVK(ac)HIPAWFYK_	3	543.964	0.020385				2.27068				3.10847
55	P05052	P05052	HTH-type transcriptional regulator AppY	appY	>sp|P05052|APPY_ECOLI HTH-type transcriptional regulator AppY OS=Escherichia coli (strain K12) GN=appY PE=1 SV=3	1	ELPVCPSKLRIVDIDKKTCLSFFIDVNNELP	0.000242288	94.465	_LRIVDIDK(ac)K_	3	381.236	0.14294	0.511932	0.663316	0.882718	0.87121	4.96527	2.37982	1.55558	1.61029
12	P69503	P69503	Adenine phosphoribosyltransferase	apt	>sp|P69503|APT_ECOLI Adenine phosphoribosyltransferase OS=Escherichia coli (strain K12) GN=apt PE=1 SV=1	1	____MTATAQQLEYLKNSIKSIQDYPKPGIL	3.13004e-10	95.428	_TATAQQLEYLK(ac)NSIK_	3	583.984	-0.37764			3.43378	1.64139			4.37277	2.91755
160;160	P0A9Q1	P0A9Q1	Aerobic respiration control protein ArcA	arcA;arcA2	>sp|P0A9Q1|ARCA_ECOLI Aerobic respiration control protein ArcA OS=Escherichia coli (strain K12) GN=arcA PE=1 SV=1;>tr|A5PFK0|A5PFK0_ECOLI Disrupted ArcA (Fragment) OS=Escherichia coli (strain K12) GN=arcA2 PE=4 SV=1	1	DINSRSLIGPDGEQYKLPRSEFRAMLHFCEN	6.07811e-47	174.83	_SLIGPDGEQYK(ac)LPR_	3	538.954	0.36998	4.18822		2.38106	2.5518	4.07431		1.83665	2.36312
195;28	P0A9Q1	P0A9Q1	Aerobic respiration control protein ArcA	arcA;arcA2	>sp|P0A9Q1|ARCA_ECOLI Aerobic respiration control protein ArcA OS=Escherichia coli (strain K12) GN=arcA PE=1 SV=1;>tr|A5PFJ8|A5PFJ8_ECOLI Disrupted ArcA (Fragment) OS=Escherichia coli (strain K12) GN=arcA2 PE=4 SV=1	1	QSRAELLKKMTGRELKPHDRTVDVTIRRIRK	0.00046422	81.548	_ELK(ac)PHDR_	2	468.749	2.057			1.86403	1.65391			2.42521	2.23106
93	P0AEC3	P0AEC3	Aerobic respiration control sensor protein ArcB	arcB	>sp|P0AEC3|ARCB_ECOLI Aerobic respiration control sensor protein ArcB OS=Escherichia coli (strain K12) GN=arcB PE=1 SV=1	1	EQLEESRQRLSRLVQKLEEMRERDLSLNVQL	0.000585742	49.189	_LVQK(ac)LEEM(ox)R_	2	602.324	-3.0906			0.48999				0.849468
92	P0A6C5	P0A6C5	Amino-acid acetyltransferase	argA	>sp|P0A6C5|ARGA_ECOLI Amino-acid acetyltransferase OS=Escherichia coli (strain K12) GN=argA PE=1 SV=1	1	HHEPLYHKNIRVTDAKTLELVKQAAGTLQLD	5.85145e-09	102.87	_VTDAK(ac)TLELVK_	2	629.866	0.72114		0.916367				2.08596
275	P11446	P11446	N-acetyl-gamma-glutamyl-phosphate reductase	argC	>sp|P11446|ARGC_ECOLI N-acetyl-gamma-glutamyl-phosphate reductase OS=Escherichia coli (strain K12) GN=argC PE=3 SV=1	1	LQQAYAHKPLVRLYDKGVPALKNVVGLPFCD	1.61484e-07	110.39	_LYDK(ac)GVPALK_	2	573.332	2.483	0.964145	1.22469		0.663563	2.48022	2.48109		1.2499
4	P23908	P23908	Acetylornithine deacetylase	argE	>sp|P23908|ARGE_ECOLI Acetylornithine deacetylase OS=Escherichia coli (strain K12) GN=argE PE=1 SV=2	1	____________MKNKLPPFIEIYRALIATP	7.37644e-08	87.363	_NK(ac)LPPFIEIYR_	2	716.403	0.51316				1.25143				2.04563
189	P0A6E4	P0A6E4	Argininosuccinate synthase	argG	>sp|P0A6E4|ASSY_ECOLI Argininosuccinate synthase OS=Escherichia coli (strain K12) GN=argG PE=1 SV=2	1	EFMIACGFDYKMSVEKAYSTDSNMLGATHEA	4.76767e-164	253.36	_M(ox)SVEK(ac)AYSTDSNM(ox)LGATHEAK_	3	782.019	0.22496		2.61986		1.49789		2.48		2.92042
231	P0A6E4	P0A6E4	Argininosuccinate synthase	argG	>sp|P0A6E4|ASSY_ECOLI Argininosuccinate synthase OS=Escherichia coli (strain K12) GN=argG PE=1 SV=2	1	IVNPIMGVKFWDESVKIPAEEVTVRFEQGHP	7.43967e-45	164.62	_FWDESVK(ac)IPAEEVTVR_	3	649.667	1.34				1.08454				2.43233
6	P0A6E4	P0A6E4	Argininosuccinate synthase	argG	>sp|P0A6E4|ASSY_ECOLI Argininosuccinate synthase OS=Escherichia coli (strain K12) GN=argG PE=1 SV=2	1	__________MTTILKHLPVGQRIGIAFSGG	3.77487e-19	128.85	_TTILK(ac)HLPVGQR_	3	468.949	-0.2815		2.28474	3.04509			1.75717	1.89881
391	P0A6E4	P0A6E4	Argininosuccinate synthase	argG	>sp|P0A6E4|ASSY_ECOLI Argininosuccinate synthase OS=Escherichia coli (strain K12) GN=argG PE=1 SV=2	1	VSENLTYKPERLTMEKGDSVFSPDDRIGQLT	2.56414e-10	96.666	_LTM(ox)EK(ac)GDSVFSPDDR_	3	585.602	-0.079177			2.46562				1.29936
101	P11447	P11447	Argininosuccinate lyase	argH	>sp|P11447|ARLY_ECOLI Argininosuccinate lyase OS=Escherichia coli (strain K12) GN=argH PE=1 SV=3	1	SWVEGKLIDKVGQLGKKLHTGRSRNDQVATD	0.00127065	56.122	_VGQLGK(ac)K_	2	386.24	-1.2914			1.3108	1.35334			2.21862	2.308
188	P11447	P11447	Argininosuccinate lyase	argH	>sp|P11447|ARLY_ECOLI Argininosuccinate lyase OS=Escherichia coli (strain K12) GN=argH PE=1 SV=3	1	VEMLARDESRLQDALKRLDVSPLGCGALAGT	0.00101498	60.682	_LQDALK(ac)R_	2	443.261	2.8259			2.39597	1.12758			1.2934	0.796416
87;87	P04391;P06960	P04391	Ornithine carbamoyltransferase chain I;Ornithine carbamoyltransferase chain F	argI;argF	>sp|P04391|OTC1_ECOLI Ornithine carbamoyltransferase chain I OS=Escherichia coli (strain K12) GN=argI PE=1 SV=3;>sp|P06960|OTC2_ECOLI Ornithine carbamoyltransferase chain F OS=Escherichia coli (strain K12) GN=argF PE=1 SV=4	1	ARVTYLGPSGSQIGHKESIKDTARVLGRMYD	1.25254e-54	165.71	_VTYLGPSGSQIGHK(ac)ESIK_	3	648.346	2.9174			1.57788	1.34145			2.7811	2.65343
243;243	P04391;P06960	P04391	Ornithine carbamoyltransferase chain I;Ornithine carbamoyltransferase chain F	argI;argF	>sp|P04391|OTC1_ECOLI Ornithine carbamoyltransferase chain I OS=Escherichia coli (strain K12) GN=argI PE=1 SV=3;>sp|P06960|OTC2_ECOLI Ornithine carbamoyltransferase chain F OS=Escherichia coli (strain K12) GN=argF PE=1 SV=4	1	FIYTDVWVSMGEAKEKWAERIALLREYQVNS;FIYTDVWVSMGEAKEKWAERIALLRGYQVNA	0.00334553	71.877	_EK(ac)WAER_	2	430.717	1.2827		0.988661	1.03823	1.40849		1.95044	2.05694	2.77103
15	P0A6D0	P0A6D0	Arginine repressor	argR	>sp|P0A6D0|ARGR_ECOLI Arginine repressor OS=Escherichia coli (strain K12) GN=argR PE=1 SV=1	1	_MRSSAKQEELVKAFKALLKEEKFSSQGEIV	0.000251349	102.72	_AFK(ac)ALLK_	2	416.768	2.6083				5.27111				2.35726
19	P0A6D0	P0A6D0	Arginine repressor	argR	>sp|P0A6D0|ARGR_ECOLI Arginine repressor OS=Escherichia coli (strain K12) GN=argR PE=1 SV=1	1	SAKQEELVKAFKALLKEEKFSSQGEIVAALQ	0.000230059	105.57	_ALLK(ac)EEK_	2	436.758	0.89366				0.940264				1.76318
378	P11875	P11875	Arginine--tRNA ligase	argS	>sp|P11875|SYR_ECOLI Arginine--tRNA ligase OS=Escherichia coli (strain K12) GN=argS PE=1 SV=1	1	PLEHHMFGMMLGKDGKPFKTRAGGTVKLADL	0.0096592	33.358	_DGK(ac)PFK_	2	367.198	1.2609		0.959664				1.99463
247	P09551	P09551	Lysine-arginine-ornithine-binding periplasmic protein	argT	>sp|P09551|ARGT_ECOLI Lysine-arginine-ornithine-binding periplasmic protein OS=Escherichia coli (strain K12) GN=argT PE=1 SV=3	1	FNKALGELRQDGTYDKMAKKYFDFNVYGD__	8.28337e-10	91.657	_ALGELRQDGTYDK(ac)MAK_	3	613.309	0.094904		1.02488				2.28723
298	P07639	P07639	3-dehydroquinate synthase	aroB	>sp|P07639|AROB_ECOLI 3-dehydroquinate synthase OS=Escherichia coli (strain K12) GN=aroB PE=3 SV=1	1	GQFSSAETQRIITLLKRAGLPVNGPREMSAQ	0.000396445	84.244	_IITLLK(ac)R_	2	449.808	-3.2007			0.833197				2.087
98;97	P00888;P0AB91	P0AB91	Phospho-2-dehydro-3-deoxyheptonate aldolase, Tyr-sensitive;Phospho-2-dehydro-3-deoxyheptonate aldolase, Phe-sensitive	aroF;aroG	>sp|P00888|AROF_ECOLI Phospho-2-dehydro-3-deoxyheptonate aldolase, Tyr-sensitive OS=Escherichia coli (strain K12) GN=aroF PE=1 SV=1;>sp|P0AB91|AROG_ECOLI Phospho-2-dehydro-3-deoxyheptonate aldolase, Phe-sensitive OS=Escherichia coli (strain K12) GN=aroG PE	1	ELKDELEIVMRVYFEKPRTTVGWKGLINDPH;EVSDSLYLVMRVYFEKPRTTVGWKGLINDPH	0.000485562	79.116	_VYFEK(ac)PR_	2	490.764	0.4957	1.80906	1.51599	0.902419		3.98246	2.20033	1.4042
273	P0AB91	P0AB91	Phospho-2-dehydro-3-deoxyheptonate aldolase, Phe-sensitive	aroG	>sp|P0AB91|AROG_ECOLI Phospho-2-dehydro-3-deoxyheptonate aldolase, Phe-sensitive OS=Escherichia coli (strain K12) GN=aroG PE=1 SV=1	1	LPAQVMIDFSHANSSKQFKKQMDVCADVCQQ	2.06656e-71	178.75	_AGLPAQVMIDFSHANSSK(ac)QFK_	3	773.391	1.1559			2.37073	3.00736			3.08826	3.64145
346	P0AB91	P0AB91	Phospho-2-dehydro-3-deoxyheptonate aldolase, Phe-sensitive	aroG	>sp|P0AB91|AROG_ECOLI Phospho-2-dehydro-3-deoxyheptonate aldolase, Phe-sensitive OS=Escherichia coli (strain K12) GN=aroG PE=1 SV=1	1	WEDTDALLRQLANAVKARRG___________	0.000804578	45.161	_QLANAVK(ac)AR_	2	506.799	0.418		2.30121				2.69071
244	P0AB91	P0AB91	Phospho-2-dehydro-3-deoxyheptonate aldolase, Phe-sensitive	aroG	>sp|P0AB91|AROG_ECOLI Phospho-2-dehydro-3-deoxyheptonate aldolase, Phe-sensitive OS=Escherichia coli (strain K12) GN=aroG PE=1 SV=1	1	CHIILRGGKEPNYSAKHVAEVKEGLNKAGLP	5.97201e-10	98.439	_EPNYSAK(ac)HVAEVK_	3	505.26	0.23647			2.95709	2.53173			2.55419	2.40677
45	P0AB91	P0AB91	Phospho-2-dehydro-3-deoxyheptonate aldolase, Phe-sensitive	aroG	>sp|P0AB91|AROG_ECOLI Phospho-2-dehydro-3-deoxyheptonate aldolase, Phe-sensitive OS=Escherichia coli (strain K12) GN=aroG PE=1 SV=1	1	ENAANTVAHARKAIHKILKGNDDRLLVVIGP	0.000194218	105.12	_AIHK(ac)ILK_	2	432.787	-0.5211	1.07872			3.53732	2.11488			2.56876
237	P0AB91	P0AB91	Phospho-2-dehydro-3-deoxyheptonate aldolase, Phe-sensitive	aroG	>sp|P0AB91|AROG_ECOLI Phospho-2-dehydro-3-deoxyheptonate aldolase, Phe-sensitive OS=Escherichia coli (strain K12) GN=aroG PE=1 SV=1	1	NTSGNGDCHIILRGGKEPNYSAKHVAEVKEG	4.80703e-15	135.99	_GGK(ac)EPNYSAK_	2	546.77	-0.69578		1.14132		2.01998		2.06789		1.90808
48	P0AB91	P0AB91	Phospho-2-dehydro-3-deoxyheptonate aldolase, Phe-sensitive	aroG	>sp|P0AB91|AROG_ECOLI Phospho-2-dehydro-3-deoxyheptonate aldolase, Phe-sensitive OS=Escherichia coli (strain K12) GN=aroG PE=1 SV=1	1	ANTVAHARKAIHKILKGNDDRLLVVIGPCSI	4.14107e-05	82.287	_ILK(ac)GNDDR_	2	486.759	4.6244			1.08236	1.64843			1.21221	1.60256
226	P30859	P30859	Putative ABC transporter arginine-binding protein 2	artI	>sp|P30859|ARTI_ECOLI Putative ABC transporter arginine-binding protein 2 OS=Escherichia coli (strain K12) GN=artI PE=1 SV=3	1	QGNTELQQKLNTALEKVKKDGTYETIYNKWF	2.95767e-05	73.499	_LNTALEK(ac)VK_	2	529.316	0.77439				0.980698				0.361439
115	P0AAF6	P0AAF6	Arginine transport ATP-binding protein ArtP	artP	>sp|P0AAF6|ARTP_ECOLI Arginine transport ATP-binding protein ArtP OS=Escherichia coli (strain K12) GN=artP PE=1 SV=1	1	QQNLIEAPCRVLGLSKDQALARAEKLLERLR	0.000719906	54.7	_VLGLSK(ac)DQALAR_	2	656.883	0.99391			1.90587				2.50261
244	P0A9Q9	P0A9Q9	Aspartate-semialdehyde dehydrogenase	asd	>sp|P0A9Q9|DHAS_ECOLI Aspartate-semialdehyde dehydrogenase OS=Escherichia coli (strain K12) GN=asd PE=1 SV=1	1	WIDKQLDNGQSREEWKGQAETNKILNTSSVI	6.3348e-66	191.26	_QLDNGQSREEWK(ac)GQAETNK_	3	754.024	-0.18943	1.24578	1.54361		0.8181	3.59091	2.30929		1.3332
209	P22106	P22106	Asparagine synthetase B [glutamine-hydrolyzing]	asnB	>sp|P22106|ASNB_ECOLI Asparagine synthetase B [glutamine-hydrolyzing] OS=Escherichia coli (strain K12) GN=asnB PE=1 SV=3	1	RDWFDYDAVKDNVTDKNELRQALEDSVKSHL	6.21066e-15	134.75	_DNVTDK(ac)NELR_	2	623.307	-1.3523			0.978779	1.15572			1.86002	2.04101
351	P0A8M0	P0A8M0	Asparagine--tRNA ligase	asnS	>sp|P0A8M0|SYN_ECOLI Asparagine--tRNA ligase OS=Escherichia coli (strain K12) GN=asnS PE=1 SV=2	1	DLSSEHERYLAEEHFKAPVVVKNYPKDIKAF	1.28464e-36	128.76	_YLAEEHFK(ac)APVVVK_	3	557.975	-0.12646	1.70264			1.99804	3.29588			3.81828
294	P0A8M0	P0A8M0	Asparagine--tRNA ligase	asnS	>sp|P0A8M0|SYN_ECOLI Asparagine--tRNA ligase OS=Escherichia coli (strain K12) GN=asnS PE=1 SV=2	1	EERADDMKFFAERVDKDAVSRLERFIEADFA	5.26546e-05	79.148	_VDK(ac)DAVSRLER_	3	443.909	-0.54737		1.35879	1.27751	1.75428		2.6328	2.14321	2.49606
194	P0A8M0	P0A8M0	Asparagine--tRNA ligase	asnS	>sp|P0A8M0|SYN_ECOLI Asparagine--tRNA ligase OS=Escherichia coli (strain K12) GN=asnS PE=1 SV=2	1	VSTLDLENLPRNDQGKVDFDKDFFGKESFLT	5.55193e-11	125.74	_NDQGK(ac)VDFDK_	2	604.283	-0.58292		1.28417				2.49188
216	P0AC38	P0AC38	Aspartate ammonia-lyase	aspA	>sp|P0AC38|ASPA_ECOLI Aspartate ammonia-lyase OS=Escherichia coli (strain K12) GN=aspA PE=1 SV=1	1	GQEFRAFSILLKEEVKNIQRTAELLLEVNLG	1.68926e-09	140.14	_EEVK(ac)NIQR_	2	529.285	-1.5549				2.8503				3.726
63	P0AC38	P0AC38	Aspartate ammonia-lyase	aspA	>sp|P0AC38|ASPA_ECOLI Aspartate ammonia-lyase OS=Escherichia coli (strain K12) GN=aspA PE=1 SV=1	1	VRGMVMVKKAAAMANKELQTIPKSVANAIIA	4.9094e-30	146	_AAAM(ox)ANK(ac)ELQTIPK_	3	515.276	2.1253	3.13565	4.13572	3.94299	2.36276	5.48779	3.25432	3.91163	2.5402
212	P0AC38	P0AC38	Aspartate ammonia-lyase	aspA	>sp|P0AC38|ASPA_ECOLI Aspartate ammonia-lyase OS=Escherichia coli (strain K12) GN=aspA PE=1 SV=1	1	PMTLGQEFRAFSILLKEEVKNIQRTAELLLE	1.98631e-08	97.911	_AFSILLK(ac)EEVK_	2	659.884	2.8359			7.86908	2.34497			4.92242	2.06384
251	P0AC38	P0AC38	Aspartate ammonia-lyase	aspA	>sp|P0AC38|ASPA_ECOLI Aspartate ammonia-lyase OS=Escherichia coli (strain K12) GN=aspA PE=1 SV=1	1	GTGLNTPKEYSPLAVKKLAEVTGFPCVPAED	3.18343e-05	83.998	_EYSPLAVK(ac)K_	2	538.803	2.7851		2.30187		2.17125		3.04358		2.83837
355	P00509	P00509	Aspartate aminotransferase	aspC	>sp|P00509|AAT_ECOLI Aspartate aminotransferase OS=Escherichia coli (strain K12) GN=aspC PE=1 SV=1	1	FIIKQNGMFSFSGLTKEQVLRLREEFGVYAV	6.19956e-12	95.347	_QNGM(ox)FSFSGLTK(ac)EQVLR_	2	1000.5	-0.085842				3.44306				6.24151
37	P00509	P00509	Aspartate aminotransferase	aspC	>sp|P00509|AAT_ECOLI Aspartate aminotransferase OS=Escherichia coli (strain K12) GN=aspC PE=1 SV=1	1	ADERPGKINLGIGVYKDETGKTPVLTSVKKA	1.93526e-24	133.66	_INLGIGVYK(ac)DETGK_	2	774.917	0.48935			1.34075	2.0354			3.00087	3.05111
42	P00509	P00509	Aspartate aminotransferase	aspC	>sp|P00509|AAT_ECOLI Aspartate aminotransferase OS=Escherichia coli (strain K12) GN=aspC PE=1 SV=1	1	GKINLGIGVYKDETGKTPVLTSVKKAEQYLL	4.29091e-21	139.3	_DETGK(ac)TPVLTSVK_	2	708.883	-0.060487			1.80978	1.4506			3.11189	2.7724
93	P00509	P00509	Aspartate aminotransferase	aspC	>sp|P00509|AAT_ECOLI Aspartate aminotransferase OS=Escherichia coli (strain K12) GN=aspC PE=1 SV=1	1	TQELLFGKGSALINDKRARTAQTPGGTGALR	3.13758e-18	159.4	_GSALINDK(ac)R_	2	508.28	1.1607	1.53127	1.482	1.0577	1.42598	4.36555	2.32178	2.33728	3.17955
116	P00509	P00509	Aspartate aminotransferase	aspC	>sp|P00509|AAT_ECOLI Aspartate aminotransferase OS=Escherichia coli (strain K12) GN=aspC PE=1 SV=1	1	PGGTGALRVAADFLAKNTSVKRVWVSNPSWP	4.92457e-26	142.85	_VAADFLAK(ac)NTSVK_	2	703.388	0.68037	1.44494	1.39862		0.958153	4.35608	2.55503		1.85209
276	P00509	P00509	Aspartate aminotransferase	aspC	>sp|P00509|AAT_ECOLI Aspartate aminotransferase OS=Escherichia coli (strain K12) GN=aspC PE=1 SV=1	1	VAADSETVDRAFSQMKAAIRANYSNPPAHGA	1.09813e-17	141.88	_AFSQM(ox)K(ac)AAIR_	2	590.811	1.2452	1.28144	0.868715	1.53749	2.39805	2.671	1.868	1.79946	3.24328
353	P21889	P21889	Aspartate--tRNA ligase	aspS	>sp|P21889|SYD_ECOLI Aspartate--tRNA ligase OS=Escherichia coli (strain K12) GN=aspS PE=1 SV=1	1	GNFVKIYGAKGLAYIKVNERAKGLEGINSPV	4.34555e-07	104.82	_GLAYIK(ac)VNER_	2	602.838	-2.1317		3.3837				3.6665
332	P21889	P21889	Aspartate--tRNA ligase	aspS	>sp|P21889|SYD_ECOLI Aspartate--tRNA ligase OS=Escherichia coli (strain K12) GN=aspS PE=1 SV=1	1	RVAALRVPGGASLTRKQIDEYGNFVKIYGAK	1.57212e-28	164.13	_K(ac)QIDEYGNFVK_	2	691.851	2.7445		1.81579		1.87709		2.30231		2.75419
81	P21889	P21889	Aspartate--tRNA ligase	aspS	>sp|P21889|SYD_ECOLI Aspartate--tRNA ligase OS=Escherichia coli (strain K12) GN=aspS PE=1 SV=1	1	EFCIQVTGTVRARDEKNINRDMATGEIEVLA	0.000259709	101.6	_DEK(ac)NINR_	2	465.736	4.7449	9.30222		1.9679	3.75512	2.46023		2.206	3.08528
513	P21889	P21889	Aspartate--tRNA ligase	aspS	>sp|P21889|SYD_ECOLI Aspartate--tRNA ligase OS=Escherichia coli (strain K12) GN=aspS PE=1 SV=1	1	TVFGILGINEEEQREKFGFLLDALKYGTPPH	0.00183504	38.021	_EK(ac)FGFLLDALK_	2	661.871	1.3741			2.46033	0.921402			3.2959	1.45055
186	P21889	P21889	Aspartate--tRNA ligase	aspS	>sp|P21889|SYD_ECOLI Aspartate--tRNA ligase OS=Escherichia coli (strain K12) GN=aspS PE=1 SV=1	1	EGARDYLVPSRVHKGKFYALPQSPQLFKQLL	8.65654e-10	95.651	_GK(ac)FYALPQSPQLFK_	3	555.971	-0.31513				1.94848				2.05473
415	P21889	P21889	Aspartate--tRNA ligase	aspS	>sp|P21889|SYD_ECOLI Aspartate--tRNA ligase OS=Escherichia coli (strain K12) GN=aspS PE=1 SV=1	1	KIVADAMGALRLKVGKDLGLTDESKWAPLWV	9.09657e-10	94.728	_VGK(ac)DLGLTDESK_	2	652.341	-1.253	1.66958	0.937172			1.96908	1.30648
283	P21889	P21889	Aspartate--tRNA ligase	aspS	>sp|P21889|SYD_ECOLI Aspartate--tRNA ligase OS=Escherichia coli (strain K12) GN=aspS PE=1 SV=1	1	PVMTFAEAERRYGSDKPDLRNPMELTDVADL	1.57675e-40	133.26	_YGSDK(ac)PDLRNPMELTDVADLLK_	3	844.76	-0.63386			0.641091	1.87616			1.46048	1.63548
241	P0AE37	P0AE37	Arginine N-succinyltransferase	astA	>sp|P0AE37|ASTA_ECOLI Arginine N-succinyltransferase OS=Escherichia coli (strain K12) GN=astA PE=2 SV=1	1	GQVHPQTAPARAVLEKEGFRYRNYIDIFDGG	3.92529e-05	71.349	_AVLEK(ac)EGFR_	2	545.798	0.98168	1.14449		1.14501	1.29219	0.857204		0.655406	0.751323
142	P0AE37	P0AE37	Arginine N-succinyltransferase	astA	>sp|P0AE37|ASTA_ECOLI Arginine N-succinyltransferase OS=Escherichia coli (strain K12) GN=astA PE=2 SV=1	1	LDPDWRKEGNGYLLSKSRFMFMAAFRDKFND	9.18459e-18	139.89	_EGNGYLLSK(ac)SR_	2	633.328	-0.92388	0.935628	0.733872	0.859652	1.30875	0.895221	0.432827	0.469313	0.989007
135	P77581	P77581	Succinylornithine transaminase	astC	>sp|P77581|ASTC_ECOLI Succinylornithine transaminase OS=Escherichia coli (strain K12) GN=astC PE=1 SV=1	1	AHDRYGSHKSGIVAFKNAFHGRTLFTVSAGG	2.5447e-13	104.87	_SGIVAFK(ac)NAFHGR_	3	482.593	0.83158	1.06826				9.26775
384	P0ABB0	P0ABB0	ATP synthase subunit alpha	atpA	>sp|P0ABB0|ATPA_ECOLI ATP synthase subunit alpha OS=Escherichia coli (strain K12) GN=atpA PE=1 SV=1	1	NPGISVSRVGGAAQTKIMKKLSGGIRTALAQ	2.70822e-16	130.56	_VGGAAQTK(ac)IMK_	2	573.321	-1.5329	1.8053	1.72776	1.38027	1.39732	3.77307	1.9788	2.67076	2.54556
13	P0ABB0	P0ABB0	ATP synthase subunit alpha	atpA	>sp|P0ABB0|ATPA_ECOLI ATP synthase subunit alpha OS=Escherichia coli (strain K12) GN=atpA PE=1 SV=1	1	___MQLNSTEISELIKQRIAQFNVVSEAHNE	0.00829307	30.543	_M(ox)QLNSTEISELIK(ac)QR_	3	616.656	-0.94654			1.66745				1.9624
432	P0ABB0	P0ABB0	ATP synthase subunit alpha	atpA	>sp|P0ABB0|ATPA_ECOLI ATP synthase subunit alpha OS=Escherichia coli (strain K12) GN=atpA PE=1 SV=1	1	TRKQLDHGQKVTELLKQKQYAPMSVAQQSLV	0.00071934	54.436	_VTELLK(ac)QK_	2	500.805	-2.2084				1.22391				1.5129
97	P0AB98	P0AB98	ATP synthase subunit a	atpB	>sp|P0AB98|ATP6_ECOLI ATP synthase subunit a OS=Escherichia coli (strain K12) GN=atpB PE=1 SV=1	1	VIGFVNGSVKDMYHGKSKLIAPLALTIFVWV	0.000249831	62.463	_DMYHGK(ac)SK_	3	336.492	0.55115				1.31247				3.20312
372	P0ABB4	P0ABB4	ATP synthase subunit beta	atpD	>sp|P0ABB4|ATPB_ECOLI ATP synthase subunit beta OS=Escherichia coli (strain K12) GN=atpD PE=1 SV=2	1	TARGVQSILQRYQELKDIIAILGMDELSEED	2.45598e-06	57.009	_YQELK(ac)DIIAILGM(ox)DELSEEDK_	3	837.412	1.6166			1.06892				3.86386
70	P0ABB4	P0ABB4	ATP synthase subunit beta	atpD	>sp|P0ABB4|ATPB_ECOLI ATP synthase subunit beta OS=Escherichia coli (strain K12) GN=atpD PE=1 SV=2	1	IAMGSSDGLRRGLDVKDLEHPIEVPVGKATL	1.73838e-59	169.98	_GLDVK(ac)DLEHPIEVPVGK_	3	629.679	0.9768			1.23905	1.26095			2.55391	2.7098
422	P0ABB4	P0ABB4	ATP synthase subunit beta	atpD	>sp|P0ABB4|ATPB_ECOLI ATP synthase subunit beta OS=Escherichia coli (strain K12) GN=atpD PE=1 SV=2	1	VAEVFTGSPGKYVSLKDTIRGFKGIMEGEYD	1.20572e-09	122.26	_YVSLK(ac)DTIR_	2	568.819	0.95262	1.58844	1.7514	0.953234	1.26198	4.13807	2.40843	1.95227	2.70793
82	P0ABB4	P0ABB4	ATP synthase subunit beta	atpD	>sp|P0ABB4|ATPB_ECOLI ATP synthase subunit beta OS=Escherichia coli (strain K12) GN=atpD PE=1 SV=2	1	LDVKDLEHPIEVPVGKATLGRIMNVLGEPVD	4.92364e-06	60.307	_DLEHPIEVPVGK(ac)ATLGR_	3	625.011	1.0266			1.25809	1.46167			1.38531	2.84123
156	P0ABB4	P0ABB4	ATP synthase subunit beta	atpD	>sp|P0ABB4|ATPB_ECOLI ATP synthase subunit beta OS=Escherichia coli (strain K12) GN=atpD PE=1 SV=2	1	AKGGKVGLFGGAGVGKTVNMMELIRNIAIEH	3.92024e-70	169.64	_VGLFGGAGVGK(ac)TVNMMELIR_	3	697.708	0.77525				2.40353				1.70968
99	P0ABB4	P0ABB4	ATP synthase subunit beta	atpD	>sp|P0ABB4|ATPB_ECOLI ATP synthase subunit beta OS=Escherichia coli (strain K12) GN=atpD PE=1 SV=2	1	TLGRIMNVLGEPVDMKGEIGEEERWAIHRAA	1.23119e-22	108.92	_IMNVLGEPVDMK(ac)GEIGEEER_	3	763.036	-4.6832			1.12223				1.3019
69	P0ABA0	P0ABA0	ATP synthase subunit b	atpF	>sp|P0ABA0|ATPF_ECOLI ATP synthase subunit b OS=Escherichia coli (strain K12) GN=atpF PE=1 SV=1	1	LDLAKASATDQLKKAKAEAQVIIEQANKRRS	1.04682e-37	161.66	_AK(ac)AEAQVIIEQANK_	2	777.928	-0.47326				1.18542				2.44879
91	P0ABA0	P0ABA0	ATP synthase subunit b	atpF	>sp|P0ABA0|ATPF_ECOLI ATP synthase subunit b OS=Escherichia coli (strain K12) GN=atpF PE=1 SV=1	1	IEQANKRRSQILDEAKAEAEQERTKIVAQAQ	5.83472e-63	188.04	_SQILDEAK(ac)AEAEQERTK_	3	663.336	-0.028063		1.29668	0.856763	0.988303		2.58259	2.10458	2.42784
66	P0ABA0	P0ABA0	ATP synthase subunit b	atpF	>sp|P0ABA0|ATPF_ECOLI ATP synthase subunit b OS=Escherichia coli (strain K12) GN=atpF PE=1 SV=1	1	HKDLDLAKASATDQLKKAKAEAQVIIEQANK	1.37963e-13	145.34	_ASATDQLK(ac)K_	2	502.275	-1.5825		1.72949	2.07879	1.64998		2.2484	2.81394	2.02094
109	P0ABA6	P0ABA6	ATP synthase gamma chain	atpG	>sp|P0ABA6|ATPG_ECOLI ATP synthase gamma chain OS=Escherichia coli (strain K12) GN=atpG PE=1 SV=1	1	NLFKKLLAEMKTWTDKGVQCDLAMIGSKGVS	0.0011595	36.127	_TWTDK(ac)GVQCDLAM(ox)IGSK_	3	656.645	2.0111			0.869012				2.24348
131	P0ABA4	P0ABA4	ATP synthase subunit delta	atpH	>sp|P0ABA4|ATPD_ECOLI ATP synthase subunit delta OS=Escherichia coli (strain K12) GN=atpH PE=1 SV=1	1	ALSEQQLAKISAAMEKRLSRKVKLNCKIDKS	2.31334e-05	86.67	_ISAAM(ox)EK(ac)R_	2	482.25	-0.50499			1.22048	1.42039			1.79157	2.34093
138	P0ABA4	P0ABA4	ATP synthase subunit delta	atpH	>sp|P0ABA4|ATPD_ECOLI ATP synthase subunit delta OS=Escherichia coli (strain K12) GN=atpH PE=1 SV=1	1	AKISAAMEKRLSRKVKLNCKIDKSVMAGVII	0.00480089	56.51	_VK(ac)LNCK_	2	402.226	-1.635			1.13795	0.938246			2.21359	1.30464
77	P0AE52	P0AE52	Putative peroxiredoxin bcp	bcp	>sp|P0AE52|BCP_ECOLI Putative peroxiredoxin bcp OS=Escherichia coli (strain K12) GN=bcp PE=1 SV=1	0.975703	KAGVDVLGISTDKPEKLSRFAEKELLNFTLL	1.29367e-77	190.55	_KAGVDVLGISTDKPEK(ac)LSR_	4	514.542	-0.13126	1.43068	2.9336	1.35843	1.45288	6.17506	4.62769	2.7121	3.02555
40	P0AE52	P0AE52	Putative peroxiredoxin bcp	bcp	>sp|P0AE52|BCP_ECOLI Putative peroxiredoxin bcp OS=Escherichia coli (strain K12) GN=bcp PE=1 SV=1	1	LTDFQGQRVLVYFYPKAMTPGCTVQACGLRD	3.17986e-62	157.51	_VLVYFYPK(ac)AM(ox)TPGCTVQACGLR_	3	863.76	-0.3279				2.355				2.98527
61	P0AE52	P0AE52	Putative peroxiredoxin bcp	bcp	>sp|P0AE52|BCP_ECOLI Putative peroxiredoxin bcp OS=Escherichia coli (strain K12) GN=bcp PE=1 SV=1	1	CTVQACGLRDNMDELKKAGVDVLGISTDKPE	2.44571e-17	102.06	_DNM(ox)DELK(ac)K_	2	525.742	1.368			1.50162				2.85634
74	P0AE52	P0AE52	Putative peroxiredoxin bcp	bcp	>sp|P0AE52|BCP_ECOLI Putative peroxiredoxin bcp OS=Escherichia coli (strain K12) GN=bcp PE=1 SV=1	1	ELKKAGVDVLGISTDKPEKLSRFAEKELLNF	1.53198e-52	177.74	_KAGVDVLGISTDK(ac)PEK_	3	566.981	-0.36715	1.78223	1.76534	1.14281	1.2447	4.33798	2.65802	2.26941	2.25027
114	P0AE52	P0AE52	Putative peroxiredoxin bcp	bcp	>sp|P0AE52|BCP_ECOLI Putative peroxiredoxin bcp OS=Escherichia coli (strain K12) GN=bcp PE=1 SV=1	1	VCEQFGVWGEKSFMGKTYDGIHRISFLIDAD	5.13518e-48	180.2	_SFMGK(ac)TYDGIHR_	3	485.235	-0.73654		98.9232				1.28996
2	P0ABD3	P0ABD3	Bacterioferritin	bfr	>sp|P0ABD3|BFR_ECOLI Bacterioferritin OS=Escherichia coli (strain K12) GN=bfr PE=1 SV=1	0.5	______________MKGDTKVINYLNKLLGN	0.00116331	70.563	_M(ox)K(ac)GDTKVINYLNK_	3	527.948	0.56907		4.65658				3.59484
6	P0ABD3	P0ABD3	Bacterioferritin	bfr	>sp|P0ABD3|BFR_ECOLI Bacterioferritin OS=Escherichia coli (strain K12) GN=bfr PE=1 SV=1	1	__________MKGDTKVINYLNKLLGNELVA	5.57149e-51	201.46	_GDTK(ac)VINYLNK_	2	653.854	-0.0032416	4.67911	5.07508	1.47723	1.47926	8.31578	3.49346	3.14986	2.9824
99	P0ABD3	P0ABD3	Bacterioferritin	bfr	>sp|P0ABD3|BFR_ECOLI Bacterioferritin OS=Escherichia coli (strain K12) GN=bfr PE=1 SV=1	1	EEMLRSDLALELDGAKNLREAIGYADSVHDY	4.48129e-31	152.74	_SDLALELDGAK(ac)NLR_	2	778.918	-0.18273			1.4937				2.35336
38	P0ABD3	P0ABD3	Bacterioferritin	bfr	>sp|P0ABD3|BFR_ECOLI Bacterioferritin OS=Escherichia coli (strain K12) GN=bfr PE=1 SV=1	1	NQYFLHARMFKNWGLKRLNDVEYHESIDEMK	0.00381554	60.404	_NWGLK(ac)R_	2	408.23	-0.5865	6.1527	7.36434	1.88451	2.55873	5.21809	1.98641	1.32796	1.82989
38	P0A6E9	P0A6E9	ATP-dependent dethiobiotin synthetase BioD 2	bioD2	>sp|P0A6E9|BIOD2_ECOLI ATP-dependent dethiobiotin synthetase BioD 2 OS=Escherichia coli (strain K12) GN=bioD2 PE=3 SV=1	1	LLQALASQGKTVAGYKPVAKGSKETPEGLRN	1.88912e-06	98.943	_TVAGYK(ac)PVAK_	2	538.311	1.6137	1.41176	1.41708			1.63553	1.05689
213	P61517	P61517	Carbonic anhydrase 2	can	>sp|P61517|CAN_ECOLI Carbonic anhydrase 2 OS=Escherichia coli (strain K12) GN=can PE=1 SV=1	1	RETLEQRYRHGISNLKLKHANHK________	0.000454746	51.268	_HGISNLK(ac)LK_	2	526.317	-0.78606	8.44125				14.0803
34	P61517	P61517	Carbonic anhydrase 2	can	>sp|P61517|CAN_ECOLI Carbonic anhydrase 2 OS=Escherichia coli (strain K12) GN=can PE=1 SV=1	1	VEEDPGFFEKLAQAQKPRFLWIGCSDSRVPA	3.09328e-05	85.212	_LAQAQK(ac)PR_	2	477.28	0.23474				0.924309				2.59756
146	P0A6F1	P0A6F1	Carbamoyl-phosphate synthase small chain	carA	>sp|P0A6F1|CARA_ECOLI Carbamoyl-phosphate synthase small chain OS=Escherichia coli (strain K12) GN=carA PE=1 SV=1	1	CIIAGDNPDAALALEKARAFPGLNGMDLAKE	1.7768e-233	295.73	_GAQNGCIIAGDNPDAALALEK(ac)AR_	3	789.729	-1.0851	2.52304		0.885016		6.53075		1.90134
103	P0A6F1	P0A6F1	Carbamoyl-phosphate synthase small chain	carA	>sp|P0A6F1|CARA_ECOLI Carbamoyl-phosphate synthase small chain OS=Escherichia coli (strain K12) GN=carA PE=1 SV=1	1	IASNFRNTEDLSSYLKRHNIVAIADIDTRKL	4.45371e-17	138.45	_NTEDLSSYLK(ac)R_	2	684.344	-0.21243		2.21809				1.85846
954	P00968	P00968	Carbamoyl-phosphate synthase large chain	carB	>sp|P00968|CARB_ECOLI Carbamoyl-phosphate synthase large chain OS=Escherichia coli (strain K12) GN=carB PE=1 SV=2	1	MKKHGRALLSVREGDKERVVDLAAKLLKQGF	0.00324734	63.181	_EGDK(ac)ERVVDLAAK_	3	491.263	0.41411		12.7881				3.86803
963	P00968	P00968	Carbamoyl-phosphate synthase large chain	carB	>sp|P00968|CARB_ECOLI Carbamoyl-phosphate synthase large chain OS=Escherichia coli (strain K12) GN=carB PE=1 SV=2	1	SVREGDKERVVDLAAKLLKQGFELDATHGTA	2.45909e-07	108.67	_VVDLAAK(ac)LLK_	2	556.358	0.92271			2.23245	1.05122			3.73781	3.37372
137	P00968	P00968	Carbamoyl-phosphate synthase large chain	carB	>sp|P00968|CARB_ECOLI Carbamoyl-phosphate synthase large chain OS=Escherichia coli (strain K12) GN=carB PE=1 SV=2	1	AIDKAEDRRRFDVAMKKIGLETARSGIAHTM	0.00138157	54.157	_FDVAM(ox)K(ac)K_	2	448.731	1.1251		1.57282				2.66072
940	P00968	P00968	Carbamoyl-phosphate synthase large chain	carB	>sp|P00968|CARB_ECOLI Carbamoyl-phosphate synthase large chain OS=Escherichia coli (strain K12) GN=carB PE=1 SV=2	1	AEAFAKAQLGSNSTMKKHGRALLSVREGDKE	6.26636e-34	173.11	_AQLGSNSTM(ox)K(ac)K_	2	611.808	2.474		2.12555				2.33531
649	P00968	P00968	Carbamoyl-phosphate synthase large chain	carB	>sp|P00968|CARB_ECOLI Carbamoyl-phosphate synthase large chain OS=Escherichia coli (strain K12) GN=carB PE=1 SV=2	1	KPKGVIVQYGGQTPLKLARALEAAGVPVIGT	3.65394e-30	132.05	_GVIVQYGGQTPLK(ac)LAR_	2	871.502	-1.7379			0.755619	1.17207			1.86781	2.71129
504	P00968	P00968	Carbamoyl-phosphate synthase large chain	carB	>sp|P00968|CARB_ECOLI Carbamoyl-phosphate synthase large chain OS=Escherichia coli (strain K12) GN=carB PE=1 SV=2	1	LRQLKRKGFADARLAKLAGVREAEIRKLRDQ	1.42169e-07	133.12	_LAK(ac)LAGVR_	2	435.282	1.7474			0.902951				2.08831
22	P36659	P36659	Curved DNA-binding protein	cbpA	>sp|P36659|CBPA_ECOLI Curved DNA-binding protein OS=Escherichia coli (strain K12) GN=cbpA PE=1 SV=2	1	YAIMGVKPTDDLKTIKTAYRRLARKYHPDVS	0.000379419	90.37	_TIK(ac)TAYRR_	3	350.873	0.54286	1.32413				5.9038
19	P36659	P36659	Curved DNA-binding protein	cbpA	>sp|P36659|CBPA_ECOLI Curved DNA-binding protein OS=Escherichia coli (strain K12) GN=cbpA PE=1 SV=2	0.998714	KDYYAIMGVKPTDDLKTIKTAYRRLARKYHP	9.05157e-13	94.01	_DYYAIM(ox)GVKPTDDLK(ac)TIK_	3	710.366	-0.02329			1.59949				3.35884
261	P36659	P36659	Curved DNA-binding protein	cbpA	>sp|P36659|CBPA_ECOLI Curved DNA-binding protein OS=Escherichia coli (strain K12) GN=cbpA PE=1 SV=2	1	QAGQRLRVKGKGLVSKKQTGDLYAVLKIVMP	0.00556175	47.067	_GLVSK(ac)K_	2	337.216	3.0284			2.75094				3.31749
262	P36659	P36659	Curved DNA-binding protein	cbpA	>sp|P36659|CBPA_ECOLI Curved DNA-binding protein OS=Escherichia coli (strain K12) GN=cbpA PE=1 SV=2	1	AGQRLRVKGKGLVSKKQTGDLYAVLKIVMPP	1.45757e-22	142.91	_K(ac)QTGDLYAVLK_	2	639.359	-1.8178			7.39784	0.984164			4.5336	0.667972
218	P0ABF6	P0ABF6	Cytidine deaminase	cdd	>sp|P0ABF6|CDD_ECOLI Cytidine deaminase OS=Escherichia coli (strain K12) GN=cdd PE=1 SV=1	1	HMPYSKSPSGVALECKDGRIFSGSYAENAAF	5.2776e-06	77.078	_SPSGVALECK(ac)DGR_	2	709.341	0.3515		2.28753				2.94906
29	P69795	P69795	N,N'-diacetylchitobiose-specific phosphotransferase enzyme IIB component	chbB	>sp|P69795|PTQB_ECOLI N,N'-diacetylchitobiose-specific phosphotransferase enzyme IIB component OS=Escherichia coli (strain K12) GN=chbB PE=1 SV=1	1	MSTSLLVSKMRAQAEKYEVPVIIEAFPETLA	7.39727e-07	53.342	_AQAEK(ac)YEVPVIIEAFPETLAGEK_	3	858.783	-0.81204				1.79742				1.35378
162	P63284	P63284	Chaperone protein ClpB	clpB	>sp|P63284|CLPB_ECOLI Chaperone protein ClpB OS=Escherichia coli (strain K12) GN=clpB PE=1 SV=1	1	ESVNDQGAEDQRQALKKYTIDLTERAEQGKL	6.55932e-90	203.19	_GGESVNDQGAEDQRQALK(ac)K_	3	691.338	-0.061447	2.21246	1.54812			7.81033	4.36824
818	P63284	P63284	Chaperone protein ClpB	clpB	>sp|P63284|CLPB_ECOLI Chaperone protein ClpB OS=Escherichia coli (strain K12) GN=clpB PE=1 SV=1	1	LSENGYDPVYGARPLKRAIQQQIENPLAQQI	7.02116e-19	113.29	_LLSENGYDPVYGARPLK(ac)R_	3	697.372	-0.62056	3.86726	2.78994			5.72923	2.25634
640	P63284	P63284	Chaperone protein ClpB	clpB	>sp|P63284|CLPB_ECOLI Chaperone protein ClpB OS=Escherichia coli (strain K12) GN=clpB PE=1 SV=1	1	SDEAMVRIDMSEFMEKHSVSRLVGAPPGYVG	2.64356e-10	98.943	_IDM(ox)SEFM(ox)EK(ac)HSVSR_	3	590.599	-1.0502	2.95586	1.70546	1.65295	2.90969	7.19751	2.80788	2.42293	3.79683
408	P63284	P63284	Chaperone protein ClpB	clpB	>sp|P63284|CLPB_ECOLI Chaperone protein ClpB OS=Escherichia coli (strain K12) GN=clpB PE=1 SV=1	1	LIDEAASSIRMQIDSKPEELDRLDRRIIQLK	0.000135064	69.602	_MQIDSK(ac)PEELDRLDRR_	4	511.513	0.70915		1.53989	3.44616			3.6713	2.72991
530	P63284	P63284	Chaperone protein ClpB	clpB	>sp|P63284|CLPB_ECOLI Chaperone protein ClpB OS=Escherichia coli (strain K12) GN=clpB PE=1 SV=1	1	AATQLEGKTMRLLRNKVTDAEIAEVLARWTG	3.35557e-06	75.02	_NK(ac)VTDAEIAEVLAR_	3	524.286	3.0107				1.77983				3.08104
505	P63284	P63284	Chaperone protein ClpB	clpB	>sp|P63284|CLPB_ECOLI Chaperone protein ClpB OS=Escherichia coli (strain K12) GN=clpB PE=1 SV=1	1	RRVGDLARMSELQYGKIPELEKQLEAATQLE	4.02809e-05	70.98	_M(ox)SELQYGK(ac)IPELEK_	2	861.935	3.4519			2.10054				2.8523
176	P63284	P63284	Chaperone protein ClpB	clpB	>sp|P63284|CLPB_ECOLI Chaperone protein ClpB OS=Escherichia coli (strain K12) GN=clpB PE=1 SV=1	1	LKKYTIDLTERAEQGKLDPVIGRDEEIRRTI	5.31944e-08	85.619	_AEQGK(ac)LDPVIGRDEEIR_	3	656.345	1.9234			1.46863	2.03229			2.04595	3.94149
335	P63284	P63284	Chaperone protein ClpB	clpB	>sp|P63284|CLPB_ECOLI Chaperone protein ClpB OS=Escherichia coli (strain K12) GN=clpB PE=1 SV=1	1	RQYIEKDAALERRFQKVFVAEPSVEDTIAIL	1.76468e-05	53.278	_FQK(ac)VFVAEPSVEDTIAILR_	3	735.404	0.76187			0.921342	1.61346			1.99935	2.86405
463	P63284	P63284	Chaperone protein ClpB	clpB	>sp|P63284|CLPB_ECOLI Chaperone protein ClpB OS=Escherichia coli (strain K12) GN=clpB PE=1 SV=1	1	LSDKERQYSELEEEWKAEKASLSGTQTIKAE	0.00461503	33.204	_QYSELEEEWK(ac)AEK_	2	855.896	-5.1977							1.90803
96	P63284	P63284	Chaperone protein ClpB	clpB	>sp|P63284|CLPB_ECOLI Chaperone protein ClpB OS=Escherichia coli (strain K12) GN=clpB PE=1 SV=1	1	VQPSQDLVRVLNLCDKLAQKRGDNFISSELF	6.68269e-28	156.71	_VLNLCDK(ac)LAQK_	2	672.371	3.7307	2.11083		0.96737		5.5438		0.56301
163	P63284	P63284	Chaperone protein ClpB	clpB	>sp|P63284|CLPB_ECOLI Chaperone protein ClpB OS=Escherichia coli (strain K12) GN=clpB PE=1 SV=1	1	SVNDQGAEDQRQALKKYTIDLTERAEQGKLD	0.000874916	43.308	_K(ac)YTIDLTER_	2	590.814	0.7253			1.14153				1.70325
158	P0A6G7	P0A6G7	ATP-dependent Clp protease proteolytic subunit	clpP	>sp|P0A6G7|CLPP_ECOLI ATP-dependent Clp protease proteolytic subunit OS=Escherichia coli (strain K12) GN=clpP PE=1 SV=1	1	QGQATDIEIHAREILKVKGRMNELMALHTGQ	0.00327269	72.823	_EILK(ac)VK_	2	386.252	-1.3685	2.57321	2.63287	2.02728	1.6236	4.64112	3.20898	2.84556	2.36761
267	P0A6I3	P0A6I3	Pantothenate kinase	coaA	>sp|P0A6I3|COAA_ECOLI Pantothenate kinase OS=Escherichia coli (strain K12) GN=coaA PE=1 SV=1	1	FTDPDSYFHNYAKLTKEEAIKTAMTLWKEIN	0.000720765	54.416	_LTK(ac)EEAIK_	2	487.282	-0.43609		4.30315				2.31534
219	P0AE88	P0AE88	Transcriptional regulatory protein CpxR	cpxR	>sp|P0AE88|CPXR_ECOLI Transcriptional regulatory protein CpxR OS=Escherichia coli (strain K12) GN=cpxR PE=3 SV=1	1	LRRKLPDRKDGHPWFKTLRGRGYLMVSAS__	4.0654e-05	68.536	_DGHPWFK(ac)TLR_	3	433.56	-0.063755	3.19904		2.35274	3.9935	5.37715		3.22852	4.60628
88	P24251	P24251	Sigma factor-binding protein crl	crl	>sp|P24251|CRL_ECOLI Sigma factor-binding protein crl OS=Escherichia coli (strain K12) GN=crl PE=1 SV=5	1	FGLFDKAGDWKSVPVKDTEVVERLEHTLREF	5.19985e-33	156.69	_SVPVK(ac)DTEVVER_	2	700.375	-0.48836			0.770461	0.990828			2.22833	3.24215
15	P24251	P24251	Sigma factor-binding protein crl	crl	>sp|P24251|CRL_ECOLI Sigma factor-binding protein crl OS=Escherichia coli (strain K12) GN=crl PE=1 SV=5	1	_MTLPSGHPKSRLIKKFTALGPYIREGKCKD	3.26257e-07	106.29	_K(ac)FTALGPYIR_	2	604.345	-0.54026			0.894852	1.06881			1.97217	2.32185
101	P0ACJ8	P0ACJ8	Catabolite gene activator	crp	>sp|P0ACJ8|CRP_ECOLI Catabolite gene activator OS=Escherichia coli (strain K12) GN=crp PE=1 SV=1	1	WVRAKTACEVAEISYKKFRQLIQVNPDILMR	3.88861e-81	229.54	_TACEVAEISYK(ac)K_	3	480.906	0.73532	2.56024	2.43863		1.84553	6.02823	2.61361		3.55466
153	P0ACJ8	P0ACJ8	Catabolite gene activator	crp	>sp|P0ACJ8|CRP_ECOLI Catabolite gene activator OS=Escherichia coli (strain K12) GN=crp PE=1 SV=1	1	LDVTGRIAQTLLNLAKQPDAMTHPDGMQIKI	4.72882e-21	90.534	_IAQTLLNLAK(ac)QPDAM(ox)THPDGM(ox)QIK_	4	677.849	0.37208			1.79187				2.51292
167	P0ACJ8	P0ACJ8	Catabolite gene activator	crp	>sp|P0ACJ8|CRP_ECOLI Catabolite gene activator OS=Escherichia coli (strain K12) GN=crp PE=1 SV=1	1	AKQPDAMTHPDGMQIKITRQEIGQIVGCSRE	9.2045e-41	149.47	_QPDAMTHPDGMQIK(ac)ITR_	3	660.993	-1.2221		2.40211				1.78634
148	P69783	P69783	Glucose-specific phosphotransferase enzyme IIA component	crr	>sp|P69783|PTGA_ECOLI Glucose-specific phosphotransferase enzyme IIA component OS=Escherichia coli (strain K12) GN=crr PE=1 SV=2	1	KSTLTPVVISNMDEIKELIKLSGSVTVGETP	1.86624e-43	150.92	_STLTPVVISNM(ox)DEIK(ac)ELIK_	3	730.064	1.2891			1.81357	1.60373			2.81283	3.07954
105	P69783	P69783	Glucose-specific phosphotransferase enzyme IIA component	crr	>sp|P69783|PTGA_ECOLI Glucose-specific phosphotransferase enzyme IIA component OS=Escherichia coli (strain K12) GN=crr PE=1 SV=2	1	VHFGIDTVELKGEGFKRIAEEGQRVKVGDTV	9.98747e-07	126.24	_GEGFK(ac)R_	2	368.193	1.4173			1.49592	1.70379			2.33386	2.87428
54	P69783	P69783	Glucose-specific phosphotransferase enzyme IIA component	crr	>sp|P69783|PTGA_ECOLI Glucose-specific phosphotransferase enzyme IIA component OS=Escherichia coli (strain K12) GN=crr PE=1 SV=2	1	DVVFAEKIVGDGIAIKPTGNKMVAPVDGTIG	2.36372e-09	87.447	_IVGDGIAIK(ac)PTGNK_	2	712.909	0.76999	1.02543			1.85071	2.19829			2.49107
6	P69783	P69783	Glucose-specific phosphotransferase enzyme IIA component	crr	>sp|P69783|PTGA_ECOLI Glucose-specific phosphotransferase enzyme IIA component OS=Escherichia coli (strain K12) GN=crr PE=1 SV=2	1	__________MGLFDKLKSLVSDDKKDTGTI	0.00025681	101.99	_GLFDK(ac)LK_	2	431.755	0.51728			30.5035	14.6095			1.79129	0.677287
201	P52106	P52106	CsgBAC operon transcriptional regulatory protein	csgD	>sp|P52106|CSGD_ECOLI CsgBAC operon transcriptional regulatory protein OS=Escherichia coli (strain K12) GN=csgD PE=1 SV=1	1	TVKTHLYNLFKKIAVKNRTQAVSWANDNLRR	0.00583769	49.312	_IAVK(ac)NR_	2	371.732	0.95066	1.10618				1.07988
9	P0A972	P0A972	Cold shock-like protein CspE	cspE	>sp|P0A972|CSPE_ECOLI Cold shock-like protein CspE OS=Escherichia coli (strain K12) GN=cspE PE=1 SV=2	1	_______MSKIKGNVKWFNESKGFGFITPED	6.50548e-06	76.655	_GNVK(ac)WFNESK_	2	625.812	1.5409				0.858039				0.501793
507	P13518	P13518	RNase E specificity factor CsrD	csrD	>sp|P13518|CSRD_ECOLI RNase E specificity factor CsrD OS=Escherichia coli (strain K12) GN=csrD PE=1 SV=2	1	PRFQRWLRDTLMQCEKSQRKRIIIELAEADV	6.33379e-08	89.403	_DTLMQCEK(ac)SQR_	2	719.327	1.6122				0.973735				1.27646
217	P76113	P76113	NADPH-dependent curcumin reductase	curA	>sp|P76113|CURA_ECOLI NADPH-dependent curcumin reductase OS=Escherichia coli (strain K12) GN=curA PE=1 SV=3	1	HHADDFAEQLAKACPKGIDIYYENVGGKVFD	4.04188e-11	94.461	_ACPK(ac)GIDIYYENVGGK_	3	609.298	-4.3472				1.57569				6.94596
186	P76113	P76113	NADPH-dependent curcumin reductase	curA	>sp|P76113|CURA_ECOLI NADPH-dependent curcumin reductase OS=Escherichia coli (strain K12) GN=curA PE=1 SV=3	1	KLKGCRVVGVAGGAEKCRHATEVLGFDVCLD	3.39217e-25	143.17	_VVGVAGGAEK(ac)CR_	2	622.824	-0.23179	2.6003	2.71957			7.25455	3.68232
332	P76113	P76113	NADPH-dependent curcumin reductase	curA	>sp|P76113|CURA_ECOLI NADPH-dependent curcumin reductase OS=Escherichia coli (strain K12) GN=curA PE=1 SV=3	1	GLENAPQTFIGLLKGKNFGKVVIRVAGDD__	3.58707e-05	103.71	_GK(ac)NFGK_	2	346.69	1.1638		4.73293	2.76195			2.36798	2.70017
337	P0AAE0	P0AAE0	D-serine/D-alanine/glycine transporter	cycA	>sp|P0AAE0|CYCA_ECOLI D-serine/D-alanine/glycine transporter OS=Escherichia coli (strain K12) GN=cycA PE=1 SV=1	1	LFGLAQEGVAPKAFAKLSKRAVPAKGLTFSC	0.00314126	41.448	_AFAK(ac)LSK_	2	403.742	2.8984			1.50487				4.00354
49	P0ABJ9	P0ABJ9	Cytochrome d ubiquinol oxidase subunit 1	cydA	>sp|P0ABJ9|CYDA_ECOLI Cytochrome d ubiquinol oxidase subunit 1 OS=Escherichia coli (strain K12) GN=cydA PE=1 SV=1	1	AIMETVYVLSGKQIYKDMTKFWGKLFGINFA	2.35562e-05	89.047	_QIYK(ac)DM(ox)TK_	2	542.771	-1.0364			1.73651				2.60978
320	P0A9F3	P0A9F3	HTH-type transcriptional regulator CysB	cysB	>sp|P0A9F3|CYSB_ECOLI HTH-type transcriptional regulator CysB OS=Escherichia coli (strain K12) GN=cysB PE=3 SV=1	1	ALRSNEEIEVMFKDIKLPEK___________	0.000714415	69.812	_DIK(ac)LPEK_	2	442.758	0.63353		1.42292				2.03089
14	P17854	P17854	Phosphoadenosine phosphosulfate reductase	cysH	>sp|P17854|CYSH_ECOLI Phosphoadenosine phosphosulfate reductase OS=Escherichia coli (strain K12) GN=cysH PE=1 SV=3	1	__MSKLDLNALNELPKVDRILALAETNAELE	6.52522e-57	184.31	_SKLDLNALNELPK(ac)VDR_	3	623.014	2.2137			1.14837	1.58563			1.43349	2.14128
136	P17854	P17854	Phosphoadenosine phosphosulfate reductase	cysH	>sp|P17854|CYSH_ECOLI Phosphoadenosine phosphosulfate reductase OS=Escherichia coli (strain K12) GN=cysH PE=1 SV=3	1	WEQGVEGIEKYNDINKVEPMNRALKELNAQT	6.59436e-14	113.35	_YNDINK(ac)VEPMNR_	2	767.87	-1.4264		2.19937				1.73263
178	P17854	P17854	Phosphoadenosine phosphosulfate reductase	cysH	>sp|P17854|CYSH_ECOLI Phosphoadenosine phosphosulfate reductase OS=Escherichia coli (strain K12) GN=cysH PE=1 SV=3	1	SRANLPVLAIQRGVFKVLPIIDWDNRTIYQY	3.69197e-24	127.71	_GVFK(ac)VLPIIDWDNR_	2	857.47	3.0613			0.755494	0.880946			1.38533	1.78537
4	P17846	P17846	Sulfite reductase [NADPH] hemoprotein beta-component	cysI	>sp|P17846|CYSI_ECOLI Sulfite reductase [NADPH] hemoprotein beta-component OS=Escherichia coli (strain K12) GN=cysI PE=1 SV=4	1	____________MSEKHPGPLVVEGKLTDAE	9.95081e-16	114.69	_SEK(ac)HPGPLVVEGK_	3	473.593	-0.36673	10.1447		20.0728		2.82851		3.01326
384	P17846	P17846	Sulfite reductase [NADPH] hemoprotein beta-component	cysI	>sp|P17846|CYSI_ECOLI Sulfite reductase [NADPH] hemoprotein beta-component OS=Escherichia coli (strain K12) GN=cysI PE=1 SV=4	1	DYPARPLKTGLLEIAKIHKGDFRITANQNLI	2.70015e-09	108.7	_TGLLEIAK(ac)IHK_	3	422.259	1.5827	1.38324			1.53876	3.69931			2.06783
254	P38038	P38038	Sulfite reductase [NADPH] flavoprotein alpha-component	cysJ	>sp|P38038|CYSJ_ECOLI Sulfite reductase [NADPH] flavoprotein alpha-component OS=Escherichia coli (strain K12) GN=cysJ PE=1 SV=4	1	ASLSVNQKITGRNSEKDVRHIEIDLGDSGMR	0.00187166	48.796	_NSEK(ac)DVR_	2	445.222	0.19465	1.77717				7.52322
350	P38038	P38038	Sulfite reductase [NADPH] flavoprotein alpha-component	cysJ	>sp|P38038|CYSJ_ECOLI Sulfite reductase [NADPH] flavoprotein alpha-component OS=Escherichia coli (strain K12) GN=cysJ PE=1 SV=4	1	LTRSETLLPLVGDKAKLQHYAATTPIVDMVR	9.10878e-05	51.495	_AK(ac)LQHYAATTPIVDM(ox)VR_	3	658.016	3.3518	1.09165		1.30577		4.42277		2.23026
138	P38038	P38038	Sulfite reductase [NADPH] flavoprotein alpha-component	cysJ	>sp|P38038|CYSJ_ECOLI Sulfite reductase [NADPH] flavoprotein alpha-component OS=Escherichia coli (strain K12) GN=cysJ PE=1 SV=4	1	EPPEEAVALHKFLFSKKAPKLENTAFAVFSL	0.000509618	87.989	_FLFSK(ac)K_	2	406.239	-1.2287	1.07157		0.972175	1.16224	3.75101		2.70616	2.75943
104	P38038	P38038	Sulfite reductase [NADPH] flavoprotein alpha-component	cysJ	>sp|P38038|CYSJ_ECOLI Sulfite reductase [NADPH] flavoprotein alpha-component OS=Escherichia coli (strain K12) GN=cysJ PE=1 SV=4	1	AKLNVKLVNAGDYKFKQIASEKLLIVVTSTQ	1.89545e-07	130.75	_FK(ac)QIASEK_	2	496.774	2.4071	0.801011	0.854614	1.05046	0.912141	2.62447	2.50843	2.2028	1.92803
206	P38038	P38038	Sulfite reductase [NADPH] flavoprotein alpha-component	cysJ	>sp|P38038|CYSJ_ECOLI Sulfite reductase [NADPH] flavoprotein alpha-component OS=Escherichia coli (strain K12) GN=cysJ PE=1 SV=4	1	QAAASEWRARVVDALKSRAPVAAPSQSVATG	0.0018459	41.724	_VVDALK(ac)SR_	2	465.274	-0.42157			1.05733				2.21518
507	P38038	P38038	Sulfite reductase [NADPH] flavoprotein alpha-component	cysJ	>sp|P38038|CYSJ_ECOLI Sulfite reductase [NADPH] flavoprotein alpha-component OS=Escherichia coli (strain K12) GN=cysJ PE=1 SV=4	1	FTEDFLYQVEWQRYVKDGVLTRIDLAWSRDQ	2.7626e-07	110.39	_YVK(ac)DGVLTR_	2	546.806	2.5359			1.40149	1.58759			2.01399	2.41899
525	P38038	P38038	Sulfite reductase [NADPH] flavoprotein alpha-component	cysJ	>sp|P38038|CYSJ_ECOLI Sulfite reductase [NADPH] flavoprotein alpha-component OS=Escherichia coli (strain K12) GN=cysJ PE=1 SV=4	1	VLTRIDLAWSRDQKEKVYVQDKLREQGAELW	1.81752e-05	91.658	_EK(ac)VYVQDK_	2	525.777	0.067637		5.13125		1.52168		2.56462		1.68686
102	P38038	P38038	Sulfite reductase [NADPH] flavoprotein alpha-component	cysJ	>sp|P38038|CYSJ_ECOLI Sulfite reductase [NADPH] flavoprotein alpha-component OS=Escherichia coli (strain K12) GN=cysJ PE=1 SV=4	1	LAAKLNVKLVNAGDYKFKQIASEKLLIVVTS	6.92928e-23	165.11	_LVNAGDYK(ac)FK_	2	598.819	0.15394	0.436282	1.06631			0.869182	2.33177
246	P0ABK5	P0ABK5	Cysteine synthase A	cysK	>sp|P0ABK5|CYSK_ECOLI Cysteine synthase A OS=Escherichia coli (strain K12) GN=cysK PE=1 SV=2	1	GAGFIPANLDLKLVDKVIGITNEEAISTARR	6.26609e-14	93.684	_LVDK(ac)VIGITNEEAISTAR_	3	657.697	2.4722				1.66374				3.67338
121	P0ABK5	P0ABK5	Cysteine synthase A	cysK	>sp|P0ABK5|CYSK_ECOLI Cysteine synthase A OS=Escherichia coli (strain K12) GN=cysK PE=1 SV=2	1	ALGANLVLTEGAKGMKGAIQKAEEIVASNPE	2.03952e-10	141.39	_GM(ox)K(ac)GAIQK_	2	445.742	0.44342	1.86817	1.8997		1.41315	4.5453	2.99289		2.92728
221	P0ABK5	P0ABK5	Cysteine synthase A	cysK	>sp|P0ABK5|CYSK_ECOLI Cysteine synthase A OS=Escherichia coli (strain K12) GN=cysK PE=1 SV=2	1	TDSPVIAQALAGEEIKPGPHKIQGIGAGFIP	2.94856e-07	49.793	_TDLISVAVEPTDSPVIAQALAGEEIK(ac)PGPHK_	3	1075.57	1.8654			1.1944				2.87005
242	P0ABK5	P0ABK5	Cysteine synthase A	cysK	>sp|P0ABK5|CYSK_ECOLI Cysteine synthase A OS=Escherichia coli (strain K12) GN=cysK PE=1 SV=2	1	IQGIGAGFIPANLDLKLVDKVIGITNEEAIS	7.72788e-29	120.31	_IQGIGAGFIPANLDLK(ac)LVDK_	3	708.74	-0.75631			1.32459	1.47595			2.31324	2.80395
126	P0ABK5	P0ABK5	Cysteine synthase A	cysK	>sp|P0ABK5|CYSK_ECOLI Cysteine synthase A OS=Escherichia coli (strain K12) GN=cysK PE=1 SV=2	1	LVLTEGAKGMKGAIQKAEEIVASNPEKYLLL	1.42762e-99	230.33	_GAIQK(ac)AEEIVASNPEK_	2	863.455	0.82992	1.67775		1.70079	1.18469	3.71		2.35767	2.09414
55	P0ABK5	P0ABK5	Cysteine synthase A	cysK	>sp|P0ABK5|CYSK_ECOLI Cysteine synthase A OS=Escherichia coli (strain K12) GN=cysK PE=1 SV=2	1	SVKCRIGANMIWDAEKRGVLKPGVELVEPTS	2.92035e-19	131.26	_IGANMIWDAEK(ac)R_	3	482.578	-1.324	1.48266	0.749817	1.07572	1.49778	3.63055	2.14827	1.72804	2.51115
3	P0ABK5	P0ABK5	Cysteine synthase A	cysK	>sp|P0ABK5|CYSK_ECOLI Cysteine synthase A OS=Escherichia coli (strain K12) GN=cysK PE=1 SV=2	1	_____________MSKIFEDNSLTIGHTPLV	4.52693e-90	194.49	_SK(ac)IFEDNSLTIGHTPLVR_	3	690.372	-3.335			1.40359	1.79422			2.08756	2.34217
137	P0ABK5	P0ABK5	Cysteine synthase A	cysK	>sp|P0ABK5|CYSK_ECOLI Cysteine synthase A OS=Escherichia coli (strain K12) GN=cysK PE=1 SV=2	1	GAIQKAEEIVASNPEKYLLLQQFSNPANPEI	4.2175e-120	203.04	_AEEIVASNPEK(ac)YLLLQQFSNPANPEIHEK_	4	838.428	0.81968			1.36548	1.31496			1.90536	2.15387
87	P0ABK5	P0ABK5	Cysteine synthase A	cysK	>sp|P0ABK5|CYSK_ECOLI Cysteine synthase A OS=Escherichia coli (strain K12) GN=cysK PE=1 SV=2	1	NTGIALAYVAAARGYKLTLTMPETMSIERRK	9.59184e-08	78.285	_GYK(ac)LTLTMPETMSIER_	2	956.481	-2.8978			1.26989	1.47699			1.44415	1.77004
31	P0ABK5	P0ABK5	Cysteine synthase A	cysK	>sp|P0ABK5|CYSK_ECOLI Cysteine synthase A OS=Escherichia coli (strain K12) GN=cysK PE=1 SV=2	1	PLVRLNRIGNGRILAKVESRNPSFSVKCRIG	1.56418e-05	93.598	_ILAK(ac)VESR_	2	479.29	0.46022			1.17531				0.74274
140	P22255	P22255	3'(2'),5'-bisphosphate nucleotidase CysQ	cysQ	>sp|P22255|CYSQ_ECOLI 3'(2'),5'-bisphosphate nucleotidase CysQ OS=Escherichia coli (strain K12) GN=cysQ PE=1 SV=2	1	SAAEGKAWKEECGVRKQIQVRDARPPLVVIS	0.00300059	72.021	_K(ac)QIQVR_	2	407.251	0.81432	1.74814			0.806936	3.52526			2.04787
89	P22255	P22255	3'(2'),5'-bisphosphate nucleotidase CysQ	cysQ	>sp|P22255|CYSQ_ECOLI 3'(2'),5'-bisphosphate nucleotidase CysQ OS=Escherichia coli (strain K12) GN=cysQ PE=1 SV=2	1	QHWQRYWLVDPLDGTKEFIKRNGEFTVNIAL	1.21969e-29	136.51	_YWLVDPLDGTK(ac)EFIK_	3	622.661	1.4434			1.33911	1.61801			1.18152	1.95285
73	P21888	P21888	Cysteine--tRNA ligase	cysS	>sp|P21888|SYC_ECOLI Cysteine--tRNA ligase OS=Escherichia coli (strain K12) GN=cysS PE=1 SV=2	0.986343	GYKLKYVRNITDIDDKIIKRANENGESFVAM	1.22212e-11	113.77	_NITDIDDK(ac)IIK_	2	665.367	-0.84835	2.23462	0.877836		1.66436	4.06052	1.71634		2.87079
60	P21888	P21888	Cysteine--tRNA ligase	cysS	>sp|P21888|SYC_ECOLI Cysteine--tRNA ligase OS=Escherichia coli (strain K12) GN=cysS PE=1 SV=2	1	VAFDVVARYLRFLGYKLKYVRNITDIDDKII	0.00477235	33.797	_FLGYK(ac)LK_	2	455.773	-0.89042				1.5222				2.42123
242	P0A6L2	P0A6L2	Dihydrodipicolinate synthase	dapA	>sp|P0A6L2|DAPA_ECOLI Dihydrodipicolinate synthase OS=Escherichia coli (strain K12) GN=dapA PE=1 SV=1	1	AEARVINQRLMPLHNKLFVEPNPIPVKWACK	1.26534e-19	112.8	_LM(ox)PLHNK(ac)LFVEPNPIPVK_	3	715.403	-0.62893			1.29794				3.21052
287	P0A6L2	P0A6L2	Dihydrodipicolinate synthase	dapA	>sp|P0A6L2|DAPA_ECOLI Dihydrodipicolinate synthase OS=Escherichia coli (strain K12) GN=dapA PE=1 SV=1	1	TPITDSGRETVRAALKHAGLL__________	2.96391e-05	87.476	_AALK(ac)HAGLL_	2	468.287	-0.85743	1.34461	1.33781	1.1063	1.41325	4.4693	2.6262	2.17617	2.63498
161	P0A6L2	P0A6L2	Dihydrodipicolinate synthase	dapA	>sp|P0A6L2|DAPA_ECOLI Dihydrodipicolinate synthase OS=Escherichia coli (strain K12) GN=dapA PE=1 SV=1	1	ETVGRLAKVKNIIGIKEATGNLTRVNQIKEL	2.72649e-24	130.98	_NIIGIK(ac)EATGNLTR_	3	514.626	-1.733			1.33977				1.5834
100	P0A9D8	P0A9D8	2,3,4,5-tetrahydropyridine-2,6-dicarboxylate N-succinyltransferase	dapD	>sp|P0A9D8|DAPD_ECOLI 2,3,4,5-tetrahydropyridine-2,6-dicarboxylate N-succinyltransferase OS=Escherichia coli (strain K12) GN=dapD PE=1 SV=1	1	KVPMKFADYDEARFQKEGFRVVPPAAVRQGA	3.76065e-06	86.953	_FQK(ac)EGFR_	2	477.246	1.6281	1.15993	2.36122	0.9705	1.44026	3.19541	4.08385	2.33492	2.8052
241	P0A9D8	P0A9D8	2,3,4,5-tetrahydropyridine-2,6-dicarboxylate N-succinyltransferase	dapD	>sp|P0A9D8|DAPD_ECOLI 2,3,4,5-tetrahydropyridine-2,6-dicarboxylate N-succinyltransferase OS=Escherichia coli (strain K12) GN=dapD PE=1 SV=1	1	RVPAGSVVVSGNLPSKDGKYSLYCAVIVKKV	6.65399e-54	161.19	_VPAGSVVVSGNLPSK(ac)DGK_	2	876.978	1.7037	1.05876			1.50451	2.66014			2.83026
85	P0A9D8	P0A9D8	2,3,4,5-tetrahydropyridine-2,6-dicarboxylate N-succinyltransferase	dapD	>sp|P0A9D8|DAPD_ECOLI 2,3,4,5-tetrahydropyridine-2,6-dicarboxylate N-succinyltransferase OS=Escherichia coli (strain K12) GN=dapD PE=1 SV=1	1	NDNQVIEGAESRYFDKVPMKFADYDEARFQK	7.53624e-06	99.802	_YFDK(ac)VPM(ox)K_	2	543.27	-0.24955	1.59064	1.17251	0.994636	1.65226	3.70534	2.68878	2.46049	1.9839
348	P24171	P24171	Peptidyl-dipeptidase dcp	dcp	>sp|P24171|DCP_ECOLI Peptidyl-dipeptidase dcp OS=Escherichia coli (strain K12) GN=dcp PE=1 SV=4	1	QPWDWAFYAEQVRREKFDLDEAQLKPYFELN	1.77181e-05	72.496	_EK(ac)FDLDEAQLK_	2	689.348	4.2552			0.978956				2.63515
291	P07650	P07650	Thymidine phosphorylase	deoA	>sp|P07650|TYPH_ECOLI Thymidine phosphorylase OS=Escherichia coli (strain K12) GN=deoA PE=1 SV=3	1	TMALCVEMLISGKLAKDDAEARAKLQAVLDN	0.00016242	58.676	_LAK(ac)DDAEAR_	2	515.762	0.11066	3.16378				4.88859
426	P07650	P07650	Thymidine phosphorylase	deoA	>sp|P07650|TYPH_ECOLI Thymidine phosphorylase OS=Escherichia coli (strain K12) GN=deoA PE=1 SV=3	1	QEAAKAVKAAIKLADKAPESTPTVYRRISE_	0.000168709	71.344	_LADK(ac)APESTPTVYRR_	3	582.644	-0.54513		2.8396				2.65398
250	P0A6K6	P0A6K6	Phosphopentomutase	deoB	>sp|P0A6K6|DEOB_ECOLI Phosphopentomutase OS=Escherichia coli (strain K12) GN=deoB PE=1 SV=1	1	VEPPAPTVLQKLVDEKHGQVVSVGKIADIYA	3.33729e-20	116.43	_LVDEK(ac)HGQVVSVGK_	3	512.951	0.88389	2.89351	2.68731	2.2504	1.77476	6.02978	3.36734	3.1823	2.62176
5	P0A6L0	P0A6L0	Deoxyribose-phosphate aldolase	deoC	>sp|P0A6L0|DEOC_ECOLI Deoxyribose-phosphate aldolase OS=Escherichia coli (strain K12) GN=deoC PE=1 SV=1	1	___________MTDLKASSLRALKLMDLTTL	1.06887e-06	100.88	_TDLK(ac)ASSLR_	2	516.788	2.203	3.47553	3.56427	2.14021	2.31113	5.35113	2.51325	1.90619	2.31175
167	P0A6L0	P0A6L0	Deoxyribose-phosphate aldolase	deoC	>sp|P0A6L0|DEOC_ECOLI Deoxyribose-phosphate aldolase OS=Escherichia coli (strain K12) GN=deoC PE=1 SV=1	1	RKASEISIKAGADFIKTSTGKVAVNATPESA	2.29645e-25	146.5	_AGADFIK(ac)TSTGK_	2	619.325	2.0386	1.93117	2.88912	2.91307	1.90741	1.98046	1.64261	1.55412	1.11421
100	P0ABP8	P0ABP8	Purine nucleoside phosphorylase DeoD-type	deoD	>sp|P0ABP8|DEOD_ECOLI Purine nucleoside phosphorylase DeoD-type OS=Escherichia coli (strain K12) GN=deoD PE=1 SV=2	1	KIIRVGSCGAVLPHVKLRDVVIGMGACTDSK	3.14911e-14	100.73	_VGSCGAVLPHVK(ac)LR_	3	512.289	2.1816	1.27562	1.53272	1.15334	0.84047	3.15767	3.31812	1.39614	1.92903
238	P0ABP8	P0ABP8	Purine nucleoside phosphorylase DeoD-type	deoD	>sp|P0ABP8|DEOD_ECOLI Purine nucleoside phosphorylase DeoD-type OS=Escherichia coli (strain K12) GN=deoD PE=1 SV=2	1	NDMIKIALESVLLGDKE______________	0.00226674	37.426	_IALESVLLGDK(ac)E_	2	664.869	2.1828			0.540261				1.05672
104	P0A6P5	P0A6P5	GTPase Der	der	>sp|P0A6P5|DER_ECOLI GTPase Der OS=Escherichia coli (strain K12) GN=der PE=1 SV=1	1	VDARAGLMPADEAIAKHLRSREKPTFLVANK	9.68963e-53	151.99	_AGLM(ox)PADEAIAK(ac)HLR_	3	550.959	1.5951		1.18961		0.990921		2.10638		2.88164
52	P76014	P76014	PTS-dependent dihydroxyacetone kinase, ADP-binding subunit dhaL	dhaL	>sp|P76014|DHAL_ECOLI PTS-dependent dihydroxyacetone kinase, ADP-binding subunit dhaL OS=Escherichia coli (strain K12) GN=dhaL PE=1 SV=3	1	DHGLNMNRGFSKVVEKLPAIADKDIGFILKN	5.96572e-09	102.66	_VVEK(ac)LPAIADK_	2	612.864	-0.48145	1.31713	1.55662	1.78716	0.777542	3.20489	2.79838	2.72365	1.21067
48	P76014	P76014	PTS-dependent dihydroxyacetone kinase, ADP-binding subunit dhaL	dhaL	>sp|P76014|DHAL_ECOLI PTS-dependent dihydroxyacetone kinase, ADP-binding subunit dhaL OS=Escherichia coli (strain K12) GN=dhaL PE=1 SV=3	1	IGDADHGLNMNRGFSKVVEKLPAIADKDIGF	5.51889e-06	114.5	_GFSK(ac)VVEK_	2	468.263	2.2189	1.40942	0.990201			2.28049	1.78395
83	Q46857	Q46857	2,5-diketo-D-gluconic acid reductase A	dkgA	>sp|Q46857|DKGA_ECOLI 2,5-diketo-D-gluconic acid reductase A OS=Escherichia coli (strain K12) GN=dkgA PE=1 SV=3	1	REELFITTKLWNDDHKRPREALLDSLKKLQL	0.0496837	32.329	_LWNDDHK(ac)RPR_	4	345.43	0.70295	5.02353				8.01903
52	Q46857	Q46857	2,5-diketo-D-gluconic acid reductase A	dkgA	>sp|Q46857|DKGA_ECOLI 2,5-diketo-D-gluconic acid reductase A OS=Escherichia coli (strain K12) GN=dkgA PE=1 SV=3	1	ALEVGYRSIDTAAAYKNEEGVGKALKNASVN	3.31953e-113	241.93	_SIDTAAAYK(ac)NEEGVGK_	2	847.915	1.3502		3.95502		1.70182		3.48958		3.08441
200	Q46857	Q46857	2,5-diketo-D-gluconic acid reductase A	dkgA	>sp|Q46857|DKGA_ECOLI 2,5-diketo-D-gluconic acid reductase A OS=Escherichia coli (strain K12) GN=dkgA PE=1 SV=3	1	SWSPLAQGGKGVFDQKVIRDLADKYGKTPAQ	2.89262e-09	114.5	_GVFDQK(ac)VIR_	2	552.314	1.1496				1.57104				2.3741
59	Q46857	Q46857	2,5-diketo-D-gluconic acid reductase A	dkgA	>sp|Q46857|DKGA_ECOLI 2,5-diketo-D-gluconic acid reductase A OS=Escherichia coli (strain K12) GN=dkgA PE=1 SV=3	1	SIDTAAAYKNEEGVGKALKNASVNREELFIT	6.74059e-05	64.55	_NEEGVGK(ac)ALK_	2	543.793	-1.2624				1.87037				1.75794
188	P30863	P30863	2,5-diketo-D-gluconic acid reductase B	dkgB	>sp|P30863|DKGB_ECOLI 2,5-diketo-D-gluconic acid reductase B OS=Escherichia coli (strain K12) GN=dkgB PE=1 SV=2	1	IHITSYMTLAYGKALKDEVIARIAAKHNATP	4.36084e-07	108.47	_ALK(ac)DEVIAR_	2	528.806	2.9851		2.90957				3.73734
101	P0ABS1	P0ABS1	DnaK suppressor protein	dksA	>sp|P0ABS1|DKSA_ECOLI DnaK suppressor protein OS=Escherichia coli (strain K12) GN=dksA PE=1 SV=1	1	LRNRDRERKLIKKIEKTLKKVEDEDFGYCES	0.00491519	55.717	_IEK(ac)TLK_	2	387.242	-1.1414			2.23866	1.47554			1.72191	1.2928
387	P06149	P06149	D-lactate dehydrogenase	dld	>sp|P06149|DLD_ECOLI D-lactate dehydrogenase OS=Escherichia coli (strain K12) GN=dld PE=1 SV=3	1	LFPSHLPPRMKNWRDKYEHHLLLKMAGDGVG	0.000718797	46.159	_DK(ac)YEHHLLLK_	3	446.579	0.86892				3.2622				3.35239
132	P06149	P06149	D-lactate dehydrogenase	dld	>sp|P06149|DLD_ECOLI D-lactate dehydrogenase OS=Escherichia coli (strain K12) GN=dld PE=1 SV=3	1	LAYPGTTLYSLEKALKPLGREPHSVIGSSCI	0.000735584	69.344	_ALK(ac)PLGR_	2	398.756	-1.0802			1.88296				2.93866
405	P06149	P06149	D-lactate dehydrogenase	dld	>sp|P06149|DLD_ECOLI D-lactate dehydrogenase OS=Escherichia coli (strain K12) GN=dld PE=1 SV=3	1	HHLLLKMAGDGVGEAKSWLVDYFKQAEGDFF	2.20091e-14	98.035	_MAGDGVGEAK(ac)SWLVDYFK_	2	1007.98	0.40282			1.69133	1.30523			3.26652	2.49606
212	P06149	P06149	D-lactate dehydrogenase	dld	>sp|P06149|DLD_ECOLI D-lactate dehydrogenase OS=Escherichia coli (strain K12) GN=dld PE=1 SV=3	1	ETPEQILSKLDDDRIKDDDVRHDGRHAHDYD	0.0149358	48.704	_LDDDRIK(ac)DDDVR_	3	506.246	-0.49402			1.86388				1.49521
211	P0ABS5	P0ABS5	DNA primase	dnaG	>sp|P0ABS5|PRIM_ECOLI DNA primase OS=Escherichia coli (strain K12) GN=dnaG PE=1 SV=1	1	SYDRFRERVMFPIRDKRGRVIGFGGRVLGND	0.0132714	43.512	_VMFPIRDK(ac)R_	3	401.894	-0.92247		2.05465				2.82039
299	P0A6Y8	P0A6Y8	Chaperone protein DnaK	dnaK	>sp|P0A6Y8|DNAK_ECOLI Chaperone protein DnaK OS=Escherichia coli (strain K12) GN=dnaK PE=1 SV=2	1	PYITADATGPKHMNIKVTRAKLESLVEDLVN	0.00135691	46.158	_HMNIK(ac)VTR_	2	520.787	-1.094		2.6411				3.25986
245	P0A6Y8	P0A6Y8	Chaperone protein DnaK	dnaK	>sp|P0A6Y8|DNAK_ECOLI Chaperone protein DnaK OS=Escherichia coli (strain K12) GN=dnaK PE=1 SV=2	1	EDFDSRLINYLVEEFKKDQGIDLRNDPLAMQ	1.88089e-16	132.76	_LINYLVEEFK(ac)K_	3	479.938	-0.52508			1.91574	2.06602			3.16794	3.33132
577	P0A6Y8	P0A6Y8	Chaperone protein DnaK	dnaK	>sp|P0A6Y8|DNAK_ECOLI Chaperone protein DnaK OS=Escherichia coli (strain K12) GN=dnaK PE=1 SV=2	1	KTAIESALTALETALKGEDKAAIEAKMQELA	1.97022e-67	176.21	_TAIESALTALETALK(ac)GEDK_	3	668.356	1.6195			2.13528	1.95831			3.31642	2.94424
351	P0A6Y8	P0A6Y8	Chaperone protein DnaK	dnaK	>sp|P0A6Y8|DNAK_ECOLI Chaperone protein DnaK OS=Escherichia coli (strain K12) GN=dnaK PE=1 SV=2	1	DVILVGGQTRMPMVQKKVAEFFGKEPRKDVN	0.00228418	44.447	_MPMVQK(ac)K_	2	452.243	-3.4949		2.25899	2.24991			3.37139	2.75547
556	P0A6Y8	P0A6Y8	Chaperone protein DnaK	dnaK	>sp|P0A6Y8|DNAK_ECOLI Chaperone protein DnaK OS=Escherichia coli (strain K12) GN=dnaK PE=1 SV=2	1	HLLHSTRKQVEEAGDKLPADDKTAIESALTA	2.20063e-103	241.93	_QVEEAGDK(ac)LPADDK_	3	519.586	-0.061171	2.02113	2.02743	1.53399	1.72738	4.03347	3.10765	2.61692	2.92903
581	P0A6Y8	P0A6Y8	Chaperone protein DnaK	dnaK	>sp|P0A6Y8|DNAK_ECOLI Chaperone protein DnaK OS=Escherichia coli (strain K12) GN=dnaK PE=1 SV=2	1	ESALTALETALKGEDKAAIEAKMQELAQVSQ	3.47781e-15	137.16	_GEDK(ac)AAIEAK_	2	537.277	0.86689	1.74904				2.92553
183	P0A6Y8	P0A6Y8	Chaperone protein DnaK	dnaK	>sp|P0A6Y8|DNAK_ECOLI Chaperone protein DnaK OS=Escherichia coli (strain K12) GN=dnaK PE=1 SV=2	1	IINEPTAAALAYGLDKGTGNRTIAVYDLGGG	3.35626e-37	132.76	_RIINEPTAAALAYGLDK(ac)GTGNR_	3	781.752	0.62884				1.45453				2.87989
166	P0A6Y8	P0A6Y8	Chaperone protein DnaK	dnaK	>sp|P0A6Y8|DNAK_ECOLI Chaperone protein DnaK OS=Escherichia coli (strain K12) GN=dnaK PE=1 SV=2	1	RQATKDAGRIAGLEVKRIINEPTAAALAYGL	1.96932e-05	88.819	_IAGLEVK(ac)R_	2	464.285	0.31846		1.91564	1.38366	1.88423		2.67413	2.01154	2.68598
498	P0A6Y8	P0A6Y8	Chaperone protein DnaK	dnaK	>sp|P0A6Y8|DNAK_ECOLI Chaperone protein DnaK OS=Escherichia coli (strain K12) GN=dnaK PE=1 SV=2	1	ILHVSAKDKNSGKEQKITIKASSGLNEDEIQ	0.000294789	98.033	_EQK(ac)ITIK_	2	451.271	0.69933	3.34785	2.67244	3.10609	2.26075	3.80444	2.66542	2.55046	1.99762
528	P0A6Y8	P0A6Y8	Chaperone protein DnaK	dnaK	>sp|P0A6Y8|DNAK_ECOLI Chaperone protein DnaK OS=Escherichia coli (strain K12) GN=dnaK PE=1 SV=2	1	QKMVRDAEANAEADRKFEELVQTRNQGDHLL	7.17813e-42	145.75	_K(ac)FEELVQTR_	2	596.322	0.60591			3.74526	5.70774			1.79497	3.40664
548	P0A6Y8	P0A6Y8	Chaperone protein DnaK	dnaK	>sp|P0A6Y8|DNAK_ECOLI Chaperone protein DnaK OS=Escherichia coli (strain K12) GN=dnaK PE=1 SV=2	1	VQTRNQGDHLLHSTRKQVEEAGDKLPADDKT	4.55164e-28	130.29	_K(ac)QVEEAGDKLPADDK_	3	562.284	0.63593	2.69972		1.20733	0.848561	3.52388		2.3736	1.3009
304	P0A6Y8	P0A6Y8	Chaperone protein DnaK	dnaK	>sp|P0A6Y8|DNAK_ECOLI Chaperone protein DnaK OS=Escherichia coli (strain K12) GN=dnaK PE=1 SV=2	1	DATGPKHMNIKVTRAKLESLVEDLVNRSIEP	1.25295e-96	244.44	_AK(ac)LESLVEDLVNR_	3	509.951	-1.8773		0.985501	1.38728	1.6743		2.19744	2.21793	2.783
514	P0A6Y8	P0A6Y8	Chaperone protein DnaK	dnaK	>sp|P0A6Y8|DNAK_ECOLI Chaperone protein DnaK OS=Escherichia coli (strain K12) GN=dnaK PE=1 SV=2	1	ITIKASSGLNEDEIQKMVRDAEANAEADRKF	2.7428e-145	269.26	_ASSGLNEDEIQK(ac)M(ox)VR_	3	578.949	-1.4801		12.3944	6.80746			1.52572	1.56888
121	P0A6Y8	P0A6Y8	Chaperone protein DnaK	dnaK	>sp|P0A6Y8|DNAK_ECOLI Chaperone protein DnaK OS=Escherichia coli (strain K12) GN=dnaK PE=1 SV=2	1	KGQKMAPPQISAEVLKKMKKTAEDYLGEPVT	3.80126e-10	99.011	_MAPPQISAEVLK(ac)K_	3	485.274	-0.19681				1.28009				1.49494
359	P0A6Y8	P0A6Y8	Chaperone protein DnaK	dnaK	>sp|P0A6Y8|DNAK_ECOLI Chaperone protein DnaK OS=Escherichia coli (strain K12) GN=dnaK PE=1 SV=2	1	TRMPMVQKKVAEFFGKEPRKDVNPDEAVAIG	2.42659e-05	70.977	_VAEFFGK(ac)EPR_	2	611.317	-0.48629			1.94427	1.13617			1.33034	1.08655
250	P0A988	P0A988	DNA polymerase III subunit beta	dnaN	>sp|P0A988|DPO3B_ECOLI DNA polymerase III subunit beta OS=Escherichia coli (strain K12) GN=dnaN PE=1 SV=1	1	KLVDGRFPDYRRVLPKNPDKHLEAGCDLLKQ	0.000132553	69.954	_VLPK(ac)NPDK_	2	476.777	-0.90853	1.91004	2.00074		2.07523	4.39623	2.76829		3.99
277	P0A988	P0A988	DNA polymerase III subunit beta	dnaN	>sp|P0A988|DPO3B_ECOLI DNA polymerase III subunit beta OS=Escherichia coli (strain K12) GN=dnaN PE=1 SV=1	1	LLKQAFARAAILSNEKFRGVRLYVSENQLKI	2.55598e-07	108.47	_AAILSNEK(ac)FR_	2	595.83	-0.49152		2.18118				2.86494
196	P23847	P23847	Periplasmic dipeptide transport protein	dppA	>sp|P23847|DPPA_ECOLI Periplasmic dipeptide transport protein OS=Escherichia coli (strain K12) GN=dppA PE=1 SV=1	1	DFASILSKEYADAMMKAGTPEKLDLNPIGTG	0.0317962	32.53	_EYADAM(ox)M(ox)K(ac)AGTPEK_	3	539.237	-1.0804			2.65091				2.27069
465	P23847	P23847	Periplasmic dipeptide transport protein	dppA	>sp|P23847|DPPA_ECOLI Periplasmic dipeptide transport protein OS=Escherichia coli (strain K12) GN=dppA PE=1 SV=1	1	CAASEQGSNYSKWCYKPFEDLIQPARATDDH	9.41461e-07	83.729	_WCYK(ac)PFEDLIQPAR_	3	622.307	3.8179				1.15717				1.30651
256	P23847	P23847	Periplasmic dipeptide transport protein	dppA	>sp|P23847|DPPA_ECOLI Periplasmic dipeptide transport protein OS=Escherichia coli (strain K12) GN=dppA PE=1 SV=1	1	TLVFSITPDASVRYAKLQKNECQVMPYPNPA	0.00338543	71.359	_YAK(ac)LQK_	2	396.734	-0.29768			2.25129	1.28278			1.42545	0.858256
220	P23847	P23847	Periplasmic dipeptide transport protein	dppA	>sp|P23847|DPPA_ECOLI Periplasmic dipeptide transport protein OS=Escherichia coli (strain K12) GN=dppA PE=1 SV=1	1	LNPIGTGPFQLQQYQKDSRIRYKAFDGYWGT	3.21846e-08	63.69	_LDLNPIGTGPFQLQQYQK(ac)DSR_	3	820.755	3.1248			2.70155	1.0446			1.33812	0.715334
151	P37313	P37313	Dipeptide transport ATP-binding protein DppF	dppF	>sp|P37313|DPPF_ECOLI Dipeptide transport ATP-binding protein DppF OS=Escherichia coli (strain K12) GN=dppF PE=3 SV=1	1	QRREKALSMMAKVGLKTEHYDRYPHMFSGGQ	8.77313e-06	80.979	_VGLK(ac)TEHYDR_	3	420.551	1.7309			2.86846				3.79598
101	P0ABT2	P0ABT2	DNA protection during starvation protein	dps	>sp|P0ABT2|DPS_ECOLI DNA protection during starvation protein OS=Escherichia coli (strain K12) GN=dps PE=1 SV=2	1	QLGGVALGTTQVINSKTPLKSYPLDIHNVQD	1.93761e-41	128.32	_AVQLGGVALGTTQVINSK(ac)TPLK_	3	746.434	-2.1904				1.01338				5.94347
140	P0ABT2	P0ABT2	DNA protection during starvation protein	dps	>sp|P0ABT2|DPS_ECOLI DNA protection during starvation protein OS=Escherichia coli (strain K12) GN=dps PE=1 SV=2	1	YAIVANDVRKAIGEAKDDDTADILTAASRDL	1.15041e-120	231.76	_AIGEAK(ac)DDDTADILTAASR_	2	987.984	0.30458			1.44751				3.34358
5	P0ABT2	P0ABT2	DNA protection during starvation protein	dps	>sp|P0ABT2|DPS_ECOLI DNA protection during starvation protein OS=Escherichia coli (strain K12) GN=dps PE=1 SV=2	1	___________MSTAKLVKSKATNLLYTRND	0.000425052	86.011	_STAK(ac)LVK_	2	394.747	-0.28103			38.7311	7.64018			1.82947	0.67927
491	P77488	P77488	1-deoxy-D-xylulose-5-phosphate synthase	dxs	>sp|P77488|DXS_ECOLI 1-deoxy-D-xylulose-5-phosphate synthase OS=Escherichia coli (strain K12) GN=dxs PE=1 SV=3	1	YPRGNAVGVELTPLEKLPIGKGIVKRRGEKL	9.04073e-14	90.714	_GNAVGVELTPLEK(ac)LPIGK_	3	626.363	1.9746			1.61474				2.51305
319	P06846	P06846	HTH-type transcriptional regulator EbgR	ebgR	>sp|P06846|EBGR_ECOLI HTH-type transcriptional regulator EbgR OS=Escherichia coli (strain K12) GN=ebgR PE=4 SV=2	1	ARDGRALPLLVFVPSKLKLRGTTR_______	0.000689701	53.967	_ALPLLVFVPSK(ac)LK_	3	489.65	-0.58796				1.87047				1.77714
25	P0A955	P0A955	KHG/KDPG aldolase;4-hydroxy-2-oxoglutarate aldolase;2-dehydro-3-deoxy-phosphogluconate aldolase	eda	>sp|P0A955|ALKH_ECOLI KHG/KDPG aldolase OS=Escherichia coli (strain K12) GN=eda PE=1 SV=1	1	SILTTGPVVPVIVVKKLEHAVPMAKALVAGG	5.0467e-06	79.693	_K(ac)LEHAVPM(ox)AK_	3	394.55	1.9845	1.0796	1.79256			2.30307	2.70713
24	P0A955	P0A955	KHG/KDPG aldolase;4-hydroxy-2-oxoglutarate aldolase;2-dehydro-3-deoxy-phosphogluconate aldolase	eda	>sp|P0A955|ALKH_ECOLI KHG/KDPG aldolase OS=Escherichia coli (strain K12) GN=eda PE=1 SV=1	1	ESILTTGPVVPVIVVKKLEHAVPMAKALVAG	1.66037e-22	105.9	_TSAESILTTGPVVPVIVVK(ac)K_	3	694.08	1.6321				1.164				2.06034
202	P0A955	P0A955	KHG/KDPG aldolase;4-hydroxy-2-oxoglutarate aldolase;2-dehydro-3-deoxy-phosphogluconate aldolase	eda	>sp|P0A955|ALKH_ECOLI KHG/KDPG aldolase OS=Escherichia coli (strain K12) GN=eda PE=1 SV=1	1	VPADALEAGDYDRITKLAREAVEGAKL____	0.00353758	69.383	_ITK(ac)LAR_	2	372.242	-1.3377			0.966993	1.10833			1.67821	2.01059
54	P0A6N4	P0A6N4	Elongation factor P	efp	>sp|P0A6N4|EFP_ECOLI Elongation factor P OS=Escherichia coli (strain K12) GN=efp PE=1 SV=2	1	ARVKLRRLLTGTRVEKTFKSTDSAEGADVVD	0.00444501	58.981	_VEK(ac)TFK_	2	397.226	-1.1785			7.93851	5.55781			2.17459	1.09316
35	P0AEH5	P0AEH5	Protein elaB	elaB	>sp|P0AEH5|ELAB_ECOLI Protein elaB OS=Escherichia coli (strain K12) GN=elaB PE=1 SV=1	1	TLEEVLRSSGDPADQKYVELKARAEKALDDV	4.01684e-119	252.91	_SSGDPADQK(ac)YVELK_	2	789.886	0.44518	3.00188	2.64841	2.65505		4.78312	2.278	3.39887
45	P0AEH5	P0AEH5	Protein elaB	elaB	>sp|P0AEH5|ELAB_ECOLI Protein elaB OS=Escherichia coli (strain K12) GN=elaB PE=1 SV=1	0.99997	DPADQKYVELKARAEKALDDVKKRVSQASDS	6.47226e-11	135.66	_ARAEK(ac)ALDDVK_	3	419.898	0.98973	5.82099	7.0972	5.34255	2.931	2.27498	2.07401	2.43298	1.54794
40	P0AEH5	P0AEH5	Protein elaB	elaB	>sp|P0AEH5|ELAB_ECOLI Protein elaB OS=Escherichia coli (strain K12) GN=elaB PE=1 SV=1	1	LRSSGDPADQKYVELKARAEKALDDVKKRVS	0.00626376	31.372	_YVELK(ac)AR_	2	460.764	2.8579		5.44605				1.40031
51	P0AEH5	P0AEH5	Protein elaB	elaB	>sp|P0AEH5|ELAB_ECOLI Protein elaB OS=Escherichia coli (strain K12) GN=elaB PE=1 SV=1	1	YVELKARAEKALDDVKKRVSQASDSYYYRAK	0.000477889	73.931	_ALDDVK(ac)K_	2	415.735	-1.6297			4.04126	1.86944			1.91612	0.684894
118	P0ABU5	P0ABU5	Enhancing lycopene biosynthesis protein 2	elbB	>sp|P0ABU5|ELBB_ECOLI Enhancing lycopene biosynthesis protein 2 OS=Escherichia coli (strain K12) GN=elbB PE=1 SV=1	1	NFASLGSECTVDRELKALAQAMHQAGKPLGF	4.4769e-21	125.53	_ELK(ac)ALAQAM(ox)HQAGK_	3	518.608	3.592			0.883908	0.769357			3.74128	3.2328
149	P0A6P7	P0A6P7	Probable GTP-binding protein EngB	engB	>sp|P0A6P7|ENGB_ECOLI Probable GTP-binding protein EngB OS=Escherichia coli (strain K12) GN=engB PE=1 SV=1	1	VDSNIAVLVLLTKADKLASGARKAQLNMVRE	1.74719e-13	129.16	_ADK(ac)LASGARK_	3	353.537	-0.35882	1.70666	1.59327		1.18324	3.27037	2.61684		2.02293
159	P0ABU2	P0ABU2	GTP-dependent nucleic acid-binding protein engD	engD	>sp|P0ABU2|ENGD_ECOLI GTP-dependent nucleic acid-binding protein engD OS=Escherichia coli (strain K12) GN=engD PE=1 SV=2	1	IHRVQKKAKGGDKDAKAELAVLEKCLPQLEN	9.05092e-17	136.99	_DAK(ac)AELAVLEK_	2	614.843	1.7707	1.06569		2.56376		3.72999		1.05534
426	P0A6P9	P0A6P9	Enolase	eno	>sp|P0A6P9|ENO_ECOLI Enolase OS=Escherichia coli (strain K12) GN=eno PE=1 SV=2	1	RIEEALGEKAPYNGRKEIKGQA_________	0.00704767	48.981	_APYNGRK(ac)EIK_	3	406.559	0.58598	15.8403				26.1344
56	P0A6P9	P0A6P9	Enolase	eno	>sp|P0A6P9|ENO_ECOLI Enolase OS=Escherichia coli (strain K12) GN=eno PE=1 SV=2	1	ASTGSREALELRDGDKSRFLGKGVTKAVAAV	4.67416e-18	130.1	_EALELRDGDK(ac)SR_	3	477.579	-0.66769	3.37559				10.7488
195	P0A6P9	P0A6P9	Enolase	eno	>sp|P0A6P9|ENO_ECOLI Enolase OS=Escherichia coli (strain K12) GN=eno PE=1 SV=2	1	KEAIRMGSEVFHHLAKVLKAKGMNTAVGDEG	5.78835e-30	143.86	_M(ox)GSEVFHHLAK(ac)VLK_	4	414.225	-1.5862	3.09988		4.82393	5.51477	9.87988		6.63712	3.75094
419	P0A6P9	P0A6P9	Enolase	eno	>sp|P0A6P9|ENO_ECOLI Enolase OS=Escherichia coli (strain K12) GN=eno PE=1 SV=2	1	AKYNQLIRIEEALGEKAPYNGRKEIKGQA__	1.33282e-37	160.27	_IEEALGEK(ac)APYNGRK_	3	572.969	0.54294	2.78463	2.02478	0.923065	1.15841	7.20079	3.57911	2.08883	3.22283
239	P0A6P9	P0A6P9	Enolase	eno	>sp|P0A6P9|ENO_ECOLI Enolase OS=Escherichia coli (strain K12) GN=eno PE=1 SV=2	1	AVIAEAVKAAGYELGKDITLAMDCAASEFYK	3.75621e-34	119.79	_AAGYELGK(ac)DITLAM(ox)DCAASEFYK_	3	861.398	-2.1729			1.57714	2.07275			3.41213	3.33107
62	P0A6P9	P0A6P9	Enolase	eno	>sp|P0A6P9|ENO_ECOLI Enolase OS=Escherichia coli (strain K12) GN=eno PE=1 SV=2	1	EALELRDGDKSRFLGKGVTKAVAAVNGPIAQ	6.4206e-06	105.52	_SRFLGK(ac)GVTK_	2	567.835	-0.62409	3.40929	5.29841	1.8313	1.72427	9.38081	4.66369	2.39025	2.2141
105	P0A6P9	P0A6P9	Enolase	eno	>sp|P0A6P9|ENO_ECOLI Enolase OS=Escherichia coli (strain K12) GN=eno PE=1 SV=2	1	IDKIMIDLDGTENKSKFGANAILAVSLANAK	1.13418e-30	129.62	_SK(ac)FGANAILAVSLANAK_	2	858.986	0.56941			2.72343	2.32924			3.58418	2.97604
333	P0A6P9	P0A6P9	Enolase	eno	>sp|P0A6P9|ENO_ECOLI Enolase OS=Escherichia coli (strain K12) GN=eno PE=1 SV=2	1	DLFVTNTKILKEGIEKGIANSILIKFNQIGS	3.09934e-10	98.694	_EGIEK(ac)GIANSILIK_	3	509.631	2.1566			2.76519	1.63715			3.79956	2.59308
311	P0A6P9	P0A6P9	Enolase	eno	>sp|P0A6P9|ENO_ECOLI Enolase OS=Escherichia coli (strain K12) GN=eno PE=1 SV=2	1	SDWDGFAYQTKVLGDKIQLVGDDLFVTNTKI	1.61488e-19	110.41	_VLGDK(ac)IQLVGDDLFVTNTK_	3	706.388	2.4761			1.77719				2.90377
328	P0A6P9	P0A6P9	Enolase	eno	>sp|P0A6P9|ENO_ECOLI Enolase OS=Escherichia coli (strain K12) GN=eno PE=1 SV=2	1	QLVGDDLFVTNTKILKEGIEKGIANSILIKF	2.15441e-05	89.08	_ILK(ac)EGIEK_	2	486.292	1.9198	2.4905	2.59078	1.48917	1.76224	5.26686	2.89493	2.58222	2.76778
257	P0A6P9	P0A6P9	Enolase	eno	>sp|P0A6P9|ENO_ECOLI Enolase OS=Escherichia coli (strain K12) GN=eno PE=1 SV=2	1	TLAMDCAASEFYKDGKYVLAGEGNKAFTSEE	3.48685e-27	153.38	_DGK(ac)YVLAGEGNK_	2	646.828	-1.4649		2.17866	1.63756	1.42794		3.42595	2.82105	2.14215
6	P0A6P9	P0A6P9	Enolase	eno	>sp|P0A6P9|ENO_ECOLI Enolase OS=Escherichia coli (strain K12) GN=eno PE=1 SV=2	1	__________MSKIVKIIGREIIDSRGNPTV	0.000214433	107.66	_IVK(ac)IIGR_	2	420.787	0.92997		2.33453	1.45663	1.7788		3.41864	2.31071	2.71641
306	P0A6P9	P0A6P9	Enolase	eno	>sp|P0A6P9|ENO_ECOLI Enolase OS=Escherichia coli (strain K12) GN=eno PE=1 SV=2	1	DGLDESDWDGFAYQTKVLGDKIQLVGDDLFV	2.95219e-07	49.793	_QYPIVSIEDGLDESDWDGFAYQTK(ac)VLGDK_	3	1110.86	-1.8472				1.24088				2.65642
180	P0A6P9	P0A6P9	Enolase	eno	>sp|P0A6P9|ENO_ECOLI Enolase OS=Escherichia coli (strain K12) GN=eno PE=1 SV=2	1	DIQEFMIQPVGAKTVKEAIRMGSEVFHHLAK	0.000106197	118.74	_TVK(ac)EAIR_	2	429.756	1.068	2.38356	2.55241	1.73032	1.41646	5.33976	2.9821	1.88284	1.73961
85	P0A6P9	P0A6P9	Enolase	eno	>sp|P0A6P9|ENO_ECOLI Enolase OS=Escherichia coli (strain K12) GN=eno PE=1 SV=2	1	AVNGPIAQALIGKDAKDQAGIDKIMIDLDGT	4.59868e-29	178.81	_DAK(ac)DQAGIDK_	2	551.772	0.046539	3.25776		1.89882	1.45722	5.18896		2.0548	1.36313
92	P0A6P9	P0A6P9	Enolase	eno	>sp|P0A6P9|ENO_ECOLI Enolase OS=Escherichia coli (strain K12) GN=eno PE=1 SV=2	1	QALIGKDAKDQAGIDKIMIDLDGTENKSKFG	5.28502e-33	130.85	_DQAGIDK(ac)IMIDLDGTENK_	3	673.33	1.4338			1.5766	1.53203			2.08944	1.97318
123	P0A6Q3	P0A6Q3	3-hydroxydecanoyl-[acyl-carrier-protein] dehydratase	fabA	>sp|P0A6Q3|FABA_ECOLI 3-hydroxydecanoyl-[acyl-carrier-protein] dehydratase OS=Escherichia coli (strain K12) GN=fabA PE=1 SV=2	1	GVGEVKFTGQVLPTAKKVTYRIHFKRIVNRR	0.000322874	53.967	_FTGQVLPTAK(ac)K_	2	616.356	-0.1852	1.90693				3.29157
42	P0A6Q3	P0A6Q3	3-hydroxydecanoyl-[acyl-carrier-protein] dehydratase	fabA	>sp|P0A6Q3|FABA_ECOLI 3-hydroxydecanoyl-[acyl-carrier-protein] dehydratase OS=Escherichia coli (strain K12) GN=fabA PE=1 SV=2	1	PQLPAPNMLMMDRVVKMTETGGNFDKGYVEA	1.70201e-26	150.12	_VVK(ac)MTETGGNFDK_	2	734.361	0.86167	1.83615		1.87041	1.74352	2.97431		3.16924	2.78599
320	P0A953	P0A953	3-oxoacyl-[acyl-carrier-protein] synthase 1	fabB	>sp|P0A953|FABB_ECOLI 3-oxoacyl-[acyl-carrier-protein] synthase 1 OS=Escherichia coli (strain K12) GN=fabB PE=1 SV=1	1	GDVKELAAIREVFGDKSPAISATKAMTGHSL	1.38526e-38	166.09	_EVFGDK(ac)SPAISATK_	3	497.928	-1.9224	1.24396	0.956623	1.50526	1.7638	2.95466	2.58923	3.1647	3.09775
40	P0A953	P0A953	3-oxoacyl-[acyl-carrier-protein] synthase 1	fabB	>sp|P0A953|FABB_ECOLI 3-oxoacyl-[acyl-carrier-protein] synthase 1 OS=Escherichia coli (strain K12) GN=fabB PE=1 SV=1	1	SLREGRSGITFSQELKDSGMRSHVWGNVKLD	1.81007e-86	218.12	_SGITFSQELK(ac)DSGMR_	3	566.61	-1.7261		2.19698	1.25766	1.65929		2.55919	2.17011	2.86156
217	P0A953	P0A953	3-oxoacyl-[acyl-carrier-protein] synthase 1	fabB	>sp|P0A953|FABB_ECOLI 3-oxoacyl-[acyl-carrier-protein] synthase 1 OS=Escherichia coli (strain K12) GN=fabB PE=1 SV=1	1	DAMGALSTKYNDTPEKASRTYDAHRDGFVIA	6.71564e-15	134.3	_YNDTPEK(ac)ASR_	2	611.789	1.0415	2.04705	2.16432	1.73769	1.60156	4.23734	2.54641	2.29605	2.17594
286	P0AAI9	P0AAI9	Malonyl CoA-acyl carrier protein transacylase	fabD	>sp|P0AAI9|FABD_ECOLI Malonyl CoA-acyl carrier protein transacylase OS=Escherichia coli (strain K12) GN=fabD PE=1 SV=2	1	HLYEVGPGKVLTGLTKRIVDTLTASALNEPS	1.46178e-06	123.72	_VLTGLTK(ac)R_	2	465.293	0.61162		1.56366	1.04433			2.36484	1.53059
225	P0AAI5	P0AAI5	3-oxoacyl-[acyl-carrier-protein] synthase 2	fabF	>sp|P0AAI5|FABF_ECOLI 3-oxoacyl-[acyl-carrier-protein] synthase 2 OS=Escherichia coli (strain K12) GN=fabF PE=1 SV=2	1	STRNDNPQAASRPWDKERDGFVLGDGAGMLV	1.4806e-05	74.12	_NDNPQAASRPWDK(ac)ER_	3	609.291	-0.203				1.66705				2.82727
72	P0AEK2	P0AEK2	3-oxoacyl-[acyl-carrier-protein] reductase FabG	fabG	>sp|P0AEK2|FABG_ECOLI 3-oxoacyl-[acyl-carrier-protein] reductase FabG OS=Escherichia coli (strain K12) GN=fabG PE=1 SV=1	1	MLNVTDPASIESVLEKIRAEFGEVDILVNNA	1.06744e-36	131.71	_GLMLNVTDPASIESVLEK(ac)IR_	3	743.072	0.072459			0.823405	1.5012			2.09667	3.71253
99	P0AEK2	P0AEK2	3-oxoacyl-[acyl-carrier-protein] reductase FabG	fabG	>sp|P0AEK2|FABG_ECOLI 3-oxoacyl-[acyl-carrier-protein] reductase FabG OS=Escherichia coli (strain K12) GN=fabG PE=1 SV=1	1	VNNAGITRDNLLMRMKDEEWNDIIETNLSSV	9.96716e-20	111.66	_MK(ac)DEEWNDIIETNLSSVFR_	3	790.042	-1.5248				1.44502				2.64595
256	P0A6R0	P0A6R0	3-oxoacyl-[acyl-carrier-protein] synthase 3	fabH	>sp|P0A6R0|FABH_ECOLI 3-oxoacyl-[acyl-carrier-protein] synthase 3 OS=Escherichia coli (strain K12) GN=fabH PE=1 SV=1	1	LVPHQANLRIISATAKKLGMSMDNVVVTLDR	0.000152964	67.563	_IISATAK(ac)K_	2	437.274	0.6101	1.90369		1.23327		3.15612		1.93852
43	P0AEK4	P0AEK4	Enoyl-[acyl-carrier-protein] reductase [NADH] FabI	fabI	>sp|P0AEK4|FABI_ECOLI Enoyl-[acyl-carrier-protein] reductase [NADH] FabI OS=Escherichia coli (strain K12) GN=fabI PE=1 SV=2	1	MHREGAELAFTYQNDKLKGRVEEFAAQLGSD	7.34375e-63	186.68	_EGAELAFTYQNDK(ac)LK_	2	884.941	0.55958				1.2417				2.72838
308	P21177	P21177	Fatty acid oxidation complex subunit alpha;Enoyl-CoA hydratase/Delta(3)-cis-Delta(2)-trans-enoyl-CoA isomerase/3-hydroxybutyryl-CoA epimerase;3-hydroxyacyl-CoA dehydrogenase	fadB	>sp|P21177|FADB_ECOLI Fatty acid oxidation complex subunit alpha OS=Escherichia coli (strain K12) GN=fadB PE=1 SV=2	0.5	FLNDQYVKGKAKKLTKDVETPKQAAVLGAGI	0.000609306	68.069	_KLTK(ac)DVETPK_	2	600.845	0.69118		1.06434	1.98064			1.69556	3.1475
522	P21177	P21177	Fatty acid oxidation complex subunit alpha;Enoyl-CoA hydratase/Delta(3)-cis-Delta(2)-trans-enoyl-CoA isomerase/3-hydroxybutyryl-CoA epimerase;3-hydroxyacyl-CoA dehydrogenase	fadB	>sp|P21177|FADB_ECOLI Fatty acid oxidation complex subunit alpha OS=Escherichia coli (strain K12) GN=fadB PE=1 SV=2	0.595919	FAGFSQLLRDGADFRKIDKVMEKQFGWPMGP	0.0204482	45.997	_K(ac)IDKVM(ox)EK_	3	350.195	-0.4806	1.04594				2.18709
189	P21177	P21177	Fatty acid oxidation complex subunit alpha;Enoyl-CoA hydratase/Delta(3)-cis-Delta(2)-trans-enoyl-CoA isomerase/3-hydroxybutyryl-CoA epimerase;3-hydroxyacyl-CoA dehydrogenase	fadB	>sp|P21177|FADB_ECOLI Fatty acid oxidation complex subunit alpha OS=Escherichia coli (strain K12) GN=fadB PE=1 SV=2	1	GADQALKIGLVDGVVKAEKLVEGAKAVLRQA	1.20154e-15	124.86	_IGLVDGVVK(ac)AEK_	2	635.374	-1.0097	1.06581	0.811464		1.0124	2.30858	1.47903		2.13604
305	P21177	P21177	Fatty acid oxidation complex subunit alpha;Enoyl-CoA hydratase/Delta(3)-cis-Delta(2)-trans-enoyl-CoA isomerase/3-hydroxybutyryl-CoA epimerase;3-hydroxyacyl-CoA dehydrogenase	fadB	>sp|P21177|FADB_ECOLI Fatty acid oxidation complex subunit alpha OS=Escherichia coli (strain K12) GN=fadB PE=1 SV=2	0.628706	VGIFLNDQYVKGKAKKLTKDVETPKQAAVLG	0.000105097	80.979	_K(ac)LTKDVETPK_	3	400.899	0.71108	1.2661	1.15421	1.3656		2.35321	1.33686	1.96777
347	P21177	P21177	Fatty acid oxidation complex subunit alpha;Enoyl-CoA hydratase/Delta(3)-cis-Delta(2)-trans-enoyl-CoA isomerase/3-hydroxybutyryl-CoA epimerase;3-hydroxyacyl-CoA dehydrogenase	fadB	>sp|P21177|FADB_ECOLI Fatty acid oxidation complex subunit alpha OS=Escherichia coli (strain K12) GN=fadB PE=1 SV=2	1	SAWKGVPVVMKDINDKSLTLGMTEAAKLLNK	3.89736e-30	131.51	_DINDK(ac)SLTLGM(ox)TEAAK_	2	882.938	1.2358			0.724714	0.723894			1.94588	1.60194
417	P21177	P21177	Fatty acid oxidation complex subunit alpha;Enoyl-CoA hydratase/Delta(3)-cis-Delta(2)-trans-enoyl-CoA isomerase/3-hydroxybutyryl-CoA epimerase;3-hydroxyacyl-CoA dehydrogenase	fadB	>sp|P21177|FADB_ECOLI Fatty acid oxidation complex subunit alpha OS=Escherichia coli (strain K12) GN=fadB PE=1 SV=2	1	ENPKVKKAVLAETEQKVRQDTVLASNTSTIP	8.04759e-28	154.66	_AVLAETEQK(ac)VR_	2	643.359	0.47627			0.73895				1.71313
368	P21177	P21177	Fatty acid oxidation complex subunit alpha;Enoyl-CoA hydratase/Delta(3)-cis-Delta(2)-trans-enoyl-CoA isomerase/3-hydroxybutyryl-CoA epimerase;3-hydroxyacyl-CoA dehydrogenase	fadB	>sp|P21177|FADB_ECOLI Fatty acid oxidation complex subunit alpha OS=Escherichia coli (strain K12) GN=fadB PE=1 SV=2	1	MTEAAKLLNKQLERGKIDGLKLAGVISTIHP	0.000279233	99.442	_GK(ac)IDGLK_	2	386.732	-1.427		0.993255	0.869341	1.28412		1.26782	1.71123	2.22807
525	P21177	P21177	Fatty acid oxidation complex subunit alpha;Enoyl-CoA hydratase/Delta(3)-cis-Delta(2)-trans-enoyl-CoA isomerase/3-hydroxybutyryl-CoA epimerase;3-hydroxyacyl-CoA dehydrogenase	fadB	>sp|P21177|FADB_ECOLI Fatty acid oxidation complex subunit alpha OS=Escherichia coli (strain K12) GN=fadB PE=1 SV=2	1	FSQLLRDGADFRKIDKVMEKQFGWPMGPAYL	0.000874818	66.27	_IDK(ac)VM(ox)EK_	2	460.742	-0.67468	0.898892	0.980721		1.01333	1.80709	1.35663		1.62413
192	P21177	P21177	Fatty acid oxidation complex subunit alpha;Enoyl-CoA hydratase/Delta(3)-cis-Delta(2)-trans-enoyl-CoA isomerase/3-hydroxybutyryl-CoA epimerase;3-hydroxyacyl-CoA dehydrogenase	fadB	>sp|P21177|FADB_ECOLI Fatty acid oxidation complex subunit alpha OS=Escherichia coli (strain K12) GN=fadB PE=1 SV=2	1	QALKIGLVDGVVKAEKLVEGAKAVLRQAING	1.78766e-05	94.297	_AEK(ac)LVEGAK_	2	493.779	-1.3282		0.622808	0.852308	0.881184		1.69515	1.54439	1.417
362	P21177	P21177	Fatty acid oxidation complex subunit alpha;Enoyl-CoA hydratase/Delta(3)-cis-Delta(2)-trans-enoyl-CoA isomerase/3-hydroxybutyryl-CoA epimerase;3-hydroxyacyl-CoA dehydrogenase	fadB	>sp|P21177|FADB_ECOLI Fatty acid oxidation complex subunit alpha OS=Escherichia coli (strain K12) GN=fadB PE=1 SV=2	1	KSLTLGMTEAAKLLNKQLERGKIDGLKLAGV	2.76229e-05	86.136	_LLNK(ac)QLER_	2	528.314	1.6419	1.02182	1.19353	0.695394	1.07895	1.7597	1.37393	1.12396	1.34455
141	P21177	P21177	Fatty acid oxidation complex subunit alpha;Enoyl-CoA hydratase/Delta(3)-cis-Delta(2)-trans-enoyl-CoA isomerase/3-hydroxybutyryl-CoA epimerase;3-hydroxyacyl-CoA dehydrogenase	fadB	>sp|P21177|FADB_ECOLI Fatty acid oxidation complex subunit alpha OS=Escherichia coli (strain K12) GN=fadB PE=1 SV=2	1	YRLATPDLRIGLPETKLGIMPGFGGSVRMPR	7.72407e-15	98.165	_IGLPETK(ac)LGIMPGFGGSVR_	3	657.696	-1.9573			0.596355	0.951852			0.821391	1.28394
543	P69451	P69451	Long-chain-fatty-acid--CoA ligase	fadD	>sp|P69451|LCFA_ECOLI Long-chain-fatty-acid--CoA ligase OS=Escherichia coli (strain K12) GN=fadD PE=1 SV=1	1	KLVEFRDELPKSNVGKILRRELRDEARGKVD	0.000164749	67.897	_SNVGK(ac)ILR_	2	464.782	-0.87807			3.66539				0.311901
404	Q47146	Q47146	Acyl-coenzyme A dehydrogenase	fadE	>sp|Q47146|FADE_ECOLI Acyl-coenzyme A dehydrogenase OS=Escherichia coli (strain K12) GN=fadE PE=2 SV=2	1	VALATGAYAHIRRQFKISIGKMEGIEEPLAR	0.000798903	53.327	_QFK(ac)ISIGK_	2	481.787	-0.73539			1.85424	0.634116			1.67906	1.07742
696	Q47146	Q47146	Acyl-coenzyme A dehydrogenase	fadE	>sp|Q47146|FADE_ECOLI Acyl-coenzyme A dehydrogenase OS=Escherichia coli (strain K12) GN=fadE PE=2 SV=2	1	RHYLAPSDKLDHKVAKILQVPNATRSRIGRG	2.19961e-13	112.51	_VAK(ac)ILQVPNATR_	3	451.273	1.4319			0.315196	0.474829			1.20563	1.23248
359	P77399	P77399	Fatty acid oxidation complex subunit alpha;Enoyl-CoA hydratase/3-hydroxybutyryl-CoA epimerase;3-hydroxyacyl-CoA dehydrogenase	fadJ	>sp|P77399|FADJ_ECOLI Fatty acid oxidation complex subunit alpha OS=Escherichia coli (strain K12) GN=fadJ PE=1 SV=1	1	GINHALKYSWDQLEGKVRRRHLKASERDKQL	2.01669e-07	86.313	_YSWDQLEGK(ac)VR_	2	711.854	0.36361			1.03257	1.13327			1.37767	1.89761
326	P0AB71	P0AB71	Fructose-bisphosphate aldolase class 2	fbaA	>sp|P0AB71|ALF_ECOLI Fructose-bisphosphate aldolase class 2 OS=Escherichia coli (strain K12) GN=fbaA PE=1 SV=2	0.999993	LQGQLGNPKGEDQPNKKYYDPRVWLRAGQTS	7.625e-156	242.58	_ANEAYLQGQLGNPKGEDQPNK(ac)K_	3	814.407	0.43255	2.6817	3.06571			4.8729	2.38814
72	P0AB71	P0AB71	Fructose-bisphosphate aldolase class 2	fbaA	>sp|P0AB71|ALF_ECOLI Fructose-bisphosphate aldolase class 2 OS=Escherichia coli (strain K12) GN=fbaA PE=1 SV=2	1	VIVQFSNGGASFIAGKGVKSDVPQGAAILGA	6.58832e-38	138.75	_APVIVQFSNGGASFIAGK(ac)GVK_	3	697.053	2.0677			2.14046				3.23257
129	P0AB71	P0AB71	Fructose-bisphosphate aldolase class 2	fbaA	>sp|P0AB71|ALF_ECOLI Fructose-bisphosphate aldolase class 2 OS=Escherichia coli (strain K12) GN=fbaA PE=1 SV=2	1	KKLLPWIDGLLDAGEKHFAATGKPLFSSHMI	3.36088e-58	162.49	_LLPWIDGLLDAGEK(ac)HFAATGK_	3	765.411	1.7167			1.6553	1.49158			3.63435	2.79148
251	P0AB71	P0AB71	Fructose-bisphosphate aldolase class 2	fbaA	>sp|P0AB71|ALF_ECOLI Fructose-bisphosphate aldolase class 2 OS=Escherichia coli (strain K12) GN=fbaA PE=1 SV=2	1	VLTPTILRDSQEYVSKKHNLPHNSLNFVFHG	1.42334e-33	192.1	_DSQEYVSK(ac)K_	3	375.852	-3.6489	2.2004	1.52608	1.63572		4.86515	2.90844	2.96213
319	P0AB71	P0AB71	Fructose-bisphosphate aldolase class 2	fbaA	>sp|P0AB71|ALF_ECOLI Fructose-bisphosphate aldolase class 2 OS=Escherichia coli (strain K12) GN=fbaA PE=1 SV=2	0.999971	YKANEAYLQGQLGNPKGEDQPNKKYYDPRVW	6.90469e-193	260.56	_ANEAYLQGQLGNPK(ac)GEDQPNK_	3	771.708	-1.0638	5.40748	6.39802	3.39894	3.94146	4.17616	2.71049	2.61722	2.32733
115	P0AB71	P0AB71	Fructose-bisphosphate aldolase class 2	fbaA	>sp|P0AB71|ALF_ECOLI Fructose-bisphosphate aldolase class 2 OS=Escherichia coli (strain K12) GN=fbaA PE=1 SV=2	1	HYGVPVILHTDHCAKKLLPWIDGLLDAGEKH	6.13289e-44	165.45	_K(ac)LLPWIDGLLDAGEK_	2	855.477	1.9738	1.63121	1.55981	1.97434	1.38614	2.9388	2.69616	2.58936	1.99163
9	P0AB71	P0AB71	Fructose-bisphosphate aldolase class 2	fbaA	>sp|P0AB71|ALF_ECOLI Fructose-bisphosphate aldolase class 2 OS=Escherichia coli (strain K12) GN=fbaA PE=1 SV=2	1	_______MSKIFDFVKPGVITGDDVQKVFQV	3.74831e-23	123.03	_IFDFVK(ac)PGVITGDDVQK_	3	640.675	0.89318			1.34978	1.36255			2.68041	2.5281
327	P0AB71	P0AB71	Fructose-bisphosphate aldolase class 2	fbaA	>sp|P0AB71|ALF_ECOLI Fructose-bisphosphate aldolase class 2 OS=Escherichia coli (strain K12) GN=fbaA PE=1 SV=2	1	QGQLGNPKGEDQPNKKYYDPRVWLRAGQTSM	0.00111773	83.843	_K(ac)YYDPR_	2	442.219	-1.9146				1.57445				2.42011
348	P0AB71	P0AB71	Fructose-bisphosphate aldolase class 2	fbaA	>sp|P0AB71|ALF_ECOLI Fructose-bisphosphate aldolase class 2 OS=Escherichia coli (strain K12) GN=fbaA PE=1 SV=2	1	VWLRAGQTSMIARLEKAFQELNAIDVL____	0.000336763	56.482	_LEK(ac)AFQELNAIDVL_	2	822.946	1.9727				1.43167				2.35427
3	P0AB71	P0AB71	Fructose-bisphosphate aldolase class 2	fbaA	>sp|P0AB71|ALF_ECOLI Fructose-bisphosphate aldolase class 2 OS=Escherichia coli (strain K12) GN=fbaA PE=1 SV=2	1	_____________MSKIFDFVKPGVITGDDV	2.58723e-05	86.624	_SK(ac)IFDFVK_	2	513.287	0.25569				0.799104				1.29517
208	P0A991	P0A991	Fructose-bisphosphate aldolase class 1	fbaB	>sp|P0A991|ALF1_ECOLI Fructose-bisphosphate aldolase class 1 OS=Escherichia coli (strain K12) GN=fbaB PE=1 SV=2	1	GMVTVLWAYLRNSAFKKDGVDYHVSADLTGQ	0.00566567	46.566	_NSAFK(ac)K_	2	368.703	0.05947	1.79908				3.923
333	P0A991	P0A991	Fructose-bisphosphate aldolase class 1	fbaB	>sp|P0A991|ALF1_ECOLI Fructose-bisphosphate aldolase class 1 OS=Escherichia coli (strain K12) GN=fbaB PE=1 SV=2	1	ILGRKAFKKSMADGVKLINAVQDVYLDSKIT	1.072e-28	117.74	_SMADGVK(ac)LINAVQDVYLDSK_	3	736.712	-2.2024				1.11268				2.57923
262	P0A991	P0A991	Fructose-bisphosphate aldolase class 1	fbaB	>sp|P0A991|ALF1_ECOLI Fructose-bisphosphate aldolase class 1 OS=Escherichia coli (strain K12) GN=fbaB PE=1 SV=2	1	YKAINYGYTDDRVYSKLTSENPIDLVRYQLA	3.27946e-36	149.3	_VYSK(ac)LTSENPIDLVR_	2	888.481	2.015			0.563478	0.600438			1.66545	3.11758
10	P0A991	P0A991	Fructose-bisphosphate aldolase class 1	fbaB	>sp|P0A991|ALF1_ECOLI Fructose-bisphosphate aldolase class 1 OS=Escherichia coli (strain K12) GN=fbaB PE=1 SV=2	1	______MTDIAQLLGKDADNLLQHRCMTIPS	3.52264e-68	179.78	_TDIAQLLGK(ac)DADNLLQHR_	3	688.368	-2.1839			2.79747	2.54031			1.71608	2.51514
239	P0A991	P0A991	Fructose-bisphosphate aldolase class 1	fbaB	>sp|P0A991|ALF1_ECOLI Fructose-bisphosphate aldolase class 1 OS=Escherichia coli (strain K12) GN=fbaB PE=1 SV=2	1	ANHLAATIGADIVKQKMAENNGGYKAINYGY	3.17867e-28	162.38	_QK(ac)MAENNGGYK_	2	641.298	-3.9717			1.26987	1.36152			1.32158	2.76741
229	P0A993	P0A993	Fructose-1,6-bisphosphatase class 1	fbp	>sp|P0A993|F16PA_ECOLI Fructose-1,6-bisphosphatase class 1 OS=Escherichia coli (strain K12) GN=fbp PE=1 SV=1	1	PNGVKKYIKFCQEEDKSTNRPYTSRYIGSLV	5.44201e-36	146	_FCQEEDK(ac)STNRPYTSR_	3	687.309	1.2524	1.69253	1.4974	1.58275	1.81108	4.31196	1.94962	2.11601	2.92952
199	P0A993	P0A993	Fructose-1,6-bisphosphatase class 1	fbp	>sp|P0A993|F16PA_ECOLI Fructose-1,6-bisphosphatase class 1 OS=Escherichia coli (strain K12) GN=fbp PE=1 SV=1	1	LGVFCLCQERMRFPEKGKTYSINEGNYIKFP	0.000920591	75.378	_MRFPEK(ac)GK_	3	345.52	-0.51164		1.63363				2.39382
222	P0A993	P0A993	Fructose-1,6-bisphosphatase class 1	fbp	>sp|P0A993|F16PA_ECOLI Fructose-1,6-bisphosphatase class 1 OS=Escherichia coli (strain K12) GN=fbp PE=1 SV=1	0.898928	EGNYIKFPNGVKKYIKFCQEEDKSTNRPYTS	1.34174e-10	116.55	_YIK(ac)FCQEEDK_	2	701.321	-0.98149		2.8546	0.865978	1.0174		1.86903	1.50899	1.31075
269	P0A993	P0A993	Fructose-1,6-bisphosphatase class 1	fbp	>sp|P0A993|F16PA_ECOLI Fructose-1,6-bisphosphatase class 1 OS=Escherichia coli (strain K12) GN=fbp PE=1 SV=1	1	GGIYLYPSTASHPDGKLRLLYECNPMAFLAE	2.98423e-33	134.44	_GGIYLYPSTASHPDGK(ac)LR_	3	658.674	2.0937	2.71748	2.58242	1.91179		1.21652	0.53914	0.765244
278	P0AGD7	P0AGD7	Signal recognition particle protein	ffh	>sp|P0AGD7|SRP54_ECOLI Signal recognition particle protein OS=Escherichia coli (strain K12) GN=ffh PE=1 SV=1	1	RHITGKPIKFLGVGEKTEALEPFHPDRIASR	4.67098e-15	99.891	_FLGVGEK(ac)TEALEPFHPDR_	3	695.353	0.8718			0.531317				1.78199
159	P61949	P61949	Flavodoxin-1	fldA	>sp|P61949|FLAV_ECOLI Flavodoxin-1 OS=Escherichia coli (strain K12) GN=fldA PE=1 SV=2	1	IDEDRQPELTAERVEKWVKQISEELHLDEIL	0.00357366	68.915	_VEK(ac)WVK_	2	415.742	-0.57773				0.803594				3.41961
38	P61949	P61949	Flavodoxin-1	fldA	>sp|P61949|FLAV_ECOLI Flavodoxin-1 OS=Escherichia coli (strain K12) GN=fldA PE=1 SV=2	1	QKQLGKDVADVHDIAKSSKEDLEAYDILLLG	1.38795e-09	95.854	_DVADVHDIAK(ac)SSK_	3	476.244	1.2891				1.28371				3.204
24	P61949	P61949	Flavodoxin-1	fldA	>sp|P61949|FLAV_ECOLI Flavodoxin-1 OS=Escherichia coli (strain K12) GN=fldA PE=1 SV=2	1	GSDTGNTENIAKMIQKQLGKDVADVHDIAKS	7.72937e-06	100.15	_M(ox)IQK(ac)QLGK_	2	502.284	-0.81561		1.98136	1.49533	2.39298		3.38534	3.16946	2.61053
28	P61949	P61949	Flavodoxin-1	fldA	>sp|P61949|FLAV_ECOLI Flavodoxin-1 OS=Escherichia coli (strain K12) GN=fldA PE=1 SV=2	1	GNTENIAKMIQKQLGKDVADVHDIAKSSKED	4.30613e-57	187.37	_QLGK(ac)DVADVHDIAK_	3	517.611	1.4457	2.4209	2.40132	1.55919		4.88307	2.95906	2.86084
5	P75933	P75933	Flagella basal body P-ring formation protein flgA	flgA	>sp|P75933|FLGA_ECOLI Flagella basal body P-ring formation protein flgA OS=Escherichia coli (strain K12) GN=flgA PE=3 SV=1	1	___________MLIIKRSVAIIAILFSPLST	0.00118452	59.818	_LIIK(ac)R_	2	342.742	-0.26296		1.94498				3.22744
9	P24186	P24186	Bifunctional protein FolD;Methylenetetrahydrofolate dehydrogenase;Methenyltetrahydrofolate cyclohydrolase	folD	>sp|P24186|FOLD_ECOLI Bifunctional protein FolD OS=Escherichia coli (strain K12) GN=folD PE=1 SV=4	1	_______MAAKIIDGKTIAQQVRSEVAQKVQ	1.00676e-09	94.122	_IIDGK(ac)TIAQQVR_	2	692.401	-0.83905	1.99274	2.15675	0.906519		5.73492	3.32627	1.79957
4	P24186	P24186	Bifunctional protein FolD;Methylenetetrahydrofolate dehydrogenase;Methenyltetrahydrofolate cyclohydrolase	folD	>sp|P24186|FOLD_ECOLI Bifunctional protein FolD OS=Escherichia coli (strain K12) GN=folD PE=1 SV=4	1	____________MAAKIIDGKTIAQQVRSEV	6.71913e-06	101.11	_AAK(ac)IIDGK_	2	429.258	-2.4457	1.48357	1.9333	1.74453	1.567	3.28054	2.52043	2.67345	2.43433
137	P0A6T5	P0A6T5	GTP cyclohydrolase 1	folE	>sp|P0A6T5|GCH1_ECOLI GTP cyclohydrolase 1 OS=Escherichia coli (strain K12) GN=folE PE=1 SV=2	1	ATVAYIPKDSVIGLSKINRIVQFFAQRPQVQ	8.20851e-51	199.03	_DSVIGLSK(ac)INR_	2	622.354	0.2694			0.704467	1.03487			0.992229	1.54133
62	P0AC19	P0AC19	D-erythro-7,8-dihydroneopterin triphosphate epimerase	folX	>sp|P0AC19|FOLX_ECOLI D-erythro-7,8-dihydroneopterin triphosphate epimerase OS=Escherichia coli (strain K12) GN=folX PE=1 SV=2	1	TSEDINDALNYRTVTKNIIQHVENNRFSLLE	3.19984e-24	129.38	_TVTK(ac)NIIQHVENNR_	3	569.976	-1.2714		0.590557				3.0553
22	P0AC19	P0AC19	D-erythro-7,8-dihydroneopterin triphosphate epimerase	folX	>sp|P0AC19|FOLX_ECOLI D-erythro-7,8-dihydroneopterin triphosphate epimerase OS=Escherichia coli (strain K12) GN=folX PE=1 SV=2	1	IIRIKNLRLRTFIGIKEEEINNRQDIVINVT	5.29021e-20	128.9	_TFIGIK(ac)EEEINNR_	2	802.918	2.8432			1.75259	1.50689			2.40339	2.67426
226	P28861	P28861	Ferredoxin--NADP reductase	fpr	>sp|P28861|FENR_ECOLI Ferredoxin--NADP reductase OS=Escherichia coli (strain K12) GN=fpr PE=1 SV=4	1	LCGNPQMVRDTQQLLKETRQMTKHLRRRPGH	5.15834e-29	178.67	_DTQQLLK(ac)ETR_	2	637.341	2.1603		1.54401		1.9847		2.11432		3.35538
5	P0AC47	P0AC47	Fumarate reductase iron-sulfur subunit	frdB	>sp|P0AC47|FRDB_ECOLI Fumarate reductase iron-sulfur subunit OS=Escherichia coli (strain K12) GN=frdB PE=1 SV=2	1	___________MAEMKNLKIEVVRYNPEVDT	0.000565663	75.38	_AEM(ox)K(ac)NLK_	2	446.234	0.7269			2.86318				2.93354
104	P45544	P45544	HTH-type transcriptional regulator FrlR	frlR	>sp|P45544|FRLR_ECOLI HTH-type transcriptional regulator FrlR OS=Escherichia coli (strain K12) GN=frlR PE=1 SV=2	1	GFTDFGVSQGKATKEKVIEQERVSAAPFCEK	0.000115694	71.03	_EK(ac)VIEQER_	2	536.785	2.0514			0.80337				1.48493
222	P25437	P25437	S-(hydroxymethyl)glutathione dehydrogenase	frmA	>sp|P25437|FRMA_ECOLI S-(hydroxymethyl)glutathione dehydrogenase OS=Escherichia coli (strain K12) GN=frmA PE=1 SV=3	0.5	RQAKAGRIIAIDTNPKKFDLARRFGATDCIN	8.32187e-20	114.69	_IIAIDTNPK(ac)K_	2	577.843	0.63642	2.86875				6.11577
223	P25437	P25437	S-(hydroxymethyl)glutathione dehydrogenase	frmA	>sp|P25437|FRMA_ECOLI S-(hydroxymethyl)glutathione dehydrogenase OS=Escherichia coli (strain K12) GN=frmA PE=1 SV=3	0.5	QAKAGRIIAIDTNPKKFDLARRFGATDCINP	0.0269384	38.511	_IIAIDTNPK(ac)KFDLAR_	3	586.337	0.35786	2.86875				6.11577
162	P0A805	P0A805	Ribosome-recycling factor	frr	>sp|P0A805|RRF_ECOLI Ribosome-recycling factor OS=Escherichia coli (strain K12) GN=frr PE=1 SV=1	1	EISEDDDRRSQDDVQKLTDAAIKKIEAALAD	8.02709e-66	198.59	_SQDDVQK(ac)LTDAAIK_	3	525.274	-0.74484			1.17617	0.993052			2.80959	3.16297
15	P0A805	P0A805	Ribosome-recycling factor	frr	>sp|P0A805|RRF_ECOLI Ribosome-recycling factor OS=Escherichia coli (strain K12) GN=frr PE=1 SV=1	1	_MISDIRKDAEVRMDKCVEAFKTQISKIRTG	4.78882e-14	150.94	_M(ox)DK(ac)CVEAFK_	2	593.268	-0.048716	2.31719	1.43128	1.23815	1.75883	4.54495	2.67113	2.66776	3.1288
146	P0A805	P0A805	Ribosome-recycling factor	frr	>sp|P0A805|RRF_ECOLI Ribosome-recycling factor OS=Escherichia coli (strain K12) GN=frr PE=1 SV=1	1	VRRDANDKVKALLKDKEISEDDDRRSQDDVQ	1.07265e-31	142.89	_DK(ac)EISEDDDRRSQDDVQK_	4	555.756	1.0486	1.99494	1.46341	1.48649	1.43488	3.91938	2.58906	2.38588	2.91007
144	P0A805	P0A805	Ribosome-recycling factor	frr	>sp|P0A805|RRF_ECOLI Ribosome-recycling factor OS=Escherichia coli (strain K12) GN=frr PE=1 SV=1	1	RNVRRDANDKVKALLKDKEISEDDDRRSQDD	0.000564661	88.029	_ALLK(ac)DK_	2	365.229	1.9465	3.4417	2.43185	1.61602	2.73959	3.76962	2.54081	2.10932	2.76367
7	P0A805	P0A805	Ribosome-recycling factor	frr	>sp|P0A805|RRF_ECOLI Ribosome-recycling factor OS=Escherichia coli (strain K12) GN=frr PE=1 SV=1	1	_________MISDIRKDAEVRMDKCVEAFKT	0.00216956	68.44	_MISDIRK(ac)DAEVR_	3	492.261	-0.23992		1.83969				2.60469
169	P0A805	P0A805	Ribosome-recycling factor	frr	>sp|P0A805|RRF_ECOLI Ribosome-recycling factor OS=Escherichia coli (strain K12) GN=frr PE=1 SV=1	1	RRSQDDVQKLTDAAIKKIEAALADKEAELMQ	0.000166228	66.621	_LTDAAIK(ac)K_	2	451.271	-0.67502			2.54414	2.10368			3.3348	1.92903
115	P0A805	P0A805	Ribosome-recycling factor	frr	>sp|P0A805|RRF_ECOLI Ribosome-recycling factor OS=Escherichia coli (strain K12) GN=frr PE=1 SV=1	1	VPLPPLTEERRKDLTKIVRGEAEQARVAVRN	2.93171e-36	156.5	_DLTK(ac)IVRGEAEQAR_	3	543.297	-0.25289	2.91814	1.71316	2.97839	3.37198	2.53244	1.44789	2.1359	2.6997
26	P0A805	P0A805	Ribosome-recycling factor	frr	>sp|P0A805|RRF_ECOLI Ribosome-recycling factor OS=Escherichia coli (strain K12) GN=frr PE=1 SV=1	1	VRMDKCVEAFKTQISKIRTGRASPSLLDGIV	0.000233288	105.14	_TQISK(ac)IR_	2	444.269	1.3967	2.69518	2.39548	1.69454		3.84252	2.14148	2.25029
170	P0A805	P0A805	Ribosome-recycling factor	frr	>sp|P0A805|RRF_ECOLI Ribosome-recycling factor OS=Escherichia coli (strain K12) GN=frr PE=1 SV=1	1	RSQDDVQKLTDAAIKKIEAALADKEAELMQF	2.21327e-05	91.855	_K(ac)IEAALADK_	2	500.787	-0.89645	1.49809		1.37588	1.62505	2.72046		2.13783	2.22607
21	P0A805	P0A805	Ribosome-recycling factor	frr	>sp|P0A805|RRF_ECOLI Ribosome-recycling factor OS=Escherichia coli (strain K12) GN=frr PE=1 SV=1	1	RKDAEVRMDKCVEAFKTQISKIRTGRASPSL	3.76078e-28	161.1	_CVEAFK(ac)TQISK_	2	676.848	-2.9498			1.62673	1.57518			1.71307	1.45504
138	P0A805	P0A805	Ribosome-recycling factor	frr	>sp|P0A805|RRF_ECOLI Ribosome-recycling factor OS=Escherichia coli (strain K12) GN=frr PE=1 SV=1	1	QARVAVRNVRRDANDKVKALLKDKEISEDDD	0.00300841	42.109	_DANDK(ac)VK_	2	416.214	-0.049911	1.30326				1.06014
12	P04335	P04335	Esterase FrsA	frsA	>sp|P04335|FRSA_ECOLI Esterase FrsA OS=Escherichia coli (strain K12) GN=frsA PE=3 SV=2	1	____MTQANLSETLFKPRFKHPETSTLVRRF	1.90432e-06	83.499	_TQANLSETLFK(ac)PR_	2	773.915	0.51057				0.661245				0.911692
190	P20966	P20966	PTS system fructose-specific EIIBC component;Fructose-specific phosphotransferase enzyme IIB component;Fructose permease IIC component	fruA	>sp|P20966|PTFBC_ECOLI PTS system fructose-specific EIIBC component OS=Escherichia coli (strain K12) GN=fruA PE=4 SV=1	1	FAGKPMYRTSTGLALKKTAQELDKAVAEATP	0.000783938	44.425	_TSTGLALK(ac)K_	2	480.79	-0.61642				0.839011				1.09594
59	P0ABH0	P0ABH0	Cell division protein FtsA	ftsA	>sp|P0ABH0|FTSA_ECOLI Cell division protein FtsA OS=Escherichia coli (strain K12) GN=ftsA PE=3 SV=1	1	RGMDKGGVNDLESVVKCVQRAIDQAELMADC	1.13212e-21	124.62	_GGVNDLESVVK(ac)CVQR_	3	567.958	-3.0746				1.83136				3.07842
179	P0AAI3	P0AAI3	ATP-dependent zinc metalloprotease FtsH	ftsH	>sp|P0AAI3|FTSH_ECOLI ATP-dependent zinc metalloprotease FtsH OS=Escherichia coli (strain K12) GN=ftsH PE=1 SV=1	1	VAELVEYLREPSRFQKLGGKIPKGVLMVGPP	0.000840311	67.032	_FQK(ac)LGGK_	2	410.24	0.72691			1.16018	0.951779			2.74462	2.19028
398	P10121	P10121	Signal recognition particle receptor FtsY	ftsY	>sp|P10121|FTSY_ECOLI Signal recognition particle receptor FtsY OS=Escherichia coli (strain K12) GN=ftsY PE=1 SV=1	1	TAGRLQNKSHLMEELKKIVRVMKKLDVEAPH	9.44827e-07	101.11	_SHLMEELK(ac)K_	3	386.206	0.41815		5.17108				5.78836
337	P0AC33	P0AC33	Fumarate hydratase class I, aerobic	fumA	>sp|P0AC33|FUMA_ECOLI Fumarate hydratase class I, aerobic OS=Escherichia coli (strain K12) GN=fumA PE=1 SV=2	1	RNIKAKINRQGIWIEKLEHNPGKYIPEELRK	2.03666e-20	120.53	_QGIWIEK(ac)LEHNPGK_	3	564.302	-1.0577			1.57382	1.47761			4.0265	3.60778
4	P0AC33	P0AC33	Fumarate hydratase class I, aerobic	fumA	>sp|P0AC33|FUMA_ECOLI Fumarate hydratase class I, aerobic OS=Escherichia coli (strain K12) GN=fumA PE=1 SV=2	1	____________MSNKPFHYQAPFPLKKDDT	8.65654e-10	95.651	_SNK(ac)PFHYQAPFPLK_	3	572.635	0.11084			1.2345				3.72534
475	P0AC33	P0AC33	Fumarate hydratase class I, aerobic	fumA	>sp|P0AC33|FUMA_ECOLI Fumarate hydratase class I, aerobic OS=Escherichia coli (strain K12) GN=fumA PE=1 SV=2	1	MLAKGNRSQQVTDACKKHGGFYLGSIGGPAA	4.65666e-15	135.66	_SQQVTDACK(ac)K_	2	603.793	1.7342	0.582786		1.39307	0.91032	2.72029		2.62374	1.40914
352	P0AC33	P0AC33	Fumarate hydratase class I, aerobic	fumA	>sp|P0AC33|FUMA_ECOLI Fumarate hydratase class I, aerobic OS=Escherichia coli (strain K12) GN=fumA PE=1 SV=2	1	KLEHNPGKYIPEELRKAGEGEAVRVDLNRPM	0.000112879	61.815	_YIPEELRK(ac)AGEGEAVR_	3	620.327	-0.86849		0.668773				2.07483
215	P0AC33	P0AC33	Fumarate hydratase class I, aerobic	fumA	>sp|P0AC33|FUMA_ECOLI Fumarate hydratase class I, aerobic OS=Escherichia coli (strain K12) GN=fumA PE=1 SV=2	1	KALLTPGKLKNYLVEKMRTLGTAACPPYHIA	0.000541502	56.916	_NYLVEK(ac)M(ox)R_	2	555.784	0.44321			0.581065	0.672926			1.67339	1.85733
207;207	P0AC33	P0AC33	Fumarate hydratase class I, aerobic;Fumarate hydratase class I, anaerobic	fumA;fumB	>sp|P0AC33|FUMA_ECOLI Fumarate hydratase class I, aerobic OS=Escherichia coli (strain K12) GN=fumA PE=1 SV=2;>sp|P14407|FUMB_ECOLI Fumarate hydratase class I, anaerobic OS=Escherichia coli (strain K12) GN=fumB PE=1 SV=2	1	KTYLYQETKALLTPGKLKNYLVEKMRTLGTA	1.68177e-10	128.36	_ALLTPGK(ac)LK_	2	491.818	-1.0371	0.651889	0.51659	0.915835	1.01357	3.01187	1.91207	2.60296	2.81754
116;116	P0AC33	P0AC33	Fumarate hydratase class I, aerobic;Fumarate hydratase class I, anaerobic	fumA;fumB	>sp|P0AC33|FUMA_ECOLI Fumarate hydratase class I, aerobic OS=Escherichia coli (strain K12) GN=fumA PE=1 SV=2;>sp|P14407|FUMB_ECOLI Fumarate hydratase class I, anaerobic OS=Escherichia coli (strain K12) GN=fumB PE=1 SV=2	1	VLPTCQDTGTAIIVGKKGQRVWTGGGDEAAL	1.54009e-119	225.54	_GVLPTCQDTGTAIIVGK(ac)K_	3	634.012	0.50558	1.08828		1.13022	1.20021	1.98339		1.96207	1.76767
192;192	P0AC33	P0AC33	Fumarate hydratase class I, aerobic;Fumarate hydratase class I, anaerobic	fumA;fumB	>sp|P0AC33|FUMA_ECOLI Fumarate hydratase class I, aerobic OS=Escherichia coli (strain K12) GN=fumA PE=1 SV=2;>sp|P14407|FUMB_ECOLI Fumarate hydratase class I, anaerobic OS=Escherichia coli (strain K12) GN=fumB PE=1 SV=2	1	EYKFLCIAKGGGSANKTYLYQETKALLTPGK	9.63171e-145	259.98	_GGGSANK(ac)TYLYQETK_	2	829.905	-1.5744	0.678048	0.514412	0.867697	0.925157	1.98097	1.46376	1.58065	1.92729
8	P05042	P05042	Fumarate hydratase class II	fumC	>sp|P05042|FUMC_ECOLI Fumarate hydratase class II OS=Escherichia coli (strain K12) GN=fumC PE=1 SV=1	1	________MNTVRSEKDSMGAIDVPADKLWG	1.43367e-111	233.52	_SEK(ac)DSM(ox)GAIDVPADK_	2	810.875	2.464	2.4546	1.97432		2.72531	2.91106	1.53539		3.13104
430	P05042	P05042	Fumarate hydratase class II	fumC	>sp|P05042|FUMC_ECOLI Fumarate hydratase class II OS=Escherichia coli (strain K12) GN=fumC PE=1 SV=1	1	HIGYDKAAEIAKKAHKEGLTLKAAALALGYL	2.04345e-09	118.4	_AHK(ac)EGLTLK_	3	346.87	-1.3714	2.40236	4.36688	5.88101	2.58946	3.90801	1.61412	3.34237	2.05386
39	P05042	P05042	Fumarate hydratase class II	fumC	>sp|P05042|FUMC_ECOLI Fumarate hydratase class II OS=Escherichia coli (strain K12) GN=fumC PE=1 SV=1	1	AQTQRSLEHFRISTEKMPTSLIHALALTKRA	0.000609221	34.274	_ISTEK(ac)M(ox)PTSLIHALALTK_	3	671.375	2.0633			2.89232				2.20579
158	P05042	P05042	Fumarate hydratase class II	fumC	>sp|P05042|FUMC_ECOLI Fumarate hydratase class II OS=Escherichia coli (strain K12) GN=fumC PE=1 SV=1	1	VFPTAMHVAALLALRKQLIPQLKTLTQTLNE	8.43912e-06	98.392	_K(ac)QLIPQLK_	2	505.324	-1.8407	2.31551	2.41366	2.54732	2.17849	2.43818	1.17758	1.96203	2.04363
117	P0A9A9	P0A9A9	Ferric uptake regulation protein	fur	>sp|P0A9A9|FUR_ECOLI Ferric uptake regulation protein OS=Escherichia coli (strain K12) GN=fur PE=1 SV=1	1	FSDDSIEARQREIAAKHGIRLTNHSLYLYGH	3.98204e-05	71.223	_EIAAK(ac)HGIR_	3	346.201	0.070095	2.04044	2.60167			4.37555	2.16742
532	P0A6M8	P0A6M8	Elongation factor G	fusA	>sp|P0A6M8|EFG_ECOLI Elongation factor G OS=Escherichia coli (strain K12) GN=fusA PE=1 SV=2	1	HVVIDMYPLEPGSNPKGYEFINDIKGGVIPG	5.72766e-13	73.341	_GQYGHVVIDM(ox)YPLEPGSNPK(ac)GYEFINDIK_	3	1113.54	0.51126			1.75739				4.65588
370	P0A6M8	P0A6M8	Elongation factor G	fusA	>sp|P0A6M8|EFG_ECOLI Elongation factor G OS=Escherichia coli (strain K12) GN=fusA PE=1 SV=2	1	AARERFGRIVQMHANKREEIKEVRAGDIAAA	2.45548e-06	99.802	_IVQMHANK(ac)REEIK_	4	410.225	0.81523	3.09249	3.44172		2.67513	8.94877	3.84794		4.09674
609	P0A6M8	P0A6M8	Elongation factor G	fusA	>sp|P0A6M8|EFG_ECOLI Elongation factor G OS=Escherichia coli (strain K12) GN=fusA PE=1 SV=2	1	KLAASIAFKEGFKKAKPVLLEPIMKVEVETP	1.26929e-08	99.522	_AK(ac)PVLLEPIMK_	2	640.886	1.8476			1.63037	1.58418			3.29391	3.65854
497	P0A6M8	P0A6M8	Elongation factor G	fusA	>sp|P0A6M8|EFG_ECOLI Elongation factor G OS=Escherichia coli (strain K12) GN=fusA PE=1 SV=2	1	NVGKPQVAYRETIRQKVTDVEGKHAKQSGGR	8.00861e-14	149.23	_QK(ac)VTDVEGK_	2	523.28	0.42372	2.1317	1.90196	1.60784	1.22608	4.63422	3.19034	3.68697	2.44555
562	P0A6M8	P0A6M8	Elongation factor G	fusA	>sp|P0A6M8|EFG_ECOLI Elongation factor G OS=Escherichia coli (strain K12) GN=fusA PE=1 SV=2	1	GEYIPAVDKGIQEQLKAGPLAGYPVVDMGIR	1.79254e-09	66.3	_GIQEQLK(ac)AGPLAGYPVVDMGIR_	3	785.423	1.2238				1.42225				3.23293
602	P0A6M8	P0A6M8	Elongation factor G	fusA	>sp|P0A6M8|EFG_ECOLI Elongation factor G OS=Escherichia coli (strain K12) GN=fusA PE=1 SV=2	0.98378	DSSELAFKLAASIAFKEGFKKAKPVLLEPIM	2.43826e-25	146.07	_LAASIAFK(ac)EGFK_	3	441.915	0.19817	3.35524		1.18739	1.31485	13.7476		3.06741	2.87391
430	P0A6M8	P0A6M8	Elongation factor G	fusA	>sp|P0A6M8|EFG_ECOLI Elongation factor G OS=Escherichia coli (strain K12) GN=fusA PE=1 SV=2	0.999798	VISIAVEPKTKADQEKMGLALGRLAKEDPSF	4.32481e-33	159.08	_ADQEK(ac)M(ox)GLALGR_	2	673.84	-1.6084	2.9127	3.99644	1.53579	1.3818	5.69666	3.49673	2.42268	2.4034
555	P0A6M8	P0A6M8	Elongation factor G	fusA	>sp|P0A6M8|EFG_ECOLI Elongation factor G OS=Escherichia coli (strain K12) GN=fusA PE=1 SV=2	1	IKGGVIPGEYIPAVDKGIQEQLKAGPLAGYP	4.84283e-37	129.46	_GGVIPGEYIPAVDK(ac)GIQEQLK_	2	1127.11	2.0215			1.48332	1.4355			2.95392	2.80158
153	P0A6M8	P0A6M8	Elongation factor G	fusA	>sp|P0A6M8|EFG_ECOLI Elongation factor G OS=Escherichia coli (strain K12) GN=fusA PE=1 SV=2	1	IAFVNKMDRMGANFLKVVNQIKTRLGANPVP	5.09249e-43	179.6	_M(ox)GANFLK(ac)VVNQIK_	2	760.419	1.0797			1.52373	1.68164			2.45977	3.08303
504	P0A6M8	P0A6M8	Elongation factor G	fusA	>sp|P0A6M8|EFG_ECOLI Elongation factor G OS=Escherichia coli (strain K12) GN=fusA PE=1 SV=2	1	AYRETIRQKVTDVEGKHAKQSGGRGQYGHVV	4.95894e-10	116.23	_VTDVEGK(ac)HAK_	3	375.868	0.061705	1.8088	1.92944	1.71078	1.65516	3.66778	2.69783	2.50308	2.65381
159	P0A6M8	P0A6M8	Elongation factor G	fusA	>sp|P0A6M8|EFG_ECOLI Elongation factor G OS=Escherichia coli (strain K12) GN=fusA PE=1 SV=2	1	MDRMGANFLKVVNQIKTRLGANPVPLQLAIG	8.86681e-08	135.79	_VVNQIK(ac)TR_	2	500.301	-1.0834	1.89565	1.76932	1.17294	1.26685	4.87377	2.78676	2.37829	2.42797
375	P0A6M8	P0A6M8	Elongation factor G	fusA	>sp|P0A6M8|EFG_ECOLI Elongation factor G OS=Escherichia coli (strain K12) GN=fusA PE=1 SV=2	1	FGRIVQMHANKREEIKEVRAGDIAAAIGLKD	9.29849e-05	107.66	_REEIK(ac)EVR_	2	550.807	1.4255		0.733513	1.83728	1.76038		1.94952	2.60113	2.7421
440	P0A6M8	P0A6M8	Elongation factor G	fusA	>sp|P0A6M8|EFG_ECOLI Elongation factor G OS=Escherichia coli (strain K12) GN=fusA PE=1 SV=2	1	KADQEKMGLALGRLAKEDPSFRVWTDEESNQ	1.76586e-09	119.68	_LAK(ac)EDPSFR_	2	552.788	0.69243	1.38609		1.2815	1.69323	2.49384		2.60033	3.47622
643	P0A6M8	P0A6M8	Elongation factor G	fusA	>sp|P0A6M8|EFG_ECOLI Elongation factor G OS=Escherichia coli (strain K12) GN=fusA PE=1 SV=2	1	TGDVIGDLSRRRGMLKGQESEVTGVKIHAEV	7.03736e-57	183.6	_GMLK(ac)GQESEVTGVK_	2	752.887	1.898				1.03235				1.80558
143	P0A6M8	P0A6M8	Elongation factor G	fusA	>sp|P0A6M8|EFG_ECOLI Elongation factor G OS=Escherichia coli (strain K12) GN=fusA PE=1 SV=2	1	RQANKYKVPRIAFVNKMDRMGANFLKVVNQI	1.35664e-10	130.66	_IAFVNK(ac)M(ox)DR_	2	576.298	-1.7152	2.14635	1.78818	1.12718	1.50906	2.50487	1.43077	1.13341	1.48584
359	P25526	P25526	Succinate-semialdehyde dehydrogenase [NADP(+)] GabD	gabD	>sp|P25526|GABD_ECOLI Succinate-semialdehyde dehydrogenase [NADP(+)] GabD OS=Escherichia coli (strain K12) GN=gabD PE=1 SV=1	1	IADALEKGARVVCGGKAHERGGNFFQPTILV	0.00188953	37.426	_VVCGGK(ac)AHER_	3	385.529	0.22024	1.65118				3.11872
138	P25526	P25526	Succinate-semialdehyde dehydrogenase [NADP(+)] GabD	gabD	>sp|P25526|GABD_ECOLI Succinate-semialdehyde dehydrogenase [NADP(+)] GabD OS=Escherichia coli (strain K12) GN=gabD PE=1 SV=1	1	GKRIYGDTIPGHQADKRLIVIKQPIGVTAAI	0.00183029	40.552	_IYGDTIPGHQADK(ac)R_	3	538.274	-0.13006		3.64592				2.32646
308	P25526	P25526	Succinate-semialdehyde dehydrogenase [NADP(+)] GabD	gabD	>sp|P25526|GABD_ECOLI Succinate-semialdehyde dehydrogenase [NADP(+)] GabD OS=Escherichia coli (strain K12) GN=gabD PE=1 SV=1	1	NRLYVQDGVYDRFAEKLQQAVSKLHIGDGLD	1.61976e-22	142.91	_FAEK(ac)LQQAVSK_	2	645.856	2.2134		1.0412	1.23413			1.83347	2.79865
44	P25526	P25526	Succinate-semialdehyde dehydrogenase [NADP(+)] GabD	gabD	>sp|P25526|GABD_ECOLI Succinate-semialdehyde dehydrogenase [NADP(+)] GabD OS=Escherichia coli (strain K12) GN=gabD PE=1 SV=1	1	DVTNPANGDKLGSVPKMGADETRAAIDAANR	6.06004e-06	75.589	_LGSVPK(ac)MGADETR_	2	701.853	-1.6177		1.63004		1.27709		2.44357		2.0379
247	P25526	P25526	Succinate-semialdehyde dehydrogenase [NADP(+)] GabD	gabD	>sp|P25526|GABD_ECOLI Succinate-semialdehyde dehydrogenase [NADP(+)] GabD OS=Escherichia coli (strain K12) GN=gabD PE=1 SV=1	1	TGSTEIGRQLMEQCAKDIKKVSLELGGNAPF	0.00224811	35.006	_QLMEQCAK(ac)DIK_	2	703.344	0.72318		0.532961				0.396349
5	P22256	P22256	4-aminobutyrate aminotransferase GabT	gabT	>sp|P22256|GABT_ECOLI 4-aminobutyrate aminotransferase GabT OS=Escherichia coli (strain K12) GN=gabT PE=1 SV=1	1	___________MNSNKELMQRRSQAIPRGVG	4.53083e-10	117.98	_NSNK(ac)ELM(ox)QR_	2	589.285	1.8749	1.4509	1.059	0.691412	1.52831	4.22734	2.17891	1.07686	2.678
330	P22256	P22256	4-aminobutyrate aminotransferase GabT	gabT	>sp|P22256|GABT_ECOLI 4-aminobutyrate aminotransferase GabT OS=Escherichia coli (strain K12) GN=gabT PE=1 SV=1	1	FEQENLLQKANDLGQKLKDGLLAIAEKHPEI	2.54358e-05	91.549	_ANDLGQK(ac)LK_	2	514.79	0.85999				0.986761				1.69135
341	P22256	P22256	4-aminobutyrate aminotransferase GabT	gabT	>sp|P22256|GABT_ECOLI 4-aminobutyrate aminotransferase GabT OS=Escherichia coli (strain K12) GN=gabT PE=1 SV=1	1	DLGQKLKDGLLAIAEKHPEIGDVRGLGAMIA	7.16335e-05	52.823	_DGLLAIAEK(ac)HPEIGDVR_	3	625.671	3.1157			1.22566				1.51118
30	P69908	P69908	Glutamate decarboxylase alpha	gadA	>sp|P69908|DCEA_ECOLI Glutamate decarboxylase alpha OS=Escherichia coli (strain K12) GN=gadA PE=1 SV=1	1	DSRFGAKAISTIAESKRFPLHEMRDDVAFQI	5.83695e-06	93.561	_AISTIAESK(ac)R_	2	559.314	1.7022			1.10346				2.37549
4	P69908	P69908	Glutamate decarboxylase alpha	gadA	>sp|P69908|DCEA_ECOLI Glutamate decarboxylase alpha OS=Escherichia coli (strain K12) GN=gadA PE=1 SV=1	1	____________MDQKLLTDFRSELLDSRFG	6.10165e-05	66.262	_M(ox)DQK(ac)LLTDFR_	2	662.832	0.84041			17.6523				2.04717
453;453	P69908;P69910	P69910	Glutamate decarboxylase alpha;Glutamate decarboxylase beta	gadA;gadB	>sp|P69908|DCEA_ECOLI Glutamate decarboxylase alpha OS=Escherichia coli (strain K12) GN=gadA PE=1 SV=1;>sp|P69910|DCEB_ECOLI Glutamate decarboxylase beta OS=Escherichia coli (strain K12) GN=gadB PE=1 SV=1	1	LEDYKASLKYLSDHPKLQGIAQQNSFKHT__	1.05421e-119	228.46	_YLSDHPK(ac)LQGIAQQNSFK_	3	706.032	-2.0385	1.95204	1.20841	0.91474	0.981443	17.2885	6.91525	3.49025	3.56576
446;446	P69908;P69910	P69910	Glutamate decarboxylase alpha;Glutamate decarboxylase beta	gadA;gadB	>sp|P69908|DCEA_ECOLI Glutamate decarboxylase alpha OS=Escherichia coli (strain K12) GN=gadA PE=1 SV=1;>sp|P69910|DCEB_ECOLI Glutamate decarboxylase beta OS=Escherichia coli (strain K12) GN=gadB PE=1 SV=1	1	MDFAELLLEDYKASLKYLSDHPKLQGIAQQN	4.73559e-28	159.64	_ASLK(ac)YLSDHPK_	3	434.235	-1.4617	2.19859	0.657395	1.193	1.18231	18.2622	4.5347	3.98461	3.94174
192;192	P69908;P69910	P69910	Glutamate decarboxylase alpha;Glutamate decarboxylase beta	gadA;gadB	>sp|P69908|DCEA_ECOLI Glutamate decarboxylase alpha OS=Escherichia coli (strain K12) GN=gadA PE=1 SV=1;>sp|P69910|DCEB_ECOLI Glutamate decarboxylase beta OS=Escherichia coli (strain K12) GN=gadB PE=1 SV=1	1	LREIPMRPGQLFMDPKRMIEACDENTIGVVP	1.50446e-05	73.91	_EIPMRPGQLFMDPK(ac)R_	3	619.655	-0.23832	1.90745		0.599119	1.08609	15.0175		2.50802	4.10473
383;383	P69908;P69910	P69910	Glutamate decarboxylase alpha;Glutamate decarboxylase beta	gadA;gadB	>sp|P69908|DCEA_ECOLI Glutamate decarboxylase alpha OS=Escherichia coli (strain K12) GN=gadA PE=1 SV=1;>sp|P69910|DCEB_ECOLI Glutamate decarboxylase beta OS=Escherichia coli (strain K12) GN=gadB PE=1 SV=1	1	TGRPDEGIPAVCFKLKDGEDPGYTLYDLSER	1.64868e-08	80.638	_LK(ac)DGEDPGYTLYDLSER_	3	671.653	0.24831			0.462719	0.720593			1.8828	3.00609
30	P69910	P69910	Glutamate decarboxylase beta	gadB	>sp|P69910|DCEB_ECOLI Glutamate decarboxylase beta OS=Escherichia coli (strain K12) GN=gadB PE=1 SV=1	1	DSRFGAKSISTIAESKRFPLHEMRDDVAFQI	3.73278e-16	139.86	_SISTIAESK(ac)R_	2	567.312	1.2376			0.805556	0.807692			3.16686	2.72576
4	P69910	P69910	Glutamate decarboxylase beta	gadB	>sp|P69910|DCEB_ECOLI Glutamate decarboxylase beta OS=Escherichia coli (strain K12) GN=gadB PE=1 SV=1	1	____________MDKKQVTDLRSELLDSRFG	9.18228e-08	139.88	_K(ac)QVTDLR_	2	451.259	-1.1954			42.3812				1.35512
180	P0AAB6	P0AAB6	UTP--glucose-1-phosphate uridylyltransferase	galF	>sp|P0AAB6|GALF_ECOLI UTP--glucose-1-phosphate uridylyltransferase OS=Escherichia coli (strain K12) GN=galF PE=1 SV=1	1	KRMPGDLSEYSVIQTKEPLDREGKVSRIVEF	1.6381e-21	108.71	_RM(ox)PGDLSEYSVIQTK(ac)EPLDR_	3	798.065	-3.8594				1.44305				3.58746
293	P0AAB6	P0AAB6	UTP--glucose-1-phosphate uridylyltransferase	galF	>sp|P0AAB6|GALF_ECOLI UTP--glucose-1-phosphate uridylyltransferase OS=Escherichia coli (strain K12) GN=galF PE=1 SV=1	1	LRNLKEGAKFRKGIEKLLSE___________	0.000288984	60.436	_GIEK(ac)LLSE_	2	465.761	-1.1057				2.62723				2.46239
286	P0AAB6	P0AAB6	UTP--glucose-1-phosphate uridylyltransferase	galF	>sp|P0AAB6|GALF_ECOLI UTP--glucose-1-phosphate uridylyltransferase OS=Escherichia coli (strain K12) GN=galF PE=1 SV=1	1	QAFVKYGLRNLKEGAKFRKGIEKLLSE____	8.47225e-05	99.384	_EGAK(ac)FR_	2	375.201	1.8844			1.91522				1.88448
101	P0A6T3	P0A6T3	Galactokinase	galK	>sp|P0A6T3|GAL1_ECOLI Galactokinase OS=Escherichia coli (strain K12) GN=galK PE=1 SV=2	1	AHENYQWANYVRGVVKHLQLRNNSFGGVDMV	0.00160335	36.334	_GVVK(ac)HLQLR_	3	364.561	0.086773	1.8123				7.27885
183	P0A6T3	P0A6T3	Galactokinase	galK	>sp|P0A6T3|GAL1_ECOLI Galactokinase OS=Escherichia coli (strain K12) GN=galK PE=1 SV=2	1	CNCGIMDQLISALGKKDHALLIDCRSLGTKA	1.06014e-05	93.345	_K(ac)DHALLIDCR_	3	428.224	-0.11667	1.986	1.82602			6.76426	2.90274
326	P0A6T3	P0A6T3	Galactokinase	galK	>sp|P0A6T3|GAL1_ECOLI Galactokinase OS=Escherichia coli (strain K12) GN=galK PE=1 SV=2	1	QIDTLVEIVKAVIGDKGGVRMTGGGFGGCIV	1.18683e-05	86.882	_AVIGDK(ac)GGVR_	2	507.291	1.1925	1.50535	2.05239	1.15032	1.0183	3.89887	2.70704	2.09128	2.26361
61	P0A9B2	P0A9B2	Glyceraldehyde-3-phosphate dehydrogenase A	gapA	>sp|P0A9B2|G3P1_ECOLI Glyceraldehyde-3-phosphate dehydrogenase A OS=Escherichia coli (strain K12) GN=gapA PE=1 SV=2	1	KYDSTHGRFDGTVEVKDGHLIVNGKKIRVTA	6.62416e-24	126.25	_FDGTVEVK(ac)DGHLIVNGK_	3	623.995	-2.9065				2.37001				3.81566
70	P0A9B2	P0A9B2	Glyceraldehyde-3-phosphate dehydrogenase A	gapA	>sp|P0A9B2|G3P1_ECOLI Glyceraldehyde-3-phosphate dehydrogenase A OS=Escherichia coli (strain K12) GN=gapA PE=1 SV=2	1	DGTVEVKDGHLIVNGKKIRVTAERDPANLKW	2.23331e-06	98.249	_DGHLIVNGK(ac)K_	2	561.817	0.037491	1.99728	1.99079			3.99728	2.85546
132	P0A9B2	P0A9B2	Glyceraldehyde-3-phosphate dehydrogenase A	gapA	>sp|P0A9B2|G3P1_ECOLI Glyceraldehyde-3-phosphate dehydrogenase A OS=Escherichia coli (strain K12) GN=gapA PE=1 SV=2	1	VVMTGPSKDNTPMFVKGANFDKYAGQDIVSN	1.77037e-66	204.82	_VVM(ox)TGPSK(ac)DNTPM(ox)FVK(ac)GANFDK_	3	833.735	0.97485	2.48584	2.4928	1.58133	1.75924	5.97687	3.29376	2.97611	3.18292
217	P0A9B2	P0A9B2	Glyceraldehyde-3-phosphate dehydrogenase A	gapA	>sp|P0A9B2|G3P1_ECOLI Glyceraldehyde-3-phosphate dehydrogenase A OS=Escherichia coli (strain K12) GN=gapA PE=1 SV=2	1	QNIIPSSTGAAKAVGKVLPELNGKLTGMAFR	4.43087e-26	152.14	_AVGK(ac)VLPELNGK_	2	633.874	-4.2239		2.18251				3.20322
192	P0A9B2	P0A9B2	Glyceraldehyde-3-phosphate dehydrogenase A	gapA	>sp|P0A9B2|G3P1_ECOLI Glyceraldehyde-3-phosphate dehydrogenase A OS=Escherichia coli (strain K12) GN=gapA PE=1 SV=2	1	HATTATQKTVDGPSHKDWRGGRGASQNIIPS	8.73442e-51	198.55	_TVDGPSHK(ac)DWR_	3	447.218	-1.2618	1.78806	1.20156	2.3603	2.60508	6.28621	2.20021	2.5532	3.46375
213	P0A9B2	P0A9B2	Glyceraldehyde-3-phosphate dehydrogenase A	gapA	>sp|P0A9B2|G3P1_ECOLI Glyceraldehyde-3-phosphate dehydrogenase A OS=Escherichia coli (strain K12) GN=gapA PE=1 SV=2	1	RGASQNIIPSSTGAAKAVGKVLPELNGKLTG	8.17999e-43	141.22	_GASQNIIPSSTGAAK(ac)AVGK_	2	899.987	0.17165	2.16696	2.0909	1.74879	1.60591	4.58838	2.8843	2.72429	2.54993
249	P0A9B2	P0A9B2	Glyceraldehyde-3-phosphate dehydrogenase A	gapA	>sp|P0A9B2|G3P1_ECOLI Glyceraldehyde-3-phosphate dehydrogenase A OS=Escherichia coli (strain K12) GN=gapA PE=1 SV=2	1	PTPNVSVVDLTVRLEKAATYEQIKAAVKAAA	5.02734e-17	138.42	_LEK(ac)AATYEQIK_	3	445.91	1.9003	1.2216	0.893583	1.61097	1.66405	2.89227	2.62024	2.69695	2.4796
138	P0A9B2	P0A9B2	Glyceraldehyde-3-phosphate dehydrogenase A	gapA	>sp|P0A9B2|G3P1_ECOLI Glyceraldehyde-3-phosphate dehydrogenase A OS=Escherichia coli (strain K12) GN=gapA PE=1 SV=2	1	SKDNTPMFVKGANFDKYAGQDIVSNASCTTN	1.11797e-88	172.66	_GANFDK(ac)YAGQDIVSNASCTTNCLAPLAK_	3	1010.14	-0.30131			1.61818	1.75097			2.18556	2.60505
116	P0A9B2	P0A9B2	Glyceraldehyde-3-phosphate dehydrogenase A	gapA	>sp|P0A9B2|G3P1_ECOLI Glyceraldehyde-3-phosphate dehydrogenase A OS=Escherichia coli (strain K12) GN=gapA PE=1 SV=2	1	LTDETARKHITAGAKKVVMTGPSKDNTPMFV	3.09567e-05	73.067	_K(ac)VVM(ox)TGPSK_	2	502.776	3.4748			2.9843				2.12017
257	P0A9B2	P0A9B2	Glyceraldehyde-3-phosphate dehydrogenase A	gapA	>sp|P0A9B2|G3P1_ECOLI Glyceraldehyde-3-phosphate dehydrogenase A OS=Escherichia coli (strain K12) GN=gapA PE=1 SV=2	1	DLTVRLEKAATYEQIKAAVKAAAEGEMKGVL	3.60878e-48	184.1	_AATYEQIK(ac)AAVK_	2	667.869	-1.94	2.09035	1.83345	1.50992	1.52789	3.74894	2.43298	1.8002	1.77527
184	P0A9B2	P0A9B2	Glyceraldehyde-3-phosphate dehydrogenase A	gapA	>sp|P0A9B2|G3P1_ECOLI Glyceraldehyde-3-phosphate dehydrogenase A OS=Escherichia coli (strain K12) GN=gapA PE=1 SV=2	1	IEGLMTTVHATTATQKTVDGPSHKDWRGGRG	4.35676e-35	110.7	_VINDNFGIIEGLMTTVHATTATQK(ac)TVDGPSHK_	4	860.19	-2.8599				4.40489				1.92729
225	P0A9B2	P0A9B2	Glyceraldehyde-3-phosphate dehydrogenase A	gapA	>sp|P0A9B2|G3P1_ECOLI Glyceraldehyde-3-phosphate dehydrogenase A OS=Escherichia coli (strain K12) GN=gapA PE=1 SV=2	1	GAAKAVGKVLPELNGKLTGMAFRVPTPNVSV	6.56662e-07	79.771	_VLPELNGK(ac)LTGMAFR_	3	563.312	-3.2968				1.14031				1.55168
228	P0ABQ2	P0ABQ2	2-hydroxy-3-oxopropionate reductase	garR	>sp|P0ABQ2|GARR_ECOLI 2-hydroxy-3-oxopropionate reductase OS=Escherichia coli (strain K12) GN=garR PE=1 SV=1	1	TVLDAKAPMVMDRNFKPGFRIDLHIKDLANA	0.00305202	41.892	_NFK(ac)PGFR_	2	454.243	0.31137		0.748981		2.68589		1.85692		3.70331
265	P69831	P69831	Galactitol permease IIC component	gatC	>sp|P69831|PTKC_ECOLI Galactitol permease IIC component OS=Escherichia coli (strain K12) GN=gatC PE=1 SV=1	1	AVKTAAVMLLMPRVIKPIMDGLTPIAKQARS	2.00144e-14	106.13	_VIK(ac)PIM(ox)DGLTPIAK_	3	518.637	0.1768			0.283418				3.02892
208	P69831	P69831	Galactitol permease IIC component	gatC	>sp|P69831|PTKC_ECOLI Galactitol permease IIC component OS=Escherichia coli (strain K12) GN=gatC PE=1 SV=1	1	LVDAIIEKIPGVNRIKFSADDIQRKFGPFGE	3.18557e-10	120.06	_IK(ac)FSADDIQR_	2	617.825	-1.0407			0.224035	0.24473			2.94969	3.04313
443	P69831	P69831	Galactitol permease IIC component	gatC	>sp|P69831|PTKC_ECOLI Galactitol permease IIC component OS=Escherichia coli (strain K12) GN=gatC PE=1 SV=1	1	LTGIFMTWRRARGFIKQEKVVLAE_______	1.22001e-14	157.58	_GFIK(ac)QEK_	2	446.25	0.11785			1.35913	1.2924			1.91272	1.2325
23	P0A9S3	P0A9S3	Galactitol-1-phosphate 5-dehydrogenase	gatD	>sp|P0A9S3|GATD_ECOLI Galactitol-1-phosphate 5-dehydrogenase OS=Escherichia coli (strain K12) GN=gatD PE=3 SV=1	1	TDGIVRVAESVIPEIKHQDEVRVKIASSGLC	2.56139e-22	122.1	_VAESVIPEIK(ac)HQDEVR_	3	631.002	-1.7525	1.11869	0.836478	1.40917	2.22246	4.23854	2.09649	2.41523	4.01195
118	P0C8J6	P0C8J6	D-tagatose-1,6-bisphosphate aldolase subunit GatY	gatY	>sp|P0C8J6|GATY_ECOLI D-tagatose-1,6-bisphosphate aldolase subunit GatY OS=Escherichia coli (strain K12) GN=gatY PE=1 SV=1	1	IDASHLPFAQNISRVKEVVDFCHRFDVSVEA	8.81211e-18	144.17	_VK(ac)EVVDFCHR_	3	444.224	-0.81825		0.384296	1.31847	1.76856		2.5663	3.39775	4.2924
216	P0C8J6	P0C8J6	D-tagatose-1,6-bisphosphate aldolase subunit GatY	gatY	>sp|P0C8J6|GATY_ECOLI D-tagatose-1,6-bisphosphate aldolase subunit GatY OS=Escherichia coli (strain K12) GN=gatY PE=1 SV=1	1	VNLPLVLHGASGLSTKDIQQTIKLGICKINV	2.18542e-149	231.9	_QWVNLPLVLHGASGLSTK(ac)DIQQTIK_	3	930.183	-0.86335			1.17327	1.18811			3.35665	3.08765
223	P0C8J6	P0C8J6	D-tagatose-1,6-bisphosphate aldolase subunit GatY	gatY	>sp|P0C8J6|GATY_ECOLI D-tagatose-1,6-bisphosphate aldolase subunit GatY OS=Escherichia coli (strain K12) GN=gatY PE=1 SV=1	1	HGASGLSTKDIQQTIKLGICKINVATELKNA	1.43557e-41	178.32	_DIQQTIK(ac)LGICK_	3	486.938	-0.017846	1.71469		1.06061	0.933011	6.59762		3.03945	2.49868
236	P0C8J6	P0C8J6	D-tagatose-1,6-bisphosphate aldolase subunit GatY	gatY	>sp|P0C8J6|GATY_ECOLI D-tagatose-1,6-bisphosphate aldolase subunit GatY OS=Escherichia coli (strain K12) GN=gatY PE=1 SV=1	1	TIKLGICKINVATELKNAFSQALKNYLTEHP	1.00154e-165	282.19	_INVATELK(ac)NAFSQALK_	2	894.996	-0.54507	1.09245	1.13819	1.24222	1.46488	4.5939	2.35817	2.79958	3.11433
264	P0C8J6	P0C8J6	D-tagatose-1,6-bisphosphate aldolase subunit GatY	gatY	>sp|P0C8J6|GATY_ECOLI D-tagatose-1,6-bisphosphate aldolase subunit GatY OS=Escherichia coli (strain K12) GN=gatY PE=1 SV=1	1	EHPEATDPRDYLQSAKSAMRDVVSKVIADCG	2.10251e-22	140.91	_DYLQSAK(ac)SAMR_	2	656.322	-0.36622			0.671679	1.07709			1.37217	2.22096
273	P0C8J6	P0C8J6	D-tagatose-1,6-bisphosphate aldolase subunit GatY	gatY	>sp|P0C8J6|GATY_ECOLI D-tagatose-1,6-bisphosphate aldolase subunit GatY OS=Escherichia coli (strain K12) GN=gatY PE=1 SV=1	1	DYLQSAKSAMRDVVSKVIADCGCEGRA____	1.91211e-21	123.02	_DVVSK(ac)VIADCGCEGRA_	3	593.278	1.6786			0.899412	1.87637			0.988652	1.34966
111	P0C8J8	P0C8J8	D-tagatose-1,6-bisphosphate aldolase subunit gatZ	gatZ	>sp|P0C8J8|GATZ_ECOLI D-tagatose-1,6-bisphosphate aldolase subunit gatZ OS=Escherichia coli (strain K12) GN=gatZ PE=1 SV=1	1	QENADAAMEKSVELVKEYVRAGFSKIHLDAS	7.61655e-08	112.13	_SVELVK(ac)EYVR_	2	632.351	3.3953				1.25298				2.30389
202	P0C8J8	P0C8J8	D-tagatose-1,6-bisphosphate aldolase subunit gatZ	gatZ	>sp|P0C8J8|GATZ_ECOLI D-tagatose-1,6-bisphosphate aldolase subunit gatZ OS=Escherichia coli (strain K12) GN=gatZ PE=1 SV=1	1	ITHVEDAANTLRTHQKAFIARGLTEALTRVI	0.000930461	43.77	_THQK(ac)AFIAR_	3	371.877	0.13105		0.427062				2.10007
136	P00370	P00370	NADP-specific glutamate dehydrogenase	gdhA	>sp|P00370|DHE4_ECOLI NADP-specific glutamate dehydrogenase OS=Escherichia coli (strain K12) GN=gdhA PE=1 SV=1	0.912407	TLPMGGGKGGSDFDPKGKSEGEVMRFCQALM	1.25565e-14	129.16	_GGSDFDPK(ac)GK_	2	525.249	-0.87686	0.789397			0.837521	3.88388			2.0167
276	P00370	P00370	NADP-specific glutamate dehydrogenase	gdhA	>sp|P00370|DHE4_ECOLI NADP-specific glutamate dehydrogenase OS=Escherichia coli (strain K12) GN=gdhA PE=1 SV=1	1	ASDSSGTVVDESGFTKEKLARLIEIKASRDG	0	385.57	_VITASDSSGTVVDESGFTK(ac)EK_	3	733.694	1.1842		0.978079	1.02135	0.977615		1.8966	2.60743	2.58584
394	P00370	P00370	NADP-specific glutamate dehydrogenase	gdhA	>sp|P00370|DHE4_ECOLI NADP-specific glutamate dehydrogenase OS=Escherichia coli (strain K12) GN=gdhA PE=1 SV=1	1	TSGLEMAQNAARLGWKAEKVDARLHHIMLDI	0.000527821	74.301	_LGWK(ac)AEK_	2	437.245	-0.57795			1.24037	1.22949			1.44334	1.98639
16	P00370	P00370	NADP-specific glutamate dehydrogenase	gdhA	>sp|P00370|DHE4_ECOLI NADP-specific glutamate dehydrogenase OS=Escherichia coli (strain K12) GN=gdhA PE=1 SV=1	1	MDQTYSLESFLNHVQKRDPNQTEFAQAVREV	2.0226e-08	79.022	_M(ox)DQTYSLESFLNHVQK(ac)R_	3	718.681	2.1863			0.644558				1.58465
397	P00370	P00370	NADP-specific glutamate dehydrogenase	gdhA	>sp|P00370|DHE4_ECOLI NADP-specific glutamate dehydrogenase OS=Escherichia coli (strain K12) GN=gdhA PE=1 SV=1	1	LEMAQNAARLGWKAEKVDARLHHIMLDIHHA	1.93081e-08	111.95	_AEK(ac)VDAR_	2	415.722	1.8353	0.527967	1.16857			1.3294	1.72961
298	P75913	P75913	Glyoxylate/hydroxypyruvate reductase A	ghrA	>sp|P75913|GHRA_ECOLI Glyoxylate/hydroxypyruvate reductase A OS=Escherichia coli (strain K12) GN=ghrA PE=1 SV=2	1	AEAVEYISRTIAQLEKGERVCGQVDRARGY_	5.64459e-11	125.72	_TIAQLEK(ac)GER_	2	593.825	3.6185			1.54609				2.091
483	P37330	P37330	Malate synthase G	glcB	>sp|P37330|MASZ_ECOLI Malate synthase G OS=Escherichia coli (strain K12) GN=glcB PE=1 SV=3	1	GPMLRKNQMKSTPWIKAYERNNVLSGLFCGL	4.99341e-05	67.153	_STPWIK(ac)AYER_	2	646.835	-0.042826	1.33981				3.96867
301	P37330	P37330	Malate synthase G	glcB	>sp|P37330|MASZ_ECOLI Malate synthase G OS=Escherichia coli (strain K12) GN=glcB PE=1 SV=3	1	LYRNLLGLMQGTLQEKMEKNGRQIVRKLNDD	1.51403e-37	150.59	_NLLGLMQGTLQEK(ac)MEK_	3	625.662	1.6706			1.38387	1.33658			2.14783	2.32471
76	P37330	P37330	Malate synthase G	glcB	>sp|P37330|MASZ_ECOLI Malate synthase G OS=Escherichia coli (strain K12) GN=glcB PE=1 SV=3	1	QAALDEWHRSNPGPVKDKAAYKSFLRELGYL	7.902e-07	104.22	_SNPGPVK(ac)DK_	2	492.261	3.2251	1.19737	1.11884	1.34501	1.20673	3.11924	1.88107	2.09034	2.17008
196	P37330	P37330	Malate synthase G	glcB	>sp|P37330|MASZ_ECOLI Malate synthase G OS=Escherichia coli (strain K12) GN=glcB PE=1 SV=3	1	ENGSYQDVVAFKVVDKQLRIQLKNGKETTLR	0.00078233	68.312	_VVDK(ac)QLR_	2	450.269	-1.2557	1.19242		0.9204	1.2415	2.86694		1.45327	2.08129
206	P37330	P37330	Malate synthase G	glcB	>sp|P37330|MASZ_ECOLI Malate synthase G OS=Escherichia coli (strain K12) GN=glcB PE=1 SV=3	1	FKVVDKQLRIQLKNGKETTLRTPAQFVGYRG	0.000187651	66.435	_NGK(ac)ETTLR_	2	480.759	0.06901		0.802754				1.84701
82	P37330	P37330	Malate synthase G	glcB	>sp|P37330|MASZ_ECOLI Malate synthase G OS=Escherichia coli (strain K12) GN=glcB PE=1 SV=3	1	WHRSNPGPVKDKAAYKSFLRELGYLVPQPER	0.000466614	57.96	_AAYK(ac)SFLR_	2	499.277	0.79887			0.953373				1.25549
169	P37747	P37747	UDP-galactopyranose mutase	glf	>sp|P37747|GLF_ECOLI UDP-galactopyranose mutase OS=Escherichia coli (strain K12) GN=glf PE=1 SV=1	1	KQWGRSAKELPAFIIKRIPVRFTFDNNYFSD	8.32053e-07	102.61	_ELPAFIIK(ac)R_	2	564.842	0.60918			1.0784	1.44057			2.95401	3.78923
87	P37747	P37747	UDP-galactopyranose mutase	glf	>sp|P37747|GLF_ECOLI UDP-galactopyranose mutase OS=Escherichia coli (strain K12) GN=glf PE=1 SV=1	1	LVEFNRFTNSPLAIYKDKLFNLPFNMNTFHQ	3.16797e-15	121.45	_FTNSPLAIYK(ac)DK_	2	719.882	1.994				1.15717				2.57562
323	P37747	P37747	UDP-galactopyranose mutase	glf	>sp|P37747|GLF_ECOLI UDP-galactopyranose mutase OS=Escherichia coli (strain K12) GN=glf PE=1 SV=1	1	EPYYPVNDNKNMELFKKYRELASREDKVIFG	0.000446366	77.923	_NM(ox)ELFK(ac)K_	2	484.25	2.5901	1.1316	1.03534		0.913911	5.00371	1.98049		2.43632
334	P37747	P37747	UDP-galactopyranose mutase	glf	>sp|P37747|GLF_ECOLI UDP-galactopyranose mutase OS=Escherichia coli (strain K12) GN=glf PE=1 SV=1	1	MELFKKYRELASREDKVIFGGRLAEYKYYDM	0.000497085	50.194	_EDK(ac)VIFGGR_	2	531.783	4.8025				2.35335				1.92479
6	P0A6V1	P0A6V1	Glucose-1-phosphate adenylyltransferase	glgC	>sp|P0A6V1|GLGC_ECOLI Glucose-1-phosphate adenylyltransferase OS=Escherichia coli (strain K12) GN=glgC PE=1 SV=2	1	__________MVSLEKNDHLMLARQLPLKSV	0.000120471	68.972	_VSLEK(ac)NDHLMLAR_	3	523.28	-1.3534	2.16825	2.83814			5.0766	2.40445
34	P0A6V1	P0A6V1	Glucose-1-phosphate adenylyltransferase	glgC	>sp|P0A6V1|GLGC_ECOLI Glucose-1-phosphate adenylyltransferase OS=Escherichia coli (strain K12) GN=glgC PE=1 SV=2	0.999988	KSVALILAGGRGTRLKDLTNKRAKPAVHFGG	0.000458141	82.241	_LK(ac)DLTNK_	2	437.256	0.18133	2.80005	3.14019	2.98575	3.52935	2.31082	1.94619	2.2286	2.28144
39	P0A6V1	P0A6V1	Glucose-1-phosphate adenylyltransferase	glgC	>sp|P0A6V1|GLGC_ECOLI Glucose-1-phosphate adenylyltransferase OS=Escherichia coli (strain K12) GN=glgC PE=1 SV=2	1	ILAGGRGTRLKDLTNKRAKPAVHFGGKFRII	7.00563e-06	120.96	_DLTNK(ac)R_	2	394.717	0.96533	1.95787	2.08784	0.706528	1.50161	2.89158	1.96666	1.28948	2.23243
204	P0A6V8	P0A6V8	Glucokinase	glk	>sp|P0A6V8|GLK_ECOLI Glucokinase OS=Escherichia coli (strain K12) GN=glk PE=1 SV=1	0.958099	VLSGPGLVNLYRAIVKADNRLPENLKPKDIT	0.0052137	51.147	_AIVK(ac)ADNRLPENLKPK_	4	462.773	1.3024		3.54807				4.51593
53	P0A6V8	P0A6V8	Glucokinase	glk	>sp|P0A6V8|GLK_ECOLI Glucokinase OS=Escherichia coli (strain K12) GN=glk PE=1 SV=1	1	YPSLEAVIRVYLEEHKVEVKDGCIAIACPIT	6.40401e-08	89.266	_VYLEEHK(ac)VEVK_	3	472.257	-2.2086		3.77073				3.53625
214	P0A6V8	P0A6V8	Glucokinase	glk	>sp|P0A6V8|GLK_ECOLI Glucokinase OS=Escherichia coli (strain K12) GN=glk PE=1 SV=1	1	YRAIVKADNRLPENLKPKDITERALADSCTD	3.6506e-14	122.39	_LPENLK(ac)PK_	2	490.792	1.7538	2.36179	2.74891	0.924367	0.652854	4.17978	3.09442	3.59488	2.78936
3	P0A6V8	P0A6V8	Glucokinase	glk	>sp|P0A6V8|GLK_ECOLI Glucokinase OS=Escherichia coli (strain K12) GN=glk PE=1 SV=1	1	_____________MTKYALVGDVGGTNARLA	1.27676e-29	136.34	_TK(ac)YALVGDVGGTNAR_	3	521.942	-3.0155		1.74542	1.0815			1.94071	1.28568
49	P31120	P31120	Phosphoglucosamine mutase	glmM	>sp|P31120|GLMM_ECOLI Phosphoglucosamine mutase OS=Escherichia coli (strain K12) GN=glmM PE=1 SV=3	1	GKVLARHGSRKIIIGKDTRISGYMLESALEA	0.00120948	47.603	_IIIGK(ac)DTR_	2	479.29	2.6986				0.924961				2.60293
318	P31120	P31120	Phosphoglucosamine mutase	glmM	>sp|P31120|GLMM_ECOLI Phosphoglucosamine mutase OS=Escherichia coli (strain K12) GN=glmM PE=1 SV=3	1	RAKVGDRYVLEKMQEKGWRIGAENSGHVILL	0.000467986	81.119	_M(ox)QEK(ac)GWR_	2	496.735	-0.090694	2.57943	2.64243	1.14175	1.76028	3.89663	2.05545	1.83523	2.81367
314	P31120	P31120	Phosphoglucosamine mutase	glmM	>sp|P31120|GLMM_ECOLI Phosphoglucosamine mutase OS=Escherichia coli (strain K12) GN=glmM PE=1 SV=3	1	IPFARAKVGDRYVLEKMQEKGWRIGAENSGH	2.08841e-24	168.83	_YVLEK(ac)M(ox)QEK_	2	613.31	-0.84569	4.2389	2.44965	1.5095	1.72334	7.13461	2.06925	2.15327	2.10561
147	P31120	P31120	Phosphoglucosamine mutase	glmM	>sp|P31120|GLMM_ECOLI Phosphoglucosamine mutase OS=Escherichia coli (strain K12) GN=glmM PE=1 SV=3	1	EMEKEISCVDSAELGKASRIVDAAGRYIEFC	1.69625e-63	191.78	_EISCVDSAELGK(ac)ASR_	2	832.401	-1.7765		1.17965				1.55186
225	P17169	P17169	Glucosamine--fructose-6-phosphate aminotransferase [isomerizing]	glmS	>sp|P17169|GLMS_ECOLI Glucosamine--fructose-6-phosphate aminotransferase [isomerizing] OS=Escherichia coli (strain K12) GN=glmS PE=1 SV=4	1	GDIAEITRRSVNIFDKTGAEVKRQDIESNLQ	3.47847e-13	101.62	_SVNIFDK(ac)TGAEVK_	3	483.924	1.2437	2.27714				5.24894
453	P17169	P17169	Glucosamine--fructose-6-phosphate aminotransferase [isomerizing]	glmS	>sp|P17169|GLMS_ECOLI Glucosamine--fructose-6-phosphate aminotransferase [isomerizing] OS=Escherichia coli (strain K12) GN=glmS PE=1 SV=4	1	LQALPSRIEQMLSQDKRIEALAEDFSDKHHA	3.46326e-07	106.49	_IEQM(ox)LSQDK(ac)R_	2	653.327	-2.4415			1.444				2.1696
156	P0ACC7	P0ACC7	Bifunctional protein GlmU;UDP-N-acetylglucosamine pyrophosphorylase;Glucosamine-1-phosphate N-acetyltransferase	glmU	>sp|P0ACC7|GLMU_ECOLI Bifunctional protein GlmU OS=Escherichia coli (strain K12) GN=glmU PE=1 SV=1	1	RITRENGKVTGIVEHKDATDEQRQIQEINTG	6.86195e-36	144.72	_VTGIVEHK(ac)DATDEQR_	3	580.623	0.49179			2.18603	1.93617			2.96374	3.27882
395	P0A9C5	P0A9C5	Glutamine synthetase	glnA	>sp|P0A9C5|GLNA_ECOLI Glutamine synthetase OS=Escherichia coli (strain K12) GN=glnA PE=1 SV=2	1	LDGIKNKIHPGEAMDKNLYDLPPEEAKEIPQ	1.39789e-22	107.78	_IHPGEAM(ox)DK(ac)NLYDLPPEEAK_	3	775.707	-0.21699			0.907415	0.895783			2.64146	2.91493
386	P0A9C5	P0A9C5	Glutamine synthetase	glnA	>sp|P0A9C5|GLNA_ECOLI Glutamine synthetase OS=Escherichia coli (strain K12) GN=glnA PE=1 SV=2	1	CFAALLMAGLDGIKNKIHPGEAMDKNLYDLP	2.24151e-05	72.089	_NK(ac)IHPGEAM(ox)DK_	3	433.212	-1.3412		1.35096				2.66795
90	P0A9Z1	P0A9Z1	Nitrogen regulatory protein P-II 1	glnB	>sp|P0A9Z1|GLNB_ECOLI Nitrogen regulatory protein P-II 1 OS=Escherichia coli (strain K12) GN=glnB PE=1 SV=1	1	DTIIRTAQTGKIGDGKIFVFDVARVIRIRTG	0.00518016	32.734	_IGDGK(ac)IFVFDVAR_	2	739.904	-0.83117				1.85081				4.01033
85	P0A9Z1	P0A9Z1	Nitrogen regulatory protein P-II 1	glnB	>sp|P0A9Z1|GLNB_ECOLI Nitrogen regulatory protein P-II 1 OS=Escherichia coli (strain K12) GN=glnB PE=1 SV=1	1	VDTCVDTIIRTAQTGKIGDGKIFVFDVARVI	6.15246e-17	138.02	_TAQTGK(ac)IGDGK_	2	559.296	-2.1232	2.36036	1.75458	2.59963	1.34745	6.47802	2.37874	2.45436	2.3938
127	P0AEQ3	P0AEQ3	Glutamine-binding periplasmic protein	glnH	>sp|P0AEQ3|GLNH_ECOLI Glutamine-binding periplasmic protein OS=Escherichia coli (strain K12) GN=glnH PE=1 SV=1	1	LLVMVKANNNDVKSVKDLDGKVVAVKSGTGS	6.76161e-06	100.48	_SVK(ac)DLDGK_	2	452.243	1.3668			3.74236	1.03467			2.40109	0.596667
147	P0AEQ3	P0AEQ3	Glutamine-binding periplasmic protein	glnH	>sp|P0AEQ3|GLNH_ECOLI Glutamine-binding periplasmic protein OS=Escherichia coli (strain K12) GN=glnH PE=1 SV=1	1	KVVAVKSGTGSVDYAKANIKTKDLRQFPNID	1.09218e-24	136.51	_SGTGSVDYAK(ac)ANIK_	2	726.87	1.8473				1.373				1.11509
69	P10346	P10346	Glutamine transport ATP-binding protein GlnQ	glnQ	>sp|P10346|GLNQ_ECOLI Glutamine transport ATP-binding protein GlnQ OS=Escherichia coli (strain K12) GN=glnQ PE=1 SV=1	1	TSGDLIVDGLKVNDPKVDERLIRQEAGMVFQ	0.00265972	32.606	_VNDPK(ac)VDER_	2	557.28	1.2494		1.77078				2.81241
273	P00962	P00962	Glutamine--tRNA ligase	glnS	>sp|P00962|SYQ_ECOLI Glutamine--tRNA ligase OS=Escherichia coli (strain K12) GN=glnS PE=1 SV=3	1	EFSRLNLEYTVMSKRKLNLLVTDKHVEGWDD	7.61774e-06	102.52	_RK(ac)LNLLVTDK_	3	414.591	0.38068	2.55973	3.31851			9.3765	4.56077
408	P00962	P00962	Glutamine--tRNA ligase	glnS	>sp|P00962|SYQ_ECOLI Glutamine--tRNA ligase OS=Escherichia coli (strain K12) GN=glnS PE=1 SV=3	1	FREEANKQYKRLVLGKEVRLRNAYVIKAERV	0.00107929	49.418	_RLVLGK(ac)EVR_	3	371.236	0.014129	1.82669			1.20332	10.0295			4.07068
399	P00962	P00962	Glutamine--tRNA ligase	glnS	>sp|P00962|SYQ_ECOLI Glutamine--tRNA ligase OS=Escherichia coli (strain K12) GN=glnS PE=1 SV=3	1	GEIWIDRADFREEANKQYKRLVLGKEVRLRN	2.27684e-14	124.1	_ADFREEANK(ac)QYK_	3	514.251	-0.15247	12.3863				4.7826
170	P00962	P00962	Glutamine--tRNA ligase	glnS	>sp|P00962|SYQ_ECOLI Glutamine--tRNA ligase OS=Escherichia coli (strain K12) GN=glnS PE=1 SV=3	1	LALFEKMRAGGFEEGKACLRAKIDMASPFIV	3.24833e-06	80.312	_AGGFEEGK(ac)ACLR_	2	668.819	-3.2376				1.54548				3.00472
195	P00962	P00962	Glutamine--tRNA ligase	glnS	>sp|P00962|SYQ_ECOLI Glutamine--tRNA ligase OS=Escherichia coli (strain K12) GN=glnS PE=1 SV=3	1	ASPFIVMRDPVLYRIKFAEHHQTGNKWCIYP	2.29237e-33	162.32	_IK(ac)FAEHHQTGNK_	4	363.69	-0.5881		0.286018				2.38408
127	P0AC81	P0AC81	Lactoylglutathione lyase	gloA	>sp|P0AC81|LGUL_ECOLI Lactoylglutathione lyase OS=Escherichia coli (strain K12) GN=gloA PE=1 SV=1	1	FVEDPDGYKIELIEEKDAGRGLGN_______	6.73954e-07	83.314	_IELIEEK(ac)DAGR_	2	657.849	1.613			0.889734	0.983378			2.55708	2.91556
22	P0AC81	P0AC81	Lactoylglutathione lyase	gloA	>sp|P0AC81|LGUL_ECOLI Lactoylglutathione lyase OS=Escherichia coli (strain K12) GN=gloA PE=1 SV=1	1	MLRVGDLQRSIDFYTKVLGMKLLRTSENPEY	1.82466e-12	103.75	_SIDFYTK(ac)VLGMK_	2	722.381	2.8781				1.358				2.43346
27	P0AC81	P0AC81	Lactoylglutathione lyase	gloA	>sp|P0AC81|LGUL_ECOLI Lactoylglutathione lyase OS=Escherichia coli (strain K12) GN=gloA PE=1 SV=1	1	DLQRSIDFYTKVLGMKLLRTSENPEYKYSLA	0.00362275	32.841	_VLGM(ox)K(ac)LLR_	2	494.305	-0.63524			1.29481				2.31915
354	P13035	P13035	Aerobic glycerol-3-phosphate dehydrogenase	glpD	>sp|P13035|GLPD_ECOLI Aerobic glycerol-3-phosphate dehydrogenase OS=Escherichia coli (strain K12) GN=glpD PE=1 SV=3	1	HDENGKAPLLSVFGGKLTTYRKLAEHALEKL	4.15851e-05	64.675	_APLLSVFGGK(ac)LTTYR_	3	555.651	2.3158				0.523738				1.13383
239	P0A9C9	P0A9C9	Fructose-1,6-bisphosphatase 1 class 2	glpX	>sp|P0A9C9|GLPX_ECOLI Fructose-1,6-bisphosphatase 1 class 2 OS=Escherichia coli (strain K12) GN=glpX PE=1 SV=1	1	LDGDMNGRLLARHDVKGDNEENRRIGEQELA	0.0224379	43.991	_HDVK(ac)GDNEENRR_	3	504.238	0.37947	1.39309				3.66502
29	P0A9C9	P0A9C9	Fructose-1,6-bisphosphatase 1 class 2	glpX	>sp|P0A9C9|GLPX_ECOLI Fructose-1,6-bisphosphatase 1 class 2 OS=Escherichia coli (strain K12) GN=glpX PE=1 SV=1	1	ESAALAGYKWLGRGDKNTADGAAVNAMRIML	4.70869e-37	152.94	_GDK(ac)NTADGAAVNAM(ox)R_	2	774.857	-2.1994			1.15139				1.44076
422	P0ABH7	P0ABH7	Citrate synthase	gltA	>sp|P0ABH7|CISY_ECOLI Citrate synthase OS=Escherichia coli (strain K12) GN=gltA PE=1 SV=1	0.999211	ARPRQLYTGYEKRDFKSDIKR__________	0.000694299	72.928	_RDFK(ac)SDIK_	3	350.857	1.5758	1.15419	0.67419	2.13861	1.75428	2.91382	2.39338	4.04671	3.96119
283	P0ABH7	P0ABH7	Citrate synthase	gltA	>sp|P0ABH7|CISY_ECOLI Citrate synthase OS=Escherichia coli (strain K12) GN=gltA PE=1 SV=1	1	ANEAALKMLEEISSVKHIPEFVRRAKDKNDS	3.11819e-53	173.03	_MLEEISSVK(ac)HIPEFVRR_	4	528.787	2.4568	2.39769		1.20864	2.16359	5.13606		2.17535	3.14027
328	P0ABH7	P0ABH7	Citrate synthase	gltA	>sp|P0ABH7|CISY_ECOLI Citrate synthase OS=Escherichia coli (strain K12) GN=gltA PE=1 SV=1	1	DPRATVMRETCHEVLKELGTKDDLLEVAMEL	1.12447e-41	170.52	_ETCHEVLK(ac)ELGTK_	3	529.268	0.53674	1.48707		1.7889	1.29995	2.94036		4.17127	2.86368
38	P0ABH7	P0ABH7	Citrate synthase	gltA	>sp|P0ABH7|CISY_ECOLI Citrate synthase OS=Escherichia coli (strain K12) GN=gltA PE=1 SV=1	1	GTLGQDVIDIRTLGSKGVFTFDPGFTSTASC	6.21047e-34	114.04	_TLGSK(ac)GVFTFDPGFTSTASCESK_	3	822.721	-1.9494			1.28794	1.41004			2.47455	2.91394
295	P0ABH7	P0ABH7	Citrate synthase	gltA	>sp|P0ABH7|CISY_ECOLI Citrate synthase OS=Escherichia coli (strain K12) GN=gltA PE=1 SV=1	1	SSVKHIPEFVRRAKDKNDSFRLMGFGHRVYK	6.32374e-05	122.19	_DK(ac)NDSFR_	2	462.215	-1.2033	1.76343	5.30292	1.33815	1.64036	4.05311	0.942114	2.37312	2.80894
310	P0ABH7	P0ABH7	Citrate synthase	gltA	>sp|P0ABH7|CISY_ECOLI Citrate synthase OS=Escherichia coli (strain K12) GN=gltA PE=1 SV=1	1	KNDSFRLMGFGHRVYKNYDPRATVMRETCHE	1.57029e-05	93.551	_VYK(ac)NYDPR_	2	548.775	0.082126	1.5397	1.58809	1.02342	1.67647	3.19817	2.29888	1.97473	2.78088
293	P0ABH7	P0ABH7	Citrate synthase	gltA	>sp|P0ABH7|CISY_ECOLI Citrate synthase OS=Escherichia coli (strain K12) GN=gltA PE=1 SV=1	0.96959	EISSVKHIPEFVRRAKDKNDSFRLMGFGHRV	0.00836364	47.559	_AK(ac)DKNDSFR_	3	374.856	-0.057579	5.08406				2.23551
418	P0ABH7	P0ABH7	Citrate synthase	gltA	>sp|P0ABH7|CISY_ECOLI Citrate synthase OS=Escherichia coli (strain K12) GN=gltA PE=1 SV=1	1	GMKIARPRQLYTGYEKRDFKSDIKR______	1.2498e-13	146.11	_QLYTGYEK(ac)RDFK_	3	530.603	-0.91431	3.41953	1.14007	0.922472	1.45319	7.75984	2.14768	1.85096	2.23094
168	P0ABH7	P0ABH7	Citrate synthase	gltA	>sp|P0ABH7|CISY_ECOLI Citrate synthase OS=Escherichia coli (strain K12) GN=gltA PE=1 SV=1	1	NNPRHREIAAFRLLSKMPTMAAMCYKYSIGQ	7.1091e-05	68.972	_LLSK(ac)M(ox)PTM(ox)AAM(ox)CYK_	2	867.9	-1.9186			2.76386				2.17449
356	P0ABH7	P0ABH7	Citrate synthase	gltA	>sp|P0ABH7|CISY_ECOLI Citrate synthase OS=Escherichia coli (strain K12) GN=gltA PE=1 SV=1	1	MELENIALNDPYFIEKKLYPNVDFYSGIILK	3.80625e-88	170.44	_ELGTKDDLLEVAM(ox)ELENIALNDPYFIEK(ac)K_	4	852.934	-0.84587		0.895004				2.14716
1123	P09831	P09831	Glutamate synthase [NADPH] large chain	gltB	>sp|P09831|GLTB_ECOLI Glutamate synthase [NADPH] large chain OS=Escherichia coli (strain K12) GN=gltB PE=1 SV=3	1	CHLNNCATGVATQDDKLRKNHYHGLPFKVTN	3.95313e-67	172.37	_ICHLNNCATGVATQDDK(ac)LRK_	4	589.793	0.28202		2.4049				4.35009
693	P09831	P09831	Glutamate synthase [NADPH] large chain	gltB	>sp|P09831|GLTB_ECOLI Glutamate synthase [NADPH] large chain OS=Escherichia coli (strain K12) GN=gltB PE=1 SV=3	1	AYETLGRLVDTHAIAKDYRTVMLNYRNGINK	4.22471e-15	119.62	_LVDTHAIAK(ac)DYR_	3	481.925	1.0796	1.19854	1.039	0.901267	1.76587	4.23079	3.08616	2.2835	3.65667
553	P09831	P09831	Glutamate synthase [NADPH] large chain	gltB	>sp|P09831|GLTB_ECOLI Glutamate synthase [NADPH] large chain OS=Escherichia coli (strain K12) GN=gltB PE=1 SV=3	1	NVFCEAEGQAHRLSFKSPILLYSDFKQLTTM	2.68405e-76	207.5	_LSFK(ac)SPILLYSDFK_	3	567.315	-0.83909			0.925775	1.0803			3.73902	2.9819
602	P09831	P09831	Glutamate synthase [NADPH] large chain	gltB	>sp|P09831|GLTB_ECOLI Glutamate synthase [NADPH] large chain OS=Escherichia coli (strain K12) GN=gltB PE=1 SV=3	0.978969	TTLEATVKELCDKAEKMVRSGTVLLVLSDRN	1.10675e-05	89.369	_AEK(ac)MVR_	2	388.21	0.29174		1.69444				3.19345
599	P09831	P09831	Glutamate synthase [NADPH] large chain	gltB	>sp|P09831|GLTB_ECOLI Glutamate synthase [NADPH] large chain OS=Escherichia coli (strain K12) GN=gltB PE=1 SV=3	1	VTKTTLEATVKELCDKAEKMVRSGTVLLVLS	4.33027e-06	117.31	_ELCDK(ac)AEK_	2	517.745	1.8182	1.3962		1.3046	1.19545	3.84476		3.18722	2.16709
769	P09831	P09831	Glutamate synthase [NADPH] large chain	gltB	>sp|P09831|GLTB_ECOLI Glutamate synthase [NADPH] large chain OS=Escherichia coli (strain K12) GN=gltB PE=1 SV=3	1	GASFEDFQQDLLNLSKRAWLARKPISQGGLL	4.60383e-67	170.11	_IGGASFEDFQQDLLNLSK(ac)R_	3	727.371	-0.021024			0.781681	1.38397			1.44629	2.67463
333	P09832	P09832	Glutamate synthase [NADPH] small chain	gltD	>sp|P09832|GLTD_ECOLI Glutamate synthase [NADPH] small chain OS=Escherichia coli (strain K12) GN=gltD PE=1 SV=3	1	YRRDEENMPGSRREVKNAREEGVEFKFNVQP	5.15356e-08	88.282	_EVK(ac)NAREEGVEFK_	3	526.27	0.57884	1.81736	1.62513			4.50153	3.03183
312	P09832	P09832	Glutamate synthase [NADPH] small chain	gltD	>sp|P09832|GLTD_ECOLI Glutamate synthase [NADPH] small chain OS=Escherichia coli (strain K12) GN=gltD PE=1 SV=3	1	DTAMDCVRTSVRQGAKHVTCAYRRDEENMPG	8.54225e-23	147.91	_QGAK(ac)HVTCAYR_	3	444.887	-1.6898	0.610253			1.52065	3.71172			2.62874
375	P09832	P09832	Glutamate synthase [NADPH] small chain	gltD	>sp|P09832|GLTD_ECOLI Glutamate synthase [NADPH] small chain OS=Escherichia coli (strain K12) GN=gltD PE=1 SV=3	1	SGVKMVRTEMGEPDAKGRRRAEIVAGSEHIV	1.12162e-22	146.16	_TEMGEPDAK(ac)GRR_	3	463.558	-0.5388			0.930429	1.0714			1.87994	1.97754
118	P04805	P04805	Glutamate--tRNA ligase	gltX	>sp|P04805|SYE_ECOLI Glutamate--tRNA ligase OS=Escherichia coli (strain K12) GN=gltX PE=1 SV=1	1	ERLEALREEQMAKGEKPRYDGRCRHSHEHHA	0.00596574	51.927	_GEK(ac)PRYDGR_	3	373.856	-1.6871	4.96118				21.8484
102	P04805	P04805	Glutamate--tRNA ligase	gltX	>sp|P04805|SYE_ECOLI Glutamate--tRNA ligase OS=Escherichia coli (strain K12) GN=gltX PE=1 SV=1	1	DQMLEEGTAYKCYCSKERLEALREEQMAKGE	0.000270991	100.19	_CYCSK(ac)ER_	2	522.716	1.2205	1.48655		1.10434	1.82743	3.36774		2.03692	3.32695
215	P04805	P04805	Glutamate--tRNA ligase	gltX	>sp|P04805|SYE_ECOLI Glutamate--tRNA ligase OS=Escherichia coli (strain K12) GN=gltX PE=1 SV=1	1	GEDHINNTPRQINILKALKAPVPVYAHVSMI	9.84024e-07	101.9	_QINILK(ac)ALK_	2	541.85	3.7994				1.39763				2.96818
377	P04805	P04805	Glutamate--tRNA ligase	gltX	>sp|P04805|SYE_ECOLI Glutamate--tRNA ligase OS=Escherichia coli (strain K12) GN=gltX PE=1 SV=1	1	RYFYEDFAEFDADAAKKHLRPVARQPLEVVR	7.64118e-11	87.932	_YFYEDFAEFDADAAK(ac)K_	3	657.96	-0.31113			0.988817				2.44724
242	P0A825	P0A825	Serine hydroxymethyltransferase	glyA	>sp|P0A825|GLYA_ECOLI Serine hydroxymethyltransferase OS=Escherichia coli (strain K12) GN=glyA PE=1 SV=1	1	THKTLAGPRGGLILAKGGSEELYKKLNSAVF	3.97405e-05	65.092	_GGLILAK(ac)GGSEELYK_	2	788.933	3.091	1.08894				3.83563
250	P0A825	P0A825	Serine hydroxymethyltransferase	glyA	>sp|P0A825|GLYA_ECOLI Serine hydroxymethyltransferase OS=Escherichia coli (strain K12) GN=glyA PE=1 SV=1	1	RGGLILAKGGSEELYKKLNSAVFPGGQGGPL	2.72961e-42	195.7	_GGSEELYK(ac)K_	2	526.767	0.55965	1.52414	1.55728	1.52219	1.4506	5.21964	3.35942	3.68096	3.32695
375	P0A825	P0A825	Serine hydroxymethyltransferase	glyA	>sp|P0A825|GLYA_ECOLI Serine hydroxymethyltransferase OS=Escherichia coli (strain K12) GN=glyA PE=1 SV=1	1	SGIRVGTPAITRRGFKEAEAKELAGWMCDVL	6.14049e-06	109.66	_RGFK(ac)EAEAK_	3	359.861	-3.5445	1.14768	1.55941	1.72111	2.12955	5.47659	2.63669	3.12059	3.37584
285	P0A825	P0A825	Serine hydroxymethyltransferase	glyA	>sp|P0A825|GLYA_ECOLI Serine hydroxymethyltransferase OS=Escherichia coli (strain K12) GN=glyA PE=1 SV=1	1	AGKAVALKEAMEPEFKTYQQQVAKNAKAMVE	7.81145e-166	283.07	_EAMEPEFK(ac)TYQQQVAK_	3	656.984	-1.7597	1.50911	1.50006	1.28738	1.27388	4.81552	3.01901	3.24014	2.83325
293	P0A825	P0A825	Serine hydroxymethyltransferase	glyA	>sp|P0A825|GLYA_ECOLI Serine hydroxymethyltransferase OS=Escherichia coli (strain K12) GN=glyA PE=1 SV=1	1	EAMEPEFKTYQQQVAKNAKAMVEVFLERGYK	7.71141e-51	199.49	_TYQQQVAK(ac)NAK_	2	660.849	-3.3025	1.48046	1.65474	1.4253		4.13101	2.95684	3.08743
62	P0A825	P0A825	Serine hydroxymethyltransferase	glyA	>sp|P0A825|GLYA_ECOLI Serine hydroxymethyltransferase OS=Escherichia coli (strain K12) GN=glyA PE=1 SV=1	1	QGSQLTNKYAEGYPGKRYYGGCEYVDIVEQL	5.66032e-11	135.79	_YAEGYPGK(ac)R_	2	541.767	0.14694	1.5174	1.514	1.18061	1.47843	5.38784	2.98516	2.73644	3.08303
331	P0A825	P0A825	Serine hydroxymethyltransferase	glyA	>sp|P0A825|GLYA_ECOLI Serine hydroxymethyltransferase OS=Escherichia coli (strain K12) GN=glyA PE=1 SV=1	1	NHLFLVDLVDKNLTGKEADAALGRANITVNK	5.24094e-49	183.81	_NLTGK(ac)EADAALGR_	2	679.357	0.2745	1.37624		1.26663	1.42308	4.41484		2.26348	2.86231
405	P0A825	P0A825	Serine hydroxymethyltransferase	glyA	>sp|P0A825|GLYA_ECOLI Serine hydroxymethyltransferase OS=Escherichia coli (strain K12) GN=glyA PE=1 SV=1	1	LDSINDEAVIERIKGKVLDICARYPVYA___	7.9451e-08	112.75	_GK(ac)VLDICAR_	2	537.292	0.99052			1.38285	1.3849			2.44131	2.27645
160	P0A825	P0A825	Serine hydroxymethyltransferase	glyA	>sp|P0A825|GLYA_ECOLI Serine hydroxymethyltransferase OS=Escherichia coli (strain K12) GN=glyA PE=1 SV=1	1	YGIDATGHIDYADLEKQAKEHKPKMIIGGFS	3.40896e-28	102.67	_LYNIVPYGIDATGHIDYADLEK(ac)QAK_	3	950.483	-1.2659			1.11326	1.39142			2.28902	2.20176
354	P0A825	P0A825	Serine hydroxymethyltransferase	glyA	>sp|P0A825|GLYA_ECOLI Serine hydroxymethyltransferase OS=Escherichia coli (strain K12) GN=glyA PE=1 SV=1	1	RANITVNKNSVPNDPKSPFVTSGIRVGTPAI	1.35822e-40	147.56	_NSVPNDPK(ac)SPFVTSGIR_	2	928.979	-0.54568		1.93117	0.911198	1.57983		2.10559	1.24834	2.30913
346	P0A825	P0A825	Serine hydroxymethyltransferase	glyA	>sp|P0A825|GLYA_ECOLI Serine hydroxymethyltransferase OS=Escherichia coli (strain K12) GN=glyA PE=1 SV=1	1	KEADAALGRANITVNKNSVPNDPKSPFVTSG	1.58563e-127	252.15	_ANITVNK(ac)NSVPNDPK_	2	826.934	-1.6729	1.37572	1.24139	1.32645	1.49633	3.08563	1.99306	1.88379	1.73824
3	P00960	P00960	Glycine--tRNA ligase alpha subunit	glyQ	>sp|P00960|SYGA_ECOLI Glycine--tRNA ligase alpha subunit OS=Escherichia coli (strain K12) GN=glyQ PE=1 SV=2	1	_____________MQKFDTRTFQGLILTLQD	0.000520727	75.109	_M(ox)QK(ac)FDTR_	2	492.234	-4.0442			1.53192				1.53663
475	P00961	P00961	Glycine--tRNA ligase beta subunit	glyS	>sp|P00961|SYGB_ECOLI Glycine--tRNA ligase beta subunit OS=Escherichia coli (strain K12) GN=glyS PE=1 SV=4	1	TLAGIFGIGQHPKGDKDPFALRRAALGVLRI	7.05899e-06	103.34	_GDK(ac)DPFALRR_	3	406.219	0.15996	1.38168	0.975158		4.69894	2.99171	2.43124		3.96892
72	P00961	P00961	Glycine--tRNA ligase beta subunit	glyS	>sp|P00961|SYGB_ECOLI Glycine--tRNA ligase beta subunit OS=Escherichia coli (strain K12) GN=glyS PE=1 SV=4	1	KVANLAEAQPDREIEKRGPAIAQAFDAEGKP	9.06286e-15	108.34	_VANLAEAQPDREIEK(ac)R_	3	627.666	-1.5463		1.4982	2.7573	3.27606		2.33976	2.76122	3.43931
662	P00961	P00961	Glycine--tRNA ligase beta subunit	glyS	>sp|P00961|SYGB_ECOLI Glycine--tRNA ligase beta subunit OS=Escherichia coli (strain K12) GN=glyS PE=1 SV=4	1	PVDAFFDKVMVMVDDKELRINRLTMLEKLRE	2.21207e-09	109.6	_VM(ox)VM(ox)VDDK(ac)ELR_	2	704.844	0.22408			0.93684	1.05081			1.86699	2.46251
112	P00961	P00961	Glycine--tRNA ligase beta subunit	glyS	>sp|P00961|SYGB_ECOLI Glycine--tRNA ligase beta subunit OS=Escherichia coli (strain K12) GN=glyS PE=1 SV=4	1	GCGITVDQAERLTTDKGEWLLYRAHVKGEST	5.48869e-05	72.089	_LTTDK(ac)GEWLLYR_	2	768.906	2.0793				1.85216				1.99637
624	P00961	P00961	Glycine--tRNA ligase beta subunit	glyS	>sp|P00961|SYGB_ECOLI Glycine--tRNA ligase beta subunit OS=Escherichia coli (strain K12) GN=glyS PE=1 SV=4	1	PEEIKLAMQVVVLRDKLEPYFTEGRYQDALV	5.5559e-08	90.926	_DK(ac)LEPYFTEGR_	2	698.841	-2.3371			0.938526	1.74672			1.33047	2.28007
147	P63224	P63224	Phosphoheptose isomerase	gmhA	>sp|P63224|GMHA_ECOLI Phosphoheptose isomerase OS=Escherichia coli (strain K12) GN=gmhA PE=1 SV=1	1	AAAREKGMKVITLTGKDGGKMAGTADIEIRV	3.5232e-09	107.18	_VITLTGK(ac)DGGK_	2	565.824	0.37032		2.48788				5.01638
454	P00350	P00350	6-phosphogluconate dehydrogenase, decarboxylating	gnd	>sp|P00350|6PGD_ECOLI 6-phosphogluconate dehydrogenase, decarboxylating OS=Escherichia coli (strain K12) GN=gnd PE=1 SV=2	1	NLIQAQRDYFGAHTYKRIDKEGVFHTEWLD_	1.07414e-14	129.7	_DYFGAHTYK(ac)R_	3	433.875	-0.3931	2.51358	1.82363	1.81243	3.19764	5.05816	2.07018	2.00932	3.19639
38	P00350	P00350	6-phosphogluconate dehydrogenase, decarboxylating	gnd	>sp|P00350|6PGD_ECOLI 6-phosphogluconate dehydrogenase, decarboxylating OS=Escherichia coli (strain K12) GN=gnd PE=1 SV=2	1	ESRGYTVSIFNRSREKTEEVIAENPGKKLVP	2.67215e-69	216.15	_SREK(ac)TEEVIAENPGKK_	4	464.998	-1.2841	2.62882	2.40862	1.27052	2.24916	4.17909	2.57801	2.17291	1.68723
260	P00350	P00350	6-phosphogluconate dehydrogenase, decarboxylating	gnd	>sp|P00350|6PGD_ECOLI 6-phosphogluconate dehydrogenase, decarboxylating OS=Escherichia coli (strain K12) GN=gnd PE=1 SV=2	1	DGNYLVDVILDEAANKGTGKWTSQSALDLGE	1.77559e-41	129.32	_KDEDGNYLVDVILDEAANK(ac)GTGK_	3	836.082	-0.77382				1.44191				1.87154
320	P00350	P00350	6-phosphogluconate dehydrogenase, decarboxylating	gnd	>sp|P00350|6PGD_ECOLI 6-phosphogluconate dehydrogenase, decarboxylating OS=Escherichia coli (strain K12) GN=gnd PE=1 SV=2	1	GPQAQPAGDKAEFIEKVRRALYLGKIVSYAQ	0.000151636	68.735	_AEFIEK(ac)VR_	2	517.287	4.2523			0.940314				1.59586
314	P00350	P00350	6-phosphogluconate dehydrogenase, decarboxylating	gnd	>sp|P00350|6PGD_ECOLI 6-phosphogluconate dehydrogenase, decarboxylating OS=Escherichia coli (strain K12) GN=gnd PE=1 SV=2	1	ASKVLSGPQAQPAGDKAEFIEKVRRALYLGK	8.60672e-91	200.39	_VLSGPQAQPAGDK(ac)AEFIEK_	3	676.353	2.8915				1.11672				1.25277
20	P77695	P77695	Protein gnsB	gnsB	>sp|P77695|GNSB_ECOLI Protein gnsB OS=Escherichia coli (strain K12) GN=gnsB PE=3 SV=2	1	NLKTKAEADISEYITKKIIELKKKTGKEVTS	2.06283e-33	162.32	_TKAEADISEYITK(ac)K_	3	546.958	-0.35588	3.63679	3.05323	1.75645	1.27667	11.6332	3.88833	2.56337	2.22919
26	P77695	P77695	Protein gnsB	gnsB	>sp|P77695|GNSB_ECOLI Protein gnsB OS=Escherichia coli (strain K12) GN=gnsB PE=3 SV=2	1	EADISEYITKKIIELKKKTGKEVTSIQFTAR	0.0051588	50.039	_IIELK(ac)K_	2	393.26	-1.3401		1.18905	1.40922	1.38863		1.91669	2.00902	1.97081
128	P62707	P62707	2,3-bisphosphoglycerate-dependent phosphoglycerate mutase	gpmA	>sp|P62707|GPMA_ECOLI 2,3-bisphosphoglycerate-dependent phosphoglycerate mutase OS=Escherichia coli (strain K12) GN=gpmA PE=1 SV=2	1	KQWRRGFAVTPPELTKDDERYPGHDPRYAKL	6.68727e-25	108.92	_GFAVTPPELTK(ac)DDERYPGHDPR_	4	635.561	0.89231	1.80608				7.39432
106	P62707	P62707	2,3-bisphosphoglycerate-dependent phosphoglycerate mutase	gpmA	>sp|P62707|GPMA_ECOLI 2,3-bisphosphoglycerate-dependent phosphoglycerate mutase OS=Escherichia coli (strain K12) GN=gpmA PE=1 SV=2	1	HYGALQGLNKAETAEKYGDEQVKQWRRGFAV	6.44929e-96	236.3	_HYGALQGLNK(ac)AETAEK(ac)YGDEQVK_	3	878.433	-0.29285	2.57256	1.62314	1.93901	2.03343	4.8038	2.44616	3.20807	3.13803
142	P62707	P62707	2,3-bisphosphoglycerate-dependent phosphoglycerate mutase	gpmA	>sp|P62707|GPMA_ECOLI 2,3-bisphosphoglycerate-dependent phosphoglycerate mutase OS=Escherichia coli (strain K12) GN=gpmA PE=1 SV=2	1	TKDDERYPGHDPRYAKLSEKELPLTESLALT	0.000558229	73.26	_YAK(ac)LSEK_	2	440.742	1.1963		3.56068	2.58186	2.41129		3.72582	2.929	2.77938
18	P62707	P62707	2,3-bisphosphoglycerate-dependent phosphoglycerate mutase	gpmA	>sp|P62707|GPMA_ECOLI 2,3-bisphosphoglycerate-dependent phosphoglycerate mutase OS=Escherichia coli (strain K12) GN=gpmA PE=1 SV=2	1	VTKLVLVRHGESQWNKENRFTGWYDVDLSEK	1.38045e-22	144.47	_HGESQWNK(ac)ENR_	2	713.827	1.414	1.34254	0.458953	3.46045		5.01646	2.80668	2.44769
5	P62707	P62707	2,3-bisphosphoglycerate-dependent phosphoglycerate mutase	gpmA	>sp|P62707|GPMA_ECOLI 2,3-bisphosphoglycerate-dependent phosphoglycerate mutase OS=Escherichia coli (strain K12) GN=gpmA PE=1 SV=2	1	___________MAVTKLVLVRHGESQWNKEN	7.9451e-08	112.75	_AVTK(ac)LVLVR_	2	520.845	0.86995			1.6832				2.65744
100	P62707	P62707	2,3-bisphosphoglycerate-dependent phosphoglycerate mutase	gpmA	>sp|P62707|GPMA_ECOLI 2,3-bisphosphoglycerate-dependent phosphoglycerate mutase OS=Escherichia coli (strain K12) GN=gpmA PE=1 SV=2	1	WKLNERHYGALQGLNKAETAEKYGDEQVKQW	1.22635e-128	250.95	_LNERHYGALQGLNK(ac)AETAEK_	4	571.797	-0.61434	2.53458	12.2627	2.70832	2.65847	4.70764	2.59659	2.60296	2.65406
146	P62707	P62707	2,3-bisphosphoglycerate-dependent phosphoglycerate mutase	gpmA	>sp|P62707|GPMA_ECOLI 2,3-bisphosphoglycerate-dependent phosphoglycerate mutase OS=Escherichia coli (strain K12) GN=gpmA PE=1 SV=2	1	ERYPGHDPRYAKLSEKELPLTESLALTIDRV	2.65056e-33	135.09	_LSEK(ac)ELPLTESLALTIDR_	2	1035.57	3.0115			1.33909				2.29355
86	P62707	P62707	2,3-bisphosphoglycerate-dependent phosphoglycerate mutase	gpmA	>sp|P62707|GPMA_ECOLI 2,3-bisphosphoglycerate-dependent phosphoglycerate mutase OS=Escherichia coli (strain K12) GN=gpmA PE=1 SV=2	1	LDELDQAWLPVEKSWKLNERHYGALQGLNKA	0.000260148	101.54	_SWK(ac)LNER_	2	487.756	0.66429	2.30099	2.1687	1.75407	1.54434	4.5596	2.64024	1.9476	1.9314
39	P62707	P62707	2,3-bisphosphoglycerate-dependent phosphoglycerate mutase	gpmA	>sp|P62707|GPMA_ECOLI 2,3-bisphosphoglycerate-dependent phosphoglycerate mutase OS=Escherichia coli (strain K12) GN=gpmA PE=1 SV=2	1	GWYDVDLSEKGVSEAKAAGKLLKEEGYSFDF	3.99933e-22	157.24	_GVSEAK(ac)AAGK_	2	480.261	2.5609			2.60007	1.56524			2.50193	1.90372
43	P62707	P62707	2,3-bisphosphoglycerate-dependent phosphoglycerate mutase	gpmA	>sp|P62707|GPMA_ECOLI 2,3-bisphosphoglycerate-dependent phosphoglycerate mutase OS=Escherichia coli (strain K12) GN=gpmA PE=1 SV=2	1	VDLSEKGVSEAKAAGKLLKEEGYSFDFAYTS	0.000491002	78.496	_AAGK(ac)LLK_	2	371.745	0.038303		1.82894	1.77222	1.68878		2.96252	2.05452	1.90621
113	P62707	P62707	2,3-bisphosphoglycerate-dependent phosphoglycerate mutase	gpmA	>sp|P62707|GPMA_ECOLI 2,3-bisphosphoglycerate-dependent phosphoglycerate mutase OS=Escherichia coli (strain K12) GN=gpmA PE=1 SV=2	1	LNKAETAEKYGDEQVKQWRRGFAVTPPELTK	8.19624e-19	152.62	_YGDEQVK(ac)QWR_	3	450.886	0.46048	6.02165	6.37439	4.43192	5.94799	2.90572	1.74216	1.59323	2.19378
33	P62707	P62707	2,3-bisphosphoglycerate-dependent phosphoglycerate mutase	gpmA	>sp|P62707|GPMA_ECOLI 2,3-bisphosphoglycerate-dependent phosphoglycerate mutase OS=Escherichia coli (strain K12) GN=gpmA PE=1 SV=2	1	KENRFTGWYDVDLSEKGVSEAKAAGKLLKEE	1.69673e-66	167.82	_FTGWYDVDLSEK(ac)GVSEAK_	3	691.665	-2.0839			1.39495	1.57124			1.95524	1.85184
62	P68066	P68066	Autonomous glycyl radical cofactor	grcA	>sp|P68066|GRCA_ECOLI Autonomous glycyl radical cofactor OS=Escherichia coli (strain K12) GN=grcA PE=1 SV=1	1	SKLGDIEYREVPVEVKPEVRVEGGQHLNVNV	1.71258e-41	146.64	_LGDIEYREVPVEVK(ac)PEVR_	4	543.044	-0.84558		0.283097	1.52662			2.76381	2.55771
116	P0A6W5	P0A6W5	Transcription elongation factor GreA	greA	>sp|P0A6W5|GREA_ECOLI Transcription elongation factor GreA OS=Escherichia coli (strain K12) GN=greA PE=1 SV=1	1	EEQTYRIVGDDEADFKQNLISVNSPIARGLI	2.53292e-09	63.184	_IVGDDEADFK(ac)QNLISVNSPIAR_	3	815.087	2.3136			1.52528	2.91166			1.89048	4.619
63	P0A6W5	P0A6W5	Transcription elongation factor GreA	greA	>sp|P0A6W5|GREA_ECOLI Transcription elongation factor GreA OS=Escherichia coli (strain K12) GN=greA PE=1 SV=1	1	YHAAREQQGFCEGRIKDIEAKLSNAQVIDVT	0.000475709	80.239	_IK(ac)DIEAK_	2	429.75	-0.24076		7.31349	2.88823	3.93184		1.78516	2.47488	1.77191
122	P0A6F5	P0A6F5	60 kDa chaperonin	groL	>sp|P0A6F5|CH60_ECOLI 60 kDa chaperonin OS=Escherichia coli (strain K12) GN=groL PE=1 SV=2	1	VAAGMNPMDLKRGIDKAVTAAVEELKALSVP	7.45445e-14	109.35	_RGIDK(ac)AVTAAVEELK_	3	547.977	-0.39109			2.68723				4.39725
441	P0A6F5	P0A6F5	60 kDa chaperonin	groL	>sp|P0A6F5|CH60_ECOLI 60 kDa chaperonin OS=Escherichia coli (strain K12) GN=groL PE=1 SV=2	1	LADLRGQNEDQNVGIKVALRAMEAPLRQIVL	4.81388e-21	117.08	_GQNEDQNVGIK(ac)VALR_	3	561.632	1.1599		1.3888				3.79184
371	P0A6F5	P0A6F5	60 kDa chaperonin	groL	>sp|P0A6F5|CH60_ECOLI 60 kDa chaperonin OS=Escherichia coli (strain K12) GN=groL PE=1 SV=2	1	ATSDYDREKLQERVAKLAGGVAVIKVGAATE	1.35089e-06	84.289	_VAK(ac)LAGGVAVIK_	2	584.377	-0.24574	3.82786	3.3055			4.97148	2.66877
272	P0A6F5	P0A6F5	60 kDa chaperonin	groL	>sp|P0A6F5|CH60_ECOLI 60 kDa chaperonin OS=Escherichia coli (strain K12) GN=groL PE=1 SV=2	1	EALATLVVNTMRGIVKVAAVKAPGFGDRRKA	3.93773e-07	108.98	_GIVK(ac)VAAVK_	2	463.805	0.16936	3.01925		2.11413	2.13907	5.56672		3.30401	3.4125
390	P0A6F5	P0A6F5	60 kDa chaperonin	groL	>sp|P0A6F5|CH60_ECOLI 60 kDa chaperonin OS=Escherichia coli (strain K12) GN=groL PE=1 SV=2	1	GVAVIKVGAATEVEMKEKKARVEDALHATRA	4.49387e-41	174.68	_VGAATEVEM(ox)K(ac)EK_	3	450.559	0.30052	2.45408	2.48775	2.03813	1.4625	4.53547	2.85743	3.22257	2.30077
42	P0A6F5	P0A6F5	60 kDa chaperonin	groL	>sp|P0A6F5|CH60_ECOLI 60 kDa chaperonin OS=Escherichia coli (strain K12) GN=groL PE=1 SV=2	1	VKVTLGPKGRNVVLDKSFGAPTITKDGVSVA	5.07241e-43	157.03	_NVVLDK(ac)SFGAPTITK_	2	816.454	0.86821	1.22551	3.22756	1.56924	1.49427	2.92691	3.91254	2.95684	2.93676
321	P0A6F5	P0A6F5	60 kDa chaperonin	groL	>sp|P0A6F5|CH60_ECOLI 60 kDa chaperonin OS=Escherichia coli (strain K12) GN=groL PE=1 SV=2	1	GMELEKATLEDLGQAKRVVINKDTTTIIDGV	9.32178e-62	206.97	_ATLEDLGQAK(ac)R_	2	622.336	1.8062	2.03902	2.00818	1.42012	1.52593	4.64405	2.58276	2.26077	2.6578
160	P0A6F5	P0A6F5	60 kDa chaperonin	groL	>sp|P0A6F5|CH60_ECOLI 60 kDa chaperonin OS=Escherichia coli (strain K12) GN=groL PE=1 SV=2	1	AQVGTISANSDETVGKLIAEAMDKVGKEGVI	3.9828e-29	109.41	_AIAQVGTISANSDETVGK(ac)LIAEAMDK_	4	669.346	-0.047025			1.40278	1.85702			2.35773	2.82702
168	P0A6F5	P0A6F5	60 kDa chaperonin	groL	>sp|P0A6F5|CH60_ECOLI 60 kDa chaperonin OS=Escherichia coli (strain K12) GN=groL PE=1 SV=2	1	NSDETVGKLIAEAMDKVGKEGVITVEDGTGL	1.12162e-22	146.16	_LIAEAM(ox)DK(ac)VGK_	2	616.831	-0.20513	2.1724	1.6716	1.8135	1.49354	4.20615	2.45319	2.54535	2.07942
142	P0A6F5	P0A6F5	60 kDa chaperonin	groL	>sp|P0A6F5|CH60_ECOLI 60 kDa chaperonin OS=Escherichia coli (strain K12) GN=groL PE=1 SV=2	1	AVEELKALSVPCSDSKAIAQVGTISANSDET	7.79873e-156	224.83	_ALSVPCSDSK(ac)AIAQVGTISANSDETVGK_	3	949.806	0.19244	2.60522		1.48086	1.28516	6.34308		2.48183	2.48683
132	P0A6F5	P0A6F5	60 kDa chaperonin	groL	>sp|P0A6F5|CH60_ECOLI 60 kDa chaperonin OS=Escherichia coli (strain K12) GN=groL PE=1 SV=2	1	KRGIDKAVTAAVEELKALSVPCSDSKAIAQV	9.51219e-23	109.66	_AVTAAVEELK(ac)ALSVPCSDSK_	3	706.365	1.5567				1.60715				2.4367
364	P0A6F5	P0A6F5	60 kDa chaperonin	groL	>sp|P0A6F5|CH60_ECOLI 60 kDa chaperonin OS=Escherichia coli (strain K12) GN=groL PE=1 SV=2	1	IRQQIEEATSDYDREKLQERVAKLAGGVAVI	1.43452e-165	261.63	_QQIEEATSDYDREK(ac)LQER_	3	760.696	-0.001538	2.46432	2.44686	2.09598	1.42618	5.80006	2.28903	2.07951	2.48408
425	P0A6F5	P0A6F5	60 kDa chaperonin	groL	>sp|P0A6F5|CH60_ECOLI 60 kDa chaperonin OS=Escherichia coli (strain K12) GN=groL PE=1 SV=2	1	GVVAGGGVALIRVASKLADLRGQNEDQNVGI	1.24041e-56	162.33	_VASK(ac)LADLRGQNEDQNVGIK_	3	733.057	-0.32538	3.09845	2.75808	1.48469	1.49292	5.555	2.60279	1.86088	2.10349
7	P0A6F5	P0A6F5	60 kDa chaperonin	groL	>sp|P0A6F5|CH60_ECOLI 60 kDa chaperonin OS=Escherichia coli (strain K12) GN=groL PE=1 SV=2	1	_________MAAKDVKFGNDARVKMLRGVNV	1.76625e-10	127.76	_DVK(ac)FGNDAR_	2	532.262	-2.9942	2.53095	2.52626		1.34031	4.98423	2.31685		1.68486
65	P0A6F5	P0A6F5	60 kDa chaperonin	groL	>sp|P0A6F5|CH60_ECOLI 60 kDa chaperonin OS=Escherichia coli (strain K12) GN=groL PE=1 SV=2	1	TKDGVSVAREIELEDKFENMGAQMVKEVASK	9.70009e-06	59.862	_EIELEDK(ac)FENM(ox)GAQMVK_	3	690.324	0.49411				0.851365				2.15537
51	P0A6F5	P0A6F5	60 kDa chaperonin	groL	>sp|P0A6F5|CH60_ECOLI 60 kDa chaperonin OS=Escherichia coli (strain K12) GN=groL PE=1 SV=2	1	RNVVLDKSFGAPTITKDGVSVAREIELEDKF	4.00248e-64	187.89	_SFGAPTITK(ac)DGVSVAR_	2	824.439	-1.073			1.74049	1.66705			1.55718	1.53721
117	P0A6F5	P0A6F5	60 kDa chaperonin	groL	>sp|P0A6F5|CH60_ECOLI 60 kDa chaperonin OS=Escherichia coli (strain K12) GN=groL PE=1 SV=2	1	EGLKAVAAGMNPMDLKRGIDKAVTAAVEELK	5.31265e-69	211.67	_AVAAGM(ox)NPM(ox)DLK(ac)R_	2	724.355	-1.7519	3.07019		1.84585	1.4416	8.81452		1.5295	1.51739
55	P0A6F9	P0A6F9	10 kDa chaperonin	groS	>sp|P0A6F9|CH10_ECOLI 10 kDa chaperonin OS=Escherichia coli (strain K12) GN=groS PE=1 SV=1	1	VLAVGNGRILENGEVKPLDVKVGDIVIFNDG	8.9607e-16	115.91	_ILENGEVK(ac)PLDVK_	2	748.422	1.7197			2.26473	1.44719			2.56379	1.93165
82	P09372	P09372	Protein grpE	grpE	>sp|P09372|GRPE_ECOLI Protein grpE OS=Escherichia coli (strain K12) GN=grpE PE=1 SV=1	1	AEMENLRRRTELDIEKAHKFALEKFINELLP	5.37514e-22	153.97	_TELDIEK(ac)AHK_	3	409.219	1.1126		5.12846	3.91024	3.38181		3.08337	4.33433	3.79022
85	P09372	P09372	Protein grpE	grpE	>sp|P09372|GRPE_ECOLI Protein grpE OS=Escherichia coli (strain K12) GN=grpE PE=1 SV=1	1	ENLRRRTELDIEKAHKFALEKFINELLPVID	0.000162887	68.016	_AHK(ac)FALEK_	2	493.277	-2.452		9.29949				3.00515
43	P09372	P09372	Protein grpE	grpE	>sp|P09372|GRPE_ECOLI Protein grpE OS=Escherichia coli (strain K12) GN=grpE PE=1 SV=1	1	VEPEASAEQVDPRDEKVANLEAQLAEAQTRE	9.01244e-24	126	_DEK(ac)VANLEAQLAEAQTR_	3	643.329	-0.28139				2.22308				1.87678
14	P0AC59	P0AC59	Glutaredoxin-2	grxB	>sp|P0AC59|GLRX2_ECOLI Glutaredoxin-2 OS=Escherichia coli (strain K12) GN=grxB PE=1 SV=1	1	__MKLYIYDHCPYCLKARMIFGLKNIPVELH	2.1021e-14	105.03	_LYIYDHCPYCLK(ac)AR_	3	638.639	-2.9395	3.45726			3.96443	11.0512			4.82526
99	P0AC59	P0AC59	Glutaredoxin-2	grxB	>sp|P0AC59|GLRX2_ECOLI Glutaredoxin-2 OS=Escherichia coli (strain K12) GN=grxB PE=1 SV=1	1	PAIEEWLRKVNGYANKLLLPRFAKSAFDEFS	1.76204e-05	73.435	_VNGYANK(ac)LLLPR_	2	700.406	-0.59322	1.40657				4.07328
107	P0AC59	P0AC59	Glutaredoxin-2	grxB	>sp|P0AC59|GLRX2_ECOLI Glutaredoxin-2 OS=Escherichia coli (strain K12) GN=grxB PE=1 SV=1	1	KVNGYANKLLLPRFAKSAFDEFSTPAARKYF	5.07241e-43	157.03	_FAK(ac)SAFDEFSTPAARK_	3	605.641	2.4562	2.98347		0.721523	1.25174	9.62328		2.2914	3.57374
75	P0AC59	P0AC59	Glutaredoxin-2	grxB	>sp|P0AC59|GLRX2_ECOLI Glutaredoxin-2 OS=Escherichia coli (strain K12) GN=grxB PE=1 SV=1	1	PESMDIVHYVDKLDGKPLLTGKRSPAIEEWL	5.87377e-05	65.842	_LDGK(ac)PLLTGK_	2	542.324	0.099026	1.44585			1.12437	3.73774			2.67438
156	P0AC59	P0AC59	Glutaredoxin-2	grxB	>sp|P0AC59|GLRX2_ECOLI Glutaredoxin-2 OS=Escherichia coli (strain K12) GN=grxB PE=1 SV=1	1	DGLIKNISDDLRALDKLIVKPNAVNGELSED	8.55142e-40	120.12	_ALDK(ac)LIVK_	2	471.305	-1.0002			0.592697	0.520975			3.26767	2.61926
53	P0AC59	P0AC59	Glutaredoxin-2	grxB	>sp|P0AC59|GLRX2_ECOLI Glutaredoxin-2 OS=Escherichia coli (strain K12) GN=grxB PE=1 SV=1	1	TPTRMVGQKQVPILQKDDSRYMPESMDIVHY	4.60811e-09	105.17	_QVPILQK(ac)DDSR_	2	670.862	0.14323	1.08426	0.921465	0.93143	0.993445	3.59195	2.9021	1.87556	2.47872
71	P0AC59	P0AC59	Glutaredoxin-2	grxB	>sp|P0AC59|GLRX2_ECOLI Glutaredoxin-2 OS=Escherichia coli (strain K12) GN=grxB PE=1 SV=1	1	SRYMPESMDIVHYVDKLDGKPLLTGKRSPAI	1.10107e-33	138.08	_YMPESMDIVHYVDK(ac)LDGK_	3	728.011	1.593			0.680544	0.771706			2.35737	2.38919
125	P0AC59	P0AC59	Glutaredoxin-2	grxB	>sp|P0AC59|GLRX2_ECOLI Glutaredoxin-2 OS=Escherichia coli (strain K12) GN=grxB PE=1 SV=1	1	FDEFSTPAARKYFVDKKEASAGNFADLLAHS	0.000481283	88.734	_YFVDK(ac)K_	2	421.226	-0.94661	1.62214	2.30758	0.697295	1.09395	3.94041	2.3773	2.21491	2.23605
9	P0AC62	P0AC62	Glutaredoxin-3	grxC	>sp|P0AC62|GLRX3_ECOLI Glutaredoxin-3 OS=Escherichia coli (strain K12) GN=grxC PE=1 SV=2	1	_______MANVEIYTKETCPYCHRAKALLSS	2.89046e-165	274.56	_ANVEIYTK(ac)ETCPYCHR_	3	694.984	-1.3573	2.86927			3.82589	8.86415			6.72424
46	P0AC62	P0AC62	Glutaredoxin-3	grxC	>sp|P0AC62|GLRX3_ECOLI Glutaredoxin-3 OS=Escherichia coli (strain K12) GN=grxC PE=1 SV=2	1	ELPIDGNAAKREEMIKRSGRTTVPQIFIDAQ	0.00496013	51.572	_EEMIK(ac)R_	2	424.221	1.8152				2.38346				2.52362
40	P0AC62	P0AC62	Glutaredoxin-3	grxC	>sp|P0AC62|GLRX3_ECOLI Glutaredoxin-3 OS=Escherichia coli (strain K12) GN=grxC PE=1 SV=2	1	KGVSFQELPIDGNAAKREEMIKRSGRTTVPQ	1.61127e-16	94.057	_GVSFQELPIDGNAAK(ac)REEM(ox)IK_	3	797.406	-0.45422			2.7554				1.99888
101	P0AC69	P0AC69	Glutaredoxin-4	grxD	>sp|P0AC69|GLRX4_ECOLI Glutaredoxin-4 OS=Escherichia coli (strain K12) GN=grxD PE=1 SV=1	1	IVIEMYQRGELQQLIKETAAKYKSEEPDAE_	8.34379e-51	193.16	_GELQQLIK(ac)ETAAK_	2	735.912	3.4678				1.70068				2.58435
7	P0AC69	P0AC69	Glutaredoxin-4	grxD	>sp|P0AC69|GLRX4_ECOLI Glutaredoxin-4 OS=Escherichia coli (strain K12) GN=grxD PE=1 SV=1	1	_________MSTTIEKIQRQIAENPILLYMK	5.37473e-18	155.42	_STTIEK(ac)IQR_	2	559.314	0.8819	3.57431	1.29406	1.89697	1.46664	3.78014	1.47067	1.75142	1.93539
17	P04425	P04425	Glutathione synthetase	gshB	>sp|P04425|GSHB_ECOLI Glutathione synthetase OS=Escherichia coli (strain K12) GN=gshB PE=1 SV=1	1	IKLGIVMDPIANINIKKDSSFAMLLEAQRRG	5.48286e-10	90.731	_LGIVMDPIANINIK(ac)K_	3	560.995	-0.21016				1.67181				2.69246
2	P0A9D2	P0A9D2	Glutathione S-transferase GstA	gstA	>sp|P0A9D2|GSTA_ECOLI Glutathione S-transferase GstA OS=Escherichia coli (strain K12) GN=gstA PE=1 SV=1	1	______________MKLFYKPGACSLASHIT	0.00604006	47.907	_MK(ac)LFYK_	2	436.241	0.20082			1.97962	1.49768			2.81095	3.49954
82	P0ACA7	P0ACA7	Glutathione S-transferase GstB	gstB	>sp|P0ACA7|GSTB_ECOLI Glutathione S-transferase GstB OS=Escherichia coli (strain K12) GN=gstB PE=1 SV=1	1	ESNAIVRYLAAQYGQKRLWIDSPARRAEAEK	3.63218e-11	126.07	_YLAAQYGQK(ac)R_	2	620.328	1.8066	2.56478	1.9406	1.33323		4.90427	2.97228	2.75949
7	P04079	P04079	GMP synthase [glutamine-hydrolyzing]	guaA	>sp|P04079|GUAA_ECOLI GMP synthase [glutamine-hydrolyzing] OS=Escherichia coli (strain K12) GN=guaA PE=1 SV=1	1	_________MTENIHKHRILILDFGSQYTQL	6.09712e-05	76.827	_TENIHK(ac)HR_	3	359.525	0.87395	1.53205				5.77335
381	P04079	P04079	GMP synthase [glutamine-hydrolyzing]	guaA	>sp|P04079|GUAA_ECOLI GMP synthase [glutamine-hydrolyzing] OS=Escherichia coli (strain K12) GN=guaA PE=1 SV=1	1	KEMKMGLVEPLKELFKDEVRKIGLELGLPYD	7.03233e-09	125.48	_ELFK(ac)DEVRK_	3	402.556	-0.4167	2.77789	1.51719	1.44705	1.82381	4.9427	2.12387	2.47613	3.14414
417	P04079	P04079	GMP synthase [glutamine-hydrolyzing]	guaA	>sp|P04079|GUAA_ECOLI GMP synthase [glutamine-hydrolyzing] OS=Escherichia coli (strain K12) GN=guaA PE=1 SV=1	1	PFPGPGLGVRVLGEVKKEYCDLLRRADAIFI	0.00291012	40.987	_VLGEVK(ac)K_	2	407.755	2.6494			0.886212	1.46602			2.23364	2.32534
174	P0ADG7	P0ADG7	Inosine-5'-monophosphate dehydrogenase	guaB	>sp|P0ADG7|IMDH_ECOLI Inosine-5'-monophosphate dehydrogenase OS=Escherichia coli (strain K12) GN=guaB PE=1 SV=1	1	LVTVREGEAREVVLAKMHEKRVEKALVVDDE	2.00177e-07	109.6	_EVVLAK(ac)MHEK_	3	409.225	0.36456		1.68727				3.42491
411	P0ADG7	P0ADG7	Inosine-5'-monophosphate dehydrogenase	guaB	>sp|P0ADG7|IMDH_ECOLI Inosine-5'-monophosphate dehydrogenase OS=Escherichia coli (strain K12) GN=guaB PE=1 SV=1	1	KGSSDRYFQSDNAADKLVPEGIEGRVAYKGR	1.7595e-228	305.51	_YFQSDNAADK(ac)LVPEGIEGR_	2	1076.02	1.1092	2.94938		1.32595	2.2056	6.60503		1.57375	2.52835
428	P0ADG7	P0ADG7	Inosine-5'-monophosphate dehydrogenase	guaB	>sp|P0ADG7|IMDH_ECOLI Inosine-5'-monophosphate dehydrogenase OS=Escherichia coli (strain K12) GN=guaB PE=1 SV=1	1	VPEGIEGRVAYKGRLKEIIHQQMGGLRSCMG	4.64124e-34	160.38	_LK(ac)EIIHQQM(ox)GGLR_	3	527.624	-0.089912	1.71651	1.67319	2.24309	2.69293	3.82098	1.87563	1.85073	2.78213
203	P0ADG7	P0ADG7	Inosine-5'-monophosphate dehydrogenase	guaB	>sp|P0ADG7|IMDH_ECOLI Inosine-5'-monophosphate dehydrogenase OS=Escherichia coli (strain K12) GN=guaB PE=1 SV=1	1	DEFHLIGMITVKDFQKAERKPNACKDEQGRL	1.66434e-09	141.52	_DFQK(ac)AER_	2	468.233	-0.12997	3.00577	1.56897	1.46722	2.59525	4.02295	1.99063	1.51389	2.32634
110	P0ADG7	P0ADG7	Inosine-5'-monophosphate dehydrogenase	guaB	>sp|P0ADG7|IMDH_ECOLI Inosine-5'-monophosphate dehydrogenase OS=Escherichia coli (strain K12) GN=guaB PE=1 SV=1	1	TDPQTVLPTTTLREVKELTERNGFAGYPVVT	1.05993e-10	147.2	_EVK(ac)ELTER_	2	523.28	-1.0183	1.29294	0.648605	1.49324	1.67833	2.6579	1.61711	1.87879	2.03204
156	P0ADG7	P0ADG7	Inosine-5'-monophosphate dehydrogenase	guaB	>sp|P0ADG7|IMDH_ECOLI Inosine-5'-monophosphate dehydrogenase OS=Escherichia coli (strain K12) GN=guaB PE=1 SV=1	1	FVTDLNQPVSVYMTPKERLVTVREGEAREVV	4.30897e-07	61.648	_FVTDLNQPVSVYMTPK(ac)ER_	3	722.702	0.82329			1.333
12	P60560	P60560	GMP reductase	guaC	>sp|P60560|GUAC_ECOLI GMP reductase OS=Escherichia coli (strain K12) GN=guaC PE=1 SV=1	1	____MRIEEDLKLGFKDVLIRPKRSTLKSRS	1.49683e-05	80.763	_LGFK(ac)DVLIRPK_	3	443.275	0.84901			1.1553	1.14041			2.57928	2.51364
294	P60560	P60560	GMP reductase	guaC	>sp|P60560|GUAC_ECOLI GMP reductase OS=Escherichia coli (strain K12) GN=guaC PE=1 SV=1	1	VGGVAEYRAAEGKTVKLPLRGPVENTARDIL	0.00214055	46.426	_TVK(ac)LPLR_	2	434.784	-1.14			2.19707				1.85292
291	P17115	P17115	Arabinose 5-phosphate isomerase GutQ	gutQ	>sp|P17115|GUTQ_ECOLI Arabinose 5-phosphate isomerase GutQ OS=Escherichia coli (strain K12) GN=gutQ PE=1 SV=3	1	LQSQSRAIDAKEILMKRKITAAPVVDENGKL	0.0066251	44.611	_EILM(ox)K(ac)R_	2	424.239	1.7025			1.76026				1.47239
516	P0AES4	P0AES4	DNA gyrase subunit A	gyrA	>sp|P0AES4|GYRA_ECOLI DNA gyrase subunit A OS=Escherichia coli (strain K12) GN=gyrA PE=1 SV=1	1	VIREELELVREQFGDKRRTEITANSADINLE	0.0003888	85.212	_EQFGDK(ac)R_	2	461.225	1.2108				0.793682				3.52685
465	P0AES4	P0AES4	DNA gyrase subunit A	gyrA	>sp|P0AES4|GYRA_ECOLI DNA gyrase subunit A OS=Escherichia coli (strain K12) GN=gyrA PE=1 SV=1	1	LTEQQAQAILDLRLQKLTGLEHEKLLDEYKE	6.52555e-23	149.23	_LQK(ac)LTGLEHEK_	3	446.586	-1.0542	1.51922		1.442	1.40435	2.51228		3.14676	3.78748
282	P0AES4	P0AES4	DNA gyrase subunit A	gyrA	>sp|P0AES4|GYRA_ECOLI DNA gyrase subunit A OS=Escherichia coli (strain K12) GN=gyrA PE=1 SV=1	1	QVNKARLIEKIAELVKEKRVEGISALRDESD	0.000221113	64.297	_IAELVK(ac)EK_	2	486.292	-0.57098			1.81121	1.38997			3.38955	2.71404
239	P0AES4	P0AES4	DNA gyrase subunit A	gyrA	>sp|P0AES4|GYRA_ECOLI DNA gyrase subunit A OS=Escherichia coli (strain K12) GN=gyrA PE=1 SV=1	1	NGRRGIEEAYRTGRGKVYIRARAEVEVDAKT	0.00372161	66.994	_GK(ac)VYIR_	2	389.235	2.5437				0.930093				2.06221
671	P0AES4	P0AES4	DNA gyrase subunit A	gyrA	>sp|P0AES4|GYRA_ECOLI DNA gyrase subunit A OS=Escherichia coli (strain K12) GN=gyrA PE=1 SV=1	1	KKTVLTEFNRLRTAGKVAIKLVDGDELIGVD	0.000225138	64.04	_TAGK(ac)VAIK_	2	415.261	2.6508			1.36807				2.01513
473	P0AES4	P0AES4	DNA gyrase subunit A	gyrA	>sp|P0AES4|GYRA_ECOLI DNA gyrase subunit A OS=Escherichia coli (strain K12) GN=gyrA PE=1 SV=1	1	ILDLRLQKLTGLEHEKLLDEYKELLDQIAEL	3.03692e-24	129.93	_LTGLEHEK(ac)LLDEYK_	3	577.305	1.0701		1.76043		0.988303		1.80876		1.98627
231	P0AES6	P0AES6	DNA gyrase subunit B	gyrB	>sp|P0AES6|GYRB_ECOLI DNA gyrase subunit B OS=Escherichia coli (strain K12) GN=gyrB PE=1 SV=2	1	FHYEGGIKAFVEYLNKNKTPIHPNIFYFSTE	4.05838e-10	118.18	_AFVEYLNK(ac)NK_	3	423.228	0.34339		2.71267				4.35129
339	P0AES6	P0AES6	DNA gyrase subunit B	gyrB	>sp|P0AES6|GYRB_ECOLI DNA gyrase subunit B OS=Escherichia coli (strain K12) GN=gyrB PE=1 SV=2	1	SVKVPDPKFSSQTKDKLVSSEVKSAVEQQMN	2.11812e-05	93.096	_DK(ac)LVSSEVK_	2	523.79	4.0633		1.97605				2.51663
592	P0AES6	P0AES6	DNA gyrase subunit B	gyrB	>sp|P0AES6|GYRB_ECOLI DNA gyrase subunit B OS=Escherichia coli (strain K12) GN=gyrB PE=1 SV=2	1	GEALEKLVSEYNATQKMINRMERRYPKAMLK	4.74002e-15	111.72	_LVSEYNATQK(ac)M(ox)INR_	2	862.935	0.19818		1.40991	1.35694			1.83407	2.45775
112	P31658	P31658	Molecular chaperone Hsp31 and glyoxalase 3	hchA	>sp|P31658|HCHA_ECOLI Molecular chaperone Hsp31 and glyoxalase 3 OS=Escherichia coli (strain K12) GN=hchA PE=1 SV=3	1	ISGLMTKFEYWAMPHKDEKVMPFFEQHKSLF	8.63136e-13	109	_FEYWAM(ox)PHK(ac)DEK_	3	546.913	-0.037208	3.32167		1.45684	1.82836	8.22841		2.86278	3.67388
115	P31658	P31658	Molecular chaperone Hsp31 and glyoxalase 3	hchA	>sp|P31658|HCHA_ECOLI Molecular chaperone Hsp31 and glyoxalase 3 OS=Escherichia coli (strain K12) GN=hchA PE=1 SV=3	1	LMTKFEYWAMPHKDEKVMPFFEQHKSLFRNP	9.14622e-13	108.72	_DEK(ac)VMPFFEQHK_	3	526.254	-1.5228			0.95184	0.796952			2.58878	2.49805
124	P31658	P31658	Molecular chaperone Hsp31 and glyoxalase 3	hchA	>sp|P31658|HCHA_ECOLI Molecular chaperone Hsp31 and glyoxalase 3 OS=Escherichia coli (strain K12) GN=hchA PE=1 SV=3	1	MPHKDEKVMPFFEQHKSLFRNPKKLADVVAS	5.70642e-06	76.262	_VMPFFEQHK(ac)SLFR_	3	569.961	-1.4021				1.65733				2.03403
96	P0AES9	P0AES9	Chaperone-like protein hdeA	hdeA	>sp|P0AES9|HDEA_ECOLI Chaperone-like protein hdeA OS=Escherichia coli (strain K12) GN=hdeA PE=1 SV=1	1	PAIVQACTQDKQANFKDKVKGEWDKIKKDM_	0.000363036	91.853	_QANFK(ac)DK_	2	446.73	-2.8218			1.77314				1.21295
105	P0AES9	P0AES9	Chaperone-like protein hdeA	hdeA	>sp|P0AES9|HDEA_ECOLI Chaperone-like protein hdeA OS=Escherichia coli (strain K12) GN=hdeA PE=1 SV=1	1	DKQANFKDKVKGEWDKIKKDM__________	0.000174948	112.94	_GEWDK(ac)IK_	2	459.24	-2.1459			1.24635	0.510535			1.45368	0.544416
88	P0AET2	P0AET2	Protein hdeB	hdeB	>sp|P0AET2|HDEB_ECOLI Protein hdeB OS=Escherichia coli (strain K12) GN=hdeB PE=1 SV=1	1	NETDLTQIPKVIEYCKKNPQKNLYTFKNQAS	0.000448327	77.674	_VIEYCK(ac)K_	2	491.257	-0.31607			1.72353	0.544338			2.16676	0.657572
208	P0AET8	P0AET8	7-alpha-hydroxysteroid dehydrogenase	hdhA	>sp|P0AET8|HDHA_ECOLI 7-alpha-hydroxysteroid dehydrogenase OS=Escherichia coli (strain K12) GN=hdhA PE=1 SV=1	1	LTDALKSVITPEIEQKMLQHTPIRRLGQPQD	5.29713e-25	115.34	_SVITPEIEQK(ac)MLQHTPIR_	3	721.393	3.6327				2.83292				1.05932
213	P0ACB2	P0ACB2	Delta-aminolevulinic acid dehydratase	hemB	>sp|P0ACB2|HEM2_ECOLI Delta-aminolevulinic acid dehydratase OS=Escherichia coli (strain K12) GN=hemB PE=1 SV=2	1	SSFYGPFREAAGSALKGDRKSYQMNPMNRRE	0.0258609	42.209	_EAAGSALK(ac)GDRK_	3	415.558	2.3615				2.77394				2.68548
217	P0ACB2	P0ACB2	Delta-aminolevulinic acid dehydratase	hemB	>sp|P0ACB2|HEM2_ECOLI Delta-aminolevulinic acid dehydratase OS=Escherichia coli (strain K12) GN=hemB PE=1 SV=2	1	GPFREAAGSALKGDRKSYQMNPMNRREAIRE	2.40054e-07	108.7	_K(ac)SYQM(ox)NPM(ox)NR_	2	671.798	-2.5319			2.02442	2.19877			1.77517	2.75781
5	P29680	P29680	Uroporphyrinogen decarboxylase	hemE	>sp|P29680|DCUP_ECOLI Uroporphyrinogen decarboxylase OS=Escherichia coli (strain K12) GN=hemE PE=3 SV=3	1	___________MTELKNDRYLRALLRQPVDV	0.0164205	42.718	_TELK(ac)NDRYLR_	3	450.577	0.15646		5.07097				3.71454
134	P23893	P23893	Glutamate-1-semialdehyde 2,1-aminomutase	hemL	>sp|P23893|GSA_ECOLI Glutamate-1-semialdehyde 2,1-aminomutase OS=Escherichia coli (strain K12) GN=hemL PE=1 SV=2	1	TMSAIRLARGFTGRDKIIKFEGCYHGHADCL	0.0067904	49.5	_GFTGRDK(ac)IIK_	3	392.896	1.2787		3.15121				2.78904
29	P09127	P09127	Putative uroporphyrinogen-III C-methyltransferase	hemX	>sp|P09127|HEMX_ECOLI Putative uroporphyrinogen-III C-methyltransferase OS=Escherichia coli (strain K12) GN=hemX PE=1 SV=1	1	TREAVDTTSQPVATEKKSKNNTALILSAVAI	9.01884e-64	192.4	_EAVDTTSQPVATEK(ac)K_	2	823.418	3.1607			1.92127	1.13731			3.23066	2.31661
178	P0ACB7	P0ACB7	Protein hemY	hemY	>sp|P0ACB7|HEMY_ECOLI Protein hemY OS=Escherichia coli (strain K12) GN=hemY PE=1 SV=1	1	QLARNENHAARHGVDKLLEVTPRHPEVLRLA	1.3148e-06	84.365	_HGVDK(ac)LLEVTPR_	3	469.265	4.9921		0.843063				1.87994
315	P0ACB7	P0ACB7	Protein hemY	hemY	>sp|P0ACB7|HEMY_ECOLI Protein hemY OS=Escherichia coli (strain K12) GN=hemY PE=1 SV=1	1	LPIPRLKTNNPEQLEKVLRQQIKNVGDRPLL	8.7418e-41	169.62	_TNNPEQLEK(ac)VLR_	2	741.899	2.3535		1.12273	1.29501	1.01262		2.12611	1.8659	1.59021
250	P06987	P06987	Histidine biosynthesis bifunctional protein HisB;Histidinol-phosphatase;Imidazoleglycerol-phosphate dehydratase	hisB	>sp|P06987|HIS7_ECOLI Histidine biosynthesis bifunctional protein HisB OS=Escherichia coli (strain K12) GN=hisB PE=1 SV=1	1	TGLALGEALKIALGDKRGICRFGFVLPMDEC	0.000216161	104.21	_IALGDK(ac)R_	2	407.743	-1.767	1.84782	1.54733			1.67422	1.522
420	P06988	P06988	Histidinol dehydrogenase	hisD	>sp|P06988|HISX_ECOLI Histidinol dehydrogenase OS=Escherichia coli (strain K12) GN=hisD PE=1 SV=5	1	STIETLAAAERLTAHKNAVTLRVNALKEQA_	2.01669e-07	86.313	_LTAHK(ac)NAVTLR_	3	422.582	0.17112	1.80232	1.92267			5.96309	3.9229
91	P60664	P60664	Imidazole glycerol phosphate synthase subunit HisF	hisF	>sp|P60664|HIS6_ECOLI Imidazole glycerol phosphate synthase subunit HisF OS=Escherichia coli (strain K12) GN=hisF PE=1 SV=1	1	PFCVAGGIKSLEDAAKILSFGADKISINSPA	1.07054e-10	98.694	_SLEDAAK(ac)ILSFGADK_	3	536.282	1.8983			0.856603				2.59298
142	P60757	P60757	ATP phosphoribosyltransferase	hisG	>sp|P60757|HIS1_ECOLI ATP phosphoribosyltransferase OS=Escherichia coli (strain K12) GN=hisG PE=1 SV=1	1	IATSYPHLLKRYLDQKGISFKSCLLNGSVEV	2.05124e-10	122.51	_YLDQK(ac)GISFK_	2	620.832	0.7492	1.29041				8.36266
192	P60757	P60757	ATP phosphoribosyltransferase	hisG	>sp|P60757|HIS1_ECOLI ATP phosphoribosyltransferase OS=Escherichia coli (strain K12) GN=hisG PE=1 SV=1	1	LEANGLREVEVIYRSKACLIQRDGEMEESKQ	6.18689e-06	108.98	_SK(ac)ACLIQR_	2	509.279	2.3256				1.42753				2.75644
13	P60757	P60757	ATP phosphoribosyltransferase	hisG	>sp|P60757|HIS1_ECOLI ATP phosphoribosyltransferase OS=Escherichia coli (strain K12) GN=hisG PE=1 SV=1	1	___MTDNTRLRIAMQKSGRLSDDSRELLARC	6.68959e-06	101.54	_IAMQK(ac)SGR_	2	466.753	2.3224		1.31994		2.04502		2.42113		2.47349
191	P60906	P60906	Histidine--tRNA ligase	hisS	>sp|P60906|SYH_ECOLI Histidine--tRNA ligase OS=Escherichia coli (strain K12) GN=hisS PE=1 SV=2	1	NYRDALVAFLEQHKEKLDEDCKRRMYTNPLR	1.30608e-05	95.573	_EK(ac)LDEDCK_	2	539.74	-0.22549			1.26733	2.04243			2.40945	2.59407
135	P67910	P67910	ADP-L-glycero-D-manno-heptose-6-epimerase	hldD	>sp|P67910|HLDD_ECOLI ADP-L-glycero-D-manno-heptose-6-epimerase OS=Escherichia coli (strain K12) GN=hldD PE=1 SV=1	1	YGGRTSDFIESREYEKPLNVYGYSKFLFDEY	8.80716e-34	154.65	_EYEK(ac)PLNVYGYSK_	2	816.401	-1.079				2.27016				3.55267
267	P67910	P67910	ADP-L-glycero-D-manno-heptose-6-epimerase	hldD	>sp|P67910|HLDD_ECOLI ADP-L-glycero-D-manno-heptose-6-epimerase OS=Escherichia coli (strain K12) GN=hldD PE=1 SV=1	1	AYHKKGQIEYIPFPDKLKGRYQAFTQADLTN	4.53811e-06	78.486	_GQIEYIPFPDK(ac)LK_	3	530.624	-0.0025998			1.43717	1.2416			3.77434	3.08341
34	P67910	P67910	ADP-L-glycero-D-manno-heptose-6-epimerase	hldD	>sp|P67910|HLDD_ECOLI ADP-L-glycero-D-manno-heptose-6-epimerase OS=Escherichia coli (strain K12) GN=hldD PE=1 SV=1	1	LNDKGITDILVVDNLKDGTKFVNLVDLNIAD	8.05716e-16	107.07	_GITDILVVDNLK(ac)DGTK_	3	581.656	3.7658				1.49902				2.86019
290	P67910	P67910	ADP-L-glycero-D-manno-heptose-6-epimerase	hldD	>sp|P67910|HLDD_ECOLI ADP-L-glycero-D-manno-heptose-6-epimerase OS=Escherichia coli (strain K12) GN=hldD PE=1 SV=1	1	FTQADLTNLRAAGYDKPFKTVAEGVTEYMAW	7.00259e-06	98.249	_AAGYDK(ac)PFK_	2	519.766	0.57871		2.28926				2.59565
208	P67910	P67910	ADP-L-glycero-D-manno-heptose-6-epimerase	hldD	>sp|P67910|HLDD_ECOLI ADP-L-glycero-D-manno-heptose-6-epimerase OS=Escherichia coli (strain K12) GN=hldD PE=1 SV=1	1	NNGESPKLFEGSENFKRDFVYVGDVADVNLW	1.12992e-14	129.16	_LFEGSENFK(ac)R_	2	634.817	-1.3997		1.09897	1.16481			2.65829	2.12197
207	P76658	P76658	Bifunctional protein HldE;D-beta-D-heptose 7-phosphate kinase;D-beta-D-heptose 1-phosphate adenosyltransferase	hldE	>sp|P76658|HLDE_ECOLI Bifunctional protein HldE OS=Escherichia coli (strain K12) GN=hldE PE=1 SV=1	1	LTPNLSEFEAVVGKCKTEEEIVERGMKLIAD	2.65234e-18	150.68	_CK(ac)TEEEIVER_	2	667.816	-2.8373		1.4832		0.996736		1.95886		2.10835
179	P76658	P76658	Bifunctional protein HldE;D-beta-D-heptose 7-phosphate kinase;D-beta-D-heptose 1-phosphate adenosyltransferase	hldE	>sp|P76658|HLDE_ECOLI Bifunctional protein HldE OS=Escherichia coli (strain K12) GN=hldE PE=1 SV=1	1	IQLARKAGVPVLIDPKGTDFERYRGATLLTP	0.000214861	47.545	_AGVPVLIDPK(ac)GTDFER_	3	585.981	1.633			2.21468	2.513			1.73402	1.72414
128	P0ACF8	P0ACF8	DNA-binding protein H-NS	hns	>sp|P0ACF8|HNS_ECOLI DNA-binding protein H-NS OS=Escherichia coli (strain K12) GN=hns PE=1 SV=2	1	GRTPAVIKKAMDEQGKSLDDFLIKQ______	2.31324e-44	166.35	_AMDEQGK(ac)SLDDFLIK_	3	584.622	-3.8563			5.03069	5.59951			3.25871	3.2121
6	P0ACF8	P0ACF8	DNA-binding protein H-NS	hns	>sp|P0ACF8|HNS_ECOLI DNA-binding protein H-NS OS=Escherichia coli (strain K12) GN=hns PE=1 SV=2	1	__________MSEALKILNNIRTLRAQAREC	1.12162e-22	146.16	_SEALK(ac)ILNNIR_	3	438.258	-0.015944			9.94097	6.95855			1.56649	1.24815
57	P0ACF8	P0ACF8	DNA-binding protein H-NS	hns	>sp|P0ACF8|HNS_ECOLI DNA-binding protein H-NS OS=Escherichia coli (strain K12) GN=hns PE=1 SV=2	1	EEESAAAAEVEERTRKLQQYREMLIADGIDP	0.00215398	77.944	_K(ac)LQQYR_	2	439.248	2.125			7.8489				1.33141
136	P0ACF8	P0ACF8	DNA-binding protein H-NS	hns	>sp|P0ACF8|HNS_ECOLI DNA-binding protein H-NS OS=Escherichia coli (strain K12) GN=hns PE=1 SV=2	1	KAMDEQGKSLDDFLIKQ______________	5.41803e-05	66.692	_SLDDFLIK(ac)Q_	2	560.798	-1.7003				8.71769				1.16019
120	P0ACF8	P0ACF8	DNA-binding protein H-NS	hns	>sp|P0ACF8|HNS_ECOLI DNA-binding protein H-NS OS=Escherichia coli (strain K12) GN=hns PE=1 SV=2	1	ETKTWTGQGRTPAVIKKAMDEQGKSLDDFLI	0.00120521	57.281	_TPAVIK(ac)K_	2	399.758	1.5079			11.4863	5.89708			1.0709	0.565965
23	P0AFX0	P0AFX0	Ribosome hibernation promoting factor	hpf	>sp|P0AFX0|HPF_ECOLI Ribosome hibernation promoting factor OS=Escherichia coli (strain K12) GN=hpf PE=1 SV=1	1	NNVEITEALREFVTAKFAKLEQYFDRINQVY	1.22493e-05	96.342	_EFVTAK(ac)FAK_	2	541.798	2.3216				0.885861				2.77639
26	P0AFX0	P0AFX0	Ribosome hibernation promoting factor	hpf	>sp|P0AFX0|HPF_ECOLI Ribosome hibernation promoting factor OS=Escherichia coli (strain K12) GN=hpf PE=1 SV=1	1	EITEALREFVTAKFAKLEQYFDRINQVYVVL	8.96359e-15	132.32	_FAK(ac)LEQYFDR_	2	679.841	-1.2513			0.758303	1.23612			2.46658	2.98115
1088	P43329	P43329	ATP-dependent RNA helicase hrpA	hrpA	>sp|P43329|HRPA_ECOLI ATP-dependent RNA helicase hrpA OS=Escherichia coli (strain K12) GN=hrpA PE=3 SV=3	1	LLLLNIPSPIKYLHEKLPNKAKLGLYFNPYG	2.81355e-05	73.985	_YLHEK(ac)LPNK_	3	395.221	-0.3701		3.38582				2.89642
309	P0A6Z1	P0A6Z1	Chaperone protein HscA	hscA	>sp|P0A6Z1|HSCA_ECOLI Chaperone protein HscA OS=Escherichia coli (strain K12) GN=hscA PE=1 SV=1	1	EISREQFNELIAPLVKRTLLACRRALKDAGV	7.81751e-10	97.551	_EQFNELIAPLVK(ac)R_	3	533.635	2.1681				1.35158				2.83163
156	P0A6L9	P0A6L9	Co-chaperone protein HscB	hscB	>sp|P0A6L9|HSCB_ECOLI Co-chaperone protein HscB OS=Escherichia coli (strain K12) GN=hscB PE=1 SV=1	1	WDAAADTVRKLRFLDKLRSSAEQLEEKLLDF	0.00380602	65.897	_FLDK(ac)LR_	2	417.248	1.6191				1.40528				2.58908
72	P0A6H5	P0A6H5	ATP-dependent protease ATPase subunit HslU	hslU	>sp|P0A6H5|HSLU_ECOLI ATP-dependent protease ATPase subunit HslU OS=Escherichia coli (strain K12) GN=hslU PE=1 SV=1	1	GPTGVGKTEIARRLAKLANAPFIKVEATKFT	1.36037e-11	108.37	_RLAK(ac)LANAPFIK_	3	461.954	0.2442	2.10876		1.16447		5.8957		3.90028
118	P0A6H5	P0A6H5	ATP-dependent protease ATPase subunit HslU	hslU	>sp|P0A6H5|HSLU_ECOLI ATP-dependent protease ATPase subunit HslU OS=Escherichia coli (strain K12) GN=hslU PE=1 SV=1	1	LTDAAVKMVRVQAIEKNRYRAEELAEERILD	2.17161e-05	88.948	_VQAIEK(ac)NR_	2	500.283	1.9773				1.16897				2.30601
109	P0A6H5	P0A6H5	ATP-dependent protease ATPase subunit HslU	hslU	>sp|P0A6H5|HSLU_ECOLI ATP-dependent protease ATPase subunit HslU OS=Escherichia coli (strain K12) GN=hslU PE=1 SV=1	1	KEVDSIIRDLTDAAVKMVRVQAIEKNRYRAE	7.54502e-13	126.19	_DLTDAAVK(ac)M(ox)VR_	2	638.832	-0.087098			1.96887				1.98039
45	P0A6Z3	P0A6Z3	Chaperone protein htpG	htpG	>sp|P0A6Z3|HTPG_ECOLI Chaperone protein htpG OS=Escherichia coli (strain K12) GN=htpG PE=1 SV=1	1	IFLRELISNASDAADKLRFRALSNPDLYEGD	2.60651e-37	154.07	_ELISNASDAADK(ac)LR_	2	772.899	3.345			1.72418				3.73104
362	P0A6Z3	P0A6Z3	Chaperone protein htpG	htpG	>sp|P0A6Z3|HTPG_ECOLI Chaperone protein htpG OS=Escherichia coli (strain K12) GN=htpG PE=1 SV=1	1	NLRNALTKRVLQMLEKLAKDDAEKYQTFWQQ	5.44243e-06	79.659	_VLQM(ox)LEK(ac)LAK_	2	615.86	-1.2151	2.04187		1.35488	0.829244	8.0416		3.11064	2.39979
354	P0A6Z3	P0A6Z3	Chaperone protein htpG	htpG	>sp|P0A6Z3|HTPG_ECOLI Chaperone protein htpG OS=Escherichia coli (strain K12) GN=htpG PE=1 SV=1	1	LQDSTVTRNLRNALTKRVLQMLEKLAKDDAE	0.00445871	55.441	_NALTK(ac)R_	2	372.722	-0.35096	1.44637				3.08942
238	P0A6Z3	P0A6Z3	Chaperone protein htpG	htpG	>sp|P0A6Z3|HTPG_ECOLI Chaperone protein htpG OS=Escherichia coli (strain K12) GN=htpG PE=1 SV=1	1	SWEKINKAQALWTRNKSEITDEEYKEFYKHI	5.01071e-23	150.21	_NK(ac)SEITDEEYK_	2	699.325	-0.47544	1.8836	1.11376	1.72847	1.51289	4.39382	2.48636	2.82845	2.77028
247	P0A6Z3	P0A6Z3	Chaperone protein htpG	htpG	>sp|P0A6Z3|HTPG_ECOLI Chaperone protein htpG OS=Escherichia coli (strain K12) GN=htpG PE=1 SV=1	1	ALWTRNKSEITDEEYKEFYKHIAHDFNDPLT	6.05793e-96	236.92	_SEITDEEYK(ac)EFYK_	3	574.93	-1.6144	1.46374	3.2804	1.0852	1.07998	2.80025	2.5018	1.91335	2.51688
502	P0A6Z3	P0A6Z3	Chaperone protein htpG	htpG	>sp|P0A6Z3|HTPG_ECOLI Chaperone protein htpG OS=Escherichia coli (strain K12) GN=htpG PE=1 SV=1	1	DESLEKLADEVDESAKEAEKALTPFIDRVKA	2.54396e-14	103.21	_LADEVDESAK(ac)EAEK_	2	788.373	1.0221		4.61901				2.0617
365	P0A6Z3	P0A6Z3	Chaperone protein htpG	htpG	>sp|P0A6Z3|HTPG_ECOLI Chaperone protein htpG OS=Escherichia coli (strain K12) GN=htpG PE=1 SV=1	1	NALTKRVLQMLEKLAKDDAEKYQTFWQQFGL	1.30608e-05	95.573	_LAK(ac)DDAEK_	2	466.24	1.5189		1.55702		1.08454		2.01888		1.37074
13	P0ACF0	P0ACF0	DNA-binding protein HU-alpha	hupA	>sp|P0ACF0|DBHA_ECOLI DNA-binding protein HU-alpha OS=Escherichia coli (strain K12) GN=hupA PE=1 SV=1	1	___MNKTQLIDVIAEKAELSKTQAKAALEST	6.01183e-21	114.63	_TQLIDVIAEK(ac)AELSK_	3	567.321	1.4587			1.99598	1.81615			2.30605	2.16584
67	P0ACF0	P0ACF0	DNA-binding protein HU-alpha	hupA	>sp|P0ACF0|DBHA_ECOLI DNA-binding protein HU-alpha OS=Escherichia coli (strain K12) GN=hupA PE=1 SV=1	1	VNHRAERTGRNPQTGKEIKIAAANVPAFVSG	4.86546e-24	142.85	_TGRNPQTGK(ac)EIK_	3	457.584	0.68758	28.7588	37.9874	7.01559	4.68528	3.7679	1.49787	1.97963	1.09882
18	P0ACF0	P0ACF0	DNA-binding protein HU-alpha	hupA	>sp|P0ACF0|DBHA_ECOLI DNA-binding protein HU-alpha OS=Escherichia coli (strain K12) GN=hupA PE=1 SV=1	1	KTQLIDVIAEKAELSKTQAKAALESTLAAIT	1.07884e-13	147.75	_AELSK(ac)TQAK_	2	509.282	0.14247	3.8355	4.10399	2.83208	2.0804	2.97965	1.1034	1.8794	1.54357
86	P0ACF0	P0ACF0	DNA-binding protein HU-alpha	hupA	>sp|P0ACF0|DBHA_ECOLI DNA-binding protein HU-alpha OS=Escherichia coli (strain K12) GN=hupA PE=1 SV=1	1	IAAANVPAFVSGKALKDAVK___________	0.000290823	98.392	_ALK(ac)DAVK_	2	393.74	2.0993	7.6609	7.60572	2.89287	2.74073	3.00929	1.36974	1.67375	1.28631
3	P0ACF0	P0ACF0	DNA-binding protein HU-alpha	hupA	>sp|P0ACF0|DBHA_ECOLI DNA-binding protein HU-alpha OS=Escherichia coli (strain K12) GN=hupA PE=1 SV=1	1	_____________MNKTQLIDVIAEKAELSK	8.10666e-16	116.96	_MNK(ac)TQLIDVIAEK_	2	772.921	-0.18139				1.94993				0.949402
83	P0ACF0	P0ACF0	DNA-binding protein HU-alpha	hupA	>sp|P0ACF0|DBHA_ECOLI DNA-binding protein HU-alpha OS=Escherichia coli (strain K12) GN=hupA PE=1 SV=1	1	EIKIAAANVPAFVSGKALKDAVK________	3.53283e-16	110.77	_IAAANVPAFVSGK(ac)ALK_	3	533.647	2.4264			7.96606	3.16111			1.88127	0.475518
67	P0ACF4	P0ACF4	DNA-binding protein HU-beta	hupB	>sp|P0ACF4|DBHB_ECOLI DNA-binding protein HU-beta OS=Escherichia coli (strain K12) GN=hupB PE=1 SV=1	1	VKERAARTGRNPQTGKEITIAAAKVPSFRAG	2.86766e-39	144.5	_TGRNPQTGK(ac)EITIAAAK_	3	599.999	0.0051639	19.383	35.1634	4.67718		6.42994	2.7467	2.03866
9	P0ACF4	P0ACF4	DNA-binding protein HU-beta	hupB	>sp|P0ACF4|DBHB_ECOLI DNA-binding protein HU-beta OS=Escherichia coli (strain K12) GN=hupB PE=1 SV=1	1	_______MNKSQLIDKIAAGADISKAAAGRA	2.2621e-21	122.31	_SQLIDK(ac)IAAGADISK_	3	524.626	1.3191			2.34253	1.18459			3.15136	1.14694
18	P0ACF4	P0ACF4	DNA-binding protein HU-beta	hupB	>sp|P0ACF4|DBHB_ECOLI DNA-binding protein HU-beta OS=Escherichia coli (strain K12) GN=hupB PE=1 SV=1	1	KSQLIDKIAAGADISKAAAGRALDAIIASVT	1.77386e-24	134.21	_IAAGADISK(ac)AAAGR_	2	657.362	1.636	3.92093	2.85195	1.81458	1.34931	3.73947	1.88685	1.63398	0.999869
3	P0ACF4	P0ACF4	DNA-binding protein HU-beta	hupB	>sp|P0ACF4|DBHB_ECOLI DNA-binding protein HU-beta OS=Escherichia coli (strain K12) GN=hupB PE=1 SV=1	1	_____________MNKSQLIDKIAAGADISK	0.00126092	41.283	_M(ox)NK(ac)SQLIDK_	2	567.795	0.84392			2.64426				1.20905
12	P08200	P08200	Isocitrate dehydrogenase [NADP]	icd	>sp|P08200|IDH_ECOLI Isocitrate dehydrogenase [NADP] OS=Escherichia coli (strain K12) GN=icd PE=1 SV=1	1	____MESKVVVPAQGKKITLQNGKLNVPENP	8.76597e-08	109.21	_VVVPAQGK(ac)K_	2	484.3	-0.47531	1.86999	1.65647	1.41687	1.44098	4.12343	2.51607	2.94043	2.51726
401	P08200	P08200	Isocitrate dehydrogenase [NADP]	icd	>sp|P08200|IDH_ECOLI Isocitrate dehydrogenase [NADP] OS=Escherichia coli (strain K12) GN=icd PE=1 SV=1	1	AKTVTYDFERLMDGAKLLKCSEFGDAIIENM	9.70246e-07	102.06	_LMDGAK(ac)LLK_	2	515.802	-0.48817	2.53289	1.74237	1.73569	1.77652	2.63929	1.87357	2.58763	2.03478
273	P08200	P08200	Isocitrate dehydrogenase [NADP]	icd	>sp|P08200|IDH_ECOLI Isocitrate dehydrogenase [NADP] OS=Escherichia coli (strain K12) GN=icd PE=1 SV=1	1	IDGGPWLKVKNPNTGKEIVIKDVIADAFLQQ	9.32579e-08	87.001	_NPNTGK(ac)EIVIK_	2	627.856	1.2673		0.748291	1.77868	0.985623		2.76732	2.23332	1.29828
4	P08200	P08200	Isocitrate dehydrogenase [NADP]	icd	>sp|P08200|IDH_ECOLI Isocitrate dehydrogenase [NADP] OS=Escherichia coli (strain K12) GN=icd PE=1 SV=1	1	____________MESKVVVPAQGKKITLQNG	1.84792e-25	147.87	_M(ox)ESK(ac)VVVPAQGK_	2	665.855	3.6052	3.52311			1.83177	2.91416			1.38707
265	P08200	P08200	Isocitrate dehydrogenase [NADP]	icd	>sp|P08200|IDH_ECOLI Isocitrate dehydrogenase [NADP] OS=Escherichia coli (strain K12) GN=icd PE=1 SV=1	1	REEFGGELIDGGPWLKVKNPNTGKEIVIKDV	2.78895e-109	225.32	_EEFGGELIDGGPWLK(ac)VK_	3	639.332	1.0521			1.18899	1.21532			1.88694	1.53771
404	P08200	P08200	Isocitrate dehydrogenase [NADP]	icd	>sp|P08200|IDH_ECOLI Isocitrate dehydrogenase [NADP] OS=Escherichia coli (strain K12) GN=icd PE=1 SV=1	1	VTYDFERLMDGAKLLKCSEFGDAIIENM___	7.5194e-10	89.466	_LLK(ac)CSEFGDAIIENM_	2	891.426	-1.0906			0.671434				1.61033
186;150	P08200	P08200	Isocitrate dehydrogenase [NADP]	icd;icd	>sp|P08200|IDH_ECOLI Isocitrate dehydrogenase [NADP] OS=Escherichia coli (strain K12) GN=icd PE=1 SV=1;>tr|Q1PI72|Q1PI72_ECOLI Isocitrate dehydrogenase (Fragment) OS=Escherichia coli (strain K12) GN=icd PE=3 SV=1	1	DAEKVIKFLREEMGVKKIRFPEHCGIGIKPC	0.000102828	84.658	_FLREEM(ox)GVK(ac)K_	2	647.845	-0.35339		3.32023	1.76928	3.71807		2.14037	3.17326	4.20973
58;22	P08200	P08200	Isocitrate dehydrogenase [NADP]	icd;icd	>sp|P08200|IDH_ECOLI Isocitrate dehydrogenase [NADP] OS=Escherichia coli (strain K12) GN=icd PE=1 SV=1;>tr|Q1PI72|Q1PI72_ECOLI Isocitrate dehydrogenase (Fragment) OS=Escherichia coli (strain K12) GN=icd PE=3 SV=1	0.5	PAMLKVVDAAVEKAYKGERKISWMEIYTGEK	0.00146446	70.268	_AYK(ac)GER_	2	383.198	0.42456		1.68196				2.89216
166;130	P08200	P08200	Isocitrate dehydrogenase [NADP]	icd;icd	>sp|P08200|IDH_ECOLI Isocitrate dehydrogenase [NADP] OS=Escherichia coli (strain K12) GN=icd PE=1 SV=1;>tr|Q1PI72|Q1PI72_ECOLI Isocitrate dehydrogenase (Fragment) OS=Escherichia coli (strain K12) GN=icd PE=3 SV=1	1	IFRENSEDIYAGIEWKADSADAEKVIKFLRE	4.48935e-37	130.25	_ENSEDIYAGIEWK(ac)ADSADAEK_	3	795.024	0.23586			1.00741	1.18935			2.77826	2.77327
55;19	P08200	P08200	Isocitrate dehydrogenase [NADP]	icd;icd	>sp|P08200|IDH_ECOLI Isocitrate dehydrogenase [NADP] OS=Escherichia coli (strain K12) GN=icd PE=1 SV=1;>tr|Q1PI72|Q1PI72_ECOLI Isocitrate dehydrogenase (Fragment) OS=Escherichia coli (strain K12) GN=icd PE=3 SV=1	1	DVTPAMLKVVDAAVEKAYKGERKISWMEIYT	7.7194e-28	155.15	_VVDAAVEK(ac)AYK_	2	617.838	-1.2788	1.66621	1.25099	1.35901	1.10037	3.81064	2.62638	2.40003	1.61914
235;199	P08200	P08200	Isocitrate dehydrogenase [NADP]	icd;icd	>sp|P08200|IDH_ECOLI Isocitrate dehydrogenase [NADP] OS=Escherichia coli (strain K12) GN=icd PE=1 SV=1;>tr|Q1PI72|Q1PI72_ECOLI Isocitrate dehydrogenase (Fragment) OS=Escherichia coli (strain K12) GN=icd PE=3 SV=1	1	NDRDSVTLVHKGNIMKFTEGAFKDWGYQLAR	3.1868e-68	213.63	_GNIMK(ac)FTEGAFK_	2	692.85	-0.77683	1.95035		1.27294	1.61046	3.32138		2.2316	2.31935
174;138	P08200	P08200	Isocitrate dehydrogenase [NADP]	icd;icd	>sp|P08200|IDH_ECOLI Isocitrate dehydrogenase [NADP] OS=Escherichia coli (strain K12) GN=icd PE=1 SV=1;>tr|Q1PI72|Q1PI72_ECOLI Isocitrate dehydrogenase (Fragment) OS=Escherichia coli (strain K12) GN=icd PE=3 SV=1	1	IYAGIEWKADSADAEKVIKFLREEMGVKKIR	3.54221e-62	215.45	_ADSADAEK(ac)VIK_	2	594.809	-0.75489	1.32115	0.794641	1.60708	1.13503	2.09868	2.02769	2.38976	1.37996
242;206	P08200	P08200	Isocitrate dehydrogenase [NADP]	icd;icd	>sp|P08200|IDH_ECOLI Isocitrate dehydrogenase [NADP] OS=Escherichia coli (strain K12) GN=icd PE=1 SV=1;>tr|Q1PI72|Q1PI72_ECOLI Isocitrate dehydrogenase (Fragment) OS=Escherichia coli (strain K12) GN=icd PE=3 SV=1	1	LVHKGNIMKFTEGAFKDWGYQLAREEFGGEL	3.0615e-52	175.45	_FTEGAFK(ac)DWGYQLAR_	2	915.944	-1.2093				1.56173				1.87204
177;141	P08200	P08200	Isocitrate dehydrogenase [NADP]	icd;icd	>sp|P08200|IDH_ECOLI Isocitrate dehydrogenase [NADP] OS=Escherichia coli (strain K12) GN=icd PE=1 SV=1;>tr|Q1PI72|Q1PI72_ECOLI Isocitrate dehydrogenase (Fragment) OS=Escherichia coli (strain K12) GN=icd PE=3 SV=1	1	GIEWKADSADAEKVIKFLREEMGVKKIRFPE	7.93657e-05	99.511	_VIK(ac)FLR_	2	409.268	-1.1962			0.871073	1.12313			1.68452	1.91768
142;106	P08200	P08200	Isocitrate dehydrogenase [NADP]	icd;icd	>sp|P08200|IDH_ECOLI Isocitrate dehydrogenase [NADP] OS=Escherichia coli (strain K12) GN=icd PE=1 SV=1;>tr|Q1PI72|Q1PI72_ECOLI Isocitrate dehydrogenase (Fragment) OS=Escherichia coli (strain K12) GN=icd PE=3 SV=1	1	CLRPVRYYQGTPSPVKHPELTDMVIFRENSE	1.8092e-100	196.62	_YYQGTPSPVK(ac)HPELTDMVIFR_	3	840.758	0.2433	1.25589		0.778301	1.70668	1.71999		1.32581	2.24066
97	P0A6X7	P0A6X7	Integration host factor subunit alpha	ihfA	>sp|P0A6X7|IHFA_ECOLI Integration host factor subunit alpha OS=Escherichia coli (strain K12) GN=ihfA PE=1 SV=1	1	RPGQKLKSRVENASPKDE_____________	9.08004e-22	149.23	_SRVENASPK(ac)DE_	2	637.305	2.1162	3.86363	4.42755	2.74231	2.92459	4.60648	2.28643	2.07392	2.48246
20	P0A6X7	P0A6X7	Integration host factor subunit alpha	ihfA	>sp|P0A6X7|IHFA_ECOLI Integration host factor subunit alpha OS=Escherichia coli (strain K12) GN=ihfA PE=1 SV=1	1	KAEMSEYLFDKLGLSKRDAKELVELFFEEIR	0.00675707	41.302	_LGLSK(ac)R_	2	358.227	-0.34286				3.13328				2.33656
86	P0A6X7	P0A6X7	Integration host factor subunit alpha	ihfA	>sp|P0A6X7|IHFA_ECOLI Integration host factor subunit alpha OS=Escherichia coli (strain K12) GN=ihfA PE=1 SV=1	1	IPITARRVVTFRPGQKLKSRVENASPKDE__	0.0069066	49.5	_VVTFRPGQK(ac)LK_	3	438.935	2.2282			4.7907				1.31155
81	P0A6Y1	P0A6Y1	Integration host factor subunit beta	ihfB	>sp|P0A6Y1|IHFB_ECOLI Integration host factor subunit beta OS=Escherichia coli (strain K12) GN=ihfB PE=1 SV=1	1	TGDKVELEGKYVPHFKPGKELRDRANIYG__	2.91431e-05	80.239	_YVPHFK(ac)PGK_	3	372.206	0.031627	2.43127	2.89483	2.81653	3.20198	4.37314	1.90295	3.13685	2.8668
3	P0A6Y1	P0A6Y1	Integration host factor subunit beta	ihfB	>sp|P0A6Y1|IHFB_ECOLI Integration host factor subunit beta OS=Escherichia coli (strain K12) GN=ihfB PE=1 SV=1	1	_____________MTKSELIERLATQQSHIP	9.79198e-07	101.95	_M(ox)TK(ac)SELIER_	2	582.8	-1.5758	1.82812	3.07248	1.58982	1.46695	2.34667	1.98024	1.46793	1.74684
69	P0A6Y1	P0A6Y1	Integration host factor subunit beta	ihfB	>sp|P0A6Y1|IHFB_ECOLI Integration host factor subunit beta OS=Escherichia coli (strain K12) GN=ihfB PE=1 SV=1	1	HYRAPRTGRNPKTGDKVELEGKYVPHFKPGK	1.24606e-17	140.31	_TGDK(ac)VELEGK_	2	559.29	0.66469			5.86298	4.12925			2.19358	1.32884
183	P00956	P00956	Isoleucine--tRNA ligase	ileS	>sp|P00956|SYI_ECOLI Isoleucine--tRNA ligase OS=Escherichia coli (strain K12) GN=ileS PE=1 SV=5	1	ALGKIIGNGHLHKGAKPVHWCVDCRSALAEA	1.61817e-06	83.729	_GAK(ac)PVHWCVDCR_	3	509.571	-2.8842	1.60646				8.18895
439	P00956	P00956	Isoleucine--tRNA ligase	ileS	>sp|P00956|SYI_ECOLI Isoleucine--tRNA ligase OS=Escherichia coli (strain K12) GN=ileS PE=1 SV=5	1	SMDQKGLRAQSLKEIKGVQWIPDWGQARIES	4.18596e-10	93.754	_EIK(ac)GVQWIPDWGQAR_	2	912.973	-1.1134				2.48744				3.76753
116	P00956	P00956	Isoleucine--tRNA ligase	ileS	>sp|P00956|SYI_ECOLI Isoleucine--tRNA ligase OS=Escherichia coli (strain K12) GN=ileS PE=1 SV=5	0.996975	PIELKVEQEYGKPGEKFTAAEFRAKCREYAA	3.54917e-32	135.28	_VEQEYGKPGEK(ac)FTAAEFR_	3	710.016	-1.8666		1.59446		3.54084		3.34226		3.38332
934	P00956	P00956	Isoleucine--tRNA ligase	ileS	>sp|P00956|SYI_ECOLI Isoleucine--tRNA ligase OS=Escherichia coli (strain K12) GN=ileS PE=1 SV=5	1	EICGRCVSNVAGDGEKRKFA___________	4.80369e-26	152.74	_CVSNVAGDGEK(ac)RK_	3	487.909	-0.4642	2.08141		2.32963	1.42432	5.37767		2.95533	3.07929
436	P00956	P00956	Isoleucine--tRNA ligase	ileS	>sp|P00956|SYI_ECOLI Isoleucine--tRNA ligase OS=Escherichia coli (strain K12) GN=ileS PE=1 SV=5	1	WFVSMDQKGLRAQSLKEIKGVQWIPDWGQAR	8.81632e-07	125.48	_AQSLK(ac)EIK_	2	479.782	1.5379	2.0363	1.88921	1.73592	1.65009	4.28266	2.9838	2.85846	2.58534
900	P00956	P00956	Isoleucine--tRNA ligase	ileS	>sp|P00956|SYI_ECOLI Isoleucine--tRNA ligase OS=Escherichia coli (strain K12) GN=ileS PE=1 SV=5	1	VLKGLKVALSKAEGEKCPRCWHYTQDVGKVA	0.00105094	49.813	_AEGEK(ac)CPR_	2	494.729	1.1295	1.84458				2.32461
428	P00956	P00956	Isoleucine--tRNA ligase	ileS	>sp|P00956|SYI_ECOLI Isoleucine--tRNA ligase OS=Escherichia coli (strain K12) GN=ileS PE=1 SV=5	1	IIFRATPQWFVSMDQKGLRAQSLKEIKGVQW	5.01643e-05	63.682	_ATPQWFVSM(ox)DQK(ac)GLR_	3	607.97	-2.2186			1.24559				2.19098
112	P00956	P00956	Isoleucine--tRNA ligase	ileS	>sp|P00956|SYI_ECOLI Isoleucine--tRNA ligase OS=Escherichia coli (strain K12) GN=ileS PE=1 SV=5	1	CHGLPIELKVEQEYGKPGEKFTAAEFRAKCR	2.87839e-12	123.84	_VEQEYGK(ac)PGEK_	2	653.32	1.2028				1.43074				1.90945
293	P08142	P08142	Acetolactate synthase isozyme 1 large subunit	ilvB	>sp|P08142|ILVB_ECOLI Acetolactate synthase isozyme 1 large subunit OS=Escherichia coli (strain K12) GN=ilvB PE=1 SV=1	1	LLIVLGARFDDRAIGKTEQFCPNAKIIHVDI	5.83053e-58	194.7	_AIGK(ac)TEQFCPNAK_	3	502.585	1.9079				0.346727				3.86954
166	P05793	P05793	Ketol-acid reductoisomerase	ilvC	>sp|P05793|ILVC_ECOLI Ketol-acid reductoisomerase OS=Escherichia coli (strain K12) GN=ilvC PE=1 SV=4	1	MVAPKCPGTEVREEYKRGFGVPTLIAVHPEN	1.20099e-08	95.018	_CPGTEVREEYK(ac)R_	2	783.372	-0.56334	1.63925	1.35043			6.37393	2.77357
19	P05793	P05793	Ketol-acid reductoisomerase	ilvC	>sp|P05793|ILVC_ECOLI Ketol-acid reductoisomerase OS=Escherichia coli (strain K12) GN=ilvC PE=1 SV=4	1	YFNTLNLRQQLAQLGKCRFMGRDEFADGASY	4.22373e-28	168.83	_QQLAQLGK(ac)CR_	2	622.332	1.4948	1.27128				4.03881
326	P05793	P05793	Ketol-acid reductoisomerase	ilvC	>sp|P05793|ILVC_ECOLI Ketol-acid reductoisomerase OS=Escherichia coli (strain K12) GN=ilvC PE=1 SV=4	1	EFSSGMMADWANDDKKLLTWREETGKTAFET	9.60357e-08	110.34	_K(ac)LLTWREETGK_	3	468.261	0.044918		1.40951	0.793027	1.20756		3.14498	2.10965	3.11957
485	P05793	P05793	Ketol-acid reductoisomerase	ilvC	>sp|P05793|ILVC_ECOLI Ketol-acid reductoisomerase OS=Escherichia coli (strain K12) GN=ilvC PE=1 SV=4	1	IEQVGKKLRGYMTDMKRIAVAG_________	5.13087e-30	182.39	_LRGYMTDMK(ac)R_	3	438.222	-0.27385	2.04978	2.58162		1.25888	4.11653	2.99792		2.84772
475	P05793	P05793	Ketol-acid reductoisomerase	ilvC	>sp|P05793|ILVC_ECOLI Ketol-acid reductoisomerase OS=Escherichia coli (strain K12) GN=ilvC PE=1 SV=4	1	DVNEAIRSHAIEQVGKKLRGYMTDMKRIAVA	3.84954e-22	156.58	_SHAIEQVGK(ac)K_	3	380.212	3.696	1.15462	1.5525	2.52094	1.41698	3.76704	2.09375	3.66466	2.40552
348	P05793	P05793	Ketol-acid reductoisomerase	ilvC	>sp|P05793|ILVC_ECOLI Ketol-acid reductoisomerase OS=Escherichia coli (strain K12) GN=ilvC PE=1 SV=4	1	ETGKTAFETAPQYEGKIGEQEYFDKGVLMIA	0	365.98	_TAFETAPQYEGK(ac)IGEQEYFDK_	2	1247.08	0.054183			1.05625	1.08785			2.78202	2.78013
336	P05793	P05793	Ketol-acid reductoisomerase	ilvC	>sp|P05793|ILVC_ECOLI Ketol-acid reductoisomerase OS=Escherichia coli (strain K12) GN=ilvC PE=1 SV=4	1	ANDDKKLLTWREETGKTAFETAPQYEGKIGE	2.48373e-82	199.56	_EETGK(ac)TAFETAPQYEGK_	2	964.45	-0.85581				0.865012				2.60118
75	P05793	P05793	Ketol-acid reductoisomerase	ilvC	>sp|P05793|ILVC_ECOLI Ketol-acid reductoisomerase OS=Escherichia coli (strain K12) GN=ilvC PE=1 SV=4	1	GLDISYALRKEAIAEKRASWRKATENGFKVG	7.46791e-10	147.52	_EAIAEK(ac)R_	2	429.738	1.2105	1.55525	1.58875	1.05922	1.11754	4.19718	2.4088	2.18669	2.50865
69	P05793	P05793	Ketol-acid reductoisomerase	ilvC	>sp|P05793|ILVC_ECOLI Ketol-acid reductoisomerase OS=Escherichia coli (strain K12) GN=ilvC PE=1 SV=4	1	LNMRDSGLDISYALRKEAIAEKRASWRKATE	0.00146241	52.725	_K(ac)EAIAEK_	2	415.735	3.7612			0.99197				2.16889
320	P05791	P05791	Dihydroxy-acid dehydratase	ilvD	>sp|P05791|ILVD_ECOLI Dihydroxy-acid dehydratase OS=Escherichia coli (strain K12) GN=ilvD PE=1 SV=5	1	SRKVPQLCKVAPSTQKYHMEDVHRAGGVIGI	8.37436e-07	77.746	_VAPSTQK(ac)YHMEDVHR_	4	460.726	2.9686	1.69862				6.00858
313	P05791	P05791	Dihydroxy-acid dehydratase	ilvD	>sp|P05791|ILVD_ECOLI Dihydroxy-acid dehydratase OS=Escherichia coli (strain K12) GN=ilvD PE=1 SV=5	0.99409	MSDIDKLSRKVPQLCKVAPSTQKYHMEDVHR	0.00218072	60.657	_KVPQLCK(ac)VAPSTQK_	3	542.64	1.8121		0				4.20814
47	P0AB80	P0AB80	Branched-chain-amino-acid aminotransferase	ilvE	>sp|P0AB80|ILVE_ECOLI Branched-chain-amino-acid aminotransferase OS=Escherichia coli (strain K12) GN=ilvE PE=1 SV=2	1	YGTSVFEGIRCYDSHKGPVVFRHREHMQRLH	7.32774e-15	114.24	_CYDSHK(ac)GPVVFR_	3	502.91	-0.32282		2.37105				2.61518
143	P00894	P00894	Acetolactate synthase isozyme 3 small subunit	ilvH	>sp|P00894|ILVH_ECOLI Acetolactate synthase isozyme 3 small subunit OS=Escherichia coli (strain K12) GN=ilvH PE=1 SV=3	1	SGKLDAFLASIRDVAKIVEVARSGVVGLSRG	7.87349e-06	91.937	_DVAK(ac)IVEVAR_	2	571.332	2.0529				1.19535				2.53347
62	P00894	P00894	Acetolactate synthase isozyme 3 small subunit	ilvH	>sp|P00894|ILVH_ECOLI Acetolactate synthase isozyme 3 small subunit OS=Escherichia coli (strain K12) GN=ilvH PE=1 SV=3	1	TIQTVGDEKVLEQIEKQLHKLVDVLRVSELG	8.85189e-23	147.71	_VLEQIEK(ac)QLHK_	3	469.605	0.13155		1.7976		1.53389		1.7395		1.87104
364	P00893	P00893	Acetolactate synthase isozyme 3 large subunit	ilvI	>sp|P00893|ILVI_ECOLI Acetolactate synthase isozyme 3 large subunit OS=Escherichia coli (strain K12) GN=ilvI PE=1 SV=2	1	DWWQQIEQWRARQCLKYDTHSEKIKPQAVIE	4.92057e-09	104.59	_QCLK(ac)YDTHSEK_	3	484.226	0.43233	2.07441	3.52377			3.34413	2.69191
64	P69222	P69222	Translation initiation factor IF-1	infA	>sp|P69222|IF1_ECOLI Translation initiation factor IF-1 OS=Escherichia coli (strain K12) GN=infA PE=1 SV=2	1	TGDKVTVELTPYDLSKGRIVFRSR_______	3.17568e-06	75.669	_VTVELTPYDLSK(ac)GR_	3	540.626	-1.1131				7.07557				1.70457
849	P0A705	P0A705	Translation initiation factor IF-2	infB	>sp|P0A705|IF2_ECOLI Translation initiation factor IF-2 OS=Escherichia coli (strain K12) GN=infB PE=1 SV=1	1	NVVIYEGELESLRRFKDDVNEVRNGMECGIG	2.74502e-09	115.18	_FK(ac)DDVNEVR_	2	582.288	-1.5792			14.215				4.0707
576	P0A705	P0A705	Translation initiation factor IF-2	infB	>sp|P0A705|IF2_ECOLI Translation initiation factor IF-2 OS=Escherichia coli (strain K12) GN=infB PE=1 SV=1	1	RKGMASGAVIESFLDKGRGPVATVLVREGTL	3.38959e-06	68.944	_GMASGAVIESFLDK(ac)GR_	3	560.619	0.39414				2.0563				3.24477
502	P0A705	P0A705	Translation initiation factor IF-2	infB	>sp|P0A705|IF2_ECOLI Translation initiation factor IF-2 OS=Escherichia coli (strain K12) GN=infB PE=1 SV=1	1	KAAQVPVVVAVNKIDKPEADPDRVKNELSQY	8.93948e-14	115.8	_IDK(ac)PEADPDRVK_	3	475.584	2.4879			2.23637	0.571953			2.23483	2.13679
77	P0A707	P0A707	Translation initiation factor IF-3;Translation initiation factor IF-3, N-terminally processed;Translation initiation factor IF-3S	infC	>sp|P0A707|IF3_ECOLI Translation initiation factor IF-3 OS=Escherichia coli (strain K12) GN=infC PE=1 SV=1	1	PPVCRIMDYGKFLYEKSKSSKEQKKKQKVIQ	0.000529344	74.127	_FLYEK(ac)SK_	2	478.758	0.65047				20.6706				0.730947
15	P0AAN9	P0AAN9	Anti-adapter protein iraP	iraP	>sp|P0AAN9|IRAP_ECOLI Anti-adapter protein iraP OS=Escherichia coli (strain K12) GN=iraP PE=1 SV=1	1	_MKNLIAELLFKLAQKEEESKELCAQVEALE	1.80594e-13	143.89	_LAQK(ac)EEESK_	2	552.283	-0.98989	1.06162		1.66767		2.08144		1.7782
101	P0A6B7	P0A6B7	Cysteine desulfurase	iscS	>sp|P0A6B7|ISCS_ECOLI Cysteine desulfurase OS=Escherichia coli (strain K12) GN=iscS PE=1 SV=1	1	AANFYQKKGKHIITSKTEHKAVLDTCRQLER	9.2795e-29	177.57	_HIITSK(ac)TEHK_	3	412.563	-1.9567		0.2413	2.15812	1.86602		3.17447	5.28231	4.67113
92	P0A6B7	P0A6B7	Cysteine desulfurase	iscS	>sp|P0A6B7|ISCS_ECOLI Cysteine desulfurase OS=Escherichia coli (strain K12) GN=iscS PE=1 SV=1	1	ESDNLAIKGAANFYQKKGKHIITSKTEHKAV	9.34802e-11	132.9	_GAANFYQK(ac)K_	2	534.777	-1.5546	0.573038	0.643215		0.871137	4.28008	2.71865		2.6659
105	P0A6B7	P0A6B7	Cysteine desulfurase	iscS	>sp|P0A6B7|ISCS_ECOLI Cysteine desulfurase OS=Escherichia coli (strain K12) GN=iscS PE=1 SV=1	1	YQKKGKHIITSKTEHKAVLDTCRQLEREGFE	3.56848e-09	107.09	_TEHK(ac)AVLDTCR_	3	457.894	3.7476	0.361955	0.30985	1.17672	1.24574	2.69823	1.82715	1.94527	2.54694
260	P0A6B7	P0A6B7	Cysteine desulfurase	iscS	>sp|P0A6B7|ISCS_ECOLI Cysteine desulfurase OS=Escherichia coli (strain K12) GN=iscS PE=1 SV=1	1	PVHQIVGMGEAYRIAKEEMATEMERLRGLRN	1.90797e-12	104.17	_IAK(ac)EEM(ox)ATEM(ox)ER_	2	756.339	-0.040948			0.72701				1.85262
2	P0A6B7	P0A6B7	Cysteine desulfurase	iscS	>sp|P0A6B7|ISCS_ECOLI Cysteine desulfurase OS=Escherichia coli (strain K12) GN=iscS PE=1 SV=1	1	______________MKLPIYLDYSATTPVDP	2.55742e-10	74.786	_MK(ac)LPIYLDYSATTPVDPR_	3	708.034	3.0123				1.47595				1.58236
45	P22939	P22939	Farnesyl diphosphate synthase	ispA	>sp|P22939|ISPA_ECOLI Farnesyl diphosphate synthase OS=Escherichia coli (strain K12) GN=ispA PE=1 SV=1	1	TPVVETMQYGALLGGKRLRPFLVYATGHMFG	1.7781e-16	81.373	_FIAPLPFQNTPVVETMQYGALLGGK(ac)R_	3	963.849	0.26105				1.3312				0
429	P13029	P13029	Catalase-peroxidase	katG	>sp|P13029|KATG_ECOLI Catalase-peroxidase OS=Escherichia coli (strain K12) GN=katG PE=1 SV=2	1	RDMGPKSRYIGPEVPKEDLIWQDPLPQPIYN	6.16202e-12	70.268	_YIGPEVPK(ac)EDLIWQDPLPQPIYNPTEQDIIDLK_	3	1307.01	1.7208			1.43504	1.6773			2.70521	3.70692
515	P13029	P13029	Catalase-peroxidase	katG	>sp|P13029|KATG_ECOLI Catalase-peroxidase OS=Escherichia coli (strain K12) GN=katG PE=1 SV=2	1	WDVNAAAVRALPVLEKIQKESGKASLADIIV	3.15766e-07	107.24	_ALPVLEK(ac)IQK_	2	590.869	0.79769		3.18547	2.09636	1.86881		1.20303	2.57755	2.56988
654	P13029	P13029	Catalase-peroxidase	katG	>sp|P13029|KATG_ECOLI Catalase-peroxidase OS=Escherichia coli (strain K12) GN=katG PE=1 SV=2	1	SNDFFVNLLDMRYEWKATDESKELFEGRDRE	1.00462e-14	131.37	_YEWK(ac)ATDESK_	2	649.799	2.5281	10.9451	1.32373			5.47883	1.06059
388	P13029	P13029	Catalase-peroxidase	katG	>sp|P13029|KATG_ECOLI Catalase-peroxidase OS=Escherichia coli (strain K12) GN=katG PE=1 SV=2	1	MLVTDLTLRFDPEFEKISRRFLNDPQAFNEA	3.09646e-05	73.781	_FDPEFEK(ac)ISRR_	3	489.253	-1.3024	1.68682	1.65248	1.40143		4.2413	2.2843	2.0893
660	P13029	P13029	Catalase-peroxidase	katG	>sp|P13029|KATG_ECOLI Catalase-peroxidase OS=Escherichia coli (strain K12) GN=katG PE=1 SV=2	1	NLLDMRYEWKATDESKELFEGRDRETGEVKF	8.47595e-42	179.02	_ATDESK(ac)ELFEGRDRETGEVK_	4	585.284	-1.0741	2.02385	1.57534	1.51831	1.45381	5.53484	2.27201	1.63013	2.26087
23	P0AB77	P0AB77	2-amino-3-ketobutyrate coenzyme A ligase	kbl	>sp|P0AB77|KBL_ECOLI 2-amino-3-ketobutyrate coenzyme A ligase OS=Escherichia coli (strain K12) GN=kbl PE=1 SV=1	1	QLTNDLETARAEGLFKEERIITSAQQADITV	6.1773e-07	106.29	_AEGLFK(ac)EER_	2	560.785	-0.21164		0.935765	1.01186			2.01432	1.99634
162	P37647	P37647	2-dehydro-3-deoxygluconokinase	kdgK	>sp|P37647|KDGK_ECOLI 2-dehydro-3-deoxygluconokinase OS=Escherichia coli (strain K12) GN=kdgK PE=3 SV=1	1	EKLLSLLRECRANGGKVIFDNNYRPRLWASK	0.000363945	68.168	_ANGGK(ac)VIFDNNYRPR_	3	588.304	0.36987		3.35701				2.56488
170	P76268	P76268	Transcriptional regulator kdgR	kdgR	>sp|P76268|KDGR_ECOLI Transcriptional regulator kdgR OS=Escherichia coli (strain K12) GN=kdgR PE=1 SV=1	1	RDRDEVKQILEGVEYKRSTERTITSTEALLP	3.02867e-06	97.214	_QILEGVEYK(ac)R_	2	638.848	-1.3445		1.83305				0.445496
265	P0A715	P0A715	2-dehydro-3-deoxyphosphooctonate aldolase	kdsA	>sp|P0A715|KDSA_ECOLI 2-dehydro-3-deoxyphosphooctonate aldolase OS=Escherichia coli (strain K12) GN=kdsA PE=1 SV=1	1	DGPSALPLAKLEPFLKQMKAIDDLVKGFEEL	0.000356548	53.756	_LEPFLK(ac)QMK_	2	588.328	-0.87978				1.86074				2.59607
162	P0A715	P0A715	2-dehydro-3-deoxyphosphooctonate aldolase	kdsA	>sp|P0A715|KDSA_ECOLI 2-dehydro-3-deoxyphosphooctonate aldolase OS=Escherichia coli (strain K12) GN=kdsA PE=1 SV=1	1	QMGNIVDKFKEGGNEKVILCDRGANFGYDNL	4.51586e-41	174.65	_EGGNEK(ac)VILCDR_	2	716.348	-1.389		0.671269	0.961281	1.0112		2.65183	1.54841	1.80171
60	P0A715	P0A715	2-dehydro-3-deoxyphosphooctonate aldolase	kdsA	>sp|P0A715|KDSA_ECOLI 2-dehydro-3-deoxyphosphooctonate aldolase OS=Escherichia coli (strain K12) GN=kdsA PE=1 SV=1	1	TQKLGIPYVFKASFDKANRSSIHSYRGPGLE	1.58433e-10	144.09	_ASFDK(ac)ANR_	2	475.738	-1.1417	1.7786	1.4759	0.837913	1.08919	2.81231	1.38576	0.953259	1.1556
230	P0AEX3	P0AEX3	Alpha-ketoglutarate permease	kgtP	>sp|P0AEX3|KGTP_ECOLI Alpha-ketoglutarate permease OS=Escherichia coli (strain K12) GN=kgtP PE=1 SV=1	1	RRQLDETSQQETRALKEAGSLKGLWRNRRAF	7.86978e-11	134.68	_ALK(ac)EAGSLK_	2	479.782	-0.79816			4.95947				1.22017
248	P52643	P52643	D-lactate dehydrogenase	ldhA	>sp|P52643|LDHD_ECOLI D-lactate dehydrogenase OS=Escherichia coli (strain K12) GN=ldhA PE=1 SV=1	1	SRGALIDSQAAIEALKNQKIGSLGMDVYENE	1.08722e-30	130.06	_GALIDSQAAIEALK(ac)NQK_	3	604.667	0.27349			2.16709				2.69053
283	P60785	P60785	Elongation factor 4	lepA	>sp|P60785|LEPA_ECOLI Elongation factor 4 OS=Escherichia coli (strain K12) GN=lepA PE=1 SV=1	0.99995	APVGDTLTLARNPAEKALPGFKKVKPQVYAG	3.15912e-05	82.362	_NPAEK(ac)ALPGFKK_	3	447.922	-1.9853		2.42296				2.73275
146	P00803	P00803	Signal peptidase I	lepB	>sp|P00803|LEP_ECOLI Signal peptidase I OS=Escherichia coli (strain K12) GN=lepB PE=1 SV=2	1	IVVFKYPEDPKLDYIKRAVGLPGDKVTYDPV	0.00319372	69.234	_LDYIK(ac)R_	2	425.245	-0.26141				1.32406				2.86069
127	P09151	P09151	2-isopropylmalate synthase	leuA	>sp|P09151|LEU1_ECOLI 2-isopropylmalate synthase OS=Escherichia coli (strain K12) GN=leuA PE=1 SV=5	1	RSTLDEVIERAIYMVKRARNYTDDVEFSCED	9.10228e-10	146.21	_AIYMVK(ac)R_	2	461.763	1.0578				1.23591				3.35065
89	P09151	P09151	2-isopropylmalate synthase	leuA	>sp|P09151|LEU1_ECOLI 2-isopropylmalate synthase OS=Escherichia coli (strain K12) GN=leuA PE=1 SV=5	1	ARCVEKDIDVAAESLKVAEAFRIHTFIATSP	0.00014924	51.695	_DIDVAAESLK(ac)VAEAFR_	3	592.644	-0.54612				0.572253				2.71553
507	P09151	P09151	2-isopropylmalate synthase	leuA	>sp|P09151|LEU1_ECOLI 2-isopropylmalate synthase OS=Escherichia coli (strain K12) GN=leuA PE=1 SV=5	1	MVHVLNNIWRAAEVEKELQRKAQHNENNKET	8.46237e-15	132.76	_AAEVEK(ac)ELQRK_	3	448.249	1.3842	14.942			4.61565	0.803695			1.2402
160	P30125	P30125	3-isopropylmalate dehydrogenase	leuB	>sp|P30125|LEU3_ECOLI 3-isopropylmalate dehydrogenase OS=Escherichia coli (strain K12) GN=leuB PE=1 SV=3	1	YFGQPKGREGSGQYEKAFDTEVYHRFEIERI	1.94506e-70	190.15	_EGSGQYEK(ac)AFDTEVYHR_	3	686.645	0.40991				1.26322				3.27969
321	P0A6A6	P0A6A6	3-isopropylmalate dehydratase large subunit	leuC	>sp|P0A6A6|LEUC_ECOLI 3-isopropylmalate dehydratase large subunit OS=Escherichia coli (strain K12) GN=leuC PE=1 SV=2	1	DPASFADPVERASAEKALAYMGLKPGIPLTE	6.35736e-20	127.76	_ASAEK(ac)ALAYMGLK_	3	465.583	0.20691			1.02236				2.65888
363	P0A6A6	P0A6A6	3-isopropylmalate dehydratase large subunit	leuC	>sp|P0A6A6|LEUC_ECOLI 3-isopropylmalate dehydratase large subunit OS=Escherichia coli (strain K12) GN=leuC PE=1 SV=2	1	TNSRIEDLRAAAEIAKGRKVAPGVQALVVPG	1.00486e-06	101.65	_AAAEIAK(ac)GR_	2	464.764	1.3229				0.252676				2.45515
4	P30126	P30126	3-isopropylmalate dehydratase small subunit	leuD	>sp|P30126|LEUD_ECOLI 3-isopropylmalate dehydratase small subunit OS=Escherichia coli (strain K12) GN=leuD PE=1 SV=3	1	____________MAEKFIKHTGLVVPLDAAN	0.00034346	93.262	_AEK(ac)FIK_	2	389.229	-1.4273	0.159764	0.153113	0.610841	0.695679	5.21068	2.81766	3.53093	3.0021
21	P07813	P07813	Leucine--tRNA ligase	leuS	>sp|P07813|SYL_ECOLI Leucine--tRNA ligase OS=Escherichia coli (strain K12) GN=leuS PE=1 SV=2	1	RPEEIESKVQLHWDEKRTFEVTEDESKEKYY	2.72432e-05	76.943	_VQLHWDEK(ac)R_	3	418.219	-0.17966	1.67853	1.70997			6.21745	3.21292
145	P07813	P07813	Leucine--tRNA ligase	leuS	>sp|P07813|SYL_ECOLI Leucine--tRNA ligase OS=Escherichia coli (strain K12) GN=leuS PE=1 SV=2	1	PEYYRWEQKFFTELYKKGLVYKKTSAVNWCP	5.65935e-06	107.47	_FFTELYK(ac)K_	2	559.3	1.5037	2.2074			1.34827	6.6295			2.28356
598	P07813	P07813	Leucine--tRNA ligase	leuS	>sp|P07813|SYL_ECOLI Leucine--tRNA ligase OS=Escherichia coli (strain K12) GN=leuS PE=1 SV=2	1	RNWVSPVDAIVERDEKGRIVKAKDAAGHELV	0.00124389	50.831	_NWVSPVDAIVERDEK(ac)GR_	3	671.345	1.1404				2.32831				3.36274
738	P07813	P07813	Leucine--tRNA ligase	leuS	>sp|P07813|SYL_ECOLI Leucine--tRNA ligase OS=Escherichia coli (strain K12) GN=leuS PE=1 SV=2	1	NTAIAAIMELMNKLAKAPTDGEQDRALMQEA	1.36042e-09	91.914	_LAK(ac)APTDGEQDR_	2	671.834	-1.4577				0.450608				0.823177
79	P0AD96	P0AD96	Leu/Ile/Val-binding protein	livJ	>sp|P0AD96|LIVJ_ECOLI Leu/Ile/Val-binding protein OS=Escherichia coli (strain K12) GN=livJ PE=1 SV=1	1	GNKLQIVKYDDACDPKQAVAVANKVVNDGIK	2.98912e-44	158.17	_YDDACDPK(ac)QAVAVANK_	2	903.92	0.040042			1.10912	0.909751			1.3699	1.13985
282	P0AD96	P0AD96	Leu/Ile/Val-binding protein	livJ	>sp|P0AD96|LIVJ_ECOLI Leu/Ile/Val-binding protein OS=Escherichia coli (strain K12) GN=livJ PE=1 SV=1	1	LLVTKPKNYDQVPANKPIVDAIKAKKQDPSG	0.00201617	34.498	_NYDQVPANK(ac)PIVDAIK_	2	913.986	-3.4008				0.896632				1.0621
87	P0AD96	P0AD96	Leu/Ile/Val-binding protein	livJ	>sp|P0AD96|LIVJ_ECOLI Leu/Ile/Val-binding protein OS=Escherichia coli (strain K12) GN=livJ PE=1 SV=1	1	YDDACDPKQAVAVANKVVNDGIKYVIGHLCS	9.9812e-36	140.74	_QAVAVANK(ac)VVNDGIK_	2	784.444	4.7938			1.4508	0.996053			1.4432	0.619001
66	P0AD96	P0AD96	Leu/Ile/Val-binding protein	livJ	>sp|P0AD96|LIVJ_ECOLI Leu/Ile/Val-binding protein OS=Escherichia coli (strain K12) GN=livJ PE=1 SV=1	1	QAVADINAKGGIKGNKLQIVKYDDACDPKQA	4.44659e-06	117.04	_GNK(ac)LQIVK_	2	471.293	1.4588			2.50594	0.989669			1.1975	0.48179
71	P0AD96	P0AD96	Leu/Ile/Val-binding protein	livJ	>sp|P0AD96|LIVJ_ECOLI Leu/Ile/Val-binding protein OS=Escherichia coli (strain K12) GN=livJ PE=1 SV=1	1	INAKGGIKGNKLQIVKYDDACDPKQAVAVAN	1.18376e-20	137.68	_LQIVK(ac)YDDACDPK_	2	803.893	1.8405				0.720894				0.735848
158	P0AD96	P0AD96	Leu/Ile/Val-binding protein	livJ	>sp|P0AD96|LIVJ_ECOLI Leu/Ile/Val-binding protein OS=Escherichia coli (strain K12) GN=livJ PE=1 SV=1	1	LDSDQGPTAAKYILEKVKPQRIAIVHDKQQY	0.00100092	63.486	_YILEK(ac)VK_	2	467.784	-0.23653			1.87423	0.54261			1.02346	0.324103
170	P0AD96	P0AD96	Leu/Ile/Val-binding protein	livJ	>sp|P0AD96|LIVJ_ECOLI Leu/Ile/Val-binding protein OS=Escherichia coli (strain K12) GN=livJ PE=1 SV=1	1	ILEKVKPQRIAIVHDKQQYGEGLARAVQDGL	5.60774e-22	116.35	_IAIVHDK(ac)QQYGEGLAR_	3	613.995	2.4688				1.176				0.570691
48	P0A9M0	P0A9M0	Lon protease	lon	>sp|P0A9M0|LON_ECOLI Lon protease OS=Escherichia coli (strain K12) GN=lon PE=1 SV=1	1	REKSIRCLEAAMDHDKKIMLVAQKEASTDEP	8.09109e-07	82.362	_CLEAAM(ox)DHDK(ac)K_	3	459.204	2.2235	1.95839		1.97489		4.35452		3.36592
741	P0A9M0	P0A9M0	Lon protease	lon	>sp|P0A9M0|LON_ECOLI Lon protease OS=Escherichia coli (strain K12) GN=lon PE=1 SV=1	1	AHRGGIKTVLIPFENKRDLEEIPDNVIADLD	2.18361e-05	70.977	_TVLIPFENK(ac)R_	2	629.861	-2.5238				0.897315				3.5079
651	P0A9M0	P0A9M0	Lon protease	lon	>sp|P0A9M0|LON_ECOLI Lon protease OS=Escherichia coli (strain K12) GN=lon PE=1 SV=1	1	ESIQAALTVVRARAEKLGINPDFYEKRDIHV	1.0737e-15	113.72	_ARAEK(ac)LGINPDFYEK_	3	598.312	0.29722		1.52768	0.844388			4.36994	2.62798
720	P0A9M0	P0A9M0	Lon protease	lon	>sp|P0A9M0|LON_ECOLI Lon protease OS=Escherichia coli (strain K12) GN=lon PE=1 SV=1	1	GEITLRGQVLPIGGLKEKLLAAHRGGIKTVL	1.62747e-15	124.12	_GQVLPIGGLK(ac)EK_	2	640.882	2.2014			2.11764	1.56442			3.15576	2.57873
550	P0A9M0	P0A9M0	Lon protease	lon	>sp|P0A9M0|LON_ECOLI Lon protease OS=Escherichia coli (strain K12) GN=lon PE=1 SV=1	1	YTREAGVRGLEREISKLCRKAVKQLLLDKSL	9.65628e-10	146.54	_EISK(ac)LCRK_	3	359.202	0.19181	1.7331	1.08339	1.23347	1.56545	2.95811	1.54323	1.36642	2.04189
409	P0A9M0	P0A9M0	Lon protease	lon	>sp|P0A9M0|LON_ECOLI Lon protease OS=Escherichia coli (strain K12) GN=lon PE=1 SV=1	1	HRRTYIGSMPGKLIQKMAKVGVKNPLFLLDE	0.000462148	81.784	_LIQK(ac)M(ox)AK_	2	445.262	-2.0791		1.73068	1.54974	2.29944		1.60364	1.67236	2.07132
403	P0A9P0	P0A9P0	Dihydrolipoyl dehydrogenase	lpdA	>sp|P0A9P0|DLDH_ECOLI Dihydrolipoyl dehydrogenase OS=Escherichia coli (strain K12) GN=lpdA PE=1 SV=2	1	IASDCADGMTKLIFDKESHRVIGGAIVGTNG	1.46096e-13	145.72	_LIFDK(ac)ESHR_	3	396.212	-0.83417	2.07544	1.51825	1.68558	3.21885	3.1749	1.68994	2.14341	3.55142
111	P0A9P0	P0A9P0	Dihydrolipoyl dehydrogenase	lpdA	>sp|P0A9P0|DLDH_ECOLI Dihydrolipoyl dehydrogenase OS=Escherichia coli (strain K12) GN=lpdA PE=1 SV=2	1	QLTGGLAGMAKGRKVKVVNGLGKFTGANTLE	2.4024e-05	92.062	_VK(ac)VVNGLGK_	2	478.3	-0.63659	2.10785	2.1764			3.06978	2.09029
80	P0A9P0	P0A9P0	Dihydrolipoyl dehydrogenase	lpdA	>sp|P0A9P0|DLDH_ECOLI Dihydrolipoyl dehydrogenase OS=Escherichia coli (strain K12) GN=lpdA PE=1 SV=2	1	EAKALAEHGIVFGEPKTDIDKIRTWKEKVIN	9.2972e-79	190.55	_ALAEHGIVFGEPK(ac)TDIDK_	3	661.346	0.81463	2.37112	1.76122	1.84697	1.96711	3.17645	2.17288	2.43874	2.59295
278	P0A9P0	P0A9P0	Dihydrolipoyl dehydrogenase	lpdA	>sp|P0A9P0|DLDH_ECOLI Dihydrolipoyl dehydrogenase OS=Escherichia coli (strain K12) GN=lpdA PE=1 SV=2	1	RYDAVLVAIGRVPNGKNLDAGKAGVEVDDRG	1.40198e-06	78.692	_VPNGK(ac)NLDAGK_	2	577.812	1.194			1.92968	2.37901			2.3638	2.57487
85	P0A9P0	P0A9P0	Dihydrolipoyl dehydrogenase	lpdA	>sp|P0A9P0|DLDH_ECOLI Dihydrolipoyl dehydrogenase OS=Escherichia coli (strain K12) GN=lpdA PE=1 SV=2	1	AEHGIVFGEPKTDIDKIRTWKEKVINQLTGG	9.26116e-57	163.45	_TDIDK(ac)IR_	2	451.751	-0.19609	1.66219	2.13976	1.39112	1.68713	2.43076	2.45135	1.86774	2.20076
106	P0A9P0	P0A9P0	Dihydrolipoyl dehydrogenase	lpdA	>sp|P0A9P0|DLDH_ECOLI Dihydrolipoyl dehydrogenase OS=Escherichia coli (strain K12) GN=lpdA PE=1 SV=2	1	EKVINQLTGGLAGMAKGRKVKVVNGLGKFTG	3.09642e-37	147.56	_VINQLTGGLAGMAK(ac)GRK_	3	586.001	-0.16668		2.25646	1.28496	1.63695		2.31671	1.88452	2.25862
92	P0A9P0	P0A9P0	Dihydrolipoyl dehydrogenase	lpdA	>sp|P0A9P0|DLDH_ECOLI Dihydrolipoyl dehydrogenase OS=Escherichia coli (strain K12) GN=lpdA PE=1 SV=2	1	GEPKTDIDKIRTWKEKVINQLTGGLAGMAKG	6.55523e-87	209.57	_EK(ac)VINQLTGGLAGMAK_	2	836.459	2.1771	2.03565		1.9167	1.83498	2.68858		2.20558	1.91831
284	P0A9P0	P0A9P0	Dihydrolipoyl dehydrogenase	lpdA	>sp|P0A9P0|DLDH_ECOLI Dihydrolipoyl dehydrogenase OS=Escherichia coli (strain K12) GN=lpdA PE=1 SV=2	1	VAIGRVPNGKNLDAGKAGVEVDDRGFIRVDK	3.81468e-24	127.3	_NLDAGK(ac)AGVEVDDR_	2	750.868	1.3595			0.886897	1.23301			1.68685	2.4453
255	P0A9P0	P0A9P0	Dihydrolipoyl dehydrogenase	lpdA	>sp|P0A9P0|DLDH_ECOLI Dihydrolipoyl dehydrogenase OS=Escherichia coli (strain K12) GN=lpdA PE=1 SV=2	1	AVEAKEDGIYVTMEGKKAPAEPQRYDAVLVA	1.08835e-09	92.856	_EDGIYVTMEGK(ac)K_	2	706.342	0.61207	1.93246		1.30258	1.78832	1.23234		1.97545	2.04276
220	P0A9P0	P0A9P0	Dihydrolipoyl dehydrogenase	lpdA	>sp|P0A9P0|DLDH_ECOLI Dihydrolipoyl dehydrogenase OS=Escherichia coli (strain K12) GN=lpdA PE=1 SV=2	1	EMFDQVIPAADKDIVKVFTKRISKKFNLMLE	4.75543e-06	116.3	_DIVK(ac)VFTK_	2	496.295	-0.36884	1.7449		1.5201	1.99008	1.77159		1.79181	2.38332
172	P0A9P0	P0A9P0	Dihydrolipoyl dehydrogenase	lpdA	>sp|P0A9P0|DLDH_ECOLI Dihydrolipoyl dehydrogenase OS=Escherichia coli (strain K12) GN=lpdA PE=1 SV=2	1	HEDPRIWDSTDALELKEVPERLLVMGGGIIG	1.20708e-15	103.79	_IWDSTDALELK(ac)EVPER_	3	648.33	5.4443			1.22089	1.78035			1.59611	1.95921
365	P0A9P0	P0A9P0	Dihydrolipoyl dehydrogenase	lpdA	>sp|P0A9P0|DLDH_ECOLI Dihydrolipoyl dehydrogenase OS=Escherichia coli (strain K12) GN=lpdA PE=1 SV=2	1	IAYTEPEVAWVGLTEKEAKEKGISYETATFP	1.62409e-62	155.87	_VIPSIAYTEPEVAWVGLTEK(ac)EAK_	3	858.123	1.8365				1.40435				1.70694
299	P0A9P0	P0A9P0	Dihydrolipoyl dehydrogenase	lpdA	>sp|P0A9P0|DLDH_ECOLI Dihydrolipoyl dehydrogenase OS=Escherichia coli (strain K12) GN=lpdA PE=1 SV=2	1	KAGVEVDDRGFIRVDKQLRTNVPHIFAIGDI	0.00119915	84.064	_VDK(ac)QLR_	2	400.735	-1.4175			1.15555				1.66422
220	P0A722	P0A722	Acyl-[acyl-carrier-protein]--UDP-N-acetylglucosamine O-acyltransferase	lpxA	>sp|P0A722|LPXA_ECOLI Acyl-[acyl-carrier-protein]--UDP-N-acetylglucosamine O-acyltransferase OS=Escherichia coli (strain K12) GN=lpxA PE=1 SV=1	1	RGFSREAITAIRNAYKLIYRSGKTLDEVKPE	6.5347e-06	103.83	_NAYK(ac)LIYR_	2	541.803	-0.38181	2.01011	2.04934	1.09561	1.68971	4.32299	2.08679	1.56335	2.54319
10	P0ACJ0	P0ACJ0	Leucine-responsive regulatory protein	lrp	>sp|P0ACJ0|LRP_ECOLI Leucine-responsive regulatory protein OS=Escherichia coli (strain K12) GN=lrp PE=1 SV=2	1	______MVDSKKRPGKDLDRIDRNILNELQK	0.000934649	90.108	_KRPGK(ac)DLDR_	3	376.216	-0.16208			5.27227				3.74567
25	P0ACJ0	P0ACJ0	Leucine-responsive regulatory protein	lrp	>sp|P0ACJ0|LRP_ECOLI Leucine-responsive regulatory protein OS=Escherichia coli (strain K12) GN=lrp PE=1 SV=2	1	KDLDRIDRNILNELQKDGRISNVELSKRVGL	8.42423e-12	117.86	_NILNELQK(ac)DGR_	2	671.36	0.45838	0.76504			1.56617	1.64537			2.33756
36	P0ACJ0	P0ACJ0	Leucine-responsive regulatory protein	lrp	>sp|P0ACJ0|LRP_ECOLI Leucine-responsive regulatory protein OS=Escherichia coli (strain K12) GN=lrp PE=1 SV=2	1	NELQKDGRISNVELSKRVGLSPTPCLERVRR	0.000262467	55.401	_ISNVELSK(ac)R_	2	544.309	0.054291			1.42932				1.06518
11	P76143	P76143	Uncharacterized aldolase lsrF	lsrF	>sp|P76143|LSRF_ECOLI Uncharacterized aldolase lsrF OS=Escherichia coli (strain K12) GN=lsrF PE=1 SV=1	0.978653	_____MADLDDIKDGKDFRTDQPQKNIPFTL	1.42438e-13	113.35	_DGK(ac)DFR_	2	390.188	-2.8829		1.15431	1.84008	1.48506		1.0542	1.26176	1.49145
178	P76143	P76143	Uncharacterized aldolase lsrF	lsrF	>sp|P76143|LSRF_ECOLI Uncharacterized aldolase lsrF OS=Escherichia coli (strain K12) GN=lsrF PE=1 SV=1	1	GMKVGMPTMAVTGVGKDMVRDQRYFSLATRI	1.26023e-22	115.8	_VGM(ox)PTM(ox)AVTGVGK(ac)DM(ox)VR_	2	919.944	-0.9906			1.39895				1.09187
142	P75823	P75823	Low specificity L-threonine aldolase	ltaE	>sp|P75823|LTAE_ECOLI Low specificity L-threonine aldolase OS=Escherichia coli (strain K12) GN=ltaE PE=1 SV=1	1	FARTKLLSLENTHNGKVLPREYLKEAWEFTR	1.05931e-14	105.14	_LLSLENTHNGK(ac)VLPR_	3	578.328	-0.14234		1.657				3.89489
45	P45578	P45578	S-ribosylhomocysteine lyase	luxS	>sp|P45578|LUXS_ECOLI S-ribosylhomocysteine lyase OS=Escherichia coli (strain K12) GN=luxS PE=1 SV=3	1	GDAITVFDLRFCVPNKEVMPERGIHTLEHLF	1.05539e-14	113.65	_FCVPNK(ac)EVM(ox)PER_	2	782.368	-3.1619	1.85262			1.24119	4.54616			2.45815
165	P45578	P45578	S-ribosylhomocysteine lyase	luxS	>sp|P45578|LUXS_ECOLI S-ribosylhomocysteine lyase OS=Escherichia coli (strain K12) GN=luxS PE=1 SV=3	1	DVRINSNEELALPKEKLQELHI_________	1.05993e-10	147.2	_EK(ac)LQELHI_	2	526.293	-2.4141			3.41844	4.3069			2.32958	2.28094
280	P08660	P08660	Lysine-sensitive aspartokinase 3	lysC	>sp|P08660|AK3_ECOLI Lysine-sensitive aspartokinase 3 OS=Escherichia coli (strain K12) GN=lysC PE=1 SV=2	1	LPAVRSDIPVFVGSSKDPRAGGTLVCNKTEN	2.35882e-37	155.28	_SDIPVFVGSSK(ac)DPR_	3	515.935	-4.4566		0.905997				2.48368
63	P08660	P08660	Lysine-sensitive aspartokinase 3	lysC	>sp|P08660|AK3_ECOLI Lysine-sensitive aspartokinase 3 OS=Escherichia coli (strain K12) GN=lysC PE=1 SV=2	1	LVALAEGLEPGERFEKLDAIRNIQFAILERL	1.16345e-05	96.665	_FEK(ac)LDAIR_	2	517.287	0.015385			0.499184				1.97482
156	P0A8N3	P0A8N3	Lysine--tRNA ligase	lysS	>sp|P0A8N3|SYK1_ECOLI Lysine--tRNA ligase OS=Escherichia coli (strain K12) GN=lysS PE=1 SV=2	1	TELRLLTKALRPLPDKFHGLQDQEARYRQRY	1.28237e-52	159.04	_ALRPLPDK(ac)FHGLQDQEAR_	4	534.035	0.75478		3.21959				3.99738
114	P0A8N3	P0A8N3	Lysine--tRNA ligase	lysS	>sp|P0A8N3|SYK1_ECOLI Lysine--tRNA ligase OS=Escherichia coli (strain K12) GN=lysS PE=1 SV=2	1	VARDDLPEGVYNEQFKKWDLGDILGAKGKLF	3.10474e-06	74.678	_DDLPEGVYNEQFK(ac)K_	2	862.412	1.3139			1.22558				2.70269
115	P0A8N3	P0A8N3	Lysine--tRNA ligase	lysS	>sp|P0A8N3|SYK1_ECOLI Lysine--tRNA ligase OS=Escherichia coli (strain K12) GN=lysS PE=1 SV=2	1	ARDDLPEGVYNEQFKKWDLGDILGAKGKLFK	2.61901e-08	96.103	_K(ac)WDLGDILGAK_	2	629.346	1.429				1.51434				2.18692
517	P26616	P26616	NAD-dependent malic enzyme	maeA	>sp|P26616|MAO1_ECOLI NAD-dependent malic enzyme OS=Escherichia coli (strain K12) GN=maeA PE=1 SV=4	1	LNGEGMVLPELKDIQKVSRAIAFAVGKMAQQ	0.000428042	85.67	_DIQK(ac)VSR_	2	444.251	1.821	4.47106				12.4275
432	P76558	P76558	NADP-dependent malic enzyme	maeB	>sp|P76558|MAO2_ECOLI NADP-dependent malic enzyme OS=Escherichia coli (strain K12) GN=maeB PE=1 SV=1	1	IDKLTEFVYKTNLFMKPIFSQARKAPKRVVL	2.3767e-13	106.14	_TNLFMK(ac)PIFSQAR_	2	797.924	-0.53007			2.28452	2.892			2.64802	4.20948
59	P76558	P76558	NADP-dependent malic enzyme	maeB	>sp|P76558|MAO2_ECOLI NADP-dependent malic enzyme OS=Escherichia coli (strain K12) GN=maeB PE=1 SV=1	1	AAPCLEIEKDPLKAYKYTARGNLVAVISNGT	0.000262075	101.28	_AYK(ac)YTAR_	2	457.74	-3.5428	2.69389		1.24121	3.88755	3.0067		1.84026	3.70281
485	P76558	P76558	NADP-dependent malic enzyme	maeB	>sp|P76558|MAO2_ECOLI NADP-dependent malic enzyme OS=Escherichia coli (strain K12) GN=maeB PE=1 SV=1	1	PILIGRPNVIEMRIQKLGLQIKAGVDFEIVN	2.91431e-05	75.378	_IQK(ac)LGLQIK_	2	541.85	-3.8475	2.96792	3.79131	2.99101		2.85419	1.87653	3.74189
275	P76558	P76558	NADP-dependent malic enzyme	maeB	>sp|P76558|MAO2_ECOLI NADP-dependent malic enzyme OS=Escherichia coli (strain K12) GN=maeB PE=1 SV=1	1	FLGCSGPKVLTQEMVKKMARAPMILALANPE	2.07997e-05	93.096	_VLTQEM(ox)VK(ac)K_	2	567.315	-1.6784	0.674755	2.4361	3.98061	3.2621	1.05304	2.37342	2.85423	3.67737
183	P76558	P76558	NADP-dependent malic enzyme	maeB	>sp|P76558|MAO2_ECOLI NADP-dependent malic enzyme OS=Escherichia coli (strain K12) GN=maeB PE=1 SV=1	1	IISTAAILNGLRVVEKNISDVRMVVSGAGAA	0.00304342	33.057	_VVEK(ac)NISDVR_	2	600.833	4.0896			1.87015				2.5815
344	P76558	P76558	NADP-dependent malic enzyme	maeB	>sp|P76558|MAO2_ECOLI NADP-dependent malic enzyme OS=Escherichia coli (strain K12) GN=maeB PE=1 SV=1	1	RGALDVGATAINEEMKLAAVRAIAELAHAEQ	3.14893e-08	69.737	_GALDVGATAINEEMK(ac)LAAVR_	3	691.033	1.3583				2.43385				2.08628
52	P0AEX9	P0AEX9	Maltose-binding periplasmic protein	malE	>sp|P0AEX9|MALE_ECOLI Maltose-binding periplasmic protein OS=Escherichia coli (strain K12) GN=malE PE=1 SV=1	0.614004	INGDKGYNGLAEVGKKFEKDTGIKVTVEHPD	0.0142396	42.743	_K(ac)FEKDTGIK_	3	369.873	1.6234				1.53907				0.778958
696	P00490	P00490	Maltodextrin phosphorylase	malP	>sp|P00490|PHSM_ECOLI Maltodextrin phosphorylase OS=Escherichia coli (strain K12) GN=malP PE=1 SV=7	1	VEQVKAILAKGYDPVKWRKKDKVLDAVLKEL	4.88143e-07	126.41	_GYDPVK(ac)WR_	2	531.772	-1.1519		0.386447				1.67024
261	P23256	P23256	Protein MalY;Cystathionine beta-lyase MalY;Maltose regulon modulator	malY	>sp|P23256|MALY_ECOLI Protein MalY OS=Escherichia coli (strain K12) GN=malY PE=1 SV=1	1	IIENSSSRDAYLSALKGRDGLSSPSVLALTA	4.49329e-07	104.52	_DAYLSALK(ac)GR_	2	568.309	-0.76663				1.39101				4.13665
280	P00946	P00946	Mannose-6-phosphate isomerase	manA	>sp|P00946|MANA_ECOLI Mannose-6-phosphate isomerase OS=Escherichia coli (strain K12) GN=manA PE=1 SV=1	1	VMANSDNVLRAGLTPKYIDIPELVANVKFEA	4.62278e-25	116.82	_AGLTPK(ac)YIDIPELVANVK_	3	661.71	-0.6713			0.987785	2.8592			0.531046	2.81517
225	P69797	P69797	PTS system mannose-specific EIIAB component;Mannose-specific phosphotransferase enzyme IIA component;Mannose-specific phosphotransferase enzyme IIB component	manX	>sp|P69797|PTNAB_ECOLI PTS system mannose-specific EIIAB component OS=Escherichia coli (strain K12) GN=manX PE=1 SV=2	1	QVAPPGVTAHVVDVAKMIRVYNNPKYAGERV	3.13799e-51	141.47	_TLLTQVAPPGVTAHVVDVAK(ac)MIR_	4	615.352	-1.0161				1.73969				3.66253
55	P69797	P69797	PTS system mannose-specific EIIAB component;Mannose-specific phosphotransferase enzyme IIA component;Mannose-specific phosphotransferase enzyme IIB component	manX	>sp|P69797|PTNAB_ECOLI PTS system mannose-specific EIIAB component OS=Escherichia coli (strain K12) GN=manX PE=1 SV=2	1	ENAETLIEKYNAQLAKLDTTKGVLFLVDTWG	3.26553e-15	121.28	_YNAQLAK(ac)LDTTK_	2	704.378	2.0754		1.29437		0.940232		2.71311		2.35477
292	P69797	P69797	PTS system mannose-specific EIIAB component;Mannose-specific phosphotransferase enzyme IIA component;Mannose-specific phosphotransferase enzyme IIB component	manX	>sp|P69797|PTNAB_ECOLI PTS system mannose-specific EIIAB component OS=Escherichia coli (strain K12) GN=manX PE=1 SV=2	1	VNNAVSVDEKDIEAFKKLNARGIELEVRKVS	0.000114913	117.02	_DIEAFK(ac)K_	2	446.742	1.6358		1.57601	1.82522			1.98084	2.7558
234	P69797	P69797	PTS system mannose-specific EIIAB component;Mannose-specific phosphotransferase enzyme IIA component;Mannose-specific phosphotransferase enzyme IIB component	manX	>sp|P69797|PTNAB_ECOLI PTS system mannose-specific EIIAB component OS=Escherichia coli (strain K12) GN=manX PE=1 SV=2	1	HVVDVAKMIRVYNNPKYAGERVMLLFTNPTD	4.53253e-28	159.94	_VYNNPK(ac)YAGER_	2	676.833	-0.1712	1.44935	1.18773	1.52993	1.0775	3.81478	2.04645	1.56952	2.47947
184	P69797	P69797	PTS system mannose-specific EIIAB component;Mannose-specific phosphotransferase enzyme IIA component;Mannose-specific phosphotransferase enzyme IIB component	manX	>sp|P69797|PTNAB_ECOLI PTS system mannose-specific EIIAB component OS=Escherichia coli (strain K12) GN=manX PE=1 SV=2	1	IDDRLIHGQVATRWTKETNVSRIIVVSDEVA	3.15244e-05	85.377	_WTK(ac)ETNVSR_	2	581.796	-0.79312		2.41194		1.62215		2.20999		2.25588
311	P69797	P69797	PTS system mannose-specific EIIAB component;Mannose-specific phosphotransferase enzyme IIA component;Mannose-specific phosphotransferase enzyme IIB component	manX	>sp|P69797|PTNAB_ECOLI PTS system mannose-specific EIIAB component OS=Escherichia coli (strain K12) GN=manX PE=1 SV=2	1	ARGIELEVRKVSTDPKLKMMDLISKIDK___	0.000151636	68.735	_VSTDPK(ac)LK_	2	465.269	-0.17885			2.05662	1.09851			2.15137	1.30215
132	P69797	P69797	PTS system mannose-specific EIIAB component;Mannose-specific phosphotransferase enzyme IIA component;Mannose-specific phosphotransferase enzyme IIB component	manX	>sp|P69797|PTNAB_ECOLI PTS system mannose-specific EIIAB component OS=Escherichia coli (strain K12) GN=manX PE=1 SV=2	0.620384	LAVETGREGVKALKAKPVEKAAPAPAAAAPK	1.05539e-07	84.14	_AK(ac)PVEKAAPAPAAAAPK_	3	543.982	0.63414				14.2453				1.21729
13	P0AE18	P0AE18	Methionine aminopeptidase	map	>sp|P0AE18|AMPM_ECOLI Methionine aminopeptidase OS=Escherichia coli (strain K12) GN=map PE=1 SV=1	1	___MAISIKTPEDIEKMRVAGRLAAEVLEMI	0.000953777	43.512	_TPEDIEK(ac)MR_	2	580.784	1.1345		1.38149				2.52359
117	P0AE18	P0AE18	Methionine aminopeptidase	map	>sp|P0AE18|AMPM_ECOLI Methionine aminopeptidase OS=Escherichia coli (strain K12) GN=map PE=1 SV=1	1	KDGFHGDTSKMFIVGKPTIMGERLCRITQES	0.000255466	62.14	_MFIVGK(ac)PTIMGER_	2	760.902	0.56407				1.22298				1.27509
99	P61889	P61889	Malate dehydrogenase	mdh	>sp|P61889|MDH_ECOLI Malate dehydrogenase OS=Escherichia coli (strain K12) GN=mdh PE=1 SV=1	1	GMDRSDLFNVNAGIVKNLVQQVAKTCPKACI	1.45466e-84	182.17	_SDLFNVNAGIVK(ac)NLVQQVAK_	3	733.743	0.94041			1.23798	1.54631			2.68484	2.95584
279	P61889	P61889	Malate dehydrogenase	mdh	>sp|P61889|MDH_ECOLI Malate dehydrogenase OS=Escherichia coli (strain K12) GN=mdh PE=1 SV=1	1	FSQPLLLGKNGVEERKSIGTLSAFEQNALEG	1.93533e-90	191.99	_K(ac)SIGTLSAFEQNALEGMLDTLKK_	4	634.839	1.9848			0.888357	0.924609			2.94257	2.40677
300	P61889	P61889	Malate dehydrogenase	mdh	>sp|P61889|MDH_ECOLI Malate dehydrogenase OS=Escherichia coli (strain K12) GN=mdh PE=1 SV=1	1	SAFEQNALEGMLDTLKKDIALGEEFVNK___	5.44782e-19	96.718	_SIGTLSAFEQNALEGM(ox)LDTLK(ac)K_	3	808.749	0.222			1.20111				2.53539
301	P61889	P61889	Malate dehydrogenase	mdh	>sp|P61889|MDH_ECOLI Malate dehydrogenase OS=Escherichia coli (strain K12) GN=mdh PE=1 SV=1	1	AFEQNALEGMLDTLKKDIALGEEFVNK____	3.0318e-19	130.07	_K(ac)DIALGEEFVNK_	2	702.872	-0.99722	1.51883		0.919745	1.26902	3.29622		1.93286	2.5306
54	P61889	P61889	Malate dehydrogenase	mdh	>sp|P61889|MDH_ECOLI Malate dehydrogenase OS=Escherichia coli (strain K12) GN=mdh PE=1 SV=1	1	TPGVAVDLSHIPTAVKIKGFSGEDATPALEG	1.43788e-87	154.68	_TQLPSGSELSLYDIAPVTPGVAVDLSHIPTAVK(ac)IK_	4	915.504	0.63228			1.2889	1.17352			2.57949	2.28294
107	P61889	P61889	Malate dehydrogenase	mdh	>sp|P61889|MDH_ECOLI Malate dehydrogenase OS=Escherichia coli (strain K12) GN=mdh PE=1 SV=1	1	NVNAGIVKNLVQQVAKTCPKACIGIITNPVN	1.44268e-57	202.44	_NLVQQVAK(ac)TCPK_	2	714.387	0.20318	1.55123	1.46673	1.04058	1.17642	3.4627	2.17709	2.41554	2.30489
272	P61889	P61889	Malate dehydrogenase	mdh	>sp|P61889|MDH_ECOLI Malate dehydrogenase OS=Escherichia coli (strain K12) GN=mdh PE=1 SV=1	1	DGQYARFFSQPLLLGKNGVEERKSIGTLSAF	1.677e-37	150.28	_FFSQPLLLGK(ac)NGVEER_	2	938.502	3.6904			1.24264	1.25143			1.93249	2.21597
56	P61889	P61889	Malate dehydrogenase	mdh	>sp|P61889|MDH_ECOLI Malate dehydrogenase OS=Escherichia coli (strain K12) GN=mdh PE=1 SV=1	1	GVAVDLSHIPTAVKIKGFSGEDATPALEGAD	3.31291e-05	40.428	_IK(ac)GFSGEDATPALEGADVVLISAGVAR_	3	895.808	-0.33489				0.681669				1.27197
140;34	P61889	P61889	Malate dehydrogenase;Malate dehydrogenase	mdh;mdh	>sp|P61889|MDH_ECOLI Malate dehydrogenase OS=Escherichia coli (strain K12) GN=mdh PE=1 SV=1;>tr|Q1PI59|Q1PI59_ECOLI Malate dehydrogenase (Fragment) OS=Escherichia coli (strain K12) GN=mdh PE=4 SV=1	1	VAIAAEVLKKAGVYDKNKLFGVTTLDIIRSN	3.65654e-08	138.4	_KAGVYDK(ac)NK_	3	355.529	-0.41296	1.51572	1.64093	0.981039	1.01629	3.19972	2.34921	2.44272	2.07593
133;27	P61889	P61889	Malate dehydrogenase;Malate dehydrogenase	mdh;mdh	>sp|P61889|MDH_ECOLI Malate dehydrogenase OS=Escherichia coli (strain K12) GN=mdh PE=1 SV=1;>tr|Q1PI59|Q1PI59_ECOLI Malate dehydrogenase (Fragment) OS=Escherichia coli (strain K12) GN=mdh PE=4 SV=1	1	TNPVNTTVAIAAEVLKKAGVYDKNKLFGVTT	1.74241e-75	168.78	_ACIGIITNPVNTTVAIAAEVLK(ac)K_	3	813.461	1.5917				1.18573				1.85633
89	P0ABU0	P0ABU0	1,4-Dihydroxy-2-naphthoyl-CoA synthase	menB	>sp|P0ABU0|MENB_ECOLI 1,4-Dihydroxy-2-naphthoyl-CoA synthase OS=Escherichia coli (strain K12) GN=menB PE=1 SV=1	1	LTGAGDKAFCSGGDQKVRGDYGGYKDDSGVH	2.63094e-12	124.1	_AFCSGGDQK(ac)VR_	2	633.798	-0.21775	2.23203	1.73892	1.44835		2.68341	2.20293	1.65001
264	P00935	P00935	Cystathionine gamma-synthase	metB	>sp|P00935|METB_ECOLI Cystathionine gamma-synthase OS=Escherichia coli (strain K12) GN=metB PE=1 SV=1	1	VPRMELAQRNAQAIVKYLQTQPLVKKLYHPS	0.0132711	54.501	_NAQAIVK(ac)YLQTQPLVK_	3	619.36	4.3827			1.3562				1.1895
4	P06721	P06721	Cystathionine beta-lyase metC	metC	>sp|P06721|METC_ECOLI Cystathionine beta-lyase metC OS=Escherichia coli (strain K12) GN=metC PE=1 SV=1	0.873248	____________MADKKLDTQLVNAGRSKKY	2.30836e-08	91.307	_ADK(ac)KLDTQLVNAGR_	3	524.29	0.55291		3.01366				3.06807
42	P06721	P06721	Cystathionine beta-lyase metC	metC	>sp|P06721|METC_ECOLI Cystathionine beta-lyase metC OS=Escherichia coli (strain K12) GN=metC PE=1 SV=1	1	VIQRASSLVFDSVEAKKHATRNRANGELFYG	1.99043e-49	189.3	_ASSLVFDSVEAK(ac)K_	2	711.877	2.5498	1.94698	1.36091		1.57507	2.47402	1.65941		1.69808
394	P25665	P25665	5-methyltetrahydropteroyltriglutamate--homocysteine methyltransferase	metE	>sp|P25665|METE_ECOLI 5-methyltetrahydropteroyltriglutamate--homocysteine methyltransferase OS=Escherichia coli (strain K12) GN=metE PE=1 SV=6	1	QARRHSTRVHNPAVEKRLAAITAQDSQRANV	9.44827e-07	101.11	_VHNPAVEK(ac)R_	3	364.537	-1.0487	0.497868	0.556222	1.19223	1.11372	4.92219	2.17474	2.90077	3.11359
314	P25665	P25665	5-methyltetrahydropteroyltriglutamate--homocysteine methyltransferase	metE	>sp|P25665|METE_ECOLI 5-methyltetrahydropteroyltriglutamate--homocysteine methyltransferase OS=Escherichia coli (strain K12) GN=metE PE=1 SV=6	1	ADLTEKYAQIKDIVGKRDLWVASSCSLLHSP	0.000255567	94.669	_DIVGK(ac)R_	2	365.216	-1.2142	0.300331		0.336789		3.18559		2.43279
278	P25665	P25665	5-methyltetrahydropteroyltriglutamate--homocysteine methyltransferase	metE	>sp|P25665|METE_ECOLI 5-methyltetrahydropteroyltriglutamate--homocysteine methyltransferase OS=Escherichia coli (strain K12) GN=metE PE=1 SV=6	1	HVDLVHGKDDVAELHKRLPSDWLLSAGLING	7.43579e-83	233.46	_DDVAELHK(ac)R_	2	562.788	-0.49169			0.355894	0.418781			2.67987	2.84872
309	P25665	P25665	5-methyltetrahydropteroyltriglutamate--homocysteine methyltransferase	metE	>sp|P25665|METE_ECOLI 5-methyltetrahydropteroyltriglutamate--homocysteine methyltransferase OS=Escherichia coli (strain K12) GN=metE PE=1 SV=6	0.999987	RNVWRADLTEKYAQIKDIVGKRDLWVASSCS	1.43584e-22	163.34	_YAQIK(ac)DIVGKR_	3	444.926	-0.58376	0.455247	0.347186	0.48118	0.421678	5.34234	2.63095	2.76831	2.71491
132	P25665	P25665	5-methyltetrahydropteroyltriglutamate--homocysteine methyltransferase	metE	>sp|P25665|METE_ECOLI 5-methyltetrahydropteroyltriglutamate--homocysteine methyltransferase OS=Escherichia coli (strain K12) GN=metE PE=1 SV=6	1	KWFNTNYHYMVPEFVKGQQFKLTWTQLLDEV	2.40545e-23	112.74	_WFNTNYHYM(ox)VPEFVK(ac)GQQFK_	3	874.414	-1.5867			0.508335				2.42985
448	P25665	P25665	5-methyltetrahydropteroyltriglutamate--homocysteine methyltransferase	metE	>sp|P25665|METE_ECOLI 5-methyltetrahydropteroyltriglutamate--homocysteine methyltransferase OS=Escherichia coli (strain K12) GN=metE PE=1 SV=6	1	SFPQTTEIRTLRLDFKKGNLDANNYRTGIAE	0.00255501	66.692	_TLRLDFK(ac)K_	3	354.882	0.07828	3.92132	2.98684			2.4704	1.65797
546	P25665	P25665	5-methyltetrahydropteroyltriglutamate--homocysteine methyltransferase	metE	>sp|P25665|METE_ECOLI 5-methyltetrahydropteroyltriglutamate--homocysteine methyltransferase OS=Escherichia coli (strain K12) GN=metE PE=1 SV=6	1	PITVEWAKYAQSLTDKPVKGMLTGPVTILCW	3.32534e-41	180.18	_YAQSLTDK(ac)PVK_	2	646.348	0.44626			0.586074	0.255687			1.64083	1.22254
729	P25665	P25665	5-methyltetrahydropteroyltriglutamate--homocysteine methyltransferase	metE	>sp|P25665|METE_ECOLI 5-methyltetrahydropteroyltriglutamate--homocysteine methyltransferase OS=Escherichia coli (strain K12) GN=metE PE=1 SV=6	1	RIPAERLWVNPDCGLKTRGWPETRAALANMV	1.01445e-19	137.16	_LWVNPDCGLK(ac)TR_	2	750.885	-0.125			0.494505	0.531291			1.01497	1.05143
597	P00959	P00959	Methionine--tRNA ligase	metG	>sp|P00959|SYM_ECOLI Methionine--tRNA ligase OS=Escherichia coli (strain K12) GN=metG PE=1 SV=2	1	RVALIENAEFVEGSDKLLRLTLDLGGEKRNV	1.88032e-42	143.02	_VALIENAEFVEGSDK(ac)LLR_	3	682.369	1.1244			1.03792	1.98708			2.86916	4.78361
403	P00959	P00959	Methionine--tRNA ligase	metG	>sp|P00959|SYM_ECOLI Methionine--tRNA ligase OS=Escherichia coli (strain K12) GN=metG PE=1 SV=2	1	NKVVNLASRNAGFINKRFDGVLASELADPQL	1.3247e-05	94.302	_NAGFINK(ac)R_	2	481.264	1.489	1.34487		1.23127	1.56131	4.29921		2.00497	3.08341
529	P00959	P00959	Methionine--tRNA ligase	metG	>sp|P00959|SYM_ECOLI Methionine--tRNA ligase OS=Escherichia coli (strain K12) GN=metG PE=1 SV=2	1	DGIQQPLLGHKVNPFKALYNRIDMRQVEALV	8.96104e-06	87.913	_VNPFK(ac)ALYNR_	2	632.346	1.1093				1.67513				2.73137
466	P00959	P00959	Methionine--tRNA ligase	metG	>sp|P00959|SYM_ECOLI Methionine--tRNA ligase OS=Escherichia coli (strain K12) GN=metG PE=1 SV=2	1	LANRYVDEQAPWVVAKQEGRDADLQAICSMG	4.52326e-11	93.754	_YVDEQAPWVVAK(ac)QEGR_	3	639.655	-1.8042			2.73048				1.52289
335	P00562	P00562	Bifunctional aspartokinase/homoserine dehydrogenase 2;Aspartokinase;Homoserine dehydrogenase	metL	>sp|P00562|AK2H_ECOLI Bifunctional aspartokinase/homoserine dehydrogenase 2 OS=Escherichia coli (strain K12) GN=metL PE=1 SV=3	1	IEFQVPASQDFKLAHKEIDQILKRAQVRPLA	9.86284e-17	136.7	_LAHK(ac)EIDQILK_	3	450.598	0.33363	1.07391	1.0037		1.44026	3.58988	3.05233		3.90321
342	P00562	P00562	Bifunctional aspartokinase/homoserine dehydrogenase 2;Aspartokinase;Homoserine dehydrogenase	metL	>sp|P00562|AK2H_ECOLI Bifunctional aspartokinase/homoserine dehydrogenase 2 OS=Escherichia coli (strain K12) GN=metL PE=1 SV=3	1	SQDFKLAHKEIDQILKRAQVRPLAVGVHNDR	1.60256e-10	142.92	_EIDQILK(ac)R_	2	528.806	1.4872		0.911866	0.867779			2.39652	2.08399
187	P0AEE5	P0AEE5	D-galactose-binding periplasmic protein	mglB	>sp|P0AEE5|DGAL_ECOLI D-galactose-binding periplasmic protein OS=Escherichia coli (strain K12) GN=mglB PE=1 SV=1	1	EPGHPDAEARTTYVIKELNDKGIKTEQLQLD	1.61425e-13	126.76	_TTYVIK(ac)ELNDK_	2	683.367	4.0676				1.19732				0.541423
312	P0AEE5	P0AEE5	D-galactose-binding periplasmic protein	mglB	>sp|P0AEE5|DGAL_ECOLI D-galactose-binding periplasmic protein OS=Escherichia coli (strain K12) GN=mglB PE=1 SV=1	1	DGKGAADGTNWKIDNKVVRVPYVGVDKDNLA	0.000867611	66.429	_IDNK(ac)VVR_	2	443.261	0.62199				1.06281				0.348844
78	P0AEZ3	P0AEZ3	Septum site-determining protein MinD	minD	>sp|P0AEZ3|MIND_ECOLI Septum site-determining protein MinD OS=Escherichia coli (strain K12) GN=minD PE=1 SV=2	1	VIQGDATLNQALIKDKRTENLYILPASQTRD	8.80619e-05	64.507	_DK(ac)RTENLYILPASQTR_	3	649.681	-0.25119		1.91218				2.69848
94	P0AEZ3	P0AEZ3	Septum site-determining protein MinD	minD	>sp|P0AEZ3|MIND_ECOLI Septum site-determining protein MinD OS=Escherichia coli (strain K12) GN=minD PE=1 SV=2	1	RTENLYILPASQTRDKDALTREGVAKVLDDL	0.00131252	57.708	_DK(ac)DALTR_	2	430.727	-1.7633			0.593041	1.10409			1.28586	2.50242
149	P25745	P25745	tRNA-specific 2-thiouridylase MnmA	mnmA	>sp|P25745|MNMA_ECOLI tRNA-specific 2-thiouridylase MnmA OS=Escherichia coli (strain K12) GN=mnmA PE=1 SV=4	1	DVDGKSRLLRGLDSNKDQSYFLYTLSHEQIA	7.91253e-46	119.18	_GLDSNK(ac)DQSYFLYTLSHEQIAQSLFPVGELEK_	4	925.461	0.89586				1.46126				2.18792
141	P0AEZ9	P0AEZ9	Molybdenum cofactor biosynthesis protein B	moaB	>sp|P0AEZ9|MOAB_ECOLI Molybdenum cofactor biosynthesis protein B OS=Escherichia coli (strain K12) GN=moaB PE=1 SV=2	1	GVANKTLIFAMPGSTKACRTAWENIIAPQLD	1.4859e-09	92.935	_TLIFAM(ox)PGSTK(ac)ACR_	3	537.606	-1.0883			1.00622				1.84671
119	P30749	P30749	Molybdopterin synthase catalytic subunit	moaE	>sp|P30749|MOAE_ECOLI Molybdopterin synthase catalytic subunit OS=Escherichia coli (strain K12) GN=moaE PE=1 SV=3	1	RSSAFEAGQFIMDYLKTRAPFWKREATPEGD	2.1734e-16	101.96	_SSAFEAGQFIMDYLK(ac)TR_	3	669.328	2.1828				2.36587				5.20448
282	P12281	P12281	Molybdopterin molybdenumtransferase	moeA	>sp|P12281|MOEA_ECOLI Molybdopterin molybdenumtransferase OS=Escherichia coli (strain K12) GN=moeA PE=1 SV=1	0.99797	ELGEIAFWKLAIKPGKPFAFGKLSNSWFCGL	3.54084e-12	104.87	_LAIKPGK(ac)PFAFGK_	3	472.618	-1.0231	2.16955	1.45996		11.6007	5.49727	2.68758		6.71676
97	P0ACR9	P0ACR9	Transcriptional repressor mprA	mprA	>sp|P0ACR9|MPRA_ECOLI Transcriptional repressor mprA OS=Escherichia coli (strain K12) GN=mprA PE=2 SV=1	1	GSSRTNATRIADELEKRGWIERRESDNDRRC	6.03733e-06	101.25	_IADELEK(ac)R_	2	508.275	-1.8484				1.01932				2.51975
105	P0A742	P0A742	Large-conductance mechanosensitive channel	mscL	>sp|P0A742|MSCL_ECOLI Large-conductance mechanosensitive channel OS=Escherichia coli (strain K12) GN=mscL PE=1 SV=1	0.5	FAIFMAIKLINKLNRKKEEPAAAPAPTKEEV	3.26975e-05	82.651	_K(ac)KEEPAAAPAPTK_	3	460.589	-2.0547				1.04036				2.24653
5	P0A742	P0A742	Large-conductance mechanosensitive channel	mscL	>sp|P0A742|MSCL_ECOLI Large-conductance mechanosensitive channel OS=Escherichia coli (strain K12) GN=mscL PE=1 SV=1	1	___________MSIIKEFREFAMRGNVVDLA	0.000214386	107.66	_SIIK(ac)EFR_	2	467.771	2.9249			0.7234				1.54159
82	P0A746	P0A746	Peptide methionine sulfoxide reductase MsrB	msrB	>sp|P0A746|MSRB_ECOLI Peptide methionine sulfoxide reductase MsrB OS=Escherichia coli (strain K12) GN=msrB PE=1 SV=1	1	PSFYEPVSEESIRYIKDLSHGMQRIEIRCGN	8.23947e-07	82.362	_YIK(ac)DLSHGMQR_	3	463.903	-0.54185	1.36937	1.36981		4.39806	3.3898	2.24923		7.87637
157	P76270	P76270	Free methionine-R-sulfoxide reductase	msrC	>sp|P76270|MSRC_ECOLI Free methionine-R-sulfoxide reductase OS=Escherichia coli (strain K12) GN=msrC PE=1 SV=2	1	QLVAQLEKVLATTDYKKFFASVAG_______	3.61738e-08	113.22	_VLATTDYK(ac)K_	2	540.8	0.44501			1.33099	1.48816			2.60559	2.47386
269	P09424	P09424	Mannitol-1-phosphate 5-dehydrogenase	mtlD	>sp|P09424|MTLD_ECOLI Mannitol-1-phosphate 5-dehydrogenase OS=Escherichia coli (strain K12) GN=mtlD PE=1 SV=3	1	ESGAVLIKRYGFDADKHAAYIQKILGRFENP	1.43061e-24	135.37	_YGFDADK(ac)HAAYIQK_	3	556.939	2.2257				1.52986				5.10908
287	P09424	P09424	Mannitol-1-phosphate 5-dehydrogenase	mtlD	>sp|P09424|MTLD_ECOLI Mannitol-1-phosphate 5-dehydrogenase OS=Escherichia coli (strain K12) GN=mtlD PE=1 SV=3	1	AYIQKILGRFENPYLKDDVERVGRQPLRKLS	2.84515e-13	112.15	_ILGRFENPYLK(ac)DDVER_	3	669.35	2.0887	2.49439	0.95831	1.43032	2.19608	5.99359	2.30036	1.93706	3.49268
309	P09424	P09424	Mannitol-1-phosphate 5-dehydrogenase	mtlD	>sp|P09424|MTLD_ECOLI Mannitol-1-phosphate 5-dehydrogenase OS=Escherichia coli (strain K12) GN=mtlD PE=1 SV=3	1	GRQPLRKLSAGDRLIKPLLGTLEYGLPHKNL	7.17036e-05	56.599	_LIK(ac)PLLGTLEYGLPHK_	3	612.033	0.69432				2.77601				2.51601
52	P0A9H1	P0A9H1	G/U mismatch-specific DNA glycosylase	mug	>sp|P0A9H1|MUG_ECOLI G/U mismatch-specific DNA glycosylase OS=Escherichia coli (strain K12) GN=mug PE=1 SV=1	1	FWKVIYQAGFTDRQLKPQEAQHLLDYRCGVT	8.49789e-57	181.58	_QLK(ac)PQEAQHLLDYR_	3	594.316	-2.0668	1.89228	0.430447			4.21942	0.18751
1314	P22523	P22523	Chromosome partition protein MukB	mukB	>sp|P22523|MUKB_ECOLI Chromosome partition protein MukB OS=Escherichia coli (strain K12) GN=mukB PE=1 SV=2	1	DLFNSNRLTFSEALAKLYQRLNPQIDMGQRT	0.00184268	43.382	_LTFSEALAK(ac)LYQR_	3	527.959	0.23231				0.817118				7.26133
154	P22524	P22524	Chromosome partition protein MukE	mukE	>sp|P22524|MUKE_ECOLI Chromosome partition protein MukE OS=Escherichia coli (strain K12) GN=mukE PE=1 SV=5	1	NRSTGSDVDRQKLQEKVRSSLNRLRRLGMVW	0.00676498	44.531	_LQEK(ac)VR_	2	407.743	-2.5733				1.31661				2.33893
265	P0A749	P0A749	UDP-N-acetylglucosamine 1-carboxyvinyltransferase	murA	>sp|P0A749|MURA_ECOLI UDP-N-acetylglucosamine 1-carboxyvinyltransferase OS=Escherichia coli (strain K12) GN=murA PE=1 SV=1	1	ICRNAQPDTLDAVLAKLRDAGADIEVGEDWI	1.13916e-22	126.71	_NAQPDTLDAVLAK(ac)LR_	3	556.309	-0.61251			0.318002	1.72686			3.0227	13.5216
217	P08373	P08373	UDP-N-acetylenolpyruvoylglucosamine reductase	murB	>sp|P08373|MURB_ECOLI UDP-N-acetylenolpyruvoylglucosamine reductase OS=Escherichia coli (strain K12) GN=murB PE=1 SV=1	1	TPQQVFNAVCHMRTTKLPDPKVNGNAGSFFK	4.38913e-05	81.594	_TTK(ac)LPDPK_	2	471.269	0.023207		2.0516				2.82556
252	P14900	P14900	UDP-N-acetylmuramoylalanine--D-glutamate ligase	murD	>sp|P14900|MURD_ECOLI UDP-N-acetylmuramoylalanine--D-glutamate ligase OS=Escherichia coli (strain K12) GN=murD PE=1 SV=3	0.585312	DYHLNHQQGETWLRVKGEKVLNVKEMKLSGQ	0.00386889	55.401	_VK(ac)GEKVLNVK_	3	385.908	0.6703	2.62233	2.66447			8.94446	4.11876
255	P14900	P14900	UDP-N-acetylmuramoylalanine--D-glutamate ligase	murD	>sp|P14900|MURD_ECOLI UDP-N-acetylmuramoylalanine--D-glutamate ligase OS=Escherichia coli (strain K12) GN=murD PE=1 SV=3	0.5	LNHQQGETWLRVKGEKVLNVKEMKLSGQHNY	6.00607e-06	111.65	_GEK(ac)VLNVK_	2	464.777	0.79949	2.81483	2.67921			9.03734	4.01742
179	P11458	P11458	Quinolinate synthase A	nadA	>sp|P11458|NADA_ECOLI Quinolinate synthase A OS=Escherichia coli (strain K12) GN=nadA PE=1 SV=3	1	DHLDSLGEKIIWAPDKHLGRYVQKQTGGDIL	8.33251e-10	112.15	_IIWAPDK(ac)HLGR_	3	449.923	1.111				1.01086				5.14662
257	P18843	P18843	NH(3)-dependent NAD(+) synthetase	nadE	>sp|P18843|NADE_ECOLI NH(3)-dependent NAD(+) synthetase OS=Escherichia coli (strain K12) GN=nadE PE=1 SV=2	1	NVPQQVARTIENWYLKTEHKRRPPITVFDDF	2.61848e-41	176.91	_TIENWYLK(ac)TEHK_	3	535.275	0.92739	1.67516		1.52027		11.753		8.88554
207	P18843	P18843	NH(3)-dependent NAD(+) synthetase	nadE	>sp|P18843|NADE_ECOLI NH(3)-dependent NAD(+) synthetase OS=Escherichia coli (strain K12) GN=nadE PE=1 SV=2	1	GKQLLAALACPEHLYKKAPTADLEDDRPSLP	5.4039e-21	114.64	_QLLAALACPEHLYK(ac)K_	3	599.662	0.58336				1.30885				2.86992
47	P27278	P27278	Trifunctional NAD biosynthesis/regulator protein NadR;Transcriptional regulator NadR;Nicotinamide mononucleotide adenylyltransferase;Ribosylnicotinamide kinase	nadR	>sp|P27278|NADR_ECOLI Trifunctional NAD biosynthesis/regulator protein NadR OS=Escherichia coli (strain K12) GN=nadR PE=1 SV=2	1	LSQLLNAKIKSPSAQKLEALHRFLGLEFPRQ	1.16109e-12	107.37	_SPSAQK(ac)LEALHR_	3	460.253	-0.63685		2.89377				3.27604
347	P0AF18	P0AF18	N-acetylglucosamine-6-phosphate deacetylase	nagA	>sp|P0AF18|NAGA_ECOLI N-acetylglucosamine-6-phosphate deacetylase OS=Escherichia coli (strain K12) GN=nagA PE=1 SV=1	1	LRMATLYPARAIGVEKRLGTLAAGKVANLTA	0.00035137	89.369	_AIGVEK(ac)R_	2	407.743	-0.14445		2.74015				3.71753
170	P0AF24	P0AF24	Ribonucleotide monophosphatase NagD	nagD	>sp|P0AF24|NAGD_ECOLI Ribonucleotide monophosphatase NagD OS=Escherichia coli (strain K12) GN=nagD PE=1 SV=1	1	ACGALCAGIEKISGRKPFYVGKPSPWIIRAA	0.0013674	54.408	_K(ac)PFYVGK_	2	440.75	-0.11076		0.925037	1.68899	1.84688		2.4438	2.33946	2.27072
647	P09323	P09323	PTS system N-acetylglucosamine-specific EIICBA component;N-acetylglucosamine permease IIC component;N-acetylglucosamine-specific phosphotransferase enzyme IIB component;N-acetylglucosamine-specific phosphotransferase enzyme IIA component	nagE	>sp|P09323|PTW3C_ECOLI PTS system N-acetylglucosamine-specific EIICBA component OS=Escherichia coli (strain K12) GN=nagE PE=4 SV=1	1	AQGHIVAGQTPLYEIKK______________	8.22603e-23	117.4	_AQGHIVAGQTPLYEIK(ac)K_	3	632.351	0.33307		2.4916				3.75342
33	P0A763	P0A763	Nucleoside diphosphate kinase	ndk	>sp|P0A763|NDK_ECOLI Nucleoside diphosphate kinase OS=Escherichia coli (strain K12) GN=ndk PE=1 SV=2	1	NVIGNIFARFEAAGFKIVGTKMLHLTVEQAR	4.00184e-25	141.32	_FEAAGFK(ac)IVGTK_	2	655.361	3.6702	1.91121		1.37148	1.43881	4.85894		3.07035	2.71566
20;20	P38489	P38489	Oxygen-insensitive NAD(P)H nitroreductase	nfnB;NTR	>sp|P38489|NFNB_ECOLI Oxygen-insensitive NAD(P)H nitroreductase OS=Escherichia coli (strain K12) GN=nfnB PE=1 SV=1;>tr|F2X7N5|F2X7N5_ECOLI Nitroreductase OS=Escherichia coli (strain K12) GN=NTR PE=4 SV=1	1	SVALKRHSTKAFDASKKLTPEQAEQIKTLLQ	0.000953106	62.2	_AFDASK(ac)K_	2	404.714	2.9702			1.14794	0.828644			2.82975	2.3322
505	P31806	P31806	Bifunctional NAD(P)H-hydrate repair enzyme Nnr;ADP-dependent (S)-NAD(P)H-hydrate dehydratase;NAD(P)H-hydrate epimerase	nnr	>sp|P31806|NNR_ECOLI Bifunctional NAD(P)H-hydrate repair enzyme Nnr OS=Escherichia coli (strain K12) GN=nnr PE=1 SV=2	1	LFSTLQRIVNPEVTDKNHDESSNSAP_____	2.77448e-05	49.049	_IVNPEVTDK(ac)NHDESSNSAP_	3	698.991	-0.099558			1.10445				2.05671
381	P00452	P00452	Ribonucleoside-diphosphate reductase 1 subunit alpha	nrdA	>sp|P00452|RIR1_ECOLI Ribonucleoside-diphosphate reductase 1 subunit alpha OS=Escherichia coli (strain K12) GN=nrdA PE=1 SV=2	1	DAFFADQEEFERLYTKYEKDDSIRKQRVKAV	0.00125179	58.676	_LYTK(ac)YEK_	2	493.763	-1.9393			1.31285	1.15458			3.33672	3.11072
384	P00452	P00452	Ribonucleoside-diphosphate reductase 1 subunit alpha	nrdA	>sp|P00452|RIR1_ECOLI Ribonucleoside-diphosphate reductase 1 subunit alpha OS=Escherichia coli (strain K12) GN=nrdA PE=1 SV=2	1	FADQEEFERLYTKYEKDDSIRKQRVKAVELF	1.3602e-05	101.97	_YEK(ac)DDSIRK_	3	399.203	0.92295	0.841416	0.745157	1.93362	1.80342	2.80576	3.04417	3.37486	3.63958
648	P00452	P00452	Ribonucleoside-diphosphate reductase 1 subunit alpha	nrdA	>sp|P00452|RIR1_ECOLI Ribonucleoside-diphosphate reductase 1 subunit alpha OS=Escherichia coli (strain K12) GN=nrdA PE=1 SV=2	1	NGIEPPRGYVSIKASKDGILRQVVPDYEHLH	0.00128405	46.819	_ASK(ac)DGILR_	2	451.259	2.8467				1.35283				2.86144
154	P00452	P00452	Ribonucleoside-diphosphate reductase 1 subunit alpha	nrdA	>sp|P00452|RIR1_ECOLI Ribonucleoside-diphosphate reductase 1 subunit alpha OS=Escherichia coli (strain K12) GN=nrdA PE=1 SV=2	1	RDMTFSYAAVKQLEGKYLVQNRVTGEIYESA	8.8784e-63	218.75	_QLEGK(ac)YLVQNR_	2	695.378	-4.5847		0.854973	0.898708			2.50005	2.20155
21	P00452	P00452	Ribonucleoside-diphosphate reductase 1 subunit alpha	nrdA	>sp|P00452|RIR1_ECOLI Ribonucleoside-diphosphate reductase 1 subunit alpha OS=Escherichia coli (strain K12) GN=nrdA PE=1 SV=2	1	LVTKRDGSTERINLDKIHRVLDWAAEGLHNV	1.03673e-05	97.635	_INLDK(ac)IHR_	3	350.873	1.1866		1.22174	1.54188	2.43209		1.53048	1.72358	2.89972
3	P0AEI6	P0AEI6	Phosphatase nudJ	nudJ	>sp|P0AEI6|NUDJ_ECOLI Phosphatase nudJ OS=Escherichia coli (strain K12) GN=nudJ PE=1 SV=1	1	_____________MFKPHVTVACVVHAEGKF	6.35176e-23	120.31	_MFK(ac)PHVTVACVVHAEGK_	4	488.752	1.0155		1.92108				1.56419
9	P37128	P37128	GDP-mannose pyrophosphatase nudK	nudK	>sp|P37128|NUDK_ECOLI GDP-mannose pyrophosphatase nudK OS=Escherichia coli (strain K12) GN=nudK PE=1 SV=2	1	_______MTQQITLIKDKILSDNYFTLHNIT	4.2329e-22	156.69	_TQQITLIK(ac)DK_	2	615.359	-1.0154	1.45726	1.37525			3.04858	2.10967
286	P31979	P31979	NADH-quinone oxidoreductase subunit F	nuoF	>sp|P31979|NUOF_ECOLI NADH-quinone oxidoreductase subunit F OS=Escherichia coli (strain K12) GN=nuoF PE=1 SV=3	1	REILEDYAGGMRDGLKFKAWQPGGAGTDFLT	0.00427654	60.151	_DGLK(ac)FK_	2	375.213	0.14943			1.57755	1.08826			3.28597	2.60941
809	P33602	P33602	NADH-quinone oxidoreductase subunit G	nuoG	>sp|P33602|NUOG_ECOLI NADH-quinone oxidoreductase subunit G OS=Escherichia coli (strain K12) GN=nuoG PE=1 SV=4	1	DYFTSVPARFQPQDGKWRIAPYYHLFGSDEL	3.0775e-05	73.233	_FQPQDGK(ac)WR_	2	602.299	1.4784		1.21933				1.71294
76	P0AFD4	P0AFD4	NADH-quinone oxidoreductase subunit H	nuoH	>sp|P0AFD4|NUOH_ECOLI NADH-quinone oxidoreductase subunit H OS=Escherichia coli (strain K12) GN=nuoH PE=1 SV=1	1	VADMIKMFFKEDWIPKFSDRVIFTLAPMIAF	0.000191376	57.836	_EDWIPK(ac)FSDR_	2	667.822	-2.7943				0.949451				3.6831
171	P0AFD6	P0AFD6	NADH-quinone oxidoreductase subunit I	nuoI	>sp|P0AFD6|NUOI_ECOLI NADH-quinone oxidoreductase subunit I OS=Escherichia coli (strain K12) GN=nuoI PE=1 SV=1	0.999905	MAIDGKDKGEAENEAKPIDVKSLLP______	3.0207e-13	103.21	_GEAENEAK(ac)PIDVK_	2	721.362	-0.60269	0.786273		2.18338		3.63796		4.33474
243	P0AFF6	P0AFF6	Transcription elongation protein nusA	nusA	>sp|P0AFF6|NUSA_ECOLI Transcription elongation protein nusA OS=Escherichia coli (strain K12) GN=nusA PE=1 SV=1	1	RDPGSRAKIAVKTNDKRIDPVGACVGMRGAR	6.43076e-21	118.21	_TNDK(ac)RIDPVGACVGMR_	3	610.97	-0.62608	4.34143				9.23174
67	P0A780	P0A780	N utilization substance protein B	nusB	>sp|P0A780|NUSB_ECOLI N utilization substance protein B OS=Escherichia coli (strain K12) GN=nusB PE=1 SV=1	1	LAGVATNTAYLDGLMKPYLSRLLEELGQVEK	2.34084e-14	85.945	_ELLAGVATNTAYLDGLMK(ac)PYLSR_	3	846.781	3.959				2.17766				3.2535
121	P0AFG0	P0AFG0	Transcription antitermination protein NusG	nusG	>sp|P0AFG0|NUSG_ECOLI Transcription antitermination protein NusG OS=Escherichia coli (strain K12) GN=nusG PE=1 SV=2	1	KEVDAIMNRLQQVGDKPRPKTLFEPGEMVRV	5.83277e-11	122.42	_LQQVGDK(ac)PRPK_	3	436.586	0.50391	1.58157	1.81579	2.7469		4.27267	2.97859	3.26181
106	P0AFG0	P0AFG0	Transcription antitermination protein NusG	nusG	>sp|P0AFG0|NUSG_ECOLI Transcription antitermination protein NusG OS=Escherichia coli (strain K12) GN=nusG PE=1 SV=2	1	GFIGGTSDRPAPISDKEVDAIMNRLQQVGDK	4.80727e-07	56.298	_VMGFIGGTSDRPAPISDK(ac)EVDAIMNR_	3	940.134	-0.46988			1.36727	2.52593			1.77327	2.92067
110	P42641	P42641	GTPase ObgE/CgtA	obgE	>sp|P42641|OBG_ECOLI GTPase ObgE/CgtA OS=Escherichia coli (strain K12) GN=obgE PE=1 SV=1	1	RVIDQGTGETMGDMTKHGQRLLVAKGGWHGL	1.03357e-20	113.47	_VIDQGTGETM(ox)GDM(ox)TK(ac)HGQR_	3	712.321	0.63736			3.50565				2.16813
315	P0A910	P0A910	Outer membrane protein A	ompA	>sp|P0A910|OMPA_ECOLI Outer membrane protein A OS=Escherichia coli (strain K12) GN=ompA PE=1 SV=1	1	MGESNPVTGNTCDNVKQRAALIDCLAPDRRV	2.34745e-54	161.91	_GMGESNPVTGNTCDNVK(ac)QR_	3	702.649	-2.3			0.1835				0.84
294	P0A910	P0A910	Outer membrane protein A	ompA	>sp|P0A910|OMPA_ECOLI Outer membrane protein A OS=Escherichia coli (strain K12) GN=ompA PE=1 SV=1	1	QSVVDYLISKGIPADKISARGMGESNPVTGN	0.00022044	57.019	_GIPADK(ac)ISAR_	2	535.304	1.282			0.801406	0.348693			0.460294	0.439902
184	P0AA16	P0AA16	Transcriptional regulatory protein OmpR	ompR	>sp|P0AA16|OMPR_ECOLI Transcriptional regulatory protein OmpR OS=Escherichia coli (strain K12) GN=ompR PE=1 SV=1	1	LKALVSHPREPLSRDKLMNLARGREYSAMER	1.40917e-06	124.23	_DK(ac)LMNLAR_	2	501.774	-1.5021	2.05963		3.0903	3.93711	2.14762		1.61003	2.39704
138	P0A784	P0A784	Oligoribonuclease	orn	>sp|P0A784|ORN_ECOLI Oligoribonuclease OS=Escherichia coli (strain K12) GN=orn PE=1 SV=2	1	LEAYFHYRYLDVSTLKELARRWKPEILDGFT	1.76265e-09	89.403	_YLDVSTLK(ac)ELAR_	3	483.936	0.97271			1.19398	1.50999			2.06574	2.43483
16	P0C0L2	P0C0L2	Peroxiredoxin osmC	osmC	>sp|P0C0L2|OSMC_ECOLI Peroxiredoxin osmC OS=Escherichia coli (strain K12) GN=osmC PE=1 SV=2	1	MTIHKKGQAHWEGDIKRGKGTVSTESGVLNQ	1.24222e-22	144.47	_GQAHWEGDIK(ac)R_	3	446.89	-1.2784		2.74918		2.06437		5.29686		5.75754
97	P0C0L2	P0C0L2	Peroxiredoxin osmC	osmC	>sp|P0C0L2|OSMC_ECOLI Peroxiredoxin osmC OS=Escherichia coli (strain K12) GN=osmC PE=1 SV=2	1	ADVSLDKVDAGFAITKIALKSEVAVPGIDAS	7.98262e-05	70.412	_VDAGFAITK(ac)IALK_	3	463.61	1.0079			1.25331	1.88071			3.4812	5.33193
120	P0C0L2	P0C0L2	Peroxiredoxin osmC	osmC	>sp|P0C0L2|OSMC_ECOLI Peroxiredoxin osmC OS=Escherichia coli (strain K12) GN=osmC PE=1 SV=2	1	AVPGIDASTFDGIIQKAKAGCPVSQVLKAEI	8.96873e-23	104.03	_SEVAVPGIDASTFDGIIQK(ac)AK_	3	730.055	0.95396				1.44191				3.20437
101	P0C0L2	P0C0L2	Peroxiredoxin osmC	osmC	>sp|P0C0L2|OSMC_ECOLI Peroxiredoxin osmC OS=Escherichia coli (strain K12) GN=osmC PE=1 SV=2	1	LDKVDAGFAITKIALKSEVAVPGIDASTFDG	1.84007e-26	109.85	_IALK(ac)SEVAVPGIDASTFDGIIQK_	3	805.444	0.78008				1.24139				2.43807
231	P31677	P31677	Alpha,alpha-trehalose-phosphate synthase [UDP-forming]	otsA	>sp|P31677|OTSA_ECOLI Alpha,alpha-trehalose-phosphate synthase [UDP-forming] OS=Escherichia coli (strain K12) GN=otsA PE=1 SV=3	1	GKAFRTEVYPIGIEPKEIAKQAAGPLPPKLA	4.58517e-05	63.709	_TEVYPIGIEPK(ac)EIAK_	3	576.985	4.1439				1.44419				3.30775
249	P31677	P31677	Alpha,alpha-trehalose-phosphate synthase [UDP-forming]	otsA	>sp|P31677|OTSA_ECOLI Alpha,alpha-trehalose-phosphate synthase [UDP-forming] OS=Escherichia coli (strain K12) GN=otsA PE=1 SV=3	1	AKQAAGPLPPKLAQLKAELKNVQNIFSVERL	7.5764e-06	98.04	_LAQLK(ac)AELK_	2	528.327	-0.31796		11.1023		1.03072		4.82056		0.85661
13	P31057	P31057	3-methyl-2-oxobutanoate hydroxymethyltransferase	panB	>sp|P31057|PANB_ECOLI 3-methyl-2-oxobutanoate hydroxymethyltransferase OS=Escherichia coli (strain K12) GN=panB PE=1 SV=1	0.499997	___MKPTTISLLQKYKQEKKRFATITAYDYS	1.49342e-09	93.754	_MKPTTISLLQKYK(ac)QEK_	4	495.281	0.11375	2.41454	9.5831			5.40335	10.7287
11	P31057	P31057	3-methyl-2-oxobutanoate hydroxymethyltransferase	panB	>sp|P31057|PANB_ECOLI 3-methyl-2-oxobutanoate hydroxymethyltransferase OS=Escherichia coli (strain K12) GN=panB PE=1 SV=1	1	_____MKPTTISLLQKYKQEKKRFATITAYD	4.87686e-12	101.53	_M(ox)KPTTISLLQK(ac)YK_	3	536.972	-1.0766	1.76875		5.45009	4.10783	2.66014		4.57274	3.53596
181	P31663	P31663	Pantothenate synthetase	panC	>sp|P31663|PANC_ECOLI Pantothenate synthetase OS=Escherichia coli (strain K12) GN=panC PE=1 SV=1	1	MGFDIEIVGVPIMRAKDGLALSSRNGYLTAE	3.19123e-07	107.18	_AK(ac)DGLALSSR_	2	530.293	-0.10612	2.25186	2.19672			5.17173	2.74997
81	P31663	P31663	Pantothenate synthetase	panC	>sp|P31663|PANC_ECOLI Pantothenate synthetase OS=Escherichia coli (strain K12) GN=panC PE=1 SV=1	1	EDLARYPRTLQEDCEKLNKRKVDLVFAPSVK	4.45274e-75	229.29	_TLQEDCEK(ac)LNK_	2	710.343	0.37085	1.93519	1.84819	1.74799	1.70803	4.13618	2.85266	2.95845	2.38694
206	P31663	P31663	Pantothenate synthetase	panC	>sp|P31663|PANC_ECOLI Pantothenate synthetase OS=Escherichia coli (strain K12) GN=panC PE=1 SV=1	1	GYLTAEQRKIAPGLYKVLSSIADKLQAGERD	1.01097e-06	74.769	_IAPGLYK(ac)VLSSIADK_	3	539.647	-0.22726				1.55014				2.8749
86	P31663	P31663	Pantothenate synthetase	panC	>sp|P31663|PANC_ECOLI Pantothenate synthetase OS=Escherichia coli (strain K12) GN=panC PE=1 SV=1	1	YPRTLQEDCEKLNKRKVDLVFAPSVKEIYPN	0.00534029	60.401	_RK(ac)VDLVFAPSVK_	3	467.614	1.9461		1.80105				2.8277
278	P31663	P31663	Pantothenate synthetase	panC	>sp|P31663|PANC_ECOLI Pantothenate synthetase OS=Escherichia coli (strain K12) GN=panC PE=1 SV=1	1	ILVAAWLGDARLIDNKMVELA__________	0.00332118	33.057	_LIDNK(ac)M(ox)VELA_	2	602.318	2.2135			1.09897				2.29151
448	P22259	P22259	Phosphoenolpyruvate carboxykinase [ATP]	pckA	>sp|P22259|PCKA_ECOLI Phosphoenolpyruvate carboxykinase [ATP] OS=Escherichia coli (strain K12) GN=pckA PE=1 SV=2	1	GAQAYLVNTGWNGTGKRISIKDTRAIIDAIL	2.49208e-61	161.08	_RMQAAGAQAYLVNTGWNGTGK(ac)R_	3	798.069	1.1372		5.63034				4.81376
390	P22259	P22259	Phosphoenolpyruvate carboxykinase [ATP]	pckA	>sp|P22259|PCKA_ECOLI Phosphoenolpyruvate carboxykinase [ATP] OS=Escherichia coli (strain K12) GN=pckA PE=1 SV=2	1	TADQTQYHFLSGFTAKLAGTERGITEPTPTF	2.50272e-19	96.903	_LTADQTQYHFLSGFTAK(ac)LAGTER_	3	866.438	-0.33549			1.22926	3.99185			3.07086	5.51013
453	P22259	P22259	Phosphoenolpyruvate carboxykinase [ATP]	pckA	>sp|P22259|PCKA_ECOLI Phosphoenolpyruvate carboxykinase [ATP] OS=Escherichia coli (strain K12) GN=pckA PE=1 SV=2	1	LVNTGWNGTGKRISIKDTRAIIDAILNGSLD	0.000181109	95.608	_RISIK(ac)DTR_	3	344.205	-1.002	1.1071	1.59791	3.07539	5.7334	5.32045	1.74973	3.0863	7.54965
346	P22259	P22259	Phosphoenolpyruvate carboxykinase [ATP]	pckA	>sp|P22259|PCKA_ECOLI Phosphoenolpyruvate carboxykinase [ATP] OS=Escherichia coli (strain K12) GN=pckA PE=1 SV=2	1	NTRVSYPIYHIDNIVKPVSKAGHATKVIFLT	1.80338e-40	145.62	_VSYPIYHIDNIVK(ac)PVSK_	3	672.038	0.437			1.23069	1.14351			3.49012	3.59768
294	P22259	P22259	Phosphoenolpyruvate carboxykinase [ATP]	pckA	>sp|P22259|PCKA_ECOLI Phosphoenolpyruvate carboxykinase [ATP] OS=Escherichia coli (strain K12) GN=pckA PE=1 SV=2	1	FNFEGGCYAKTIKLSKEAEPEIYNAIRRDAL	1.26202e-20	122.97	_LSK(ac)EAEPEIYNAIRR_	3	610.995	1.2066	1.70277		0.987477	1.20508	5.49985		2.47395	3.201
87	P22259	P22259	Phosphoenolpyruvate carboxykinase [ATP]	pckA	>sp|P22259|PCKA_ECOLI Phosphoenolpyruvate carboxykinase [ATP] OS=Escherichia coli (strain K12) GN=pckA PE=1 SV=2	1	IVRDDTTRDTFWWADKGKGKNDNKPLSPETW	4.01151e-10	118.28	_DTFWWADK(ac)GK_	2	648.306	-0.80669			1.34081	1.43405			2.94127	3.04001
262	P22259	P22259	Phosphoenolpyruvate carboxykinase [ATP]	pckA	>sp|P22259|PCKA_ECOLI Phosphoenolpyruvate carboxykinase [ATP] OS=Escherichia coli (strain K12) GN=pckA PE=1 SV=2	1	FGLSGTGKTTLSTDPKRRLIGDDEHGWDDDG	9.34192e-81	121.73	_TTLSTDPK(ac)RR_	3	406.226	-0.054232	1.36107	1.52356	0.829882	0.835576	3.27037	1.91613	2.70829	3.03315
291	P22259	P22259	Phosphoenolpyruvate carboxykinase [ATP]	pckA	>sp|P22259|PCKA_ECOLI Phosphoenolpyruvate carboxykinase [ATP] OS=Escherichia coli (strain K12) GN=pckA PE=1 SV=2	1	DGVFNFEGGCYAKTIKLSKEAEPEIYNAIRR	0.00407039	62.464	_TIK(ac)LSK_	2	366.237	-0.12395	1.4894	1.50165	1.42366	1.61429	3.02135	1.77407	2.56259	2.96968
539	P22259	P22259	Phosphoenolpyruvate carboxykinase [ATP]	pckA	>sp|P22259|PCKA_ECOLI Phosphoenolpyruvate carboxykinase [ATP] OS=Escherichia coli (strain K12) GN=pckA PE=1 SV=2	1	YTDTPAGAALVAAGPKL______________	1.92939e-08	78.69	_YTDTPAGAALVAAGPK(ac)L_	2	829.443	4.1129				2.15635				2.64645
509	P22259	P22259	Phosphoenolpyruvate carboxykinase [ATP]	pckA	>sp|P22259|PCKA_ECOLI Phosphoenolpyruvate carboxykinase [ATP] OS=Escherichia coli (strain K12) GN=pckA PE=1 SV=2	1	LDPRNTYASPEQWQEKAETLAKLFIDNFDKY	0.000147814	44.816	_NTYASPEQWQEK(ac)AETLAK_	2	1068.52	2.5325			1.59526				2.64319
515	P22259	P22259	Phosphoenolpyruvate carboxykinase [ATP]	pckA	>sp|P22259|PCKA_ECOLI Phosphoenolpyruvate carboxykinase [ATP] OS=Escherichia coli (strain K12) GN=pckA PE=1 SV=2	1	YASPEQWQEKAETLAKLFIDNFDKYTDTPAG	1.99497e-09	89.466	_AETLAK(ac)LFIDNFDK_	3	556.294	2.4038			1.45734	1.5191			2.30582	1.88825
523	P22259	P22259	Phosphoenolpyruvate carboxykinase [ATP]	pckA	>sp|P22259|PCKA_ECOLI Phosphoenolpyruvate carboxykinase [ATP] OS=Escherichia coli (strain K12) GN=pckA PE=1 SV=2	1	EKAETLAKLFIDNFDKYTDTPAGAALVAAGP	1.06264e-21	97.974	_LFIDNFDK(ac)YTDTPAGAALVAAGPK_	3	846.436	-1.3714				0.94584				2.08005
34	P0A7A5	P0A7A5	Protein-L-isoaspartate O-methyltransferase	pcm	>sp|P0A7A5|PIMT_ECOLI Protein-L-isoaspartate O-methyltransferase OS=Escherichia coli (strain K12) GN=pcm PE=1 SV=2	1	QDEQVLNALAAVPREKFVDEAFEQKAWDNIA	4.68478e-09	105.03	_EK(ac)FVDEAFEQK_	2	706.341	3.5244		0.8123				0.663595
396	P0ABF1	P0ABF1	Poly(A) polymerase	pcnB	>sp|P0ABF1|PCNB_ECOLI Poly(A) polymerase OS=Escherichia coli (strain K12) GN=pcnB PE=1 SV=2	1	SRRQGKRAWKLLEHPKFRAAYDLLALRAEVE	1.71549e-05	92.439	_LLEHPK(ac)FR_	3	361.21	0.9314			1.72935	3.49045			24.9822	35.17
192	P05459	P05459	Erythronate-4-phosphate dehydrogenase	pdxB	>sp|P05459|PDXB_ECOLI Erythronate-4-phosphate dehydrogenase OS=Escherichia coli (strain K12) GN=pdxB PE=2 SV=2	1	LFKDGPYKTLHLADEKLIRSLKPGAILINAC	2.63576e-08	96.64	_TLHLADEK(ac)LIR_	3	450.93	0.68588		2.8793				4.33879
48	P05459	P05459	Erythronate-4-phosphate dehydrogenase	pdxB	>sp|P05459|PDXB_ECOLI Erythronate-4-phosphate dehydrogenase OS=Escherichia coli (strain K12) GN=pdxB PE=2 SV=2	1	AQLADADALMVRSVTKVNESLLAGKPIKFVG	3.78407e-75	199.58	_SVTK(ac)VNESLLAGKPIK_	3	576.008	1.1964	3.94906	4.25163	1.40889		5.38594	2.77563	3.62497
179	P05459	P05459	Erythronate-4-phosphate dehydrogenase	pdxB	>sp|P05459|PDXB_ECOLI Erythronate-4-phosphate dehydrogenase OS=Escherichia coli (strain K12) GN=pdxB PE=2 SV=2	1	LVQRADILTFHTPLFKDGPYKTLHLADEKLI	9.37086e-51	155.92	_ADILTFHTPLFK(ac)DGPYK_	3	669.019	-0.57658			1.56544	1.63922			2.91143	2.78961
341	P05459	P05459	Erythronate-4-phosphate dehydrogenase	pdxB	>sp|P05459|PDXB_ECOLI Erythronate-4-phosphate dehydrogenase OS=Escherichia coli (strain K12) GN=pdxB PE=2 SV=2	1	LRKVAGIPGEFDKLRKNYLERREWSSLYVIC	0.00104744	84.244	_K(ac)NYLER_	2	432.732	-0.84124			1.06319				2.21905
72	P0AFI7	P0AFI7	Pyridoxine/pyridoxamine 5'-phosphate oxidase	pdxH	>sp|P0AFI7|PDXH_ECOLI Pyridoxine/pyridoxamine 5'-phosphate oxidase OS=Escherichia coli (strain K12) GN=pdxH PE=1 SV=2	1	TVDEHGQPYQRIVLLKHYDEKGMVFYTNLGS	5.44243e-06	93.258	_IVLLK(ac)HYDEK_	3	433.915	1.4034	2.22516	0	2.07757	2.55004	9.2438	5.50863	7.4699	7.58581
90	P68767	P68767	Cytosol aminopeptidase	pepA	>sp|P68767|AMPA_ECOLI Cytosol aminopeptidase OS=Escherichia coli (strain K12) GN=pepA PE=1 SV=1	1	LIGCGKERELDERQYKQVIQKTINTLNDTGS	5.60814e-05	78.192	_QYK(ac)QVIQK_	2	538.809	4.3914				3.3607				2.81804
6	P68767	P68767	Cytosol aminopeptidase	pepA	>sp|P68767|AMPA_ECOLI Cytosol aminopeptidase OS=Escherichia coli (strain K12) GN=pepA PE=1 SV=1	1	__________MEFSVKSGSPEKQRSACIVVG	1.52165e-15	124.3	_MEFSVK(ac)SGSPEK_	2	684.329	-0.98873		1.87727				2.79509
216	P68767	P68767	Cytosol aminopeptidase	pepA	>sp|P68767|AMPA_ECOLI Cytosol aminopeptidase OS=Escherichia coli (strain K12) GN=pepA PE=1 SV=1	1	AYLASQARQLADSYSKNVITRVIGEQQMKEL	3.04241e-09	90.444	_QLADSYSK(ac)NVITR_	3	512.939	1.1125		2.01535				2.52993
184	P37095	P37095	Peptidase B	pepB	>sp|P37095|PEPB_ECOLI Peptidase B OS=Escherichia coli (strain K12) GN=pepB PE=3 SV=2	1	RSPVLLALDYNPTGDKEAPVYACLVGKGITF	1.94805e-37	117.64	_SPVLLALDYNPTGDK(ac)EAPVYACLVGK_	3	944.821	-0.1054				2.02226				3.38631
148	P37095	P37095	Peptidase B	pepB	>sp|P37095|PEPB_ECOLI Peptidase B OS=Escherichia coli (strain K12) GN=pepB PE=3 SV=2	1	LISNVAGDRVTYRITKGEDLREQGYMGLHTV	1.40059e-05	94.85	_ITK(ac)GEDLR_	2	487.269	0.73309		1.30234	0.733224	0.801401		2.52602	2.71091	3.14015
57	P37095	P37095	Peptidase B	pepB	>sp|P37095|PEPB_ECOLI Peptidase B OS=Escherichia coli (strain K12) GN=pepB PE=3 SV=2	1	GLIQRAARKIDGLGIKHVQLSGEGWDADRCW	3.77082e-17	90.972	_IDGLGIK(ac)HVQLSGEGWDADR_	3	736.706	1.3723			1.00977	1.69613			2.28378	3.03802
43	P15288	P15288	Cytosol non-specific dipeptidase	pepD	>sp|P15288|PEPD_ECOLI Cytosol non-specific dipeptidase OS=Escherichia coli (strain K12) GN=pepD PE=1 SV=3	1	HEEQLAEYIVGWAKEKGFHVERDQVGNILIR	0.00453166	30.55	_EK(ac)GFHVER_	3	348.514	-0.28151				6.98493				6.41971
315	P15288	P15288	Cytosol non-specific dipeptidase	pepD	>sp|P15288|PEPD_ECOLI Cytosol non-specific dipeptidase OS=Escherichia coli (strain K12) GN=pepD PE=1 SV=3	1	LLLDSVANDKAALIAKSRDTFIRLLNATPNG	6.67746e-06	101.72	_AALIAK(ac)SR_	2	436.272	-0.81221		1.63535	1.28538	1.69706		3.17691	2.42204	3.23505
209	P15288	P15288	Cytosol non-specific dipeptidase	pepD	>sp|P15288|PEPD_ECOLI Cytosol non-specific dipeptidase OS=Escherichia coli (strain K12) GN=pepD PE=1 SV=3	1	REAVPAGFETFKLTLKGLKGGHSGGEIHVGL	0.00167979	51.854	_LTLK(ac)GLK_	2	407.773	-1.6654		1.87169	1.30647	1.82484		3.65405	2.73951	2.87204
389	P15288	P15288	Cytosol non-specific dipeptidase	pepD	>sp|P15288|PEPD_ECOLI Cytosol non-specific dipeptidase OS=Escherichia coli (strain K12) GN=pepD PE=1 SV=3	1	YVVSMLDSLGKLAGAKTEAKGAYPGWQPDAN	4.89323e-07	107.83	_LAGAK(ac)TEAK_	2	465.766	-0.66475	2.02748	2.02849	1.24066	1.40559	4.23837	2.58752	2.37817	2.2277
288	P15288	P15288	Cytosol non-specific dipeptidase	pepD	>sp|P15288|PEPD_ECOLI Cytosol non-specific dipeptidase OS=Escherichia coli (strain K12) GN=pepD PE=1 SV=3	1	VDVLKSLVNTYQEILKNELAEKEKNLALLLD	1.78412e-31	138.55	_SLVNTYQEILK(ac)NELAEK_	3	678.697	4.4805				1.39432				1.91556
294	P15288	P15288	Cytosol non-specific dipeptidase	pepD	>sp|P15288|PEPD_ECOLI Cytosol non-specific dipeptidase OS=Escherichia coli (strain K12) GN=pepD PE=1 SV=3	1	LVNTYQEILKNELAEKEKNLALLLDSVANDK	4.7137e-05	80.688	_NELAEK(ac)EK_	2	501.759	0.96937		0.667339	1.31622	1.40021		1.41635	2.2637	1.76056
144	P04825	P04825	Aminopeptidase N	pepN	>sp|P04825|AMPN_ECOLI Aminopeptidase N OS=Escherichia coli (strain K12) GN=pepN PE=1 SV=2	1	TYYLDRPDVLARFTTKIIADKIKYPFLLSNG	2.12852e-05	93.058	_FTTK(ac)IIADK_	2	539.811	1.7235	1.37287	1.30427	1.62093		2.59414	3.4087	2.97649
149	P04825	P04825	Aminopeptidase N	pepN	>sp|P04825|AMPN_ECOLI Aminopeptidase N OS=Escherichia coli (strain K12) GN=pepN PE=1 SV=2	1	RPDVLARFTTKIIADKIKYPFLLSNGNRVAQ	0.00300841	42.109	_IIADK(ac)IK_	2	421.771	-0.91064		0.839651	1.3568			2.33344	2.28125
102	P15034	P15034	Xaa-Pro aminopeptidase	pepP	>sp|P15034|AMPP_ECOLI Xaa-Pro aminopeptidase OS=Escherichia coli (strain K12) GN=pepP PE=1 SV=2	1	EIWFGRRLGQDAAPEKLGVDRALAFSEINQQ	1.63616e-20	121.79	_RLGQDAAPEK(ac)LGVDR_	3	556.301	0.8386	2.73213	2.27293			8.91085	3.12372
404	P21165	P21165	Xaa-Pro dipeptidase	pepQ	>sp|P21165|PEPQ_ECOLI Xaa-Pro dipeptidase OS=Escherichia coli (strain K12) GN=pepQ PE=1 SV=2	1	FIESLLAPWREGQFSKHFNWQKIEALKPFGG	1.36947e-09	91.858	_EGQFSK(ac)HFNWQK_	3	526.588	0.25084		1.99503				1.62055
180	P29745	P29745	Peptidase T	pepT	>sp|P29745|PEPT_ECOLI Peptidase T OS=Escherichia coli (strain K12) GN=pepT PE=1 SV=2	1	IRVAFTPDEEVGKGAKHFDVDAFDARWAYTV	1.88988e-13	107.14	_GAK(ac)HFDVDAFDAR_	3	497.572	0.84149	2.68443			4.30721	6.97382			5.04598
299	P29745	P29745	Peptidase T	pepT	>sp|P29745|PEPT_ECOLI Peptidase T OS=Escherichia coli (strain K12) GN=pepT PE=1 SV=2	1	RKQFEARKRKMMEIAKKVGKGLHPDCYIELV	0.000448327	77.674	_M(ox)M(ox)EIAK(ac)K_	2	462.73	3.4375			1.64307				2.3808
285	P29745	P29745	Peptidase T	pepT	>sp|P29745|PEPT_ECOLI Peptidase T OS=Escherichia coli (strain K12) GN=pepT PE=1 SV=2	1	VERADMHYIIRDFDRKQFEARKRKMMEIAKK	0.000137958	89.548	_K(ac)QFEAR_	2	410.719	-1.7461		1.66682	3.12694			3.03711	1.81362
3	P29745	P29745	Peptidase T	pepT	>sp|P29745|PEPT_ECOLI Peptidase T OS=Escherichia coli (strain K12) GN=pepT PE=1 SV=2	1	_____________MDKLLERFLNYVSLDTQS	0.00425504	35.908	_MDK(ac)LLER_	2	473.755	0.25154		3.26115				2.31248
91	P0A796	P0A796	6-phosphofructokinase isozyme 1	pfkA	>sp|P0A796|K6PF1_ECOLI 6-phosphofructokinase isozyme 1 OS=Escherichia coli (strain K12) GN=pfkA PE=1 SV=1	1	EFRDENIRAVAIENLKKRGIDALVVIGGDGS	1.77851e-09	118.71	_AVAIENLK(ac)K_	2	514.311	2.0456				1.5611				2.37784
235	P09373	P09373	Formate acetyltransferase 1	pflB	>sp|P09373|PFLB_ECOLI Formate acetyltransferase 1 OS=Escherichia coli (strain K12) GN=pflB PE=1 SV=2	1	LREEIAEQHRALGQMKEMAAKYGYDISGPAT	4.39522e-28	160.15	_ALGQM(ox)K(ac)EMAAK_	2	618.31	-0.29727		3.3112				4.58822
591	P09373	P09373	Formate acetyltransferase 1	pflB	>sp|P09373|PFLB_ECOLI Formate acetyltransferase 1 OS=Escherichia coli (strain K12) GN=pflB PE=1 SV=2	1	DLAVDLVERFMKKIQKLHTYRDAIPTQSVLT	1.95567e-05	90.601	_IQK(ac)LHTYR_	3	367.545	0.34354	1.04497	1.04676	2.44434	2.23664	5.3065	3.67956	3.76102	4.21995
63	P09373	P09373	Formate acetyltransferase 1	pflB	>sp|P09373|PFLB_ECOLI Formate acetyltransferase 1 OS=Escherichia coli (strain K12) GN=pflB PE=1 SV=2	1	TEATTTLWDKVMEGVKLENRTHAPVDFDTAV	6.05864e-11	125.74	_VM(ox)EGVK(ac)LENR_	3	411.548	-0.54122	2.28103	1.73175	1.15559	1.5222	7.07378	3.9575	2.72365	3.20674
117	P09373	P09373	Formate acetyltransferase 1	pflB	>sp|P09373|PFLB_ECOLI Formate acetyltransferase 1 OS=Escherichia coli (strain K12) GN=pflB PE=1 SV=2	1	TEAPLKRALIPFGGIKMIEGSCKAYNRELDP	5.52094e-30	127.88	_ALIPFGGIK(ac)MIEGSCK_	2	881.965	1.4308			0.956034	0.960967			3.6521	3.32795
454	P09373	P09373	Formate acetyltransferase 1	pflB	>sp|P09373|PFLB_ECOLI Formate acetyltransferase 1 OS=Escherichia coli (strain K12) GN=pflB PE=1 SV=2	1	LAKTMLYAINGGVDEKLKMQVGPKSEPIKGD	2.24682e-43	162.81	_TMLYAINGGVDEK(ac)LK_	3	565.299	-0.50153	1.45868			1.64574	5.06971			2.37509
462	P09373	P09373	Formate acetyltransferase 1	pflB	>sp|P09373|PFLB_ECOLI Formate acetyltransferase 1 OS=Escherichia coli (strain K12) GN=pflB PE=1 SV=2	1	INGGVDEKLKMQVGPKSEPIKGDVLNYDEVM	2.48197e-16	131.43	_M(ox)QVGPK(ac)SEPIK_	2	636.337	-0.21065			1.56846	1.35893			3.60271	3.05884
7	P09373	P09373	Formate acetyltransferase 1	pflB	>sp|P09373|PFLB_ECOLI Formate acetyltransferase 1 OS=Escherichia coli (strain K12) GN=pflB PE=1 SV=2	1	_________MSELNEKLATAWEGFTKGDWQN	6.69618e-22	114.29	_SELNEK(ac)LATAWEGFTK_	3	622.648	-3.6951				1.72013				3.22245
195	P09373	P09373	Formate acetyltransferase 1	pflB	>sp|P09373|PFLB_ECOLI Formate acetyltransferase 1 OS=Escherichia coli (strain K12) GN=pflB PE=1 SV=2	1	GDYRRVALYGIDYLMKDKLAQFTSLQADLEN	2.36282e-20	135.58	_VALYGIDYLMK(ac)DK_	3	524.278	-3.014			1.1701	1.28733			3.03427	2.52873
135	P09373	P09373	Formate acetyltransferase 1	pflB	>sp|P09373|PFLB_ECOLI Formate acetyltransferase 1 OS=Escherichia coli (strain K12) GN=pflB PE=1 SV=2	1	EGSCKAYNRELDPMIKKIFTEYRKTHNQGVF	1.05753e-13	121.96	_ELDPMIK(ac)K_	2	508.278	0.67844	3.60659	1.75963	1.63406	1.82981	8.22031	3.28839	2.07341	1.54033
467	P09373	P09373	Formate acetyltransferase 1	pflB	>sp|P09373|PFLB_ECOLI Formate acetyltransferase 1 OS=Escherichia coli (strain K12) GN=pflB PE=1 SV=2	1	DEKLKMQVGPKSEPIKGDVLNYDEVMERMDH	0.000740018	60.034	_SEPIK(ac)GDVLNYDEVMER_	3	679.326	-1.8195				1.26022				2.50092
124	P09373	P09373	Formate acetyltransferase 1	pflB	>sp|P09373|PFLB_ECOLI Formate acetyltransferase 1 OS=Escherichia coli (strain K12) GN=pflB PE=1 SV=2	1	ALIPFGGIKMIEGSCKAYNRELDPMIKKIFT	7.17538e-28	155.97	_MIEGSCK(ac)AYNRELDPMIK_	3	733.02	-0.4852	1.20146	2.96985	1.12251	1.82184	2.41301	3.20819	1.72959	2.47137
385	P09373	P09373	Formate acetyltransferase 1	pflB	>sp|P09373|PFLB_ECOLI Formate acetyltransferase 1 OS=Escherichia coli (strain K12) GN=pflB PE=1 SV=2	1	PNMTILWSEKLPLNFKKFAAKVSIDTSSLQY	0.00129353	55.717	_LPLNFK(ac)K_	2	451.279	-0.9734	2.77905				2.2605
677	P09373	P09373	Formate acetyltransferase 1	pflB	>sp|P09373|PFLB_ECOLI Formate acetyltransferase 1 OS=Escherichia coli (strain K12) GN=pflB PE=1 SV=2	1	DGISYTFSIVPNALGKDDEVRKTNLAGLMDG	1.62725e-32	115.42	_DGISYTFSIVPNALGK(ac)DDEVRK_	3	822.755	-1.0077				2.17787				2.2363
725	P09373	P09373	Formate acetyltransferase 1	pflB	>sp|P09373|PFLB_ECOLI Formate acetyltransferase 1 OS=Escherichia coli (strain K12) GN=pflB PE=1 SV=2	1	VMNREMLLDAMENPEKYPQLTIRVSGYAVRF	8.34008e-11	78.021	_EM(ox)LLDAM(ox)ENPEK(ac)YPQLTIR_	3	789.052	-4.0423			0.876731				1.69676
745	P09373	P09373	Formate acetyltransferase 1	pflB	>sp|P09373|PFLB_ECOLI Formate acetyltransferase 1 OS=Escherichia coli (strain K12) GN=pflB PE=1 SV=2	1	TIRVSGYAVRFNSLTKEQQQDVITRTFTQSM	6.95893e-10	89.358	_FNSLTK(ac)EQQQDVITR_	2	924.976	4.1588				3.75636				1.25763
528	P0A6T1	P0A6T1	Glucose-6-phosphate isomerase	pgi	>sp|P0A6T1|G6PI_ECOLI Glucose-6-phosphate isomerase OS=Escherichia coli (strain K12) GN=pgi PE=1 SV=1	0.913481	GKQLANRILPELKDDKEISSHDSSTNGLINR	3.48543e-33	133.47	_DDK(ac)EISSHDSSTNGLINR_	3	677.319	-3.3731	1.52544				6.36721
33	P0A6T1	P0A6T1	Glucose-6-phosphate isomerase	pgi	>sp|P0A6T1|G6PI_ECOLI Glucose-6-phosphate isomerase OS=Escherichia coli (strain K12) GN=pgi PE=1 SV=1	1	HFDEMKDVTIADLFAKDGDRFSKFSATFDDQ	7.19191e-05	67.964	_DVTIADLFAK(ac)DGDR_	3	526.598	0.46259				1.11154				4.76864
525	P0A6T1	P0A6T1	Glucose-6-phosphate isomerase	pgi	>sp|P0A6T1|G6PI_ECOLI Glucose-6-phosphate isomerase OS=Escherichia coli (strain K12) GN=pgi PE=1 SV=1	1	VELGKQLANRILPELKDDKEISSHDSSTNGL	3.67545e-128	214.39	_ILPELK(ac)DDK_	2	556.814	1.1478	1.58364	1.30393	1.4957	1.44264	3.92886	4.54152	3.33252	2.6028
234	P0A6T1	P0A6T1	Glucose-6-phosphate isomerase	pgi	>sp|P0A6T1|G6PI_ECOLI Glucose-6-phosphate isomerase OS=Escherichia coli (strain K12) GN=pgi PE=1 SV=1	1	AHSARDWFLKAAGDEKHVAKHFAALSTNAKA	8.11678e-15	133.07	_AAGDEK(ac)HVAK_	3	356.521	-0.42593	2.28129	2.18981	1.77909		4.77002	3.58124	0.896287
449	P0A6T1	P0A6T1	Glucose-6-phosphate isomerase	pgi	>sp|P0A6T1|G6PI_ECOLI Glucose-6-phosphate isomerase OS=Escherichia coli (strain K12) GN=pgi PE=1 SV=1	1	GKSREVVEQEYRDQGKDPATLDYVVPFKVFE	7.139e-47	152.68	_EVVEQEYRDQGK(ac)DPATLDYVVPFK_	3	956.475	-0.10496			0.835396	0.802549			3.37474	3.44941
80	P0A6T1	P0A6T1	Glucose-6-phosphate isomerase	pgi	>sp|P0A6T1|G6PI_ECOLI Glucose-6-phosphate isomerase OS=Escherichia coli (strain K12) GN=pgi PE=1 SV=1	1	KLQDLAKECDLAGAIKSMFSGEKINRTENRA	1.25645e-15	103.39	_ECDLAGAIK(ac)SMFSGEK_	3	595.611	-1.921				1.6326				3.0642
87	P0A6T1	P0A6T1	Glucose-6-phosphate isomerase	pgi	>sp|P0A6T1|G6PI_ECOLI Glucose-6-phosphate isomerase OS=Escherichia coli (strain K12) GN=pgi PE=1 SV=1	1	ECDLAGAIKSMFSGEKINRTENRAVLHVALR	1.1867e-05	86.879	_SMFSGEK(ac)INRTENR_	3	570.946	-0.68865		4.02193	1.15479			4.30101	1.7314
2	P0A6T1	P0A6T1	Glucose-6-phosphate isomerase	pgi	>sp|P0A6T1|G6PI_ECOLI Glucose-6-phosphate isomerase OS=Escherichia coli (strain K12) GN=pgi PE=1 SV=1	1	______________MKNINPTQTAAWQALQK	8.80781e-51	156.57	_M(ox)K(ac)NINPTQTAAWQALQK_	3	667.679	-0.37935			1.74699	1.6775			2.56948	2.52748
65	P0A6T1	P0A6T1	Glucose-6-phosphate isomerase	pgi	>sp|P0A6T1|G6PI_ECOLI Glucose-6-phosphate isomerase OS=Escherichia coli (strain K12) GN=pgi PE=1 SV=1	1	LVDYSKNRITEETLAKLQDLAKECDLAGAIK	0.000364825	55.841	_ITEETLAK(ac)LQDLAK_	3	538.97	1.0421			1.38533	1.59856			2.32083	2.58834
17	P0A6T1	P0A6T1	Glucose-6-phosphate isomerase	pgi	>sp|P0A6T1|G6PI_ECOLI Glucose-6-phosphate isomerase OS=Escherichia coli (strain K12) GN=pgi PE=1 SV=1	1	KNINPTQTAAWQALQKHFDEMKDVTIADLFA	4.89435e-29	116.21	_NINPTQTAAWQALQK(ac)HFDEMK_	3	838.413	0.63332				1.55955				2.29254
461	P0A6T1	P0A6T1	Glucose-6-phosphate isomerase	pgi	>sp|P0A6T1|G6PI_ECOLI Glucose-6-phosphate isomerase OS=Escherichia coli (strain K12) GN=pgi PE=1 SV=1	1	DQGKDPATLDYVVPFKVFEGNRPTNSILLRE	1.77403e-21	98.74	_DPATLDYVVPFK(ac)VFEGNRPTNSILLR_	3	1001.87	1.0775				1.30461				1.8259
14	P0A799	P0A799	Phosphoglycerate kinase	pgk	>sp|P0A799|PGK_ECOLI Phosphoglycerate kinase OS=Escherichia coli (strain K12) GN=pgk PE=1 SV=2	1	__MSVIKMTDLDLAGKRVFIRADLNVPVKDG	1.43862e-06	99.283	_MTDLDLAGK(ac)R_	2	581.3	1.6858	2.627			1.44698	7.76707			2.62824
93	P0A799	P0A799	Phosphoglycerate kinase	pgk	>sp|P0A799|PGK_ECOLI Phosphoglycerate kinase OS=Escherichia coli (strain K12) GN=pgk PE=1 SV=2	1	VNYLKDKLSNPVRLVKDYLDGVDVAEGELVV	3.52701e-42	135.64	_LVK(ac)DYLDGVDVAEGELVVLENVR_	3	862.794	0.6553				1.7281				3.63647
116	P0A799	P0A799	Phosphoglycerate kinase	pgk	>sp|P0A799|PGK_ECOLI Phosphoglycerate kinase OS=Escherichia coli (strain K12) GN=pgk PE=1 SV=2	1	VAEGELVVLENVRFNKGEKKDDETLSKKYAA	3.72838e-19	123.38	_FNK(ac)GEK_	2	382.7	-0.13402	1.53646	1.79057	1.32427	1.62536	5.00819	3.58124	2.60537	3.17818
49	P0A799	P0A799	Phosphoglycerate kinase	pgk	>sp|P0A799|PGK_ECOLI Phosphoglycerate kinase OS=Escherichia coli (strain K12) GN=pgk PE=1 SV=2	1	DARIRASLPTIELALKQGAKVMVTSHLGRPT	5.90842e-30	138.42	_ASLPTIELALK(ac)QGAK_	2	791.464	-0.62112			1.65501	1.60322			3.46416	3.0233
197	P0A799	P0A799	Phosphoglycerate kinase	pgk	>sp|P0A799|PGK_ECOLI Phosphoglycerate kinase OS=Escherichia coli (strain K12) GN=pgk PE=1 SV=2	1	ARPMVAIVGGSKVSTKLTVLDSLSKIADQLI	2.88873e-16	123.38	_VSTK(ac)LTVLDSLSK_	2	716.917	0.55858			1.48929	1.32986			3.40224	3.03328
127	P0A799	P0A799	Phosphoglycerate kinase	pgk	>sp|P0A799|PGK_ECOLI Phosphoglycerate kinase OS=Escherichia coli (strain K12) GN=pgk PE=1 SV=2	1	VRFNKGEKKDDETLSKKYAALCDVFVMDAFG	3.2995e-06	110.86	_KDDETLSK(ac)K_	2	553.29	2.7554	1.26755	1.10847	2.08323	1.77652	3.20592	3.48447	3.21129	2.88363
302	P0A799	P0A799	Phosphoglycerate kinase	pgk	>sp|P0A799|PGK_ECOLI Phosphoglycerate kinase OS=Escherichia coli (strain K12) GN=pgk PE=1 SV=2	1	GDASAQELAEILKNAKTILWNGPVGVFEFPN	8.89168e-29	119.31	_NAK(ac)TILWNGPVGVFEFPNFR_	3	783.411	1.651				1.52706				3.17905
243	P0A799	P0A799	Phosphoglycerate kinase	pgk	>sp|P0A799|PGK_ECOLI Phosphoglycerate kinase OS=Escherichia coli (strain K12) GN=pgk PE=1 SV=2	1	DVGKSLYEADLVDEAKRLLTTCNIPVPSDVR	2.64435e-49	187.98	_SLYEADLVDEAK(ac)R_	3	517.595	0.75253	2.01426	1.68302		1.5758	5.76835	3.14398		3.16334
27	P0A799	P0A799	Phosphoglycerate kinase	pgk	>sp|P0A799|PGK_ECOLI Phosphoglycerate kinase OS=Escherichia coli (strain K12) GN=pgk PE=1 SV=2	1	AGKRVFIRADLNVPVKDGKVTSDARIRASLP	1.23595e-28	164.9	_ADLNVPVK(ac)DGK_	3	399.887	-0.79006	1.99961	1.44483	1.7785	1.53576	4.29317	2.89194	2.84687	2.43982
84	P0A799	P0A799	Phosphoglycerate kinase	pgk	>sp|P0A799|PGK_ECOLI Phosphoglycerate kinase OS=Escherichia coli (strain K12) GN=pgk PE=1 SV=2	1	NEEFSLLPVVNYLKDKLSNPVRLVKDYLDGV	6.17828e-08	137.14	_DK(ac)LSNPVR_	2	485.769	-0.34947	1.91561		1.30193	1.50078	5.09384		2.45488	2.78873
30	P0A799	P0A799	Phosphoglycerate kinase	pgk	>sp|P0A799|PGK_ECOLI Phosphoglycerate kinase OS=Escherichia coli (strain K12) GN=pgk PE=1 SV=2	1	RVFIRADLNVPVKDGKVTSDARIRASLPTIE	1.30557e-29	132.32	_DGK(ac)VTSDAR_	2	495.746	2.4266	1.68929	2.92895	1.60553	1.34527	4.56167	3.0071	2.53519	2.39841
5	P0A799	P0A799	Phosphoglycerate kinase	pgk	>sp|P0A799|PGK_ECOLI Phosphoglycerate kinase OS=Escherichia coli (strain K12) GN=pgk PE=1 SV=2	1	___________MSVIKMTDLDLAGKRVFIRA	5.14951e-34	160.27	_SVIK(ac)MTDLDLAGK_	2	716.889	2.0118		2.4839	1.71353	1.48775		3.67577	2.44633	1.98976
120	P0A799	P0A799	Phosphoglycerate kinase	pgk	>sp|P0A799|PGK_ECOLI Phosphoglycerate kinase OS=Escherichia coli (strain K12) GN=pgk PE=1 SV=2	1	ELVVLENVRFNKGEKKDDETLSKKYAALCDV	1.85868e-28	164.48	_K(ac)DDETLSKK_	3	369.196	0.0040397	1.60231	1.3872	1.24669	1.54776	2.33667	2.77357	2.15392	2.52611
119	P0A799	P0A799	Phosphoglycerate kinase	pgk	>sp|P0A799|PGK_ECOLI Phosphoglycerate kinase OS=Escherichia coli (strain K12) GN=pgk PE=1 SV=2	0.866643	GELVVLENVRFNKGEKKDDETLSKKYAALCD	4.18148e-50	203.82	_GEK(ac)K(ac)DDETLSK_	2	667.328	0.89613	1.77017	1.40752	3.21974	3.36173	3.88785	2.209	1.67514	2.33008
179	P0A799	P0A799	Phosphoglycerate kinase	pgk	>sp|P0A799|PGK_ECOLI Phosphoglycerate kinase OS=Escherichia coli (strain K12) GN=pgk PE=1 SV=2	1	GPLLAAELDALGKALKEPARPMVAIVGGSKV	1.86455e-05	67.645	_ALK(ac)EPARPM(ox)VAIVGGSK_	3	594.67	1.4648			2.34522	1.09923			2.99399	1.67663
299	P0A799	P0A799	Phosphoglycerate kinase	pgk	>sp|P0A799|PGK_ECOLI Phosphoglycerate kinase OS=Escherichia coli (strain K12) GN=pgk PE=1 SV=2	1	LDIGDASAQELAEILKNAKTILWNGPVGVFE	2.73546e-57	147.26	_ADEQILDIGDASAQELAEILK(ac)NAK_	4	650.088	-1.2878			1.24404	1.40901			2.11882	2.31424
156	P0A799	P0A799	Phosphoglycerate kinase	pgk	>sp|P0A799|PGK_ECOLI Phosphoglycerate kinase OS=Escherichia coli (strain K12) GN=pgk PE=1 SV=2	1	FGTAHRAQASTHGIGKFADVACAGPLLAAEL	2.39399e-127	199.64	_AQASTHGIGK(ac)FADVACAGPLLAAELDALGK_	3	998.85	0.41695			1.75253	1.96142			2.02036	1.87915
287	P52697	P52697	6-phosphogluconolactonase	pgl	>sp|P52697|6PGL_ECOLI 6-phosphogluconolactonase OS=Escherichia coli (strain K12) GN=pgl PE=1 SV=2	1	PTETQPRGFNVDHSGKYLIAAGQKSHHISVY	1.1582e-59	173.34	_GFNVDHSGK(ac)YLIAAGQK_	3	616.32	1.7608		2.01057				2.95328
147	P52697	P52697	6-phosphogluconolactonase	pgl	>sp|P52697|6PGL_ECOLI 6-phosphogluconolactonase OS=Escherichia coli (strain K12) GN=pgl PE=1 SV=2	1	ANISPDNRTLWVPALKQDRICLFTVSDDGHL	1.16314e-08	99.522	_TLWVPALK(ac)QDR_	2	684.885	-0.21369			1.45697	1.27233			1.64646	2.15799
438	P36938	P36938	Phosphoglucomutase	pgm	>sp|P36938|PGM_ECOLI Phosphoglucomutase OS=Escherichia coli (strain K12) GN=pgm PE=1 SV=1	1	AVTGKNPQEHYNELAKRFGAPSYNRLQAAAT	8.59677e-16	125.28	_NPQEHYNELAK(ac)R_	3	514.255	-0.048918			2.88152	3.1577			4.46331	4.07879
273	P36938	P36938	Phosphoglucomutase	pgm	>sp|P36938|PGM_ECOLI Phosphoglucomutase OS=Escherichia coli (strain K12) GN=pgm PE=1 SV=1	1	VNDQVDQTFRFMHLDKDGAIRMDCSSECAMA	1.17994e-33	168.3	_FM(ox)HLDK(ac)DGAIR_	3	454.227	-1.0108	1.80102	1.29197	1.72276	3.8144	3.12527	1.79348	1.96269	3.68423
37	P0A9J8	P0A9J8	P-protein;Chorismate mutase;Prephenate dehydratase	pheA	>sp|P0A9J8|PHEA_ECOLI P-protein OS=Escherichia coli (strain K12) GN=pheA PE=1 SV=1	1	LALLAERRELAVEVGKAKLLSHRPVRDIDRE	2.44456e-07	108.7	_ELAVEVGK(ac)AK_	2	543.314	1.3455		2.75741				4.68875
20	P0A9J8	P0A9J8	P-protein;Chorismate mutase;Prephenate dehydratase	pheA	>sp|P0A9J8|PHEA_ECOLI P-protein OS=Escherichia coli (strain K12) GN=pheA PE=1 SV=1	1	NPLLALREKISALDEKLLALLAERRELAVEV	1.14907e-14	104.41	_ISALDEK(ac)LLALLAER_	3	566.333	2.138			1.44989	2.02857			3.20209	3.40477
360	P0A9J8	P0A9J8	P-protein;Chorismate mutase;Prephenate dehydratase	pheA	>sp|P0A9J8|PHEA_ECOLI P-protein OS=Escherichia coli (strain K12) GN=pheA PE=1 SV=1	1	DIQANLESAEMQKALKELGEITRSMKVLGCY	9.91463e-06	89.548	_ALK(ac)ELGEITR_	2	586.338	1.0894			1.34016	1.91682			2.7283	3.13254
13	P0A9J8	P0A9J8	P-protein;Chorismate mutase;Prephenate dehydratase	pheA	>sp|P0A9J8|PHEA_ECOLI P-protein OS=Escherichia coli (strain K12) GN=pheA PE=1 SV=1	1	___MTSENPLLALREKISALDEKLLALLAER	3.07476e-05	89.548	_EK(ac)ISALDEK_	2	537.788	-1.2185	1.67425			1.54952	3.2509			2.39368
324	P08312	P08312	Phenylalanine--tRNA ligase alpha subunit	pheS	>sp|P08312|SYFA_ECOLI Phenylalanine--tRNA ligase alpha subunit OS=Escherichia coli (strain K12) GN=pheS PE=1 SV=2	1	VTDLRSFFENDLRFLKQFK____________	0.000956563	85.306	_FLK(ac)QFK_	2	426.753	-1.6359		1.65766		1.85226		4.27596		4.97553
179	P08312	P08312	Phenylalanine--tRNA ligase alpha subunit	pheS	>sp|P08312|SYFA_ECOLI Phenylalanine--tRNA ligase alpha subunit OS=Escherichia coli (strain K12) GN=pheS PE=1 SV=2	1	RLLRTQTSGVQIRTMKAQQPPIRIIAPGRVY	3.82551e-05	68.893	_TMK(ac)AQQPPIR_	2	606.332	-1.5639	2.87498				4.05277
34	P08312	P08312	Phenylalanine--tRNA ligase alpha subunit	pheS	>sp|P08312|SYFA_ECOLI Phenylalanine--tRNA ligase alpha subunit OS=Escherichia coli (strain K12) GN=pheS PE=1 SV=2	1	SDVAALDNVRVEYLGKKGHLTLQMTTLRELP	0.000334517	91.065	_VEYLGK(ac)K_	2	439.753	0.98528		0.919288	0.977486	1.51496		2.42255	2.64085	3.0778
371	P07395	P07395	Phenylalanine--tRNA ligase beta subunit	pheT	>sp|P07395|SYFB_ECOLI Phenylalanine--tRNA ligase beta subunit OS=Escherichia coli (strain K12) GN=pheT PE=1 SV=2	1	ASHRYERGVDPALQHKAMERATRLLIDICGG	3.16066e-13	102.73	_GVDPALQHK(ac)AMER_	3	498.589	-0.95407	1.91872			2.1759	6.45803			4.6624
786	P07395	P07395	Phenylalanine--tRNA ligase beta subunit	pheT	>sp|P07395|SYFB_ECOLI Phenylalanine--tRNA ligase beta subunit OS=Escherichia coli (strain K12) GN=pheT PE=1 SV=2	1	EEEIAATVAKCVEALKERFQASLRD______	6.61748e-06	102.61	_CVEALK(ac)ER_	2	523.769	-2.4169	2.34118				4.39485
655	P07395	P07395	Phenylalanine--tRNA ligase beta subunit	pheT	>sp|P07395|SYFB_ECOLI Phenylalanine--tRNA ligase beta subunit OS=Escherichia coli (strain K12) GN=pheT PE=1 SV=2	1	ANPALHPGQSAAIYLKGERIGFVGVVHPELE	2.78561e-146	238.03	_AEANPALHPGQSAAIYLK(ac)GER_	3	745.722	0.17256	1.1628	1.0225		2.61533	3.102	2.50013		4.46686
222	P07395	P07395	Phenylalanine--tRNA ligase beta subunit	pheT	>sp|P07395|SYFB_ECOLI Phenylalanine--tRNA ligase beta subunit OS=Escherichia coli (strain K12) GN=pheT PE=1 SV=2	1	VEAPEACPRYLGRVVKGINVKAPTPLWMKEK	6.22217e-05	76.478	_VVK(ac)GINVK_	2	449.79	1.955	1.85845	2.16671	2.07766	1.21428	3.60367	2.65138	2.62144	1.77253
104	P07395	P07395	Phenylalanine--tRNA ligase beta subunit	pheT	>sp|P07395|SYFB_ECOLI Phenylalanine--tRNA ligase beta subunit OS=Escherichia coli (strain K12) GN=pheT PE=1 SV=2	1	RVAVATIGAVLPGDFKIKAAKLRGEPSEGML	1.17377e-22	114.69	_VAVATIGAVLPGDFK(ac)IK_	3	581.013	1.7988			3.96171	5.05931			2.72742	2.52536
235	P07395	P07395	Phenylalanine--tRNA ligase beta subunit	pheT	>sp|P07395|SYFB_ECOLI Phenylalanine--tRNA ligase beta subunit OS=Escherichia coli (strain K12) GN=pheT PE=1 SV=2	1	VVKGINVKAPTPLWMKEKLRRCGIRSIDAVV	1.15699e-05	86.313	_APTPLWMK(ac)EK_	2	621.831	1.0077				1.29902				1.63461
94	P0AFJ1	P0AFJ1	Protein phnA	phnA	>sp|P0AFJ1|PHNA_ECOLI Protein phnA OS=Escherichia coli (strain K12) GN=phnA PE=4 SV=1	1	VKNIRLVEGDHNIDCKIDGFGPMKLKSEFVK	1.95183e-25	116.39	_LVEGDHNIDCK(ac)IDGFGPMK_	3	729.678	0.56436			9.13829	10.5795			2.43119	2.98651
109	P0AFJ1	P0AFJ1	Protein phnA	phnA	>sp|P0AFJ1|PHNA_ECOLI Protein phnA OS=Escherichia coli (strain K12) GN=phnA PE=4 SV=1	1	KIDGFGPMKLKSEFVKKN_____________	0.00112522	105.39	_SEFVK(ac)K_	2	390.219	-0.55099			17.4672	13.579			2.60992	1.8254
131	P16681	P16681	Protein phnB	phnB	>sp|P16681|PHNB_ECOLI Protein phnB OS=Escherichia coli (strain K12) GN=phnB PE=4 SV=1	1	WQETFWAHGFGKVTDKFGVPWMINVVKQQPT	0.000184026	56.599	_VTDK(ac)FGVPWM(ox)INVVK_	3	597.655	0.57529			1.67678				3.06751
184	P0A7A7	P0A7A7	Glycerol-3-phosphate acyltransferase	plsB	>sp|P0A7A7|PLSB_ECOLI Glycerol-3-phosphate acyltransferase OS=Escherichia coli (strain K12) GN=plsB PE=1 SV=2	1	PSVSLRRMADEHGTDKTIAQKLARVARMHFA	4.48674e-21	125.53	_MADEHGTDK(ac)TIAQK_	3	529.587	-0.12805	1.55603	1.63137	1.85424		6.13232	2.47305	1.99436
360	P0A7A7	P0A7A7	Glycerol-3-phosphate acyltransferase	plsB	>sp|P0A7A7|PLSB_ECOLI Glycerol-3-phosphate acyltransferase OS=Escherichia coli (strain K12) GN=plsB PE=1 SV=2	1	RRLGAFFIRRTFKGNKLYSTVFREYLGELFS	0.000541265	48.004	_GNK(ac)LYSTVFR_	2	613.83	2.5969				0.86764				1.94487
153	P0AFK0	P0AFK0	Protein pmbA	pmbA	>sp|P0AFK0|PMBA_ECOLI Protein pmbA OS=Escherichia coli (strain K12) GN=pmbA PE=1 SV=1	1	IELAARAEQAALQADKRITNTEGGSFNSHYG	1.33781e-41	187.44	_AEQAALQADK(ac)R_	2	621.825	-1.8814	2.09852	1.48293	1.61719	1.38976	5.33286	2.91827	2.49278	2.40128
381	P18133	P18133	Nicotinate phosphoribosyltransferase	pncB	>sp|P18133|PNCB_ECOLI Nicotinate phosphoribosyltransferase OS=Escherichia coli (strain K12) GN=pncB PE=1 SV=3	1	VAKLSDSPGKTICHDKAFVRALRKAFDLPHI	0.000130673	59.542	_TICHDK(ac)AFVR_	3	430.22	0.25728	15.7275				5.46056
571	P05055	P05055	Polyribonucleotide nucleotidyltransferase	pnp	>sp|P05055|PNP_ECOLI Polyribonucleotide nucleotidyltransferase OS=Escherichia coli (strain K12) GN=pnp PE=1 SV=3	1	HTIKINPDKIKDVIGKGGSVIRALTEETGTT	0.000118985	63.727	_DVIGK(ac)GGSVIR_	2	571.83	3.7264				2.52521				3.67525
516	P05055	P05055	Polyribonucleotide nucleotidyltransferase	pnp	>sp|P05055|PNP_ECOLI Polyribonucleotide nucleotidyltransferase OS=Escherichia coli (strain K12) GN=pnp PE=1 SV=3	1	GISALQMDIKIEGITKEIMQVALNQAKGARL	4.14228e-17	111.43	_IEGITK(ac)EIMQVALNQAK_	3	643.356	0.62937				1.74403				2.88663
604	P05055	P05055	Polyribonucleotide nucleotidyltransferase	pnp	>sp|P05055|PNP_ECOLI Polyribonucleotide nucleotidyltransferase OS=Escherichia coli (strain K12) GN=pnp PE=1 SV=3	1	IEDDGTVKIAATDGEKAKHAIRRIEEITAEI	4.29202e-10	117.67	_IAATDGEK(ac)AK_	2	523.28	-0.17819	21.737		2.08916	2.38925	3.7586		2.83815	1.85708
321	P05055	P05055	Polyribonucleotide nucleotidyltransferase	pnp	>sp|P05055|PNP_ECOLI Polyribonucleotide nucleotidyltransferase OS=Escherichia coli (strain K12) GN=pnp PE=1 SV=3	1	RSRVLAGEPRIDGREKDMIRGLDVRTGVLPR	0.00274686	76.134	_IDGREK(ac)DMIR_	3	425.556	-1.1748		2.41061		1.44998		3.04712		2.64183
564	P05055	P05055	Polyribonucleotide nucleotidyltransferase	pnp	>sp|P05055|PNP_ECOLI Polyribonucleotide nucleotidyltransferase OS=Escherichia coli (strain K12) GN=pnp PE=1 SV=3	1	SEFAPRIHTIKINPDKIKDVIGKGGSVIRAL	0.00050502	76.899	_INPDK(ac)IK_	2	435.258	-0.49588			1.75366	1.30461			2.23639	1.46688
390	P07001	P07001	NAD(P) transhydrogenase subunit alpha	pntA	>sp|P07001|PNTA_ECOLI NAD(P) transhydrogenase subunit alpha OS=Escherichia coli (strain K12) GN=pntA PE=1 SV=2	1	VSAQPQAAQKAAPEVKTEEKCTCSPWRKYAL	1.45357e-10	123.8	_AAPEVK(ac)TEEK_	2	572.298	1.4394				1.20601				1.44693
424	P0AB67	P0AB67	NAD(P) transhydrogenase subunit beta	pntB	>sp|P0AB67|PNTB_ECOLI NAD(P) transhydrogenase subunit beta OS=Escherichia coli (strain K12) GN=pntB PE=1 SV=1	1	MPVLEVWKAQNVIVFKRSMNTGYAGVQNPLF	2.0332e-13	141.48	_AQNVIVFK(ac)R_	2	558.83	2.9119		0.947117	0.989105	1.06384		2.33983	2.02353	3.46126
518	P00582	P00582	DNA polymerase I	polA	>sp|P00582|DPO1_ECOLI DNA polymerase I OS=Escherichia coli (strain K12) GN=polA PE=1 SV=1	1	DVTLQLHLKMWPDLQKHKGPLNVFENIEMPL	2.29638e-18	161.92	_M(ox)WPDLQK(ac)HK_	3	414.21	-0.36737	2.70024	2.76724	1.84189	2.66975	4.72901	2.80748	3.32344	4.69594
127	P00582	P00582	DNA polymerase I	polA	>sp|P00582|DPO1_ECOLI DNA polymerase I OS=Escherichia coli (strain K12) GN=polA PE=1 SV=1	1	VEADDVIGTLAREAEKAGRPVLISTGDKDMA	1.88608e-14	102.58	_EAEK(ac)AGRPVLISTGDK_	3	571.644	-2.0344		1.96529				3.13356
235	P00582	P00582	DNA polymerase I	polA	>sp|P00582|DPO1_ECOLI DNA polymerase I OS=Escherichia coli (strain K12) GN=polA PE=1 SV=1	1	KIAGLSFRGAKTMAAKLEQNKEVAYLSYQLA	6.74557e-06	93.258	_TMAAK(ac)LEQNK_	2	588.308	-1.2097		2.13259				2.94321
635	P00582	P00582	DNA polymerase I	polA	>sp|P00582|DPO1_ECOLI DNA polymerase I OS=Escherichia coli (strain K12) GN=polA PE=1 SV=1	1	DYPLPKVILEYRGLAKLKSTYTDKLPLMINP	0.0041187	61.837	_GLAK(ac)LK_	2	336.226	-1.5218	2.2192	2.46053		1.55707	4.78208	2.67185		2.38968
345	P00582	P00582	DNA polymerase I	polA	>sp|P00582|DPO1_ECOLI DNA polymerase I OS=Escherichia coli (strain K12) GN=polA PE=1 SV=1	1	YVTILDEETLKAWIAKLEKAPVFAFDTETDS	6.50986e-06	104.2	_AWIAK(ac)LEK_	2	500.795	-3.1859			2.03258	1.85454			3.3263	1.53721
568;80	P00582;P25549	P00582	DNA polymerase I;Arylsulfatase	polA;aslA	>sp|P00582|DPO1_ECOLI DNA polymerase I OS=Escherichia coli (strain K12) GN=polA PE=1 SV=1;>sp|P25549|ASLA_ECOLI Arylsulfatase OS=Escherichia coli (strain K12) GN=aslA PE=3 SV=2	1	HNHSEELTLRLAELEKKAHEIAGEEFNLSST;PAQDKETQQKLAELEKKTGKKPNVVVFLLDD	0.00134662	54.776	_LAELEK(ac)K_	2	436.758	2.8553		0.698103	0.882718	0.87121		2.37881	1.55558	1.61029
334	P07003	P07003	Pyruvate dehydrogenase [ubiquinone];Alpha-peptide	poxB	>sp|P07003|POXB_ECOLI Pyruvate dehydrogenase [ubiquinone] OS=Escherichia coli (strain K12) GN=poxB PE=1 SV=1	1	LLPLVEEKADRKFLDKALEDYRDARKGLDDL	1.04621e-18	116.96	_FLDK(ac)ALEDYRDARK_	4	446.235	-0.73778		3.71749				6.13087
351	P07003	P07003	Pyruvate dehydrogenase [ubiquinone];Alpha-peptide	poxB	>sp|P07003|POXB_ECOLI Pyruvate dehydrogenase [ubiquinone] OS=Escherichia coli (strain K12) GN=poxB PE=1 SV=1	1	LEDYRDARKGLDDLAKPSEKAIHPQYLAQQI	8.85189e-23	147.71	_GLDDLAK(ac)PSEK_	2	607.817	0.23486	2.70555	3.29434			5.50554	3.33942
330	P07003	P07003	Pyruvate dehydrogenase [ubiquinone];Alpha-peptide	poxB	>sp|P07003|POXB_ECOLI Pyruvate dehydrogenase [ubiquinone] OS=Escherichia coli (strain K12) GN=poxB PE=1 SV=1	1	TLRALLPLVEEKADRKFLDKALEDYRDARKG	0.00151825	71.451	_ADRK(ac)FLDK_	3	345.526	1.1425		3.40826				3.63679
344	P07003	P07003	Pyruvate dehydrogenase [ubiquinone];Alpha-peptide	poxB	>sp|P07003|POXB_ECOLI Pyruvate dehydrogenase [ubiquinone] OS=Escherichia coli (strain K12) GN=poxB PE=1 SV=1	0.999997	RKFLDKALEDYRDARKGLDDLAKPSEKAIHP	6.43479e-05	73.885	_K(ac)GLDDLAK_	2	451.253	0.48528		2.81211	1.12461			4.07601	2.57569
143	P0A7A9	P0A7A9	Inorganic pyrophosphatase	ppa	>sp|P0A7A9|IPYR_ECOLI Inorganic pyrophosphatase OS=Escherichia coli (strain K12) GN=ppa PE=1 SV=2	1	PELLKAQIAHFFEHYKDLEKGKWVKVEGWEN	5.97536e-52	171.09	_AQIAHFFEHYK(ac)DLEK_	4	480.243	1.4208	2.12133	4.35333		3.64006	4.13825	3.89701		2.21161
116	P0A7A9	P0A7A9	Inorganic pyrophosphatase	ppa	>sp|P0A7A9|IPYR_ECOLI Inorganic pyrophosphatase OS=Escherichia coli (strain K12) GN=ppa PE=1 SV=2	1	GEDAKLVAVPHSKLSKEYDHIKDVNDLPELL	8.30352e-10	90.653	_LSK(ac)EYDHIK_	3	392.208	1.1277	1.43146	1.49794	1.23608	2.10037	3.37102	2.88355	2.49372	3.04974
147	P0A7A9	P0A7A9	Inorganic pyrophosphatase	ppa	>sp|P0A7A9|IPYR_ECOLI Inorganic pyrophosphatase OS=Escherichia coli (strain K12) GN=ppa PE=1 SV=2	1	KAQIAHFFEHYKDLEKGKWVKVEGWENAEAA	0.00260786	76.847	_DLEK(ac)GK_	2	366.2	-0.27301	1.6819	2.18795	1.44753	1.15034	3.94644	2.77809	2.22458	2.12419
113	P0A7A9	P0A7A9	Inorganic pyrophosphatase	ppa	>sp|P0A7A9|IPYR_ECOLI Inorganic pyrophosphatase OS=Escherichia coli (strain K12) GN=ppa PE=1 SV=2	1	DEAGEDAKLVAVPHSKLSKEYDHIKDVNDLP	1.12162e-22	146.16	_LVAVPHSK(ac)LSK_	2	610.872	0.16759	2.1667	2.47049	1.21106	2.20436	4.23699	2.26742	1.69202	2.57649
152	P0A7A9	P0A7A9	Inorganic pyrophosphatase	ppa	>sp|P0A7A9|IPYR_ECOLI Inorganic pyrophosphatase OS=Escherichia coli (strain K12) GN=ppa PE=1 SV=2	1	HFFEHYKDLEKGKWVKVEGWENAEAAKAEIV	6.30954e-15	111.07	_WVK(ac)VEGWENAEAAK_	2	829.912	-0.82875			1.52348	1.01577			2.64055	2.12694
122	P0A7A9	P0A7A9	Inorganic pyrophosphatase	ppa	>sp|P0A7A9|IPYR_ECOLI Inorganic pyrophosphatase OS=Escherichia coli (strain K12) GN=ppa PE=1 SV=2	1	VAVPHSKLSKEYDHIKDVNDLPELLKAQIAH	4.0593e-38	152.71	_EYDHIK(ac)DVNDLPELLK_	3	661.674	-0.93015			1.12704	1.528			2.04275	2.52237
105	P0A7A9	P0A7A9	Inorganic pyrophosphatase	ppa	>sp|P0A7A9|IPYR_ECOLI Inorganic pyrophosphatase OS=Escherichia coli (strain K12) GN=ppa PE=1 SV=2	1	PVGVLKMTDEAGEDAKLVAVPHSKLSKEYDH	4.00355e-136	245.97	_MTDEAGEDAK(ac)LVAVPHSK_	3	647.319	0.14852	2.22166	2.10231	1.16126	1.53348	2.96155	1.51378	1.92743	1.45466
30	P0A7A9	P0A7A9	Inorganic pyrophosphatase	ppa	>sp|P0A7A9|IPYR_ECOLI Inorganic pyrophosphatase OS=Escherichia coli (strain K12) GN=ppa PE=1 SV=2	1	DIYVVIEIPANADPIKYEIDKESGALFVDRF	8.37056e-37	114.88	_DLPEDIYVVIEIPANADPIK(ac)YEIDK_	3	972.171	-0.92724			0.494638				1.29987
789	P00864	P00864	Phosphoenolpyruvate carboxylase	ppc	>sp|P00864|CAPP_ECOLI Phosphoenolpyruvate carboxylase OS=Escherichia coli (strain K12) GN=ppc PE=1 SV=1	1	ADLWLAEYYDQRLVDKALWPLGKELRNLQEE	3.34809e-16	128.28	_LVDK(ac)ALWPLGK_	2	641.382	0.74025			1.20361	1.35065			2.60596	2.93277
17	P00864	P00864	Phosphoenolpyruvate carboxylase	ppc	>sp|P00864|CAPP_ECOLI Phosphoenolpyruvate carboxylase OS=Escherichia coli (strain K12) GN=ppc PE=1 SV=1	1	NEQYSALRSNVSMLGKVLGETIKDALGEHIL	4.62163e-43	158.64	_SNVSMLGK(ac)VLGETIK_	3	539.968	0.87236				1.6446				2.72389
855	P00864	P00864	Phosphoenolpyruvate carboxylase	ppc	>sp|P00864|CAPP_ECOLI Phosphoenolpyruvate carboxylase OS=Escherichia coli (strain K12) GN=ppc PE=1 SV=1	1	NVLQAELLHRSRQAEKEGQEPDPRVEQALMV	3.48793e-57	196.57	_SRQAEK(ac)EGQEPDPR_	3	556.936	-0.19742	1.74243		1.52929		4.12291		1.73231
317	P00864	P00864	Phosphoenolpyruvate carboxylase	ppc	>sp|P00864|CAPP_ECOLI Phosphoenolpyruvate carboxylase OS=Escherichia coli (strain K12) GN=ppc PE=1 SV=1	1	LVGEEGAAEPYRYLMKNLRSRLMATQAWLEA	0.000266127	100.74	_YLMK(ac)NLR_	2	490.273	0.36121				1.24553				2.61901
796	P00864	P00864	Phosphoenolpyruvate carboxylase	ppc	>sp|P00864|CAPP_ECOLI Phosphoenolpyruvate carboxylase OS=Escherichia coli (strain K12) GN=ppc PE=1 SV=1	1	YYDQRLVDKALWPLGKELRNLQEEDIKVVLA	3.64277e-06	96.89	_ALWPLGK(ac)ELR_	2	612.859	-2.4034			1.14668				1.7987
676	P00864	P00864	Phosphoenolpyruvate carboxylase	ppc	>sp|P00864|CAPP_ECOLI Phosphoenolpyruvate carboxylase OS=Escherichia coli (strain K12) GN=ppc PE=1 SV=1	1	SVISCDVYRGYVRENKDFVPYFRSATPEQEL	4.70077e-21	93.839	_ENK(ac)DFVPYFR_	2	678.833	4.1083			1.14618				1.74342
69	P23869	P23869	Peptidyl-prolyl cis-trans isomerase B	ppiB	>sp|P23869|PPIB_ECOLI Peptidyl-prolyl cis-trans isomerase B OS=Escherichia coli (strain K12) GN=ppiB PE=1 SV=2	1	GFEPGMKQKATKEPIKNEANNGLKNTRGTLA	7.49379e-20	115.91	_EPIK(ac)NEANNGLK_	2	684.86	-0.90871	5.97939	7.97496			5.05506	3.77979
19	P23869	P23869	Peptidyl-prolyl cis-trans isomerase B	ppiB	>sp|P23869|PPIB_ECOLI Peptidyl-prolyl cis-trans isomerase B OS=Escherichia coli (strain K12) GN=ppiB PE=1 SV=2	1	FHTNHGDIVIKTFDDKAPETVKNFLDYCREG	1.74706e-28	164.13	_TFDDK(ac)APETVK_	3	431.55	-1.0172	2.13624	1.92347	1.86756	1.53679	5.05541	3.37067	3.7952	2.77489
33	P0A9L5	P0A9L5	Peptidyl-prolyl cis-trans isomerase C	ppiC	>sp|P0A9L5|PPIC_ECOLI Peptidyl-prolyl cis-trans isomerase C OS=Escherichia coli (strain K12) GN=ppiC PE=1 SV=2	1	ALDLLEQIKNGADFGKLAKKHSICPSGKRGG	5.44891e-10	115.18	_NGADFGK(ac)LAK_	2	531.783	0.018404	2.74211	2.83827	2.28344	2.16318	3.91697	2.40202	2.30061	2.25251
463	P0A7B1	P0A7B1	Polyphosphate kinase	ppk	>sp|P0A7B1|PPK_ECOLI Polyphosphate kinase OS=Escherichia coli (strain K12) GN=ppk PE=1 SV=2	1	EVVRYAHIGTGNFNEKTARLYTDYSLLTADA	5.92709e-15	108.89	_YAHIGTGNFNEK(ac)TAR_	3	574.285	-0.66887	2.54871			3.17436	9.97053			6.27805
543	P0A7B1	P0A7B1	Polyphosphate kinase	ppk	>sp|P0A7B1|PPK_ECOLI Polyphosphate kinase OS=Escherichia coli (strain K12) GN=ppk PE=1 SV=2	1	GLPSGITLKLNNLVDKGLVDRLYAASSSGVP	1.01477e-12	108.17	_LNNLVDK(ac)GLVDR_	2	699.391	-3.3492			1.19277				2.07983
277	P23538	P23538	Phosphoenolpyruvate synthase	ppsA	>sp|P23538|PPSA_ECOLI Phosphoenolpyruvate synthase OS=Escherichia coli (strain K12) GN=ppsA PE=1 SV=5	1	SKKIRMVYAPTQEHGKQVKIEDVPQEQRDIF	4.67535e-30	145.71	_M(ox)VYAPTQEHGK(ac)QVK_	3	558.615	1.9483	1.82008		1.91406	2.56152	3.19455		3.29848	4.45115
280	P23538	P23538	Phosphoenolpyruvate synthase	ppsA	>sp|P23538|PPSA_ECOLI Phosphoenolpyruvate synthase OS=Escherichia coli (strain K12) GN=ppsA PE=1 SV=5	1	IRMVYAPTQEHGKQVKIEDVPQEQRDIFSLT	7.07781e-13	109.84	_QVK(ac)IEDVPQEQR_	2	755.897	1.0565			1.09779				2.51115
75	P23538	P23538	Phosphoenolpyruvate synthase	ppsA	>sp|P23538|PPSA_ECOLI Phosphoenolpyruvate synthase OS=Escherichia coli (strain K12) GN=ppsA PE=1 SV=5	1	LDQSGVNQRIYELLDKTDIDDVTQLAKAGAQ	3.97322e-25	118.24	_IYELLDK(ac)TDIDDVTQLAK_	3	712.375	1.7032				1.04936				1.83176
417	P0AFL6	P0AFL6	Exopolyphosphatase	ppx	>sp|P0AFL6|PPX_ECOLI Exopolyphosphatase OS=Escherichia coli (strain K12) GN=ppx PE=1 SV=2	1	QLMMATLVRYHRKAIKLDDLPRFTLFKKKQF	3.4233e-05	82.417	_K(ac)AIK(ac)LDDLPR_	2	626.867	0.49519				0.434767				2.94399
428	P0AFL6	P0AFL6	Exopolyphosphatase	ppx	>sp|P0AFL6|PPX_ECOLI Exopolyphosphatase OS=Escherichia coli (strain K12) GN=ppx PE=1 SV=2	1	RKAIKLDDLPRFTLFKKKQFLPLIQLLRLGV	0.00543523	47.907	_FTLFK(ac)K_	2	413.247	-0.12764				1.43736				2.40976
30	P07012	P07012	Peptide chain release factor 2	prfB	>sp|P07012|RF2_ECOLI Peptide chain release factor 2 OS=Escherichia coli (strain K12) GN=prfB PE=1 SV=3	1	TERSDVLRGYLDYDAKKERLEEVNAELEQPD	2.698e-11	138.11	_GYLDYDAK(ac)K_	2	557.774	1.8576	0.900253	1.58025	1.24796	1.10037	0.988092	2.55055	2.98666	1.4372
310	P0A7I4	P0A7I4	Peptide chain release factor 3	prfC	>sp|P0A7I4|RF3_ECOLI Peptide chain release factor 3 OS=Escherichia coli (strain K12) GN=prfC PE=1 SV=2	1	KFTGFVFKIQANMDPKHRDRVAFMRVVSGKY	0.000213106	57.225	_IQANMDPK(ac)HRDR_	4	381.444	0.61198		1.46275	1.07499	2.05216		1.68374	1.54585	3.04712
281	P27298	P27298	Oligopeptidase A	prlC	>sp|P27298|OPDA_ECOLI Oligopeptidase A OS=Escherichia coli (strain K12) GN=prlC PE=3 SV=3	1	RHELAQLLGFENYAFKSLATKMAENPQQVLD	5.15499e-37	135.73	_HELAQLLGFENYAFK(ac)SLATK_	3	774.742	1.985				3.10772				3.2772
303	P27298	P27298	Oligopeptidase A	prlC	>sp|P27298|OPDA_ECOLI Oligopeptidase A OS=Escherichia coli (strain K12) GN=prlC PE=3 SV=3	1	AENPQQVLDFLTDLAKRARPQGEKELAQLRA	1.45611e-10	79.97	_M(ox)AENPQQVLDFLTDLAK(ac)R_	3	716.365	1.9996			0.549644				1.16046
207	P07004	P07004	Gamma-glutamyl phosphate reductase	proA	>sp|P07004|PROA_ECOLI Gamma-glutamyl phosphate reductase OS=Escherichia coli (strain K12) GN=proA PE=1 SV=2	1	KYIDMLIPRGGAGLHKLCREQSTIPVITGGI	2.93707e-07	107.69	_GGAGLHK(ac)LCR_	3	370.866	1.7714	1.35394	2.19433			4.71418	2.78025
15	P07004	P07004	Gamma-glutamyl phosphate reductase	proA	>sp|P07004|PROA_ECOLI Gamma-glutamyl phosphate reductase OS=Escherichia coli (strain K12) GN=proA PE=1 SV=2	1	_MLEQMGIAAKQASYKLAQLSSREKNRVLEK	5.24553e-33	156.6	_QASYK(ac)LAQLSSR_	2	697.375	2.1309		2.17813				3.32064
298	P0A7B5	P0A7B5	Glutamate 5-kinase	proB	>sp|P0A7B5|PROB_ECOLI Glutamate 5-kinase OS=Escherichia coli (strain K12) GN=proB PE=1 SV=1	1	GATAAILERGSSLLPKGIKSVTGNFSRGEVI	4.49329e-07	104.52	_GSSLLPK(ac)GIK_	2	521.319	2.5452		1.93701	0.682772	1.68723		6.46444	5.86448	4.10286
568	P16659	P16659	Proline--tRNA ligase	proS	>sp|P16659|SYP_ECOLI Proline--tRNA ligase OS=Escherichia coli (strain K12) GN=proS PE=1 SV=4	1	EKQLIKTGDIVEYLVKQIKG___________	1.96727e-09	93.959	_TGDIVEYLVK(ac)QIK_	3	516.628	0.10173				1.68216				3.71266
126	P16659	P16659	Proline--tRNA ligase	proS	>sp|P16659|SYP_ECOLI Proline--tRNA ligase OS=Escherichia coli (strain K12) GN=proS PE=1 SV=4	1	EEVITDLIRNELSSYKQLPLNFYQIQTKFRD	4.61994e-15	99.059	_NELSSYK(ac)QLPLNFYQIQTK_	3	786.078	2.7195			1.50211				2.58597
554	P16659	P16659	Proline--tRNA ligase	proS	>sp|P16659|SYP_ECOLI Proline--tRNA ligase OS=Escherichia coli (strain K12) GN=proS PE=1 SV=4	1	LDNDDIEYKYRRNGEKQLIKTGDIVEYLVKQ	2.04908e-05	89.886	_NGEK(ac)QLIK_	2	486.28	0.31139	1.86934	1.78247	1.97898	1.75831	3.26055	2.3687	2.57971	2.06708
34	P16659	P16659	Proline--tRNA ligase	proS	>sp|P16659|SYP_ECOLI Proline--tRNA ligase OS=Escherichia coli (strain K12) GN=proS PE=1 SV=4	1	EVISHQLMLRAGMIRKLASGLYTWLPTGVRV	4.91192e-05	61.732	_K(ac)LASGLYTWLPTGVR_	3	568.654	-2.9332			0.781348				0.94986
121	P77541	P77541	Methylisocitrate lyase	prpB	>sp|P77541|PRPB_ECOLI Methylisocitrate lyase OS=Escherichia coli (strain K12) GN=prpB PE=1 SV=3	1	KAGAAGLHIEDQVGAKRCGHRPNKAIVSKEE	1.45338e-15	100.45	_AGAAGLHIEDQVGAK(ac)R_	3	545.625	-2.6065		1.00806				1.15429
8	P77541	P77541	Methylisocitrate lyase	prpB	>sp|P77541|PRPB_ECOLI Methylisocitrate lyase OS=Escherichia coli (strain K12) GN=prpB PE=1 SV=3	1	________MSLHSPGKAFRAALTKENPLQIV	0.00146543	40.589	_SLHSPGK(ac)AFR_	3	381.209	1.2188		1.43381				0.734123
374	P77243	P77243	2-methylcitrate dehydratase	prpD	>sp|P77243|PRPD_ECOLI 2-methylcitrate dehydratase OS=Escherichia coli (strain K12) GN=prpD PE=1 SV=3	1	GRLTAADYEDNVAQDKRIDALREKINCFEDP	1.44251e-63	191.86	_LTAADYEDNVAQDK(ac)R_	3	584.28	-2.462		0.37864	0.586261	0.839684		0.785789	1.25902	2.11771
352	P77674	P77674	Gamma-aminobutyraldehyde dehydrogenase	prr	>sp|P77674|ABDH_ECOLI Gamma-aminobutyraldehyde dehydrogenase OS=Escherichia coli (strain K12) GN=prr PE=1 SV=1	1	EAKATGHIKVITGGEKRKGNGYYYAPTLLAG	1.18031e-05	95.531	_VITGGEK(ac)R_	2	451.259	3.3936			1.53703	1.46291			1.56108	2.22819
290	P77674	P77674	Gamma-aminobutyraldehyde dehydrogenase	prr	>sp|P77674|ABDH_ECOLI Gamma-aminobutyraldehyde dehydrogenase OS=Escherichia coli (strain K12) GN=prr PE=1 SV=1	1	NAGQDCTAACRIYAQKGIYDTLVEKLGAAVA	9.69735e-05	65.805	_IYAQK(ac)GIYDTLVEK_	2	841.954	3.4021				1.26084				1.77565
182	P0A717	P0A717	Ribose-phosphate pyrophosphokinase	prs	>sp|P0A717|KPRS_ECOLI Ribose-phosphate pyrophosphokinase OS=Escherichia coli (strain K12) GN=prs PE=1 SV=2	1	VSPDIGGVVRARAIAKLLNDTDMAIIDKRRP	1.52254e-37	150.57	_AIAK(ac)LLNDTDM(ox)AIIDK_	3	601.657	0.086467			2.22181	1.82722			3.64593	2.88663
194	P0A717	P0A717	Ribose-phosphate pyrophosphokinase	prs	>sp|P0A717|KPRS_ECOLI Ribose-phosphate pyrophosphokinase OS=Escherichia coli (strain K12) GN=prs PE=1 SV=2	1	AIAKLLNDTDMAIIDKRRPRANVSQVMHIIG	1.71242e-81	221.91	_LLNDTDM(ox)AIIDK(ac)R_	2	788.406	-0.25006	2.65422	2.18397	1.28525	1.86778	3.76618	2.01904	1.66665	2.30514
50	P0A8K1	P0A8K1	Phosphatidylserine decarboxylase proenzyme;Phosphatidylserine decarboxylase alpha chain;Phosphatidylserine decarboxylase beta chain	psd	>sp|P0A8K1|PSD_ECOLI Phosphatidylserine decarboxylase proenzyme OS=Escherichia coli (strain K12) GN=psd PE=1 SV=1	0.992442	KLVIDLFVKYYKVDMKEAQKPDTASYRTFNE	0.00633169	47.548	_VDM(ox)K(ac)EAQKPDTASYR_	3	599.621	-1.7451			2.4035				4.7048
27	P0AFM6	P0AFM6	Phage shock protein A	pspA	>sp|P0AFM6|PSPA_ECOLI Phage shock protein A OS=Escherichia coli (strain K12) GN=pspA PE=1 SV=2	1	NANINALLEKAEDPQKLVRLMIQEMEDTLVE	3.24665e-05	79.974	_AEDPQK(ac)LVR_	2	549.301	1.4221				1.51848				3.07206
94	P0AFM6	P0AFM6	Phage shock protein A	pspA	>sp|P0AFM6|PSPA_ECOLI Phage shock protein A OS=Escherichia coli (strain K12) GN=pspA PE=1 SV=2	1	LLKEREDLARAALIEKQKLTDLIKSLEHEVT	0.000639501	55.549	_AALIEK(ac)QK_	2	471.785	-5.9149		3.40892	2.89378	0.88554		2.37371	3.18394	1.30215
54	P0AFM6	P0AFM6	Phage shock protein A	pspA	>sp|P0AFM6|PSPA_ECOLI Phage shock protein A OS=Escherichia coli (strain K12) GN=pspA PE=1 SV=2	1	TLVEVRSTSARALAEKKQLTRRIEQASAREV	0.00788136	35.88	_ALAEK(ac)K_	2	351.213	-0.90364	1.67736				1.56653
9	P23830	P23830	CDP-diacylglycerol--serine O-phosphatidyltransferase	pssA	>sp|P23830|PSS_ECOLI CDP-diacylglycerol--serine O-phosphatidyltransferase OS=Escherichia coli (strain K12) GN=pssA PE=1 SV=2	1	_______MLSKFKRNKHQQHLAQLPKISQSV	0.000805262	53.252	_NK(ac)HQQHLAQLPK_	4	371.709	0.69832	4.22179				3.94075
254	P23830	P23830	CDP-diacylglycerol--serine O-phosphatidyltransferase	pssA	>sp|P23830|PSS_ECOLI CDP-diacylglycerol--serine O-phosphatidyltransferase OS=Escherichia coli (strain K12) GN=pssA PE=1 SV=2	1	SVTPLVGLGKSSLLNKTIFHLMPCAEQKLTI	1.00529e-18	106.16	_SSLLNK(ac)TIFHLMPCAEQK_	3	720.371	1.6251				1.25319				1.89574
317	P0A9M8	P0A9M8	Phosphate acetyltransferase	pta	>sp|P0A9M8|PTA_ECOLI Phosphate acetyltransferase OS=Escherichia coli (strain K12) GN=pta PE=1 SV=2	1	ALLLTGGYEMDARISKLCERAFATGLPVFMV	0.0017117	51.346	_ISK(ac)LCER_	2	474.253	1.6511			1.27469				2.22187
665	P0A9M8	P0A9M8	Phosphate acetyltransferase	pta	>sp|P0A9M8|PTA_ECOLI Phosphate acetyltransferase OS=Escherichia coli (strain K12) GN=pta PE=1 SV=2	1	TVFIFPDLNTGNTTYKAVQRSADLISIGPML	1.13488e-46	142.78	_ATVFIFPDLNTGNTTYK(ac)AVQR_	3	800.085	2.9109				1.58801				1.39069
143	P0A7D1	P0A7D1	Peptidyl-tRNA hydrolase	pth	>sp|P0A7D1|PTH_ECOLI Peptidyl-tRNA hydrolase OS=Escherichia coli (strain K12) GN=pth PE=1 SV=1	1	PNFHRLRIGIGHPGDKNKVVGFVLGKPPVSE	6.34519e-05	68.536	_IGIGHPGDK(ac)NK_	3	393.216	2.1046		11.1028				3.29349
441	P69786	P69786	PTS system glucose-specific EIICB component;Glucose permease IIC component;Glucose-specific phosphotransferase enzyme IIB component	ptsG	>sp|P69786|PTGCB_ECOLI PTS system glucose-specific EIICB component OS=Escherichia coli (strain K12) GN=ptsG PE=1 SV=1	1	RVSVADVSKVDQAGLKKLGAAGVVVAGSGVQ	4.38664e-05	80.239	_VDQAGLK(ac)K_	2	450.761	1.8178			9.12739				2.96583
27	P0AA04	P0AA04	Phosphocarrier protein HPr	ptsH	>sp|P0AA04|PTHP_ECOLI Phosphocarrier protein HPr OS=Escherichia coli (strain K12) GN=ptsH PE=1 SV=1	1	NGLHTRPAAQFVKEAKGFTSEITVTSNGKSA	2.8806e-165	274.6	_EAK(ac)GFTSEITVTSNGK_	3	570.956	0.17807	8.34066	13.8043			8.60548	3.51064
404	P08839	P08839	Phosphoenolpyruvate-protein phosphotransferase	ptsI	>sp|P08839|PT1_ECOLI Phosphoenolpyruvate-protein phosphotransferase OS=Escherichia coli (strain K12) GN=ptsI PE=1 SV=1	1	MFPMIISVEEVRALRKEIEIYKQELRDEGKA	0.000438376	78.934	_K(ac)EIEIYK_	2	482.771	1.7018			2.09407	0.862043			4.71557	2.28094
49	P08839	P08839	Phosphoenolpyruvate-protein phosphotransferase	ptsI	>sp|P08839|PT1_ECOLI Phosphoenolpyruvate-protein phosphotransferase OS=Escherichia coli (strain K12) GN=ptsI PE=1 SV=1	1	DQVDQEVERFLSGRAKASAQLETIKTKAGET	2.41231e-41	183.79	_AK(ac)ASAQLETIK_	2	601.343	1.6582	2.71152	2.77534	1.87734	1.70544	5.32407	3.47353	2.87539	2.99724
255	P08839	P08839	Phosphoenolpyruvate-protein phosphotransferase	ptsI	>sp|P08839|PT1_ECOLI Phosphoenolpyruvate-protein phosphotransferase OS=Escherichia coli (strain K12) GN=ptsI PE=1 SV=1	1	RAVQEQVASEKAELAKLKDLPAITLDGHQVE	0.0001277	117.02	_AELAK(ac)LK_	2	407.755	-0.50311	3.24558	3.38967	1.78779	2.06861	4.5303	2.89471	2.71973	2.72813
250	P08839	P08839	Phosphoenolpyruvate-protein phosphotransferase	ptsI	>sp|P08839|PT1_ECOLI Phosphoenolpyruvate-protein phosphotransferase OS=Escherichia coli (strain K12) GN=ptsI PE=1 SV=1	1	VIDKMRAVQEQVASEKAELAKLKDLPAITLD	3.11189e-75	201.24	_AVQEQVASEK(ac)AELAK_	3	548.293	2.9385	2.58876	2.59065	2.43474	1.89106	3.13475	2.62875	2.81599	2.12619
134	P69829	P69829	Nitrogen regulatory protein	ptsN	>sp|P69829|PTSN_ECOLI Nitrogen regulatory protein OS=Escherichia coli (strain K12) GN=ptsN PE=1 SV=1	1	THLHTLSLVAKRLADKTICRRLRAAQSDEEL	2.86036e-05	85.862	_RLADK(ac)TICR_	3	392.217	-0.16344				1.08174				2.87278
343	P0A7D4	P0A7D4	Adenylosuccinate synthetase	purA	>sp|P0A7D4|PURA_ECOLI Adenylosuccinate synthetase OS=Escherichia coli (strain K12) GN=purA PE=1 SV=2	1	FCLTKLDVLDGLKEVKLCVAYRMPDGREVTT	1.70849e-07	111.65	_EVK(ac)LCVAYR_	2	590.313	-1.0455		3.42433				3.61386
401	P0A7D4	P0A7D4	Adenylosuccinate synthetase	purA	>sp|P0A7D4|PURA_ECOLI Adenylosuccinate synthetase OS=Escherichia coli (strain K12) GN=purA PE=1 SV=2	1	VKDRSGLPQAALNYIKRIEELTGVPIDIIST	5.59936e-05	71.241	_SGLPQAALNYIK(ac)R_	3	491.612	-0.15225			1.93337				3.54918
340	P0A7D4	P0A7D4	Adenylosuccinate synthetase	purA	>sp|P0A7D4|PURA_ECOLI Adenylosuccinate synthetase OS=Escherichia coli (strain K12) GN=purA PE=1 SV=2	1	LSGFCLTKLDVLDGLKEVKLCVAYRMPDGRE	7.80903e-28	155.02	_LDVLDGLK(ac)EVK_	2	635.866	-0.88455			1.98617	2.42567			3.17402	3.57187
29	P0A7D4	P0A7D4	Adenylosuccinate synthetase	purA	>sp|P0A7D4|PURA_ECOLI Adenylosuccinate synthetase OS=Escherichia coli (strain K12) GN=purA PE=1 SV=2	1	DEGKGKIVDLLTERAKYVVRYQGGHNAGHTL	2.07468e-05	111.69	_AK(ac)YVVR_	2	389.235	0.0062232	3.52155		1.83178	2.32893	4.22062		2.26658	2.76367
367	P0A7D4	P0A7D4	Adenylosuccinate synthetase	purA	>sp|P0A7D4|PURA_ECOLI Adenylosuccinate synthetase OS=Escherichia coli (strain K12) GN=purA PE=1 SV=2	1	DGREVTTTPLAADDWKGVEPIYETMPGWSES	2.69022e-73	144.28	_EVTTTPLAADDWK(ac)GVEPIYETM(ox)PGWSESTFGVK_	3	1233.92	-0.31424			2.18728	2.85061			2.07202	2.74783
85	P0A7D4	P0A7D4	Adenylosuccinate synthetase	purA	>sp|P0A7D4|PURA_ECOLI Adenylosuccinate synthetase OS=Escherichia coli (strain K12) GN=purA PE=1 SV=2	1	GNGVVLSPAALMKEMKELEDRGIPVRERLLL	6.28515e-06	113.93	_EM(ox)K(ac)ELEDR_	2	554.253	1.1842	3.01031	1.27757	1.93766		3.64554	1.97011	2.37488
155	P0A7D4	P0A7D4	Adenylosuccinate synthetase	purA	>sp|P0A7D4|PURA_ECOLI Adenylosuccinate synthetase OS=Escherichia coli (strain K12) GN=purA PE=1 SV=2	1	DKVARRGLRVGDLFDKETFAEKLKEVMEYHN	9.90921e-16	114.74	_VGDLFDK(ac)ETFAEK_	2	770.88	4.0779				1.96287				1.98714
161	P0A7D4	P0A7D4	Adenylosuccinate synthetase	purA	>sp|P0A7D4|PURA_ECOLI Adenylosuccinate synthetase OS=Escherichia coli (strain K12) GN=purA PE=1 SV=2	1	GLRVGDLFDKETFAEKLKEVMEYHNFQLVNY	6.4206e-06	105.52	_ETFAEK(ac)LK_	2	504.274	-1.782	2.93914		2.76761	2.28382	1.51057		2.49164	1.79934
412	P0AB89	P0AB89	Adenylosuccinate lyase	purB	>sp|P0AB89|PUR8_ECOLI Adenylosuccinate lyase OS=Escherichia coli (strain K12) GN=purB PE=1 SV=1	1	GIEKPYEKLKELTRGKRVDAEGMKQFIDGLA	7.72529e-10	125.74	_GK(ac)RVDAEGM(ox)K_	3	383.529	-0.66714	5.77769	5.93199			7.61645	3.01195
404	P0AB89	P0AB89	Adenylosuccinate lyase	purB	>sp|P0AB89|PUR8_ECOLI Adenylosuccinate lyase OS=Escherichia coli (strain K12) GN=purB PE=1 SV=1	0.977265	IQTVMRRYGIEKPYEKLKELTRGKRVDAEGM	0.00829576	47.062	_YGIEKPYEK(ac)LK_	3	470.594	0.35212		3.57476				3.06687
400	P0AB89	P0AB89	Adenylosuccinate lyase	purB	>sp|P0AB89|PUR8_ECOLI Adenylosuccinate lyase OS=Escherichia coli (strain K12) GN=purB PE=1 SV=1	1	LAEPIQTVMRRYGIEKPYEKLKELTRGKRVD	3.56972e-07	109.42	_YGIEK(ac)PYEK_	2	584.798	1.2717		1.64611	1.56683	1.34931		2.25007	2.38607	2.12656
406	P0AB89	P0AB89	Adenylosuccinate lyase	purB	>sp|P0AB89|PUR8_ECOLI Adenylosuccinate lyase OS=Escherichia coli (strain K12) GN=purB PE=1 SV=1	1	TVMRRYGIEKPYEKLKELTRGKRVDAEGMKQ	0.00209606	79.469	_LK(ac)ELTR_	2	401.245	0.80571	6.31434	6.06782		4.07276	3.1587	1.9268		2.07094
19	P0AB89	P0AB89	Adenylosuccinate lyase	purB	>sp|P0AB89|PUR8_ECOLI Adenylosuccinate lyase OS=Escherichia coli (strain K12) GN=purB PE=1 SV=1	1	SSLTAVSPVDGRYGDKVSALRGIFSEYGLLK	1.46529e-10	129.89	_YGDK(ac)VSALR_	2	525.783	-0.2595	2.41727	2.05239	1.36933	1.64533	3.49889	1.92341	1.6533	1.96894
101	P0AB89	P0AB89	Adenylosuccinate lyase	purB	>sp|P0AB89|PUR8_ECOLI Adenylosuccinate lyase OS=Escherichia coli (strain K12) GN=purB PE=1 SV=1	1	ERTTNHDVKAVEYFLKEKVAEIPELHAVSEF	1.86393e-05	84.17	_AVEYFLK(ac)EK_	2	584.816	2.5105			1.98975				1.9135
366	P0AB89	P0AB89	Adenylosuccinate lyase	purB	>sp|P0AB89|PUR8_ECOLI Adenylosuccinate lyase OS=Escherichia coli (strain K12) GN=purB PE=1 SV=1	1	GYALIAYQSTLKGVSKLEVNRDHLLDELDHN	1.43025e-13	145.89	_GVSK(ac)LEVNR_	2	522.296	0.64759			0.862803	0.95987			1.19293	1.45104
152	P0A7D7	P0A7D7	Phosphoribosylaminoimidazole-succinocarboxamide synthase	purC	>sp|P0A7D7|PUR7_ECOLI Phosphoribosylaminoimidazole-succinocarboxamide synthase OS=Escherichia coli (strain K12) GN=purC PE=1 SV=1	1	CETFGWVSKENLARMKELTYKANDVLKKLFD	0.00137393	56.729	_MK(ac)ELTYK_	2	477.752	1.0987		10.542				6.15683
157	P0A7D7	P0A7D7	Phosphoribosylaminoimidazole-succinocarboxamide synthase	purC	>sp|P0A7D7|PUR7_ECOLI Phosphoribosylaminoimidazole-succinocarboxamide synthase OS=Escherichia coli (strain K12) GN=purC PE=1 SV=1	0.999973	WVSKENLARMKELTYKANDVLKKLFDDAGLI	3.77668e-05	81.431	_ELTYK(ac)ANDVLKK_	3	488.608	0.17813	1.88515				5.4435
103	P0A7D7	P0A7D7	Phosphoribosylaminoimidazole-succinocarboxamide synthase	purC	>sp|P0A7D7|PUR7_ECOLI Phosphoribosylaminoimidazole-succinocarboxamide synthase OS=Escherichia coli (strain K12) GN=purC PE=1 SV=1	1	PVECVVRNRAAGSLVKRLGIEEGIELNPPLF	9.81979e-07	124.98	_AAGSLVK(ac)R_	2	422.256	-0.97007	4.15659	4.1	2.34654	3.00871	4.92805	3.45064	2.37105	2.90259
3	P0A7D7	P0A7D7	Phosphoribosylaminoimidazole-succinocarboxamide synthase	purC	>sp|P0A7D7|PUR7_ECOLI Phosphoribosylaminoimidazole-succinocarboxamide synthase OS=Escherichia coli (strain K12) GN=purC PE=1 SV=1	1	_____________MQKQAELYRGKAKTVYST	6.08645e-07	106.4	_MQK(ac)QAELYR_	2	604.808	3.3345				3.04885				2.63971
211	P0A7D7	P0A7D7	Phosphoribosylaminoimidazole-succinocarboxamide synthase	purC	>sp|P0A7D7|PUR7_ECOLI Phosphoribosylaminoimidazole-succinocarboxamide synthase OS=Escherichia coli (strain K12) GN=purC PE=1 SV=1	1	DGSRLWDKETLEKMDKDRFRQSLGGLIEAYE	0.0122609	67.757	_MDK(ac)DRFR_	2	505.248	0.98908	2.00804	1.80862			4.84533	1.39506
46	P0A7D7	P0A7D7	Phosphoribosylaminoimidazole-succinocarboxamide synthase	purC	>sp|P0A7D7|PUR7_ECOLI Phosphoribosylaminoimidazole-succinocarboxamide synthase OS=Escherichia coli (strain K12) GN=purC PE=1 SV=1	1	DTSAGDGARIEQFDRKGMVNNKFNYFIMSKL	0.0205932	45.28	_IEQFDRK(ac)GMVNNK_	3	540.944	-1.1368		9.74016				2.56924
82	P0A7D7	P0A7D7	Phosphoribosylaminoimidazole-succinocarboxamide synthase	purC	>sp|P0A7D7|PUR7_ECOLI Phosphoribosylaminoimidazole-succinocarboxamide synthase OS=Escherichia coli (strain K12) GN=purC PE=1 SV=1	1	PTQMERLLSDTECLVKKLDMVPVECVVRNRA	7.49813e-10	112.15	_LLSDTECLVK(ac)K_	3	449.911	-0.99767				1.48568				2.24104
370	P15640	P15640	Phosphoribosylamine--glycine ligase	purD	>sp|P15640|PUR2_ECOLI Phosphoribosylamine--glycine ligase OS=Escherichia coli (strain K12) GN=purD PE=1 SV=2	1	PLEEVAGGKVFHAGTKLADDEQVVTNGGRVL	1.38213e-113	208.37	_VFHAGTK(ac)LADDEQVVTNGGR_	3	719.363	-3.3341		2.58295				2.52196
327	P0AG16	P0AG16	Amidophosphoribosyltransferase	purF	>sp|P0AG16|PUR1_ECOLI Amidophosphoribosyltransferase OS=Escherichia coli (strain K12) GN=purF PE=1 SV=2	1	EIARILGKPYRQGFVKNRYVGRTFIMPGQQL	8.24746e-05	120.65	_QGFVK(ac)NR_	2	445.746	2.0861	1.14347	1.01974			2.78818	1.46682
455	P15639	P15639	Bifunctional purine biosynthesis protein PurH;Phosphoribosylaminoimidazolecarboxamide formyltransferase;IMP cyclohydrolase	purH	>sp|P15639|PUR9_ECOLI Bifunctional purine biosynthesis protein PurH OS=Escherichia coli (strain K12) GN=purH PE=1 SV=1	1	TIGIGAGQMSRVYSAKIAGIKAADEGLEVKG	8.09861e-06	79.693	_VYSAK(ac)IAGIK_	2	546.327	-0.67483				1.68237				2.96669
258	P15639	P15639	Bifunctional purine biosynthesis protein PurH;Phosphoribosylaminoimidazolecarboxamide formyltransferase;IMP cyclohydrolase	purH	>sp|P15639|PUR9_ECOLI Bifunctional purine biosynthesis protein PurH OS=Escherichia coli (strain K12) GN=purH PE=1 SV=1	1	NVKEASVATATQVQGKALSYNNIADTDAALE	2.60632e-56	133.4	_EASVATATQVQGK(ac)ALSYNNIADTDAALECVK_	3	1094.2	0.0029521			1.34525	1.29116			2.50931	2.11471
60	P15254	P15254	Phosphoribosylformylglycinamidine synthase	purL	>sp|P15254|PUR4_ECOLI Phosphoribosylformylglycinamidine synthase OS=Escherichia coli (strain K12) GN=purL PE=1 SV=3	1	APLNDDEHAQLERLLKYGPALASHAPQGKLL	1.06268e-44	163.71	_LLK(ac)YGPALASHAPQGK_	3	564.986	-0.21999			2.03442	2.13897			4.34775	3.95271
239	P15254	P15254	Phosphoribosylformylglycinamidine synthase	purL	>sp|P15254|PUR4_ECOLI Phosphoribosylformylglycinamidine synthase OS=Escherichia coli (strain K12) GN=purL PE=1 SV=3	1	ADWVIDGEQQPKSLFKMIKNTFETTPDHVLS	0.00025681	101.99	_SLFK(ac)MIK_	2	454.767	-1.3599	2.24253		1.78445	1.81512	4.7664		2.62433	2.7199
524	P15254	P15254	Phosphoribosylformylglycinamidine synthase	purL	>sp|P15254|PUR4_ECOLI Phosphoribosylformylglycinamidine synthase OS=Escherichia coli (strain K12) GN=purL PE=1 SV=3	1	SNAMPELVSDGGRGGKFELREILSDEPGMSP	0.000290823	98.392	_GGK(ac)FELR_	2	424.735	0.90353				1.6445				2.52062
18	P15254	P15254	Phosphoribosylformylglycinamidine synthase	purL	>sp|P15254|PUR4_ECOLI Phosphoribosylformylglycinamidine synthase OS=Escherichia coli (strain K12) GN=purL PE=1 SV=3	1	EILRGSPALSAFRINKLLARFQAARLPVHNI	0.00426068	35.88	_INK(ac)LLAR_	2	435.282	2.0396				1.32541				2.098
285	P31466	P31466	Probable adenine permease PurP	purP	>sp|P31466|PURP_ECOLI Probable adenine permease PurP OS=Escherichia coli (strain K12) GN=purP PE=1 SV=2	1	GTLIGVTDKAGLADEKGKFPRMKQALYVDSI	1.10235e-06	100.48	_AGLADEK(ac)GK_	2	465.748	-0.58318				1.06871				1.52138
109	P33221	P33221	Phosphoribosylglycinamide formyltransferase 2	purT	>sp|P33221|PURT_ECOLI Phosphoribosylglycinamide formyltransferase 2 OS=Escherichia coli (strain K12) GN=purT PE=1 SV=3	1	LEEEGLNVVPCARATKLTMNREGIRRLAAEE	7.29243e-06	101.65	_ATK(ac)LTMNR_	2	488.766	0.94498	1.62201	1.61863	1.44612		5.01301	3.01229	2.51305
179	P33221	P33221	Phosphoribosylglycinamide formyltransferase 2	purT	>sp|P33221|PURT_ECOLI Phosphoribosylglycinamide formyltransferase 2 OS=Escherichia coli (strain K12) GN=purT PE=1 SV=3	1	GQTFIRSAEQLAQAWKYAQQGGRAGAGRVIV	1.46729e-12	94.454	_SAEQLAQAWK(ac)YAQQGGR_	3	645.322	-4.0068			0.714725				1.26543
264	P37051	P37051	Formyltetrahydrofolate deformylase	purU	>sp|P37051|PURU_ECOLI Formyltetrahydrofolate deformylase OS=Escherichia coli (strain K12) GN=purU PE=1 SV=1	1	AGRDVEKNVLSRALYKVLAQRVFVYGNRTII	2.55379e-18	161.37	_ALYK(ac)VLAQR_	2	552.332	0.6072	2.06974	2.05013	1.34057	1.79753	8.35318	4.96846	4.65472	5.48781
255	P37051	P37051	Formyltetrahydrofolate deformylase	purU	>sp|P37051|PURU_ECOLI Formyltetrahydrofolate deformylase OS=Escherichia coli (strain K12) GN=purU PE=1 SV=1	1	TYTAEDMMRAGRDVEKNVLSRALYKVLAQRV	2.00605e-13	142.83	_DVEK(ac)NVLSR_	2	551.299	-1.0363	2.19483	2.99839		1.38356	6.57263	2.93309		2.20001
17	P37051	P37051	Formyltetrahydrofolate deformylase	purU	>sp|P37051|PURU_ECOLI Formyltetrahydrofolate deformylase OS=Escherichia coli (strain K12) GN=purU PE=1 SV=1	1	HSLQRKVLRTICPDQKGLIARITNICYKHEL	1.11639e-48	190.46	_TICPDQK(ac)GLIAR_	2	707.38	2.1559		1.83557				2.77818
60	P21599	P21599	Pyruvate kinase II	pykA	>sp|P21599|KPYK2_ECOLI Pyruvate kinase II OS=Escherichia coli (strain K12) GN=pykA PE=1 SV=3	1	EDHKMRADKVREIAAKLGRHVAILGDLQGPK	0.019096	41.283	_VREIAAK(ac)LGR_	3	385.572	1.1871	2.81263				8.62323
85	P21599	P21599	Pyruvate kinase II	pykA	>sp|P21599|KPYK2_ECOLI Pyruvate kinase II OS=Escherichia coli (strain K12) GN=pykA PE=1 SV=3	1	DLQGPKIRVSTFKEGKVFLNIGDKFLLDANL	1.82315e-22	141.58	_EGK(ac)VFLNIGDK_	2	631.343	-3.56	2.75805				4.05535
219	P21599	P21599	Pyruvate kinase II	pykA	>sp|P21599|KPYK2_ECOLI Pyruvate kinase II OS=Escherichia coli (strain K12) GN=pykA PE=1 SV=3	1	LNYARRLARDAGCDAKIVAKVERAEAVCSQD	1.80108e-22	141.73	_DAGCDAK(ac)IVAK_	2	595.298	-1.0005			1.7081				3.71266
351	P21599	P21599	Pyruvate kinase II	pykA	>sp|P21599|KPYK2_ECOLI Pyruvate kinase II OS=Escherichia coli (strain K12) GN=pykA PE=1 SV=3	1	RVCLGAEKIPSINVSKHRLDVQFDNVEEAIA	7.27939e-15	133.81	_IPSINVSK(ac)HR_	3	398.231	1.0402	2.44889	1.64452	2.3484	2.92138	3.88543	2.17921	2.65546	3.4771
179	P21599	P21599	Pyruvate kinase II	pykA	>sp|P21599|KPYK2_ECOLI Pyruvate kinase II OS=Escherichia coli (strain K12) GN=pykA PE=1 SV=3	1	KLGGGLSAEALTEKDKADIKTAALIGVDYLA	0.0105253	32.142	_DK(ac)ADIK_	2	366.2	0.5902		2.13763				2.81907
102	P21599	P21599	Pyruvate kinase II	pykA	>sp|P21599|KPYK2_ECOLI Pyruvate kinase II OS=Escherichia coli (strain K12) GN=pykA PE=1 SV=3	0.999207	FLNIGDKFLLDANLGKGEGDKEKVGIDYKGL	1.41799e-46	167.88	_FLLDANLGK(ac)GEGDK_	3	506.931	-0.96448	4.01996		1.88664	2.02919	4.69385		2.64003	2.47012
343	P21599	P21599	Pyruvate kinase II	pykA	>sp|P21599|KPYK2_ECOLI Pyruvate kinase II OS=Escherichia coli (strain K12) GN=pykA PE=1 SV=3	1	SETVAAMARVCLGAEKIPSINVSKHRLDVQF	4.54285e-75	198.78	_VCLGAEK(ac)IPSINVSK_	3	552.971	2.7688	2.6257			1.70937	3.18696			1.6073
82	P21599	P21599	Pyruvate kinase II	pykA	>sp|P21599|KPYK2_ECOLI Pyruvate kinase II OS=Escherichia coli (strain K12) GN=pykA PE=1 SV=3	1	ILGDLQGPKIRVSTFKEGKVFLNIGDKFLLD	0.000798903	53.327	_VSTFK(ac)EGK_	2	469.253	1.0332			2.52796				2.16544
115	P21599	P21599	Pyruvate kinase II	pykA	>sp|P21599|KPYK2_ECOLI Pyruvate kinase II OS=Escherichia coli (strain K12) GN=pykA PE=1 SV=3	1	LGKGEGDKEKVGIDYKGLPADVVPGDILLLD	7.77502e-12	73.389	_VGIDYK(ac)GLPADVVPGDILLLDDGR_	3	851.458	3.6151			1.18127				1.49403
56	P0AD61	P0AD61	Pyruvate kinase I	pykF	>sp|P0AD61|KPYK1_ECOLI Pyruvate kinase I OS=Escherichia coli (strain K12) GN=pykF PE=1 SV=1	1	AEHGQRIQNLRNVMSKTGKTAAILLDTKGPE	0.000206598	65.224	_NVM(ox)SK(ac)TGK_	2	461.737	0.5829	3.53698	2.02889			7.38432	3.27031
76	P0AD61	P0AD61	Pyruvate kinase I	pykF	>sp|P0AD61|KPYK1_ECOLI Pyruvate kinase I OS=Escherichia coli (strain K12) GN=pykF PE=1 SV=1	1	AAILLDTKGPEIRTMKLEGGNDVSLKAGQTF	1.47486e-49	190.86	_TM(ox)K(ac)LEGGNDVSLK_	2	725.366	-0.78299	2.41066	2.51218	1.38489	1.63167	6.0863	3.30861	2.68212	2.54195
266	P0AD61	P0AD61	Pyruvate kinase I	pykF	>sp|P0AD61|KPYK1_ECOLI Pyruvate kinase I OS=Escherichia coli (strain K12) GN=pykF PE=1 SV=1	1	IPVEEVIFAQKMMIEKCIRARKVVITATQML	1.59341e-05	93.374	_M(ox)M(ox)IEK(ac)CIR_	2	577.772	1.2381	2.2109	2.68492	0.861346		5.79558	2.86577	1.27946
145	P0AD61	P0AD61	Pyruvate kinase I	pykF	>sp|P0AD61|KPYK1_ECOLI Pyruvate kinase I OS=Escherichia coli (strain K12) GN=pykF PE=1 SV=1	1	IGMEVTAIEGNKVICKVLNNGDLGENKGVNL	3.0615e-52	175.45	_VICK(ac)VLNNGDLGENK_	2	857.943	-4.0475	2.53782	2.58003		1.59277	5.88933	2.84563		2.28232
317	P0AD61	P0AD61	Pyruvate kinase I	pykF	>sp|P0AD61|KPYK1_ECOLI Pyruvate kinase I OS=Escherichia coli (strain K12) GN=pykF PE=1 SV=1	1	ILDGTDAVMLSGESAKGKYPLEAVSIMATIC	6.6242e-76	161.25	_AEAGDVANAILDGTDAVM(ox)LSGESAK(ac)GK_	3	883.429	1.2008			1.84089	1.75283			2.49984	2.70319
13	P0AD61	P0AD61	Pyruvate kinase I	pykF	>sp|P0AD61|KPYK1_ECOLI Pyruvate kinase I OS=Escherichia coli (strain K12) GN=pykF PE=1 SV=1	1	___MKKTKIVCTIGPKTESEEMLAKMLDAGM	3.5967e-123	242.42	_IVCTIGPK(ac)TESEEMLAK_	3	649.997	-1.464	2.18044		1.79292	1.99411	5.20809		2.50789	2.58123
368	P0AD61	P0AD61	Pyruvate kinase I	pykF	>sp|P0AD61|KPYK1_ECOLI Pyruvate kinase I OS=Escherichia coli (strain K12) GN=pykF PE=1 SV=1	1	RITEAVCRGAVETAEKLDAPLIVVATQGGKS	3.13974e-13	79.635	_GAVETAEK(ac)LDAPLIVVATQGGK_	3	737.074	2.4349				1.51951				2.57724
22	P0AD61	P0AD61	Pyruvate kinase I	pykF	>sp|P0AD61|KPYK1_ECOLI Pyruvate kinase I OS=Escherichia coli (strain K12) GN=pykF PE=1 SV=1	1	VCTIGPKTESEEMLAKMLDAGMNVMRLNFSH	2.65198e-64	103.5	_TESEEMLAK(ac)MLDAGMNVMR_	3	733.337	1.3409			1.05128	2.2891			1.75245	3.40489
421	P0AD61	P0AD61	Pyruvate kinase I	pykF	>sp|P0AD61|KPYK1_ECOLI Pyruvate kinase I OS=Escherichia coli (strain K12) GN=pykF PE=1 SV=1	1	AHQLVLSKGVVPQLVKEITSTDDFYRLGKEL	4.41635e-19	110.37	_GVVPQLVK(ac)EITSTDDFYR_	3	703.7	-1.69				1.34238				2.35577
68	P0AD61	P0AD61	Pyruvate kinase I	pykF	>sp|P0AD61|KPYK1_ECOLI Pyruvate kinase I OS=Escherichia coli (strain K12) GN=pykF PE=1 SV=1	1	VMSKTGKTAAILLDTKGPEIRTMKLEGGNDV	3.68887e-30	147.35	_TAAILLDTK(ac)GPEIR_	3	513.963	0.70571	3.39192		1.49846	1.83312	10.2109		1.71443	2.17345
286	P0AD61	P0AD61	Pyruvate kinase I	pykF	>sp|P0AD61|KPYK1_ECOLI Pyruvate kinase I OS=Escherichia coli (strain K12) GN=pykF PE=1 SV=1	1	RKVVITATQMLDSMIKNPRPTRAEAGDVANA	9.98789e-51	156.17	_VVITATQMLDSMIK(ac)NPR_	3	653.685	2.5199			0.468985	0.452729			2.38337	1.78363
389	P0AD61	P0AD61	Pyruvate kinase I	pykF	>sp|P0AD61|KPYK1_ECOLI Pyruvate kinase I OS=Escherichia coli (strain K12) GN=pykF PE=1 SV=1	1	IVVATQGGKSARAVRKYFPDATILALTTNEK	2.45496e-16	111.43	_K(ac)YFPDATILALTTNEK_	3	623	2.9041				1.23963				1.5018
382	P0AD61	P0AD61	Pyruvate kinase I	pykF	>sp|P0AD61|KPYK1_ECOLI Pyruvate kinase I OS=Escherichia coli (strain K12) GN=pykF PE=1 SV=1	1	EKLDAPLIVVATQGGKSARAVRKYFPDATIL	1.38806e-16	106.19	_LDAPLIVVATQGGK(ac)SAR_	3	580	2.2905			1.62751	0.76497			1.66722	0.940199
85	P0A786	P0A786	Aspartate carbamoyltransferase catalytic chain	pyrB	>sp|P0A786|PYRB_ECOLI Aspartate carbamoyltransferase catalytic chain OS=Escherichia coli (strain K12) GN=pyrB PE=1 SV=2	1	SVVGFSDSANTSLGKKGETLADTISVISTYV	4.23312e-27	113.24	_K(ac)GETLADTISVISTYVDAIVM(ox)R_	3	814.093	0.4959				2.88175				4.07642
179	P0A786	P0A786	Aspartate carbamoyltransferase catalytic chain	pyrB	>sp|P0A786|PYRB_ECOLI Aspartate carbamoyltransferase catalytic chain OS=Escherichia coli (strain K12) GN=pyrB PE=1 SV=2	1	LKYGRTVHSLTQALAKFDGNRFYFIAPDALA	5.85307e-06	65.225	_TVHSLTQALAK(ac)FDGNR_	3	600.651	1.4657				2.13555				2.71329
41	P0A786	P0A786	Aspartate carbamoyltransferase catalytic chain	pyrB	>sp|P0A786|PYRB_ECOLI Aspartate carbamoyltransferase catalytic chain OS=Escherichia coli (strain K12) GN=pyrB PE=1 SV=2	1	ATAAKLKANPQPELLKHKVIASCFFEASTRT	2.02799e-22	140.24	_ANPQPELLK(ac)HK_	3	439.582	0.79717	2.5478	2.91873	2.06732	1.81863	2.78594	1.66698	2.69099	2.08504
30	P0A786	P0A786	Aspartate carbamoyltransferase catalytic chain	pyrB	>sp|P0A786|PYRB_ECOLI Aspartate carbamoyltransferase catalytic chain OS=Escherichia coli (strain K12) GN=pyrB PE=1 SV=2	1	DLSRDDLNLVLATAAKLKANPQPELLKHKVI	3.67888e-24	127.76	_DDLNLVLATAAK(ac)LK_	3	509.631	-2.6109				1.41511				2.19714
84	P0A786	P0A786	Aspartate carbamoyltransferase catalytic chain	pyrB	>sp|P0A786|PYRB_ECOLI Aspartate carbamoyltransferase catalytic chain OS=Escherichia coli (strain K12) GN=pyrB PE=1 SV=2	1	ASVVGFSDSANTSLGKKGETLADTISVISTY	4.34716e-79	189.45	_LGASVVGFSDSANTSLGK(ac)K_	3	627.33	2.3183			1.40766				2.11081
9	P05020	P05020	Dihydroorotase	pyrC	>sp|P05020|PYRC_ECOLI Dihydroorotase OS=Escherichia coli (strain K12) GN=pyrC PE=1 SV=2	1	_______MTAPSQVLKIRRPDDWHLHLRDGD	4.1633e-07	105.2	_TAPSQVLK(ac)IR_	2	577.848	-0.97275		1.91059	11.0079	1.0626		3.37211	2.38263	1.96557
262	P0A7E5	P0A7E5	CTP synthase	pyrG	>sp|P0A7E5|PYRG_ECOLI CTP synthase OS=Escherichia coli (strain K12) GN=pyrG PE=1 SV=2	1	IPGLLKSQGLDDYICKRFSLNCPEANLSEWE	1.54777e-34	178.32	_SQGLDDYICK(ac)R_	3	466.222	-2.0481	1.98094	1.58344	0.980044	1.78956	4.58907	2.30245	1.77588	3.46774
239	P0A7E5	P0A7E5	CTP synthase	pyrG	>sp|P0A7E5|PYRG_ECOLI CTP synthase OS=Escherichia coli (strain K12) GN=pyrG PE=1 SV=2	1	IALFCNVPEKAVISLKDVDSIYKIPGLLKSQ	1.53809e-26	150.16	_AVISLK(ac)DVDSIYK_	2	746.917	1.347			1.25049	1.33834			3.08148	2.56938
233	P0A7E5	P0A7E5	CTP synthase	pyrG	>sp|P0A7E5|PYRG_ECOLI CTP synthase OS=Escherichia coli (strain K12) GN=pyrG PE=1 SV=2	1	ANERAKIALFCNVPEKAVISLKDVDSIYKIP	3.84488e-06	68.257	_IALFCNVPEK(ac)AVISLK_	3	615.35	-0.6625			6.55326				2.77245
313	P0A7E5	P0A7E5	CTP synthase	pyrG	>sp|P0A7E5|PYRG_ECOLI CTP synthase OS=Escherichia coli (strain K12) GN=pyrG PE=1 SV=2	1	YIELPDAYKSVIEALKHGGLKNRVSVNIKLI	6.81019e-15	115.14	_SVIEALK(ac)HGGLK_	3	431.922	-0.2994			0.7532	1.69168			1.89171	3.07418
10	P0A7E9	P0A7E9	Uridylate kinase	pyrH	>sp|P0A7E9|PYRH_ECOLI Uridylate kinase OS=Escherichia coli (strain K12) GN=pyrH PE=1 SV=2	0.913107	______MATNAKPVYKRILLKLSGEALQGTE	0.0296001	35.652	_ATNAKPVYK(ac)R_	3	397.228	-1.0032	0.686292				2.1135
68	P0A7E9	P0A7E9	Uridylate kinase	pyrH	>sp|P0A7E9|PYRH_ECOLI Uridylate kinase OS=Escherichia coli (strain K12) GN=pyrH PE=1 SV=2	1	VVIGGGNLFRGAGLAKAGMNRVVGDHMGMLA	6.32756e-28	157.24	_GAGLAK(ac)AGM(ox)NR_	2	552.285	-1.9665			1.42056				2.00251
234	P0A7E9	P0A7E9	Uridylate kinase	pyrH	>sp|P0A7E9|PYRH_ECOLI Uridylate kinase OS=Escherichia coli (strain K12) GN=pyrH PE=1 SV=2	1	NMNKPGALRRVVMGEKEGTLITE________	4.82448e-05	72.089	_VVM(ox)GEK(ac)EGTLITE_	2	732.369	0.58099			1.08252				1.76705
137	P0A7F3	P0A7F3	Aspartate carbamoyltransferase regulatory chain	pyrI	>sp|P0A7F3|PYRI_ECOLI Aspartate carbamoyltransferase regulatory chain OS=Escherichia coli (strain K12) GN=pyrI PE=1 SV=2	1	SSSFAVRKRANDIALKCKYCEKEFSHNVVLA	0.000609306	68.069	_RANDIALK(ac)CK_	3	410.892	-2.1495		2.56197				3.28728
143	P0A7F3	P0A7F3	Aspartate carbamoyltransferase regulatory chain	pyrI	>sp|P0A7F3|PYRI_ECOLI Aspartate carbamoyltransferase regulatory chain OS=Escherichia coli (strain K12) GN=pyrI PE=1 SV=2	1	RKRANDIALKCKYCEKEFSHNVVLAN_____	2.61166e-38	165.49	_YCEK(ac)EFSHNVVLAN_	3	584.607	-2.8337	3.19749	3.15387		1.27212	3.49389	1.74367		2.29267
13	P0A7F3	P0A7F3	Aspartate carbamoyltransferase regulatory chain	pyrI	>sp|P0A7F3|PYRI_ECOLI Aspartate carbamoyltransferase regulatory chain OS=Escherichia coli (strain K12) GN=pyrI PE=1 SV=2	1	___MTHDNKLQVEAIKRGTVIDHIPAQIGFK	5.45212e-06	110.87	_LQVEAIK(ac)R_	2	499.803	-0.24595	2.20299	1.85496	1.0053	1.6773	3.72861	1.96395	1.71805	2.5831
34	P0A7F3	P0A7F3	Aspartate carbamoyltransferase regulatory chain	pyrI	>sp|P0A7F3|PYRI_ECOLI Aspartate carbamoyltransferase regulatory chain OS=Escherichia coli (strain K12) GN=pyrI PE=1 SV=2	1	DHIPAQIGFKLLSLFKLTETDQRITIGLNLP	3.55735e-05	72.496	_LLSLFK(ac)LTETDQR_	3	535.966	0.31862			1.15936				1.67218
6	P0A7F3	P0A7F3	Aspartate carbamoyltransferase regulatory chain	pyrI	>sp|P0A7F3|PYRI_ECOLI Aspartate carbamoyltransferase regulatory chain OS=Escherichia coli (strain K12) GN=pyrI PE=1 SV=2	1	__________MTHDNKLQVEAIKRGTVIDHI	1.52121e-17	93.494	_THDNK(ac)LQVEAIK_	3	479.928	0.16725				11.4869				1.58061
139	P0A7F3	P0A7F3	Aspartate carbamoyltransferase regulatory chain	pyrI	>sp|P0A7F3|PYRI_ECOLI Aspartate carbamoyltransferase regulatory chain OS=Escherichia coli (strain K12) GN=pyrI PE=1 SV=2	1	SFAVRKRANDIALKCKYCEKEFSHNVVLAN_	0.00256665	77.058	_CK(ac)YCEK_	2	465.196	-1.5114		2.94714				1.20959
204	P0AA53	P0AA53	Protein QmcA	qmcA	>sp|P0AA53|QMCA_ECOLI Protein QmcA OS=Escherichia coli (strain K12) GN=qmcA PE=1 SV=1	1	AEGIRQAEILKAEGEKQSQILKAEGERQSAF	8.97042e-05	66.262	_AEGEK(ac)QSQILK_	2	636.843	0.29624				0.788913				1.25638
202	P28304	P28304	Quinone oxidoreductase 1	qorA	>sp|P28304|QOR1_ECOLI Quinone oxidoreductase 1 OS=Escherichia coli (strain K12) GN=qorA PE=1 SV=1	1	WQVINYREEDLVERLKEITGGKKVRVVYDSV	0.00124874	60.518	_LK(ac)EITGGK_	2	444.263	-1.6594	2.35751	3.15135			4.33367	2.94464
177	P28304	P28304	Quinone oxidoreductase 1	qorA	>sp|P28304|QOR1_ECOLI Quinone oxidoreductase 1 OS=Escherichia coli (strain K12) GN=qorA PE=1 SV=1	1	KALGAKLIGTVGTAQKAQSALKAGAWQVINY	5.07947e-64	186.43	_LIGTVGTAQK(ac)AQSALK_	2	814.473	0.8106		3.20114		2.49448		3.90437		2.39555
194	P64554	P64554	7-carboxy-7-deazaguanine synthase	queE	>sp|P64554|QUEE_ECOLI 7-carboxy-7-deazaguanine synthase OS=Escherichia coli (strain K12) GN=queE PE=1 SV=1	1	TDDKPRVIALQPISQKDDATRLCIETCIARN	5.79268e-10	91.207	_VIALQPISQK(ac)DDATR_	2	848.965	-0.58442				0.948282				2.2484
26	P0AD49	P0AD49	Ribosome-associated inhibitor A	raiA	>sp|P0AD49|RAIA_ECOLI Ribosome-associated inhibitor A OS=Escherichia coli (strain K12) GN=raiA PE=1 SV=2	1	EITPAIRQHVADRLAKLEKWQTHLINPHIIL	0.00339032	71.296	_LAK(ac)LEK_	2	372.237	0.39799	0.503156		0.996061	0.993011	3.33827		4.18275	2.45378
87	P0AD49	P0AD49	Ribosome-associated inhibitor A	raiA	>sp|P0AD49|RAIA_ECOLI Ribosome-associated inhibitor A OS=Escherichia coli (strain K12) GN=raiA PE=1 SV=2	1	TAINELINKLERQLNKLQHKGEARRAATSVK	9.17718e-11	148.04	_QLNK(ac)LQHK_	3	350.873	1.8698	15.8196	12.8444	9.19699	5.1305	1.57427	1.44626	3.61535	1.3221
131	P0A7G2	P0A7G2	Ribosome-binding factor A	rbfA	>sp|P0A7G2|RBFA_ECOLI Ribosome-binding factor A OS=Escherichia coli (strain K12) GN=rbfA PE=1 SV=2	1	VVKHDEERRVNPDDSKED_____________	9.84685e-05	90.05	_RVNPDDSK(ac)ED_	2	608.776	-1.4563			4.55418	5.90132			2.10238	2.51277
154	P69407	P69407	Capsular synthesis regulator component B	rcsB	>sp|P69407|RCSB_ECOLI Capsular synthesis regulator component B OS=Escherichia coli (strain K12) GN=rcsB PE=1 SV=1	1	EKISAGGYGDKRLSPKESEVLRLFAEGFLVT	0.00138755	65.395	_RLSPK(ac)ESEVLR_	3	452.593	0.44287	7.4872				4.56667
97	P52061	P52061	dITP/XTP pyrophosphatase	rdgB	>sp|P52061|RDGB_ECOLI dITP/XTP pyrophosphatase OS=Escherichia coli (strain K12) GN=rdgB PE=1 SV=1	1	GIYSARYSGEDATDQKNLQKLLETMKDVPDD	1.78709e-20	121.31	_YSGEDATDQK(ac)NLQK_	2	819.884	0.37648		1.65447	1.15661	1.17993		2.86577	3.27125	2.43582
177	P52061	P52061	dITP/XTP pyrophosphatase	rdgB	>sp|P52061|RDGB_ECOLI dITP/XTP pyrophosphatase OS=Escherichia coli (strain K12) GN=rdgB PE=1 SV=1	1	VPSEGKTAAELTREEKSAISHRGQALKLLLD	2.3858e-10	126.71	_TAAELTREEK(ac)SAISHR_	4	460.993	0.90127		0.813495	1.11739	1.20652		2.42434	1.74924	1.88551
146	P36767	P36767	Recombination-associated protein RdgC	rdgC	>sp|P36767|RDGC_ECOLI Recombination-associated protein RdgC OS=Escherichia coli (strain K12) GN=rdgC PE=1 SV=1	1	DTVNGLIMVDCASAKKAEDTLALLRKSLGSL	0.000711631	69.602	_K(ac)AEDTLALLRK_	3	433.926	-0.16173		2.62291				2.76781
87	P36767	P36767	Recombination-associated protein RdgC	rdgC	>sp|P36767|RDGC_ECOLI Recombination-associated protein RdgC OS=Escherichia coli (strain K12) GN=rdgC PE=1 SV=1	1	EKILPSPVIKQALEAKIAKLEAEQARKLKKT	1.07418e-05	96.89	_QALEAK(ac)IAK_	2	507.303	3.3966	1.23009		2.66221		2.03216		3.04404
90	P36767	P36767	Recombination-associated protein RdgC	rdgC	>sp|P36767|RDGC_ECOLI Recombination-associated protein RdgC OS=Escherichia coli (strain K12) GN=rdgC PE=1 SV=1	1	LPSPVIKQALEAKIAKLEAEQARKLKKTEKD	9.76099e-08	104.82	_IAK(ac)LEAEQARK_	3	433.586	-0.42214		2.30453	1.15861	1.13193		2.47343	2.22378	2.25064
283	P0A7G6	P0A7G6	Protein RecA	recA	>sp|P0A7G6|RECA_ECOLI Protein RecA OS=Escherichia coli (strain K12) GN=recA PE=1 SV=2	1	GINFYGELVDLGVKEKLIEKAGAWYSYKGEK	0.00418523	60.973	_EK(ac)LIEK_	2	401.239	2.3734		2.14175	1.47771	1.33058		2.90231	2.59531	2.83562
287	P0A7G6	P0A7G6	Protein RecA	recA	>sp|P0A7G6|RECA_ECOLI Protein RecA OS=Escherichia coli (strain K12) GN=recA PE=1 SV=2	1	YGELVDLGVKEKLIEKAGAWYSYKGEKIGQG	1.95738e-33	162.97	_LIEK(ac)AGAWYSYK_	2	735.885	0.57175		2.20495	1.12278	1.19359		4.12959	2.20417	2.00622
298	P0A7G6	P0A7G6	Protein RecA	recA	>sp|P0A7G6|RECA_ECOLI Protein RecA OS=Escherichia coli (strain K12) GN=recA PE=1 SV=2	1	KLIEKAGAWYSYKGEKIGQGKANATAWLKDN	0.000151636	68.735	_GEK(ac)IGQGK_	2	429.738	0.021161	1.09329				1.41569
212	P0AG20	P0AG20	GTP pyrophosphokinase	relA	>sp|P0AG20|RELA_ECOLI GTP pyrophosphokinase OS=Escherichia coli (strain K12) GN=relA PE=1 SV=1	1	ELEDYCFRYLHPTEYKRIAKLLHERRLDREH	0.00143541	36.424	_YLHPTEYK(ac)R_	3	416.884	-1.6038	2.85281				7.30401
216	P0AG20	P0AG20	GTP pyrophosphokinase	relA	>sp|P0AG20|RELA_ECOLI GTP pyrophosphokinase OS=Escherichia coli (strain K12) GN=relA PE=1 SV=1	1	YCFRYLHPTEYKRIAKLLHERRLDREHYIEE	4.14107e-05	82.287	_IAK(ac)LLHER_	3	341.21	0.83407	1.92832	1.83544	0.798408	2.49003	6.54316	2.00042	3.9118	9.8463
164	P0AG20	P0AG20	GTP pyrophosphokinase	relA	>sp|P0AG20|RELA_ECOLI GTP pyrophosphokinase OS=Escherichia coli (strain K12) GN=relA PE=1 SV=1	1	VVIKLAERIAHLREVKDAPEDERVLAAKECT	2.24232e-09	100.38	_EVK(ac)DAPEDERVLAAK_	3	571.3	0.37235		1.23621	1.04216			2.48549	2.36271
188	P27127	P27127	Lipopolysaccharide 1,6-galactosyltransferase	rfaB	>sp|P27127|RFAB_ECOLI Lipopolysaccharide 1,6-galactosyltransferase OS=Escherichia coli (strain K12) GN=rfaB PE=3 SV=2	0.999954	PEEGETATFIYVGRMKFEGQKRVKDLLDGLS	0.000834089	67.169	_MK(ac)FEGQK_	2	455.229	-0.25872		2.56795		1.53213		1.54682		3.1167
264	P37759	P37759	dTDP-glucose 4,6-dehydratase 1	rfbB	>sp|P37759|RMLB1_ECOLI dTDP-glucose 4,6-dehydratase 1 OS=Escherichia coli (strain K12) GN=rfbB PE=3 SV=2	1	EGKAGETYNIGGHNEKKNIDVVLTICDLLDE	1.11601e-06	82.651	_AGETYNIGGHNEK(ac)K_	3	520.586	-0.45447		1.80145				2.91914
72	P37745	P37745	dTDP-4-dehydrorhamnose 3,5-epimerase	rfbC	>sp|P37745|RMLC_ECOLI dTDP-4-dehydrorhamnose 3,5-epimerase OS=Escherichia coli (strain K12) GN=rfbC PE=1 SV=1	1	VLRGLHFQRGEYAQDKLVRCTHGAVFDVAVD	7.71471e-19	152.67	_GEYAQDK(ac)LVR_	2	610.817	-0.10893		0.586189				2.15955
19	P0A8J8	P0A8J8	ATP-dependent RNA helicase rhlB	rhlB	>sp|P0A8J8|RHLB_ECOLI ATP-dependent RNA helicase rhlB OS=Escherichia coli (strain K12) GN=rhlB PE=1 SV=2	1	THLTEQKFSDFALHPKVVEALEKKGFHNCTP	0.00620903	30.974	_FSDFALHPK(ac)VVEALEK_	3	624.668	2.9015			2.75556				4.77116
266	P0A8J8	P0A8J8	ATP-dependent RNA helicase rhlB	rhlB	>sp|P0A8J8|RHLB_ECOLI ATP-dependent RNA helicase rhlB OS=Escherichia coli (strain K12) GN=rhlB PE=1 SV=2	1	IEEEWPDRAIIFANTKHRCEEIWGHLAADGH	2.69595e-28	172.88	_AIIFANTK(ac)HR_	3	404.9	0.77881		0.245602	1.78894	4.24938		0.917697	2.38153	4.87302
26	P0A8J8	P0A8J8	ATP-dependent RNA helicase rhlB	rhlB	>sp|P0A8J8|RHLB_ECOLI ATP-dependent RNA helicase rhlB OS=Escherichia coli (strain K12) GN=rhlB PE=1 SV=2	1	FSDFALHPKVVEALEKKGFHNCTPIQALALP	7.73702e-05	72.928	_VVEALEK(ac)K_	2	479.284	-2.3989				1.17983				1.80495
105	P0AG30	P0AG30	Transcription termination factor Rho	rho	>sp|P0AG30|RHO_ECOLI Transcription termination factor Rho OS=Escherichia coli (strain K12) GN=rho PE=1 SV=1	1	NLRTGDTISGKIRPPKEGERYFALLKVNEVN	0.000393277	74.162	_IRPPK(ac)EGER_	3	375.212	0.15216	0.937261	0.914853	2.19566	2.22019	3.25142	1.97194	2.51476	2.8355
100	P0AG30	P0AG30	Transcription termination factor Rho	rho	>sp|P0AG30|RHO_ECOLI Transcription termination factor Rho OS=Escherichia coli (strain K12) GN=rho PE=1 SV=1	0.980836	QIRRFNLRTGDTISGKIRPPKEGERYFALLK	1.11545e-14	117.07	_TGDTISGK(ac)IRPPK_	3	471.268	1.6119		0.752579	2.26887	1.98697		2.37975	2.75588	2.55529
123	P0AG30	P0AG30	Transcription termination factor Rho	rho	>sp|P0AG30|RHO_ECOLI Transcription termination factor Rho OS=Escherichia coli (strain K12) GN=rho PE=1 SV=1	1	ERYFALLKVNEVNFDKPENARNKILFENLTP	8.84781e-34	154.6	_VNEVNFDK(ac)PENAR_	3	525.258	-1.3783	2.05989	1.77012	1.29687	1.52944	4.66042	2.23604	1.89927	2.58285
349	P25539	P25539	Riboflavin biosynthesis protein RibD;Diaminohydroxyphosphoribosylaminopyrimidine deaminase;5-amino-6-(5-phosphoribosylamino)uracil reductase	ribD	>sp|P25539|RIBD_ECOLI Riboflavin biosynthesis protein RibD OS=Escherichia coli (strain K12) GN=ribD PE=1 SV=1	1	CTLPGLEKLADAPQFKFKEIRHVGPDVCLHL	2.42659e-05	70.977	_LADAPQFK(ac)FK_	2	603.83	1.1122				0.838111				1.21176
115	P0AF93	P0AF93	Enamine/imine deaminase	ridA	>sp|P0AF93|RIDA_ECOLI Enamine/imine deaminase OS=Escherichia coli (strain K12) GN=ridA PE=1 SV=2	1	ATFPARSCVEVARLPKDVKIEIEAIAVRR__	8.63215e-19	126.95	_SCVEVARLPK(ac)DVK_	3	514.948	0.73195	2.92268	1.80809	1.72954	2.02277	22.586	9.95355	11.2336	11.7051
58	P0AF93	P0AF93	Enamine/imine deaminase	ridA	>sp|P0AF93|RIDA_ECOLI Enamine/imine deaminase OS=Escherichia coli (strain K12) GN=ridA PE=1 SV=2	1	PADVAAQARQSLDNVKAIVEAAGLKVGDIVK	5.95289e-11	91.657	_QSLDNVK(ac)AIVEAAGLK_	3	566.653	-0.36883			2.61035	1.85795			2.13497	1.55156
184	P0C0R7	P0C0R7	Ribosomal RNA large subunit methyltransferase E	rlmE	>sp|P0C0R7|RLME_ECOLI Ribosomal RNA large subunit methyltransferase E OS=Escherichia coli (strain K12) GN=rlmE PE=1 SV=1	1	EGFDEYLREIRSLFTKVKVRKPDSSRARSRE	0.00144915	55.531	_SLFTK(ac)VK_	2	432.763	0.62884				2.23757				3.49593
640	P75864	P75864	Ribosomal RNA large subunit methyltransferase L	rlmL	>sp|P75864|RLML_ECOLI Ribosomal RNA large subunit methyltransferase L OS=Escherichia coli (strain K12) GN=rlmL PE=1 SV=1	1	MEDAFDVQRDHLALMKDLKRLLRAGGTIMFS	6.62018e-05	64.73	_DHLALMK(ac)DLK_	3	409.225	-0.42253				0.589015				1.19817
118	P0ADR6	P0ADR6	Ribosomal RNA large subunit methyltransferase M	rlmM	>sp|P0ADR6|RLMM_ECOLI Ribosomal RNA large subunit methyltransferase M OS=Escherichia coli (strain K12) GN=rlmM PE=1 SV=1	1	LRVEVADTNESKELLKFCRKFTVPLRAALRD	0.000212661	107.9	_ELLK(ac)FCRK_	3	379.215	0.4014		1.94392				2.95895
309	P0AA39	P0AA39	Ribosomal large subunit pseudouridine synthase C	rluC	>sp|P0AA39|RLUC_ECOLI Ribosomal large subunit pseudouridine synthase C OS=Escherichia coli (strain K12) GN=rluC PE=1 SV=1	1	TGEVMRIEAPMDEGLKRCLQKLRNAR_____	0.000364372	53.569	_IEAPM(ox)DEGLK(ac)R_	2	658.829	2.9287			0.537855				1.37347
191	P37744	P37744	Glucose-1-phosphate thymidylyltransferase 1	rmlA1	>sp|P37744|RMLA1_ECOLI Glucose-1-phosphate thymidylyltransferase 1 OS=Escherichia coli (strain K12) GN=rmlA1 PE=1 SV=2	1	LYFYDNDVVQMAKNLKPSARGELEITDINRI	0.00300841	42.109	_NLK(ac)PSAR_	2	414.24	0.46629		0.928436				2.34472
501	P30850	P30850	Exoribonuclease 2	rnb	>sp|P30850|RNB_ECOLI Exoribonuclease 2 OS=Escherichia coli (strain K12) GN=rnb PE=1 SV=3	1	GLGLEAYATWTSPIRKYGDMINHRLLKAVIK	1.97675e-09	117.7	_K(ac)YGDM(ox)INHR_	2	596.282	-1.7643	1.01934			1.87109	3.32587			2.75282
210	P0A7Y0	P0A7Y0	Ribonuclease 3	rnc	>sp|P0A7Y0|RNC_ECOLI Ribonuclease 3 OS=Escherichia coli (strain K12) GN=rnc PE=1 SV=1	1	SGLSEPVVGTGSSRRKAEQAAAEQALKKLEL	2.79242e-15	124.47	_RK(ac)AEQAAAEQALK_	3	485.935	-1.0322	2.2577	2.49625			6.29138	3.76457
37	P21513	P21513	Ribonuclease E	rne	>sp|P21513|RNE_ECOLI Ribonuclease E OS=Escherichia coli (strain K12) GN=rne PE=1 SV=6	1	QRLYDLDIESPGHEQKKANIYKGKITRIEPS	1.76098e-21	122.93	_LYDLDIESPGHEQK(ac)K_	3	605.304	3.1422				1.16224				1.89162
601	P21513	P21513	Ribonuclease E	rne	>sp|P21513|RNE_ECOLI Ribonuclease E OS=Escherichia coli (strain K12) GN=rne PE=1 SV=6	1	EETKPTEQPAPKAEAKPERQQDRRKPRQNNR	0.000590514	72.547	_AEAK(ac)PER_	2	421.722	-0.41191	0.743366				1.72368
33	P0A7Y4	P0A7Y4	Ribonuclease HI	rnhA	>sp|P0A7Y4|RNH_ECOLI Ribonuclease HI OS=Escherichia coli (strain K12) GN=rnhA PE=1 SV=1	1	GPGGYGAILRYRGREKTFSAGYTRTTNNRME	0.000248704	56.225	_EK(ac)TFSAGYTR_	2	601.296	0.10773		2.2704				2.24525
257	P0ACI0	P0ACI0	Right origin-binding protein	rob	>sp|P0ACI0|ROB_ECOLI Right origin-binding protein OS=Escherichia coli (strain K12) GN=rob PE=1 SV=1	1	TVYGTCMPMLNLTRRKGQDIERYYPAEDAKA	0.00819116	56.258	_RK(ac)GQDIER_	3	348.525	-0.89258	1.37067				7.86255
210	P0AG07	P0AG07	Ribulose-phosphate 3-epimerase	rpe	>sp|P0AG07|RPE_ECOLI Ribulose-phosphate 3-epimerase OS=Escherichia coli (strain K12) GN=rpe PE=1 SV=1	1	MFVAGSAIFDQPDYKKVIDEMRSELAKVSHE	4.124e-24	144.47	_K(ac)VIDEMRSELAK_	3	487.597	0.031588	2.18199	2.01083			4.85446	3.33389
149	P0A7Z0	P0A7Z0	Ribose-5-phosphate isomerase A	rpiA	>sp|P0A7Z0|RPIA_ECOLI Ribose-5-phosphate isomerase A OS=Escherichia coli (strain K12) GN=rpiA PE=1 SV=1	1	EVIPMARSAVARQLVKLGGRPEYRQGVVTDN	5.21622e-24	142.08	_QLVK(ac)LGGRPEYR_	3	486.612	4.112	1.88373	2.41008	7.92548	2.19101	7.73054	4.20431	9.37382	3.36012
59	P0A7Z0	P0A7Z0	Ribose-5-phosphate isomerase A	rpiA	>sp|P0A7Z0|RPIA_ECOLI Ribose-5-phosphate isomerase A OS=Escherichia coli (strain K12) GN=rpiA PE=1 SV=1	1	GQIEGAVSSSDASTEKLKSLGIHVFDLNEVD	4.84302e-33	130.85	_GQIEGAVSSSDASTEK(ac)LK_	2	924.963	0.25889		1.74728		1.29882		2.46389		2.24353
7	P0A7Z0	P0A7Z0	Ribose-5-phosphate isomerase A	rpiA	>sp|P0A7Z0|RPIA_ECOLI Ribose-5-phosphate isomerase A OS=Escherichia coli (strain K12) GN=rpiA PE=1 SV=1	1	_________MTQDELKKAVGWAALQYVQPGT	1.26131e-10	145.17	_TQDELK(ac)K_	2	452.243	-2.7829	1.97745	1.75658	1.95925	1.24098	3.71155	2.02268	2.34111	1.80907
14	P0A7L0	P0A7L0	50S ribosomal protein L1	rplA	>sp|P0A7L0|RL1_ECOLI 50S ribosomal protein L1 OS=Escherichia coli (strain K12) GN=rplA PE=1 SV=2	1	__MAKLTKRMRVIREKVDATKQYDINEAIAL	0.00113807	62.408	_VIREK(ac)VDATK_	3	400.903	0.43754	3.24713	5.01135			4.08775	3.21029
197	P0A7L0	P0A7L0	50S ribosomal protein L1	rplA	>sp|P0A7L0|RL1_ECOLI 50S ribosomal protein L1 OS=Escherichia coli (strain K12) GN=rplA PE=1 SV=2	1	ADKLKENLEALLVALKKAKPTQAKGVYIKKV	4.62903e-33	156.8	_ENLEALLVALK(ac)K_	2	691.916	0.44602			1.67025	1.75604			2.98349	2.98414
105	P0A7L0	P0A7L0	50S ribosomal protein L1	rplA	>sp|P0A7L0|RL1_ECOLI 50S ribosomal protein L1 OS=Escherichia coli (strain K12) GN=rplA PE=1 SV=2	1	AGAELVGMEDLADQIKKGEMNFDVVIASPDA	1.02929e-25	124.43	_AAGAELVGM(ox)EDLADQIK(ac)K_	3	639.659	-0.22682				1.55334				2.79023
154	P0A7L0	P0A7L0	50S ribosomal protein L1	rplA	>sp|P0A7L0|RL1_ECOLI 50S ribosomal protein L1 OS=Escherichia coli (strain K12) GN=rplA PE=1 SV=2	1	NPKVGTVTPNVAEAVKNAKAGQVRYRNDKNG	5.32686e-11	92.575	_VGTVTPNVAEAVK(ac)NAK_	3	547.305	0.79433		2.38339		1.38976		2.76372		2.13741
210	P0A7L0	P0A7L0	50S ribosomal protein L1	rplA	>sp|P0A7L0|RL1_ECOLI 50S ribosomal protein L1 OS=Escherichia coli (strain K12) GN=rplA PE=1 SV=2	1	ALKKAKPTQAKGVYIKKVSISTTMGAGVAVD	0.00235403	76.805	_GVYIK(ac)K_	2	375.231	-0.41837	3.33113	2.53236	1.48775	1.56855	5.26169	2.53033	2.27783	2.09763
184	P0A7L0	P0A7L0	50S ribosomal protein L1	rplA	>sp|P0A7L0|RL1_ECOLI 50S ribosomal protein L1 OS=Escherichia coli (strain K12) GN=rplA PE=1 SV=2	1	GIIHTTIGKVDFDADKLKENLEALLVALKKA	5.09357e-06	98.943	_VDFDADK(ac)LK_	2	546.782	-0.29191	1.37585		1.29126	1.552	2.33012		2.36332	2.04837
19	P0A7L0	P0A7L0	50S ribosomal protein L1	rplA	>sp|P0A7L0|RL1_ECOLI 50S ribosomal protein L1 OS=Escherichia coli (strain K12) GN=rplA PE=1 SV=2	1	LTKRMRVIREKVDATKQYDINEAIALLKELA	2.46254e-17	112.34	_VDATK(ac)QYDINEAIALLK_	2	974.025	4.0702				1.06985				1.58585
141	P0A7L0	P0A7L0	50S ribosomal protein L1	rplA	>sp|P0A7L0|RL1_ECOLI 50S ribosomal protein L1 OS=Escherichia coli (strain K12) GN=rplA PE=1 SV=2	1	QLGQVLGPRGLMPNPKVGTVTPNVAEAVKNA	6.8777e-23	110.77	_GLM(ox)PNPK(ac)VGTVTPNVAEAVK_	3	694.042	0.051265				1.08609				1.55966
26	P60422	P60422	50S ribosomal protein L2	rplB	>sp|P60422|RL2_ECOLI 50S ribosomal protein L2 OS=Escherichia coli (strain K12) GN=rplB PE=1 SV=2	1	PGRRHVVKVVNPELHKGKPFAPLLEKNSKSG	5.58504e-06	94.616	_VVNPELHK(ac)GK_	3	388.224	-1.387			2.75921				2.62723
68	P60422	P60422	50S ribosomal protein L2	rplB	>sp|P60422|RL2_ECOLI 50S ribosomal protein L2 OS=Escherichia coli (strain K12) GN=rplB PE=1 SV=2	1	HIGGGHKQAYRIVDFKRNKDGIPAVVERLEY	0.00334895	66.994	_IVDFK(ac)R_	2	410.24	0.74732			0.789684	0.916901			1.39452	1.14637
28	P60422	P60422	50S ribosomal protein L2	rplB	>sp|P60422|RL2_ECOLI 50S ribosomal protein L2 OS=Escherichia coli (strain K12) GN=rplB PE=1 SV=2	1	RRHVVKVVNPELHKGKPFAPLLEKNSKSGGR	6.50548e-06	76.655	_GK(ac)PFAPLLEK_	2	571.334	2.5214				0.529956				0.782325
62	P60438	P60438	50S ribosomal protein L3	rplC	>sp|P60438|RL3_ECOLI 50S ribosomal protein L3 OS=Escherichia coli (strain K12) GN=rplC PE=1 SV=1	1	AIQVTTGAKKANRVTKPEAGHFAKAGVEAGR	0.000126327	63.091	_VTK(ac)PEAGHFAK_	3	409.556	-0.84822			2.23169	0.879353			2.7951	1.44917
166	P60723	P60723	50S ribosomal protein L4	rplD	>sp|P60723|RL4_ECOLI 50S ribosomal protein L4 OS=Escherichia coli (strain K12) GN=rplD PE=1 SV=1	1	GELDENLFLAARNLHKVDVRDATGIDPVSLI	0.00146687	45.161	_NLHK(ac)VDVR_	3	341.53	0.42919			2.26641	2.88651			1.9339	2.73748
137	P60723	P60723	50S ribosomal protein L4	rplD	>sp|P60723|RL4_ECOLI 50S ribosomal protein L4 OS=Escherichia coli (strain K12) GN=rplD PE=1 SV=1	1	EKFSVEAPKTKLLAQKLKDMALEDVLIITGE	0.000664557	70.912	_LLAQK(ac)LK_	2	428.287	-1.5397		0.980336	1.49702	1.6176		2.71922	2.03584	2.19278
132	P60723	P60723	50S ribosomal protein L4	rplD	>sp|P60723|RL4_ECOLI 50S ribosomal protein L4 OS=Escherichia coli (strain K12) GN=rplD PE=1 SV=1	1	RLIVVEKFSVEAPKTKLLAQKLKDMALEDVL	0.000390631	89.355	_TK(ac)LLAQK_	2	422.269	1.5194			1.67901	1.09426			1.89423	1.41077
106	P60723	P60723	50S ribosomal protein L4	rplD	>sp|P60723|RL4_ECOLI 50S ribosomal protein L4 OS=Escherichia coli (strain K12) GN=rplD PE=1 SV=1	1	DHSQKVNKKMYRGALKSILSELVRQDRLIVV	1.82466e-12	103.75	_GALK(ac)SILSELVR_	2	664.401	1.1694				1.26519				1.45042
3	P62399	P62399	50S ribosomal protein L5	rplE	>sp|P62399|RL5_ECOLI 50S ribosomal protein L5 OS=Escherichia coli (strain K12) GN=rplE PE=1 SV=2	1	_____________MAKLHDYYKDEVVKKLMT	6.61748e-06	102.61	_AK(ac)LHDYYK_	3	360.522	-0.56866	1.69058	1.06912	2.01752	2.30865	4.14359	3.48293	3.86563	3.64744
47	P62399	P62399	50S ribosomal protein L5	rplE	>sp|P62399|RL5_ECOLI 50S ribosomal protein L5 OS=Escherichia coli (strain K12) GN=rplE PE=1 SV=2	1	EKITLNMGVGEAIADKKLLDNAAADLAAISG	2.90027e-23	126.88	_ITLNMGVGEAIADK(ac)K_	3	534.624	0.5171	3.08484		1.41495	1.2743	6.55729		2.93484	2.56888
9	P62399	P62399	50S ribosomal protein L5	rplE	>sp|P62399|RL5_ECOLI 50S ribosomal protein L5 OS=Escherichia coli (strain K12) GN=rplE PE=1 SV=2	1	_______MAKLHDYYKDEVVKKLMTEFNYNS	2.42207e-10	113.24	_LHDYYK(ac)DEVVK_	3	484.245	0.50293		1.06637				2.42681
120	P62399	P62399	50S ribosomal protein L5	rplE	>sp|P62399|RL5_ECOLI 50S ribosomal protein L5 OS=Escherichia coli (strain K12) GN=rplE PE=1 SV=2	1	TIAVPRIRDFRGLSAKSFDGRGNYSMGVREQ	1.50533e-57	218.11	_GLSAK(ac)SFDGRGNYSMGVR_	3	648.651	-1.2826	2.22555	0.747786	1.09623	1.47016	5.30925	2.04805	2.0186	2.82664
14	P62399	P62399	50S ribosomal protein L5	rplE	>sp|P62399|RL5_ECOLI 50S ribosomal protein L5 OS=Escherichia coli (strain K12) GN=rplE PE=1 SV=2	0.999418	__MAKLHDYYKDEVVKKLMTEFNYNSVMQVP	0.000719143	86.113	_DEVVK(ac)K_	2	380.216	0.56804		1.07111	1.0497	0.904919		5.0167	2.32409	1.91594
78	P62399	P62399	50S ribosomal protein L5	rplE	>sp|P62399|RL5_ECOLI 50S ribosomal protein L5 OS=Escherichia coli (strain K12) GN=rplE PE=1 SV=2	1	QKPLITKARKSVAGFKIRQGYPIGCKVTLRG	2.42513e-07	128.1	_SVAGFK(ac)IR_	2	460.272	0.72279	11.553	17.8194	2.16209	2.49924	2.09988	2.59745	2.15102	2.4155
145	P62399	P62399	50S ribosomal protein L5	rplE	>sp|P62399|RL5_ECOLI 50S ribosomal protein L5 OS=Escherichia coli (strain K12) GN=rplE PE=1 SV=2	1	MGVREQIIFPEIDYDKVDRVRGLDITITTTA	4.06796e-29	127.88	_EQIIFPEIDYDK(ac)VDR_	2	961.481	-2.897			0.756366	1.21966			1.82836	2.73511
64	P62399	P62399	50S ribosomal protein L5	rplE	>sp|P62399|RL5_ECOLI 50S ribosomal protein L5 OS=Escherichia coli (strain K12) GN=rplE PE=1 SV=2	1	LLDNAAADLAAISGQKPLITKARKSVAGFKI	7.17104e-23	105.96	_LLDNAAADLAAISGQK(ac)PLITK_	3	722.411	-2.2341				0.861774				1.75769
44	P0AG55	P0AG55	50S ribosomal protein L6	rplF	>sp|P0AG55|RL6_ECOLI 50S ribosomal protein L6 OS=Escherichia coli (strain K12) GN=rplF PE=1 SV=2	1	KNGELTRTLNDAVEVKHADNTLTFGPRDGYA	7.57094e-146	237.5	_TLNDAVEVK(ac)HADNTLTFGPR_	3	747.382	-1.4716			0.995996	2.09861			1.86537	2.8254
138	P0AG55	P0AG55	50S ribosomal protein L6	rplF	>sp|P0AG55|RL6_ECOLI 50S ribosomal protein L6 OS=Escherichia coli (strain K12) GN=rplF PE=1 SV=2	1	AECPTQTEIVLKGADKQVIGQVAADLRAYRR	0.00241014	35.757	_GADK(ac)QVIGQVAADLR_	3	528.29	0.091603				3.57136				2.11696
158	P0AG55	P0AG55	50S ribosomal protein L6	rplF	>sp|P0AG55|RL6_ECOLI 50S ribosomal protein L6 OS=Escherichia coli (strain K12) GN=rplF PE=1 SV=2	1	QVAADLRAYRRPEPYKGKGVRYADEVVRTKE	0.00577782	58.676	_RPEPYK(ac)GK_	3	339.522	0.48332				3.49324				1.47811
57	P0A7R1	P0A7R1	50S ribosomal protein L9	rplI	>sp|P0A7R1|RL9_ECOLI 50S ribosomal protein L9 OS=Escherichia coli (strain K12) GN=rplI PE=1 SV=1	1	KNIEFFEARRAELEAKLAEVLAAANARAEKI	1.42466e-05	59.261	_AELEAK(ac)LAEVLAAANAR_	3	594.663	2.2863			1.28138				2.95675
8	P0A7R1	P0A7R1	50S ribosomal protein L9	rplI	>sp|P0A7R1|RL9_ECOLI 50S ribosomal protein L9 OS=Escherichia coli (strain K12) GN=rplI PE=1 SV=1	1	________MQVILLDKVANLGSLGDQVNVKA	3.14792e-09	61.703	_MQVILLDK(ac)VANLGSLGDQVNVK_	3	799.445	0.43662				1.48288				2.62163
112	P0A7R1	P0A7R1	50S ribosomal protein L9	rplI	>sp|P0A7R1|RL9_ECOLI 50S ribosomal protein L9 OS=Escherichia coli (strain K12) GN=rplI PE=1 SV=1	1	RDIADAVTAAGVEVAKSEVRLPNGVLRTTGE	1.06452e-78	184.8	_DIADAVTAAGVEVAK(ac)SEVR_	2	972.008	-0.066849			1.00524	1.6326			1.77432	2.93738
89	P0A7R1	P0A7R1	50S ribosomal protein L9	rplI	>sp|P0A7R1|RL9_ECOLI 50S ribosomal protein L9 OS=Escherichia coli (strain K12) GN=rplI PE=1 SV=1	1	ALETVTIASKAGDEGKLFGSIGTRDIADAVT	1.75137e-30	150.57	_AGDEGK(ac)LFGSIGTR_	3	483.916	0.014399			0.4681	1.43819			0.856137	5.26571
41	P0A7R1	P0A7R1	50S ribosomal protein L9	rplI	>sp|P0A7R1|RL9_ECOLI 50S ribosomal protein L9 OS=Escherichia coli (strain K12) GN=rplI PE=1 SV=1	1	ARNFLVPQGKAVPATKKNIEFFEARRAELEA	0.000334517	91.065	_AVPATK(ac)K_	2	378.734	2.4492			2.48551	2.56308			1.9879	1.57999
37	P0A7J3	P0A7J3	50S ribosomal protein L10	rplJ	>sp|P0A7J3|RL10_ECOLI 50S ribosomal protein L10 OS=Escherichia coli (strain K12) GN=rplJ PE=1 SV=2	1	ALSAVVADSRGVTVDKMTELRKAGREAGVYM	4.65251e-40	176.05	_GVTVDK(ac)M(ox)TELRK_	3	478.926	0.72012	2.07441	1.60163	2.74108	1.8356	5.72337	3.69479	3.57588	2.2353
97	P0A7J3	P0A7J3	50S ribosomal protein L10	rplJ	>sp|P0A7J3|RL10_ECOLI 50S ribosomal protein L10 OS=Escherichia coli (strain K12) GN=rplJ PE=1 SV=2	1	IAYSMEHPGAAARLFKEFAKANAKFEVKAAA	0.00033599	94.302	_LFK(ac)EFAK_	2	462.763	-0.94249	4.47936	4.33634	1.72266	1.90348	4.36848	3.07636	2.18923	2.08454
105	P0A7J3	P0A7J3	50S ribosomal protein L10	rplJ	>sp|P0A7J3|RL10_ECOLI 50S ribosomal protein L10 OS=Escherichia coli (strain K12) GN=rplJ PE=1 SV=2	1	GAAARLFKEFAKANAKFEVKAAAFEGELIPA	2.16852e-07	129.38	_ANAK(ac)FEVK_	2	474.761	-1.6932	2.84011	2.38538	1.46941	1.74766	4.20666	2.42262	2.66224	2.34205
101	P0A7J3	P0A7J3	50S ribosomal protein L10	rplJ	>sp|P0A7J3|RL10_ECOLI 50S ribosomal protein L10 OS=Escherichia coli (strain K12) GN=rplJ PE=1 SV=2	1	MEHPGAAARLFKEFAKANAKFEVKAAAFEGE	1.54165e-06	123.92	_EFAK(ac)ANAK_	2	460.745	-0.88162	2.42245	2.4219	2.34014	1.79008	2.42577	3.21502	2.2884	2.05286
87	P0A7J7	P0A7J7	50S ribosomal protein L11	rplK	>sp|P0A7J7|RL11_ECOLI 50S ribosomal protein L11 OS=Escherichia coli (strain K12) GN=rplK PE=1 SV=2	0.999999	KTPPAAVLLKKAAGIKSGSGKPNKDKVGKIS	3.73071e-15	123.64	_AAGIK(ac)SGSGKPNK_	3	419.57	0.28403				4.81016				4.20549
100	P0A7J7	P0A7J7	50S ribosomal protein L11	rplK	>sp|P0A7J7|RL11_ECOLI 50S ribosomal protein L11 OS=Escherichia coli (strain K12) GN=rplK PE=1 SV=2	1	GIKSGSGKPNKDKVGKISRAQLQEIAQTKAA	0.00308244	74.415	_VGK(ac)ISR_	2	351.219	0.45986			1.59258				2.2183
51	P0A7J7	P0A7J7	50S ribosomal protein L11	rplK	>sp|P0A7J7|RL11_ECOLI 50S ribosomal protein L11 OS=Escherichia coli (strain K12) GN=rplK PE=1 SV=2	1	MEFCKAFNAKTDSIEKGLPIPVVITVYADRS	1.20002e-28	116.65	_TDSIEK(ac)GLPIPVVITVYADR_	3	743.411	0.56717			0.92929	1.09354			1.94932	1.94075
72	P0A7J7	P0A7J7	50S ribosomal protein L11	rplK	>sp|P0A7J7|RL11_ECOLI 50S ribosomal protein L11 OS=Escherichia coli (strain K12) GN=rplK PE=1 SV=2	1	VVITVYADRSFTFVTKTPPAAVLLKKAAGIK	1.31937e-08	85.909	_SFTFVTK(ac)TPPAAVLLK_	3	588.01	3.1439				1.57725				1.05127
60	P0A7K2	P0A7K2	50S ribosomal protein L7/L12	rplL	>sp|P0A7K2|RL7_ECOLI 50S ribosomal protein L7/L12 OS=Escherichia coli (strain K12) GN=rplL PE=1 SV=2	1	PVEAAEEKTEFDVILKAAGANKVAVIKAVRG	3.64024e-47	176.91	_TEFDVILK(ac)AAGANK_	3	506.944	2.5983				2.00591				3.12356
101	P0A7K2	P0A7K2	50S ribosomal protein L7/L12	rplL	>sp|P0A7K2|RL7_ECOLI 50S ribosomal protein L7/L12 OS=Escherichia coli (strain K12) GN=rplL PE=1 SV=2	1	DLVESAPAALKEGVSKDDAEALKKALEEAGA	2.24932e-57	200.13	_EGVSK(ac)DDAEALKK_	3	477.916	0.067703	2.00648	1.92838	2.07222	1.73431	3.52991	3.04016	2.62827	2.63186
96	P0A7K2	P0A7K2	50S ribosomal protein L7/L12	rplL	>sp|P0A7K2|RL7_ECOLI 50S ribosomal protein L7/L12 OS=Escherichia coli (strain K12) GN=rplL PE=1 SV=2	1	LKEAKDLVESAPAALKEGVSKDDAEALKKAL	1.49702e-79	172.91	_DLVESAPAALK(ac)EGVSK_	3	552.633	0.072402			1.57029	1.52551			2.80212	2.64221
85	P0A7K2	P0A7K2	50S ribosomal protein L7/L12	rplL	>sp|P0A7K2|RL7_ECOLI 50S ribosomal protein L7/L12 OS=Escherichia coli (strain K12) GN=rplL PE=1 SV=2	1	IKAVRGATGLGLKEAKDLVESAPAALKEGVS	4.20271e-66	202.4	_EAK(ac)DLVESAPAALK_	3	495.272	-0.0026454	5.28252	5.64773	2.33639	2.33524	3.72551	2.58505	2.00802	1.90247
82	P0A7K2	P0A7K2	50S ribosomal protein L7/L12	rplL	>sp|P0A7K2|RL7_ECOLI 50S ribosomal protein L7/L12 OS=Escherichia coli (strain K12) GN=rplL PE=1 SV=2	1	VAVIKAVRGATGLGLKEAKDLVESAPAALKE	1.13568e-22	146.07	_GATGLGLK(ac)EAK_	2	543.811	-0.67865	10.7759	18.365	12.1837	6.93909	2.1683	1.95248	1.93141	1.02102
108	P0A7K2	P0A7K2	50S ribosomal protein L7/L12	rplL	>sp|P0A7K2|RL7_ECOLI 50S ribosomal protein L7/L12 OS=Escherichia coli (strain K12) GN=rplL PE=1 SV=2	1	AALKEGVSKDDAEALKKALEEAGAEVEVK__	9.47033e-48	180.97	_EGVSKDDAEALK(ac)K_	3	477.916	-0.37767	3.0278	2.54551	4.22972		2.95431	1.94186	1.79967
71	P0A7K2	P0A7K2	50S ribosomal protein L7/L12	rplL	>sp|P0A7K2|RL7_ECOLI 50S ribosomal protein L7/L12 OS=Escherichia coli (strain K12) GN=rplL PE=1 SV=2	1	DVILKAAGANKVAVIKAVRGATGLGLKEAKD	6.70411e-06	101.33	_VAVIK(ac)AVR_	2	449.298	1.5978		7.79014	4.50766	4.48859		1.86088	2.03263	1.91831
12	P0AA10	P0AA10	50S ribosomal protein L13	rplM	>sp|P0AA10|RL13_ECOLI 50S ribosomal protein L13 OS=Escherichia coli (strain K12) GN=rplM PE=1 SV=1	0.987691	____MKTFTAKPETVKRDWYVVDATGKTLGR	0.00297511	58.674	_TFTAKPETVK(ac)R_	3	440.582	1.3786		0.75165				2.88525
7	P0AA10	P0AA10	50S ribosomal protein L13	rplM	>sp|P0AA10|RL13_ECOLI 50S ribosomal protein L13 OS=Escherichia coli (strain K12) GN=rplM PE=1 SV=1	0.906138	_________MKTFTAKPETVKRDWYVVDATG	6.71911e-06	77.062	_TFTAK(ac)PETVK_	2	582.319	-0.19036	1.6272			0.814872	4.21149			1.20345
114	P0ADY3	P0ADY3	50S ribosomal protein L14	rplN	>sp|P0ADY3|RL14_ECOLI 50S ribosomal protein L14 OS=Escherichia coli (strain K12) GN=rplN PE=1 SV=1	1	IFGPVTRELRSEKFMKIISLAPEVL______	3.19729e-06	80.979	_FM(ox)K(ac)IISLAPEVL_	2	709.902	1.0953				1.34496				2.28955
111	P0ADY3	P0ADY3	50S ribosomal protein L14	rplN	>sp|P0ADY3|RL14_ECOLI 50S ribosomal protein L14 OS=Escherichia coli (strain K12) GN=rplN PE=1 SV=1	1	GTRIFGPVTRELRSEKFMKIISLAPEVL___	0.001826	81.635	_SEK(ac)FM(ox)K_	2	414.202	-0.90087			1.21292	0.789523			1.93916	1.2474
141	P02413	P02413	50S ribosomal protein L15	rplO	>sp|P02413|RL15_ECOLI 50S ribosomal protein L15 OS=Escherichia coli (strain K12) GN=rplO PE=1 SV=1	1	RVTKGARAAIEAAGGKIEE____________	1.60107e-09	107.06	_AAIEAAGGK(ac)IEE_	2	600.809	0.86914	1.55564				4.14635
71	P0ADY7	P0ADY7	50S ribosomal protein L16	rplP	>sp|P0ADY7|RL16_ECOLI 50S ribosomal protein L16 OS=Escherichia coli (strain K12) GN=rplP PE=1 SV=1	1	AVKRQGKIWIRVFPDKPITEKPLAVRMGKGK	9.83276e-06	83	_VFPDK(ac)PITEK_	2	608.335	1.7475			1.96925				2.98128
40	P0AG44	P0AG44	50S ribosomal protein L17	rplQ	>sp|P0AG44|RL17_ECOLI 50S ribosomal protein L17 OS=Escherichia coli (strain K12) GN=rplQ PE=1 SV=1	1	AGSLVRHEIIKTTLPKAKELRRVVEPLITLA	0.00303448	41.979	_TTLPK(ac)AK_	2	400.747	1.9303			3.05604				2.28434
35	P0AG44	P0AG44	50S ribosomal protein L17	rplQ	>sp|P0AG44|RL17_ECOLI 50S ribosomal protein L17 OS=Escherichia coli (strain K12) GN=rplQ PE=1 SV=1	1	MFRNMAGSLVRHEIIKTTLPKAKELRRVVEP	9.17452e-18	143.79	_HEIIK(ac)TTLPK_	3	407.912	0.42726	2.85592	2.06912		2.83064	2.36269	1.3364		2.04525
17	P0C018	P0C018	50S ribosomal protein L18	rplR	>sp|P0C018|RL18_ECOLI 50S ribosomal protein L18 OS=Escherichia coli (strain K12) GN=rplR PE=1 SV=1	1	DKKSARIRRATRARRKLQELGATRLVVHRTP	5.99153e-05	96.113	_RK(ac)LQELGATR_	3	405.239	-0.45945	3.01251	4.2345			4.16875	2.25472
63	P0C018	P0C018	50S ribosomal protein L18	rplR	>sp|P0C018|RL18_ECOLI 50S ribosomal protein L18 OS=Escherichia coli (strain K12) GN=rplR PE=1 SV=1	1	LVAASTVEKAIAEQLKYTGNKDAAAAVGKAV	2.37409e-95	241.17	_AIAEQLK(ac)YTGNK_	3	459.917	-0.24812	3.07538	3.76728	1.56989	1.41946	4.30679	3.32599	2.82113	2.49107
68	P0C018	P0C018	50S ribosomal protein L18	rplR	>sp|P0C018|RL18_ECOLI 50S ribosomal protein L18 OS=Escherichia coli (strain K12) GN=rplR PE=1 SV=1	1	TVEKAIAEQLKYTGNKDAAAAVGKAVAERAL	1.11996e-41	170.56	_YTGNK(ac)DAAAAVGK_	2	654.333	-0.702	1.64612	1.62978	1.74172	1.0804	3.64193	2.82902	2.4087	1.50953
85	P0C018	P0C018	50S ribosomal protein L18	rplR	>sp|P0C018|RL18_ECOLI 50S ribosomal protein L18 OS=Escherichia coli (strain K12) GN=rplR PE=1 SV=1	1	AAAAVGKAVAERALEKGIKDVSFDRSGFQYH	3.96398e-05	124.08	_ALEK(ac)GIK_	2	400.747	-0.40075	2.09903	2.08983	1.58359	1.24553	3.58454	2.76742	2.31961	1.73474
88	P0C018	P0C018	50S ribosomal protein L18	rplR	>sp|P0C018|RL18_ECOLI 50S ribosomal protein L18 OS=Escherichia coli (strain K12) GN=rplR PE=1 SV=1	1	AVGKAVAERALEKGIKDVSFDRSGFQYHGRV	1.08076e-13	147.74	_GIK(ac)DVSFDR_	2	539.78	0.74982		1.65222		1.39256		2.52342		2.37435
6	P0A7K6	P0A7K6	50S ribosomal protein L19	rplS	>sp|P0A7K6|RL19_ECOLI 50S ribosomal protein L19 OS=Escherichia coli (strain K12) GN=rplS PE=1 SV=2	1	__________MSNIIKQLEQEQMKQDVPSFR	2.99292e-06	81.904	_SNIIK(ac)QLEQEQMK_	2	815.927	4.9445			1.65131				2.78821
87	P0A7K6	P0A7K6	50S ribosomal protein L19	rplS	>sp|P0A7K6|RL19_ECOLI 50S ribosomal protein L19 OS=Escherichia coli (strain K12) GN=rplS PE=1 SV=2	1	RVFQTHSPVVDSISVKRRGAVRKAKLYYLRE	1.38492e-15	101.08	_VFQTHSPVVDSISVK(ac)R_	3	614.335	0.59981			1.57687	1.44729			1.89314	2.13392
[truncated: 514 more rows]

## Sheet: chemostat
Positions within proteins	Leading proteins	Protein	Protein names	Gene names	Fasta headers	Localization prob	Sequence window	PEP	Score	Modified sequence	Charge	m/z	Mass error [ppm]	cobB/wt 1	cobB/wt 2	cobB/wt 3	cobB/wt 4	patZ/wt 1	patZ/wt 2	patZ/wt 3	patZ/wt 4
[truncated: 1,000 more rows]

[truncated: 3 more sheets: glc exp phase, glc sta phase, Sheet2]
