# Supplementary material for: Protein acetylation affects acetate metabolism, motility and acid stress response in Escherichia coli
Source: Mol Syst Biol. 2014 Nov 28;10(11):762. doi: 10.15252/msb.20145227 (PMC4299603; doi:10.15252/msb.20145227)
Supplement: Supplementary file 23 — Supplementary Dataset S2 [file msb0010-0762-sd23.xlsx]

## Sheet: Supp. Data2
Positions within proteins	Leading proteins	Protein names	Gene names	Log2 cobB/wt1	Log2 cobB/wt2	Log2 cobB/wt3	Log2 cobB/wt4	Log2 patZ/wt1	Log2 patZ/wt2	Log2 patZ/wt3	Log2 patZ/wt4	t-test Significant	Log2 cobB/wt	Log2 patZ/wt	t-test p value	t-test Difference
46	P0ABD5	Acetyl-coenzyme A carboxylase carboxyl transferase subunit alpha	accA			0.356144				1.52105			0.356144	1.52105	1	-1.16491
99	P0ABD5	Acetyl-coenzyme A carboxylase carboxyl transferase subunit alpha	accA			0.226509				1.08406			0.226508	1.08406	1	-0.857556
262	P0ABD5	Acetyl-coenzyme A carboxylase carboxyl transferase subunit alpha	accA			-0.0291463				1.21412			-0.0291463	1.21412	1	-1.24327
144	P24182	Biotin carboxylase	accC	0.970854	0.687061		0.722466	2.45943	1.62761	1.12433	1.75702	+	0.704763	1.69232	0.015941	-1.147
442	P24182	Biotin carboxylase	accC		2.75916				1.68706				2.75916	1.68706	1	1.0721
84	P0A9Q5	Acetyl-coenzyme A carboxylase carboxyl transferase subunit beta	accD	0.0976109	0.411426	0.695994	1	0.704872	1.18903	0.85599	1.27501		0.55371	1.02251	0.101816	-0.454968
100	P0A9Q5	Acetyl-coenzyme A carboxylase carboxyl transferase subunit beta	accD			0.389567	-0.234465			1.58014	1.20163		0.0775508	1.39089	0.0692799	-1.31334
186	P0A9Q5	Acetyl-coenzyme A carboxylase carboxyl transferase subunit beta	accD				0.790772				0.739848		0.790772	0.739848	1	0.050924
326	P0A9G6	Isocitrate lyase	aceA	0.111031	0.695994	0.641546	0.933573	2.43563	1.51601	1.71809	2.07039	+	0.66877	1.89424	0.00239279	-1.33949
308	P0A9G6	Isocitrate lyase	aceA	0.422233	0.545968	0.963474	1	2.76128	3.07553	2.35332	2.33342	+	0.754721	2.5573	0.000172281	-1.89797
391	P0A9G6	Isocitrate lyase	aceA			0.659925	0.613532			1.9486	1.82375	+	0.636728	1.88618	0.0028289	-1.24945
201	P0A9G6	Isocitrate lyase	aceA	-0.234465	0.454176	0.925999	0.475085	1.73118	1.1635	1.18269	0.956057	+	0.46463	1.1731	0.0262834	-0.853159
13	P0A9G6	Isocitrate lyase	aceA	-0.0144996		-0.168123	0.286881	2.0635		1.26903	1.83592	+	-0.0144996	1.83592	0.00340126	-1.68807
62	P0A9G6	Isocitrate lyase	aceA		0.226509	0.918386			1.54102	1.32193			0.572447	1.43147	0.14152	-0.859026
34	P0A9G6	Isocitrate lyase	aceA	0.378512		0.201634	1.79077	2.70266		1.31615	2.72683		0.378512	2.70266	0.100599	-1.45824
193	P0A9G6	Isocitrate lyase	aceA			0.411426				1.51096			0.411426	1.51096	1	-1.09954
381	P0A9G6	Isocitrate lyase	aceA	-0.395929	0.641546	1.5008	0.422233	1.26903	1.4489	1.10434	0.124328		0.531889	1.18668	0.398766	-0.444487
331	P0A9G6	Isocitrate lyase	aceA		0.545968	-1.32193	0.526069		1.49569	-3.18443	1.74846		0.526069	1.4957	0.955011	-0.103207
52	P0A9G6	Isocitrate lyase	aceA			0.286881	-0.0740006			0.0703893	-0.0740006		0.10644	-0.00180567	0.633557	0.108246
212	P0A9G6	Isocitrate lyase	aceA			0.378512	-0.304006			0.333424	-0.120294		0.0372527	0.106565	0.881244	-0.0693121
312	P0A9G6	Isocitrate lyase	aceA			-0.0588937	-0.415038			0.137504	-0.0439433		-0.236966	0.0467801	0.291504	-0.283746
472	P08997	Malate synthase A	aceB		0.275007	0.176323			1.66903	1.49569		+	0.225665	1.58236	0.00535999	-1.3567
46	P08997	Malate synthase A	aceB	0.378512	0.823749	-0.217591	0.378512	2.59694	1.65993	1.43829	1.88752	+	0.378512	1.77373	0.00327184	-1.55487
101	P08997	Malate synthase A	aceB	-0.268817	0.333424	0.344828	-0.217591	1.51096	1.44361	1.21412	0.887525	+	0.0579162	1.32887	0.00145782	-1.21609
488	P08997	Malate synthase A	aceB	0.475085		-0.810966	0.298658	2.39232		1.03562	1.95606	+	0.298658	1.95606	0.0333761	-1.80707
337	P08997	Malate synthase A	aceB	0.475085		-0.535332	0.286881	2.94111		1.90304	2.02503	+	0.286881	2.02503	0.0080003	-2.21418
348	P08997	Malate synthase A	aceB		-0.736966		-0.184425		1.94111		1.99639	+	-0.460695	1.96875	0.0128107	-2.42944
317	P08997	Malate synthase A	aceB	-0.494109	0.0565835	-0.168123	0	0.432959	1.60407	1.11103	1.14405	+	-0.0840614	1.12754	0.00403391	-1.22444
79	P08997	Malate synthase A	aceB		-0.761213	-0.514573	0.15056		1.20163	1.04963	1.57046	+	-0.514573	1.20163	0.00622886	-1.64898
476	P08997	Malate synthase A	aceB	0.687061	1.13093	3.23113	2.75702	2.50843	1.5509	2.22651	2.45681		1.94398	2.34166	0.732809	-0.234126
305	P08997	Malate synthase A	aceB			0.555816	1			0.773996	1.20789		0.777908	0.990945	0.563471	-0.213036
157	P08997	Malate synthase A	aceB			-0.473931	0.137504			0.739848	1.43296		-0.168214	1.0864	0.113116	-1.25462
866	P0AFG8	Pyruvate dehydrogenase E1 component	aceE	0.815575	0.584963	0.641546	0.422233	1.31615	1.15704	1.31615	0.963474	+	0.613254	1.23659	0.00269495	-0.572123
411	P0AFG8	Pyruvate dehydrogenase E1 component	aceE			4.59096				1.41143			4.59096	1.41143	1	3.17954
404	P0AFG8	Pyruvate dehydrogenase E1 component	aceE			4.94298	3.5656			2.07039	0.678072		4.25429	1.37423	0.0987754	2.88006
724	P0AFG8	Pyruvate dehydrogenase E1 component	aceE		2.10769	1.96347			2.06005	2.04963			2.03558	2.05484	0.814895	-0.019258
458	P0AFG8	Pyruvate dehydrogenase E1 component	aceE				2.06005				2.33056		2.06005	2.33056	1	-0.270511
329	P0AFG8	Pyruvate dehydrogenase E1 component	aceE		1.04264	-0.104697	1.66448		1.49057	0.0703893	1.848		1.04264	1.49057	0.738275	-0.268842
558	P0AFG8	Pyruvate dehydrogenase E1 component	aceE				1.07724				1.40599		1.07724	1.40599	1	-0.328749
508	P0AFG8	Pyruvate dehydrogenase E1 component	aceE	0.594549	0.773996			1.53605	0.516015				0.684272	1.02603	0.577117	-0.341762
865	P0AFG8	Pyruvate dehydrogenase E1 component	aceE	0.632268				1.23879					0.632268	1.23879	1	-0.606519
346	P06959	Dihydrolipoyllysine-residue acetyltransferase component of pyruvate dehydrogenase complex	aceF			2.65764	2.49825			1.23266	0.773996	+	2.57795	1.00333	0.022958	1.57462
442	P06959	Dihydrolipoyllysine-residue acetyltransferase component of pyruvate dehydrogenase complex	aceF		1.48543				1.89142				1.48543	1.89142	1	-0.405992
587	P06959	Dihydrolipoyllysine-residue acetyltransferase component of pyruvate dehydrogenase complex	aceF				1.52105				1.8679		1.52105	1.8679	1	-0.346846
262	P06959	Dihydrolipoyllysine-residue acetyltransferase component of pyruvate dehydrogenase complex	aceF	0.536053	1.774	1.19535	0.584963	1.37295	1.65535	1.57531	0.189034		0.890155	1.47413	0.709488	-0.175573
450	P06959	Dihydrolipoyllysine-residue acetyltransferase component of pyruvate dehydrogenase complex	aceF	0.641546				1.24489					0.641546	1.24489	1	-0.603341
531	P06959	Dihydrolipoyllysine-residue acetyltransferase component of pyruvate dehydrogenase complex	aceF	0.475085	0.807355	1.18269	0.400538	1.56072	1.29278	0.956057	-0.0291463		0.64122	1.12442	0.579774	-0.228684
410	P06959	Dihydrolipoyllysine-residue acetyltransferase component of pyruvate dehydrogenase complex	aceF		1.02148	0.454176	0.641546		1.14405	0.594549	-0.184425		0.641546	0.594549	0.678095	0.187677
268	P06959	Dihydrolipoyllysine-residue acetyltransferase component of pyruvate dehydrogenase complex	aceF	0.163499				0.963474					0.163499	0.963474	1	-0.799975
396	P06959	Dihydrolipoyllysine-residue acetyltransferase component of pyruvate dehydrogenase complex	aceF			0.389567				1			0.389567	1	1	-0.610433
456	P06959	Dihydrolipoyllysine-residue acetyltransferase component of pyruvate dehydrogenase complex	aceF			0.432959	0.495695			1.57531	1.15056		0.464327	1.36294	0.0526111	-0.898609
272	P0A6A3	Acetate kinase	ackA				1.54597				1.96347		1.54597	1.96347	1	-0.417506
142	P0A6A3	Acetate kinase	ackA	1.54597	1.25096			2.42492	1.55582				1.39847	1.99037	0.326135	-0.591904
296	P0A6A3	Acetate kinase	ackA	0.475085	-0.0740006	2.08746	1.12433	1.46989	1.49569	1.76977	1.76128		0.799707	1.62849	0.177271	-0.720941
368	P0A6A3	Acetate kinase	ackA	0.978196	2.19219	0.464668		1.7866	1.46467	0.422233			0.978196	1.46467	0.985378	-0.0128132
16	P25516	Aconitate hydratase 1	acnA		1.40054				1.11103				1.40054	1.11103	1	0.289507
164	P25516	Aconitate hydratase 1	acnA	0.963474	1.14405	0.933573		2.57773	1.774	0.678072			0.963474	1.774	0.297887	-0.662902
684	P25516	Aconitate hydratase 1	acnA				0.757023				1.58014		0.757023	1.58015	1	-0.823122
10	P25516	Aconitate hydratase 1	acnA			0.704872	0.321928			1.20163	0.782409		0.5134	0.992021	0.233864	-0.478621
482	P25516	Aconitate hydratase 1	acnA			0.333424				1.60881			0.333424	1.60881	1	-1.27539
460	P25516	Aconitate hydratase 1	acnA	0.823749	-0.0588937			3.01257	1.76554				0.382428	2.38905	0.119497	-2.00662
396	P36683	Aconitate hydratase 2	acnB	0.443607	0.344828	0.790772	0.584963	2.07039	1.22033	1.72247	1.5509	+	0.514285	1.63668	0.00158367	-1.09998
571	P36683	Aconitate hydratase 2	acnB	0.124328		0.214125	0.214125	1.60407		1.07039	1.22651	+	0.214125	1.22651	0.00228496	-1.11613
77	P36683	Aconitate hydratase 2	acnB	0.0976109	-0.0144996	0.15056	0.286881	1.58496	1.10434	1.45943	1.40054	+	0.124085	1.42998	4.34265e-05	-1.25718
356	P36683	Aconitate hydratase 2	acnB		-0.136062	-0.184425			0.62293	0.464668		+	-0.160243	0.543799	0.0135326	-0.704042
373	P36683	Aconitate hydratase 2	acnB			-0.736966	-0.514573			0.918386	1.15704	+	-0.625769	1.03771	0.00947763	-1.66348
728	P36683	Aconitate hydratase 2	acnB	1.21412		0	1.15704	2.15056		0.555816	2.54597		1.15704	2.15056	0.256209	-0.960392
722	P36683	Aconitate hydratase 2	acnB	0.815575	0.863939	0.963474	0.485427	0.782409	0.250962	0.799087	-0.217591		0.839757	0.516685	0.202102	0.378387
567	P36683	Aconitate hydratase 2	acnB	0.687061	0.0703893	0.704872	0.321928	1.26303	0.739848	0.748461	0.83996		0.504494	0.79421	0.061648	-0.451763
407	P36683	Aconitate hydratase 2	acnB		0.790772		0.15056		1.79494		1.48543		0.470666	1.64018	0.0813121	-1.16952
759	P36683	Aconitate hydratase 2	acnB			-0.234465	1.09761			0.650765	1.55582		0.431573	1.10329	0.491935	-0.671718
559	P36683	Aconitate hydratase 2	acnB				0				1.09761		0	1.09761	1	-1.09761
835	P36683	Aconitate hydratase 2	acnB			-0.152003	0.495695			0.695994	1.44361		0.171846	1.0698	0.211088	-0.897954
539	P36683	Aconitate hydratase 2	acnB		-0.666576		0.263035		1.04264		1.34483		-0.201771	1.19374	0.103894	-1.39551
130	P27550	Acetyl-coenzyme A synthetase	acs			0.669027	0.432959			1.41684	1.34483	+	0.550993	1.38083	0.0214063	-0.829841
200	P27550	Acetyl-coenzyme A synthetase	acs	0.575312		0.516015	0.263035	1.05658		1.01435	0.731183	+	0.516015	1.01436	0.0261351	-0.482587
226	P27550	Acetyl-coenzyme A synthetase	acs		1.64616				1.20163				1.64616	1.20163	1	0.444529
50	P27550	Acetyl-coenzyme A synthetase	acs				0.333424				0.62293		0.333424	0.62293	1	-0.289507
400	P27550	Acetyl-coenzyme A synthetase	acs			0.545968				1.23879			0.545968	1.23879	1	-0.692818
207	P27550	Acetyl-coenzyme A synthetase	acs				0.189034				1.22033		0.189034	1.22033	1	-1.0313
370	P27550	Acetyl-coenzyme A synthetase	acs	0.731183	0.485427	-0.0588937	0.298658	1.70487	0.669027	0.731183	1.19535		0.392043	0.963265	0.0511261	-0.711014
199	P27550	Acetyl-coenzyme A synthetase	acs				-0.395929				-1.55639		-0.395929	-1.55639	1	1.16046
277	P0A9Q7	Aldehyde-alcohol dehydrogenase;Alcohol dehydrogenase;Acetaldehyde dehydrogenase [acetylating];Pyruvate-formate-lyase deactivase	adhE	0.464668		0.575312	0.678072	2.92979		2.30451	2.13422	+	0.575312	2.30451	0.00165179	-1.88349
280	P0A9Q7	Aldehyde-alcohol dehydrogenase;Alcohol dehydrogenase;Acetaldehyde dehydrogenase [acetylating];Pyruvate-formate-lyase deactivase	adhE			0	-0.434403			1.33342	0.918386	+	-0.217201	1.12591	0.0465584	-1.34311
347	P0A9Q7	Aldehyde-alcohol dehydrogenase;Alcohol dehydrogenase;Acetaldehyde dehydrogenase [acetylating];Pyruvate-formate-lyase deactivase	adhE	0.124328	-0.810966		-0.104697	2.18269	1.91456		1.07039	+	-0.104697	1.91456	0.0105087	-1.98633
695	P0A9Q7	Aldehyde-alcohol dehydrogenase;Alcohol dehydrogenase;Acetaldehyde dehydrogenase [acetylating];Pyruvate-formate-lyase deactivase	adhE				0.464668				1.62761		0.464668	1.62761	1	-1.16294
683	P0A9Q7	Aldehyde-alcohol dehydrogenase;Alcohol dehydrogenase;Acetaldehyde dehydrogenase [acetylating];Pyruvate-formate-lyase deactivase	adhE				0.443607				2.06005		0.443607	2.06005	1	-1.61644
33	P0A9Q7	Aldehyde-alcohol dehydrogenase;Alcohol dehydrogenase;Acetaldehyde dehydrogenase [acetylating];Pyruvate-formate-lyase deactivase	adhE			-0.286304	0.378512			1.1375	1.96347		0.0461037	1.55049	0.104989	-1.50439
441	P0A9Q7	Aldehyde-alcohol dehydrogenase;Alcohol dehydrogenase;Acetaldehyde dehydrogenase [acetylating];Pyruvate-formate-lyase deactivase	adhE	0.201634				1.55582					0.201634	1.55582	1	-1.35418
228	P0A9Q7	Aldehyde-alcohol dehydrogenase;Alcohol dehydrogenase;Acetaldehyde dehydrogenase [acetylating];Pyruvate-formate-lyase deactivase	adhE	0.226509	-0.535332			2.45943	1.67356				-0.154412	2.06649	0.0556963	-2.22091
388	P0A9Q7	Aldehyde-alcohol dehydrogenase;Alcohol dehydrogenase;Acetaldehyde dehydrogenase [acetylating];Pyruvate-formate-lyase deactivase	adhE		-1.08927				1.48543				-1.08927	1.48543	1	-2.57469
794	P0A9Q7	Aldehyde-alcohol dehydrogenase;Alcohol dehydrogenase;Acetaldehyde dehydrogenase [acetylating];Pyruvate-formate-lyase deactivase	adhE				-0.915936				0.124328		-0.915936	0.124328	1	-1.04026
813	P0A9Q7	Aldehyde-alcohol dehydrogenase;Alcohol dehydrogenase;Acetaldehyde dehydrogenase [acetylating];Pyruvate-formate-lyase deactivase	adhE				-1.32193				1.23266		-1.32193	1.23266	1	-2.55459
155	P39451	Alcohol dehydrogenase, propanol-preferring	adhP				0.321928				0.378512		0.321928	0.378512	1	-0.0565835
211	P69441	Adenylate kinase	adk			0.356144	0.584963			1.31615	1.58976	+	0.470553	1.45295	0.0314114	-0.982402
192	P69441	Adenylate kinase	adk			0.400538	0.275007			1.40599	1.1177	+	0.337773	1.26184	0.0277481	-0.924071
145;128	P69441	Adenylate kinase;Adenylate kinase	adk;adk	-0.415038		0.298658	0.604071	0.275007		1.09761	1.31034		0.298658	1.09761	0.16923	-0.731755
157;140	P69441	Adenylate kinase;Adenylate kinase	adk;adk		0.400538	1.18269	0.695994		1.09085	1.43296	1.29866		0.695994	1.29866	0.10752	-0.514416
141;124	P69441	Adenylate kinase;Adenylate kinase	adk;adk		1.68706				1.18269				1.68706	1.18269	1	0.504368
136;119	P69441	Adenylate kinase;Adenylate kinase	adk;adk				2.76128				0.226509		2.76129	0.226508	1	2.53478
50;33	P69441	Adenylate kinase;Adenylate kinase	adk;adk				3.20163				-1.88897		3.20163	-1.88897	1	5.0906
93	P0ACK2	Putative aga operon transcriptional repressor	agaR			0.687061				0.948601			0.687061	0.948601	1	-0.26154
191	P19926	Glucose-1-phosphatase	agp				1.25096				0.263035		1.25096	0.263034	1	0.987927
199	P19926	Glucose-1-phosphatase	agp				-0.0892673				-1.05889		-0.0892673	-1.05889	1	0.969626
93	P0AE08	Alkyl hydroperoxide reductase subunit C	ahpC	-0.68966	-0.68966	0.263035	0.454176	2.09424	1.18903	1.19535	1.44361	+	-0.213313	1.31948	0.00445237	-1.64608
7	P0AE08	Alkyl hydroperoxide reductase subunit C	ahpC	-0.888969	-0.415038	0.411426	0.0143553	1.59932	1.7137	1.48026	0.910733	+	-0.200341	1.53979	0.00255038	-1.64556
186	P0AE08	Alkyl hydroperoxide reductase subunit C	ahpC			0.604071				1.14405			0.604071	1.14405	1	-0.539975
12	P0AE08	Alkyl hydroperoxide reductase subunit C	ahpC	-0.535332	-0.577767		2.18903	1.85599	1.61824		1.74416		-0.535332	1.74416	0.20692	-1.38082
27	P0AE08	Alkyl hydroperoxide reductase subunit C	ahpC	0		0		2.41954		1.15704			0	1.78829	0.105287	-1.78829
169	P0AE08	Alkyl hydroperoxide reductase subunit C	ahpC		0.495695	1.09085	0.963474		0	1.43829	0.773996		0.963474	0.773996	0.816083	0.112578
153	P0AE08	Alkyl hydroperoxide reductase subunit C	ahpC	-0.454032	-0.340075	1.30451	-0.0740006	1.51601	1.43296	1.85997	0.201634		-0.207038	1.47449	0.0804254	-1.14354
16	P35340	Alkyl hydroperoxide reductase subunit F	ahpF			0.189034	-0.0144996			1.99639	1.65535	+	0.0872671	1.82587	0.0127956	-1.7386
11	P35340	Alkyl hydroperoxide reductase subunit F	ahpF	-0.104697	-0.286304			1.98185	1.65993			+	-0.195501	1.82089	0.00829604	-2.01639
201	P35340	Alkyl hydroperoxide reductase subunit F	ahpF				1.09085				0.85599		1.09085	0.85599	1	0.234864
268	P35340	Alkyl hydroperoxide reductase subunit F	ahpF		-0.0291463				1.47508				-0.0291463	1.47508	1	-1.50423
79	P0A959	Glutamate-pyruvate aminotransferase AlaA	alaA		1.08406				1.81967				1.08406	1.81967	1	-0.735604
744	P00957	Alanine--tRNA ligase	alaS	1.16993	1.77821			2.28688	1.88362				1.47407	2.08525	0.235936	-0.611184
74	P00957	Alanine--tRNA ligase	alaS	1.36177	1.13093			3.06005	1.62761				1.24635	2.34383	0.269491	-1.09748
731	P00957	Alanine--tRNA ligase	alaS		0.748461		1.18903		1.45418		1.52105		0.968747	1.48761	0.145267	-0.518866
592	P00957	Alanine--tRNA ligase	alaS	0.757023	0.545968			1.83996	1.16993				0.651496	1.50494	0.135733	-0.853446
350	P00957	Alanine--tRNA ligase	alaS				0.111031				0.799087		0.111031	0.799087	1	-0.688056
356	P25553	Lactaldehyde dehydrogenase	aldA	0.799087	0.992769	1.08406	1.14405	1.848	1.26303	1.66903	1.73552	+	1.03842	1.70227	0.00559488	-0.623903
48	P25553	Lactaldehyde dehydrogenase	aldA	0.286881	-0.200913	0.238787		1.91839	1.12433	1.31615		+	0.238787	1.31615	0.00920052	-1.3447
243	P25553	Lactaldehyde dehydrogenase	aldA	0.367371		1.7137		1.49057		1.5008			1.04053	1.49569	0.56867	-0.455153
340	P25553	Lactaldehyde dehydrogenase	aldA			0.871844				1.24489			0.871844	1.24489	1	-0.373043
361	P25553	Lactaldehyde dehydrogenase	aldA			0.344828	0.799087			0.985501	1.54102		0.571958	1.26326	0.193854	-0.691302
295	P25553	Lactaldehyde dehydrogenase	aldA			0.333424	0.641546			1.11103	1.43829		0.487485	1.27466	0.0727326	-0.787177
379	P37685	Aldehyde dehydrogenase B	aldB		2.80529				1.67807				2.80529	1.67807	1	1.12722
77	P37685	Aldehyde dehydrogenase B	aldB	1.45418	1.61353		2.15056	3.18745	1.58496		2.42223		1.61353	2.42223	0.264791	-0.658793
356	P0AE12	AMP nucleosidase	amn		0.847997	0.918386	0.815575		2.38957	2.65764	2.54844	+	0.847997	2.54844	3.6836e-05	-1.67123
238	P26612	Cytoplasmic alpha-amylase	amyA				1.18269				1.63691		1.18269	1.63691	1	-0.454222
55	P05052	HTH-type transcriptional regulator AppY	appY	-0.971431	-0.599462	-0.184425	-0.200913	2.31325	1.25096	0.641546	0.687061	+	-0.400187	0.969011	0.00739097	-1.71226
12	P69503	Adenine phosphoribosyltransferase	apt			1.77821	0.713696			2.12763	1.54597		1.24595	1.8368	0.432731	-0.590849
195;28	P0A9Q1	Aerobic respiration control protein ArcA	arcA;arcA2			0.895303	0.722466			1.28096	1.15704		0.808884	1.219	0.0611251	-0.410116
160;160	P0A9Q1	Aerobic respiration control protein ArcA	arcA;arcA2	2.06695		1.25096	1.3505	2.02503		0.879706	1.23879		1.3505	1.23879	0.701538	0.174963
93	P0AEC3	Aerobic respiration control sensor protein ArcB	arcB			-1.02915				-0.234465			-1.02915	-0.234465	1	-0.794681
92	P0A6C5	Amino-acid acetyltransferase	argA		-0.120294				1.0635				-0.120294	1.0635	1	-1.1838
275	P11446	N-acetyl-gamma-glutamyl-phosphate reductase	argC	-0.0588937	0.286881		-0.599462	1.31034	1.31034		0.321928		-0.0588937	1.31034	0.0575694	-1.10469
4	P23908	Acetylornithine deacetylase	argE				0.321928				1.03562		0.321928	1.03562	1	-0.713696
391	P0A6E4	Argininosuccinate synthase	argG			1.30451				0.378512			1.30451	0.378512	1	0.925999
6	P0A6E4	Argininosuccinate synthase	argG		1.18903	1.60881			0.815575	0.925999			1.39892	0.870787	0.1354	0.528134
189	P0A6E4	Argininosuccinate synthase	argG		1.38957		0.584963		1.31034		1.54597		0.987265	1.42815	0.403242	-0.44089
231	P0A6E4	Argininosuccinate synthase	argG				0.111031				1.28096		0.111031	1.28096	1	-1.16993
101	P11447	Argininosuccinate lyase	argH			0.389567	0.432959			1.15056	1.20789	+	0.411263	1.17923	0.00218437	-0.767963
188	P11447	Argininosuccinate lyase	argH			1.26303	0.176323			0.367371	-0.321928		0.719679	0.0227215	0.391944	0.696957
243;243	P04391;P06960	Ornithine carbamoyltransferase chain I;Ornithine carbamoyltransferase chain F	argI;argF		-0.0144996	0.0565835	0.495695		0.963474	1.04264	1.46989	+	0.0565835	1.04264	0.0119519	-0.979408
87;87	P04391;P06960	Ornithine carbamoyltransferase chain I;Ornithine carbamoyltransferase chain F	argI;argF			0.659925	0.422233			1.47508	1.40599	+	0.541079	1.44054	0.0184122	-0.89946
19	P0A6D0	Arginine repressor	argR				-0.0892673				0.815575		-0.0892673	0.815575	1	-0.904843
15	P0A6D0	Arginine repressor	argR				2.3978				1.23879		2.3978	1.23879	1	1.15902
378	P11875	Arginine--tRNA ligase	argS		-0.0588937				0.992769				-0.0588937	0.992768	1	-1.05166
247	P09551	Lysine-arginine-ornithine-binding periplasmic protein	argT		0.0285691				1.19535				0.0285691	1.19535	1	-1.16678
298	P07639	3-dehydroquinate synthase	aroB			-0.268817				1.0635			-0.268817	1.0635	1	-1.33232
98;97	P00888;P0AB91	Phospho-2-dehydro-3-deoxyheptonate aldolase, Tyr-sensitive;Phospho-2-dehydro-3-deoxyheptonate aldolase, Phe-sensitive	aroF;aroG	0.85599	0.604071	-0.152003		1.99277	1.1375	0.485427			0.604071	1.1375	0.221197	-0.769214
244	P0AB91	Phospho-2-dehydro-3-deoxyheptonate aldolase, Phe-sensitive	aroG			1.5656	1.33914			1.3505	1.26903		1.45237	1.30977	0.357724	0.142602
45	P0AB91	Phospho-2-dehydro-3-deoxyheptonate aldolase, Phe-sensitive	aroG	0.111031			1.82375	1.07724			1.36177		0.96739	1.21951	0.798838	-0.252115
273	P0AB91	Phospho-2-dehydro-3-deoxyheptonate aldolase, Phe-sensitive	aroG			1.24489	1.58976			1.62761	1.86394		1.41733	1.74577	0.256735	-0.328447
346	P0AB91	Phospho-2-dehydro-3-deoxyheptonate aldolase, Phe-sensitive	aroG		1.20163				1.42761				1.20163	1.42761	1	-0.225972
237	P0AB91	Phospho-2-dehydro-3-deoxyheptonate aldolase, Phe-sensitive	aroG		0.189034		1.01435		1.04963		0.933573		0.601695	0.991602	0.448224	-0.389907
48	P0AB91	Phospho-2-dehydro-3-deoxyheptonate aldolase, Phe-sensitive	aroG			0.111031	0.722466			0.275007	0.678072		0.416749	0.476539	0.8853	-0.0597908
226	P30859	Putative ABC transporter arginine-binding protein 2	artI				-0.0291463				-1.47393		-0.0291463	-1.47393	1	1.44478
115	P0AAF6	Arginine transport ATP-binding protein ArtP	artP			0.933573				1.32193			0.933573	1.32193	1	-0.388356
244	P0A9Q9	Aspartate-semialdehyde dehydrogenase	asd	0.321928	0.62293		-0.286304	1.84398	1.20789		0.411426		0.321928	1.20789	0.1309	-0.934916
209	P22106	Asparagine synthetase B [glutamine-hydrolyzing]	asnB			-0.0291463	0.214125			0.895303	1.02857	+	0.0924892	0.961936	0.0245137	-0.869447
351	P0A8M0	Asparagine--tRNA ligase	asnS	0.765535			1	1.72247			1.93357	+	0.882767	1.82802	0.0267391	-0.945252
294	P0A8M0	Asparagine--tRNA ligase	asnS		0.443607	0.356144	0.807355		1.39506	1.09761	1.32193	+	0.443607	1.32193	0.0110719	-0.735832
194	P0A8M0	Asparagine--tRNA ligase	asnS		0.356144				1.31615				0.356144	1.31615	1	-0.960002
251	P0AC38	Aspartate ammonia-lyase	aspA		1.20163		1.1177		1.60407		1.50589	+	1.15966	1.55498	0.0256686	-0.395317
63	P0AC38	Aspartate ammonia-lyase	aspA	1.65077	2.04963	1.9782	1.23879	2.45681	1.70044	1.96717	1.34483		1.81448	1.8338	0.660285	-0.137966
212	P0AC38	Aspartate ammonia-lyase	aspA			2.97636	1.22651			2.29866	1.04264		2.10144	1.67065	0.727839	0.430785
216	P0AC38	Aspartate ammonia-lyase	aspA				1.51096				1.89918		1.51096	1.89918	1	-0.388214
42	P00509	Aspartate aminotransferase	aspC			0.85599	0.536053			1.63691	1.46989	+	0.696021	1.5534	0.0415576	-0.857379
93	P00509	Aspartate aminotransferase	aspC	0.613532	0.565597	0.0840642	0.516015	2.12763	1.21412	1.22651	1.66903	+	0.540806	1.44777	0.00419946	-1.11452
116	P00509	Aspartate aminotransferase	aspC	0.526069	0.485427		-0.0588937	2.12433	1.35614		0.887525	+	0.485427	1.35614	0.0488997	-1.13847
355	P00509	Aspartate aminotransferase	aspC				1.78241				2.64155		1.78241	2.64155	1	-0.859137
37	P00509	Aspartate aminotransferase	aspC			0.422233	1.02857			1.58496	1.60881		0.725401	1.59689	0.102844	-0.871485
276	P00509	Aspartate aminotransferase	aspC	0.356144	-0.200913	0.62293	1.26303	1.41684	0.903038	0.847997	1.69599		0.489537	1.15994	0.102587	-0.705668
81	P21889	Aspartate--tRNA ligase	aspS	3.21723		0.978196	1.91073	1.29866		1.14405	1.62761		1.91073	1.29866	0.365085	0.678616
353	P21889	Aspartate--tRNA ligase	aspS		1.75702				1.87578				1.75702	1.87578	1	-0.118757
186	P21889	Aspartate--tRNA ligase	aspS				0.963474				1.03562		0.963474	1.03562	1	-0.0721498
332	P21889	Aspartate--tRNA ligase	aspS		0.863939		0.910733		1.20163		1.45943		0.887336	1.33053	0.07737	-0.443197
513	P21889	Aspartate--tRNA ligase	aspS			1.29866	-0.120294			1.72247	0.536053		0.589182	1.12926	0.618316	-0.540077
415	P21889	Aspartate--tRNA ligase	aspS	0.739848	-0.0892673			0.978196	0.389567				0.32529	0.683881	0.553691	-0.358591
283	P21889	Aspartate--tRNA ligase	aspS			-0.643856	0.910733			0.545968	0.713696		0.133438	0.629832	0.59042	-0.496394
241	P0AE37	Arginine N-succinyltransferase	astA	0.189034		0.201634	0.367371	-0.217591		-0.599462	-0.415038	+	0.201634	-0.415038	0.00594322	0.663377
142	P0AE37	Arginine N-succinyltransferase	astA	-0.0892673	-0.454032	-0.217591	0.389567	-0.152003	-1.21759	-1.08927	-0.0144996		-0.153429	-0.620635	0.192975	0.525509
135	P77581	Succinylornithine transaminase	astC	0.0976109				3.21257					0.0976109	3.21257	1	-3.11496
384	P0ABB0	ATP synthase subunit alpha	atpA	0.85599	0.790772	0.464668	0.485427	1.91456	0.985501	1.41684	1.3505	+	0.638099	1.38367	0.0121076	-0.767636
13	P0ABB0	ATP synthase subunit alpha	atpA			0.739848				0.970854			0.739848	0.970854	1	-0.231006
432	P0ABB0	ATP synthase subunit alpha	atpA				0.286881				0.594549		0.286881	0.594549	1	-0.307667
97	P0AB98	ATP synthase subunit a	atpB				0.389567				1.67807		0.389567	1.67807	1	-1.28851
422	P0ABB4	ATP synthase subunit beta	atpD	0.669027	0.807355	-0.0740006	0.333424	2.04963	1.26903	0.963474	1.43829	+	0.501225	1.35366	0.0163125	-0.996156
70	P0ABB4	ATP synthase subunit beta	atpD			0.31034	0.333424			1.3505	1.43829	+	0.321882	1.3944	0.00178626	-1.07251
156	P0ABB4	ATP synthase subunit beta	atpD				1.26303				0.773996		1.26303	0.773996	1	0.489038
82	P0ABB4	ATP synthase subunit beta	atpD			0.333424	0.545968			0.475085	1.50589		0.439696	0.990488	0.40511	-0.550792
99	P0ABB4	ATP synthase subunit beta	atpD			0.163499				0.378512			0.163499	0.378512	1	-0.215013
372	P0ABB4	ATP synthase subunit beta	atpD			0.0976109				1.9486			0.0976109	1.9486	1	-1.85099
91	P0ABA0	ATP synthase subunit b	atpF		0.378512	-0.217591	-0.0144996		1.36737	1.07039	1.28096	+	-0.0144996	1.28096	0.00370446	-1.19077
66	P0ABA0	ATP synthase subunit b	atpF		0.790772	1.05658	0.722466		1.16993	1.49057	1.01435		0.790772	1.16992	0.100756	-0.368343
69	P0ABA0	ATP synthase subunit b	atpF				0.250962				1.29278		0.250962	1.29278	1	-1.04182
109	P0ABA6	ATP synthase gamma chain	atpG			-0.200913				1.1635			-0.200913	1.1635	1	-1.36441
138	P0ABA4	ATP synthase subunit delta	atpH			0.189034	-0.0892673			1.14405	0.378512		0.0498832	0.761279	0.2228	-0.711396
131	P0ABA4	ATP synthase subunit delta	atpH			0.286881	0.505891			0.83996	1.22651		0.396386	1.03323	0.10318	-0.636848
77	P0AE52	Putative peroxiredoxin bcp	bcp	0.516015	1.5509	0.443607	0.536053	2.62761	2.21101	1.43829	1.59932	+	0.526034	1.90516	0.0194312	-1.20741
74	P0AE52	Putative peroxiredoxin bcp	bcp	0.831877	0.823749	0.189034	0.31034	2.11769	1.41143	1.18269	1.16993	+	0.567045	1.29706	0.01573	-0.931685
114	P0AE52	Putative peroxiredoxin bcp	bcp		6.62819				0.367371				6.62819	0.367371	1	6.26082
40	P0AE52	Putative peroxiredoxin bcp	bcp				1.23879				1.58014		1.23879	1.58015	1	-0.341359
61	P0AE52	Putative peroxiredoxin bcp	bcp			0.584963				1.51601			0.584962	1.51602	1	-0.931053
2	P0ABD3	Bacterioferritin	bfr		2.22033				1.84398				2.22033	1.84398	1	0.376346
38	P0ABD3	Bacterioferritin	bfr	2.62059	2.87971	0.910733	1.35614	2.38405	0.992769	0.411426	0.871844		1.98837	0.932306	0.270503	0.77677
6	P0ABD3	Bacterioferritin	bfr	2.22651	2.34483	0.565597	0.565597	3.05658	1.80323	1.65535	1.57531		1.39605	1.72929	0.363161	-0.596986
99	P0ABD3	Bacterioferritin	bfr			0.575312				1.23266			0.575312	1.23266	1	-0.657348
38	P0A6E9	ATP-dependent dethiobiotin synthetase BioD 2	bioD2	0.495695	0.505891			0.713696	0.0840642				0.500793	0.39888	0.776893	0.101913
213	P61517	Carbonic anhydrase 2	can	3.07724				3.81557					3.07724	3.81558	1	-0.738333
34	P61517	Carbonic anhydrase 2	can				-0.120294				1.37851		-0.120294	1.37851	1	-1.49881
103	P0A6F1	Carbamoyl-phosphate synthase small chain	carA		1.15056				0.895303				1.15056	0.895303	1	0.255257
146	P0A6F1	Carbamoyl-phosphate synthase small chain	carA	1.33342		-0.168123		2.70708		0.925999			0.58265	1.81654	0.400482	-1.23389
954	P00968	Carbamoyl-phosphate synthase large chain	carB		3.67694				1.95233				3.67694	1.95233	1	1.72461
940	P00968	Carbamoyl-phosphate synthase large chain	carB		1.09085				1.22651				1.09085	1.22651	1	-0.135655
963	P00968	Carbamoyl-phosphate synthase large chain	carB			1.15704	0.0703893			1.90304	1.75275		0.613716	1.82789	0.157295	-1.21418
137	P00968	Carbamoyl-phosphate synthase large chain	carB		0.650765				1.41143				0.650765	1.41143	1	-0.760662
649	P00968	Carbamoyl-phosphate synthase large chain	carB			-0.395929	0.226509			0.903038	1.43829		-0.0847101	1.17067	0.0923382	-1.25538
504	P00968	Carbamoyl-phosphate synthase large chain	carB			-0.152003				1.0635			-0.152003	1.0635	1	-1.21551
22	P36659	Curved DNA-binding protein	cbpA	0.400538				2.56072					0.400538	2.56071	1	-2.16018
19	P36659	Curved DNA-binding protein	cbpA			0.678072				1.74846			0.678072	1.74846	1	-1.07039
261	P36659	Curved DNA-binding protein	cbpA			1.45943				1.73118			1.45943	1.73118	1	-0.271752
262	P36659	Curved DNA-binding protein	cbpA			2.88753	-0.0291463			2.17951	-0.577767		1.42919	0.800872	0.783847	0.628317
218	P0ABF6	Cytidine deaminase	cdd		1.19535				1.56072				1.19535	1.56071	1	-0.365367
29	P69795	N,N'-diacetylchitobiose-specific phosphotransferase enzyme IIB component	chbB				0.847997				0.432959		0.847997	0.432959	1	0.415037
408	P63284	Chaperone protein ClpB	clpB		0.62293	1.7866			1.87578	1.4489			1.20476	1.66234	0.537198	-0.457577
818	P63284	Chaperone protein ClpB	clpB	1.95233	1.48026			2.51853	1.17632				1.7163	1.84743	0.870756	-0.13113
505	P63284	Chaperone protein ClpB	clpB			1.07039				1.51096			1.07039	1.51096	1	-0.440573
640	P63284	Chaperone protein ClpB	clpB	1.5656	0.773996	0.722466	1.54102	2.848	1.49057	1.27501	1.926		1.15751	1.70828	0.130296	-0.734124
162	P63284	Chaperone protein ClpB	clpB	1.14405	0.632268			2.96532	2.12763				0.888157	2.54648	0.0775495	-1.65832
176	P63284	Chaperone protein ClpB	clpB			0.555816	1.02148			1.03562	1.9782		0.788648	1.50691	0.305157	-0.718262
163	P63284	Chaperone protein ClpB	clpB			0.189034				0.765535			0.189034	0.765535	1	-0.576501
530	P63284	Chaperone protein ClpB	clpB				0.831877				1.62293		0.831877	1.62293	1	-0.791053
96	P63284	Chaperone protein ClpB	clpB	1.07724		-0.0439433		2.46989		-0.836501			0.51665	0.816692	0.879351	-0.300043
335	P63284	Chaperone protein ClpB	clpB			-0.120294	0.687061			1	1.51601		0.283383	1.25801	0.178909	-0.974624
463	P63284	Chaperone protein ClpB	clpB							0.933573			NeuN	0.933573	1	NeuN
158	P0A6G7	ATP-dependent Clp protease proteolytic subunit	clpP	1.36177	1.39506	1.02148	0.695994	2.21413	1.68257	1.51096	1.24489		1.19162	1.59677	0.0831871	-0.544561
267	P0A6I3	Pantothenate kinase	coaA		2.10434				1.21412				2.10434	1.21412	1	0.890212
219	P0AE88	Transcriptional regulatory protein CpxR	cpxR	1.67807		1.23266	1.99639	2.42761		1.69153	2.20477		1.67807	2.20477	0.203171	-0.472262
15	P24251	Sigma factor-binding protein crl	crl			-0.168123	0.0976109			0.978196	1.21412	+	-0.035256	1.09616	0.0237852	-1.13142
88	P24251	Sigma factor-binding protein crl	crl			-0.37707	-0.0144996			1.15704	1.69599	+	-0.195785	1.42652	0.0378194	-1.6223
153	P0ACJ8	Catabolite gene activator	crp			0.83996				1.32769			0.83996	1.32769	1	-0.487728
101	P0ACJ8	Catabolite gene activator	crp	1.35614	1.28688		0.887525	2.59216	1.38405		1.82782		1.28688	1.82782	0.118175	-0.757826
167	P0ACJ8	Catabolite gene activator	crp		1.26303				0.83996				1.26303	0.83996	1	0.423075
6	P69783	Glucose-specific phosphotransferase enzyme IIA component	crr			4.93074	3.86888			0.83996	-0.556393	+	4.39981	0.141783	0.0399095	4.25803
148	P69783	Glucose-specific phosphotransferase enzyme IIA component	crr			0.85599	0.678072			1.49057	1.62293	+	0.767031	1.55675	0.0191476	-0.789719
105	P69783	Glucose-specific phosphotransferase enzyme IIA component	crr			0.584963	0.765535			1.22033	1.52105		0.675249	1.37069	0.0581121	-0.695442
54	P69783	Glucose-specific phosphotransferase enzyme IIA component	crr	0.0426443			0.887525	1.1375			1.31615		0.465085	1.22682	0.21975	-0.76174
201	P52106	CsgBAC operon transcriptional regulatory protein	csgD	0.15056				0.111031					0.15056	0.111031	1	0.0395283
9	P0A972	Cold shock-like protein CspE	cspE				-0.217591				-1		-0.217591	-1	1	0.782409
507	P13518	RNase E specificity factor CsrD	csrD				-0.0439433				0.356144		-0.0439433	0.356144	1	-0.400087
332	P76113	NADPH-dependent curcumin reductase	curA		2.24184	1.46467			1.24489	1.43296			1.85325	1.33892	0.327094	0.514331
186	P76113	NADPH-dependent curcumin reductase	curA	1.37851	1.44361			2.85798	1.87971				1.41106	2.36884	0.18994	-0.957784
217	P76113	NADPH-dependent curcumin reductase	curA				0.659925				2.79701		0.659925	2.79701	1	-2.13709
337	P0AAE0	D-serine/D-alanine/glycine transporter	cycA			0.584963				2			0.584962	2	1	-1.41504
49	P0ABJ9	Cytochrome d ubiquinol oxidase subunit 1	cydA			0.799087				1.38405			0.799087	1.38405	1	-0.584962
320	P0A9F3	HTH-type transcriptional regulator CysB	cysB		0.505891				1.02148				0.505891	1.02148	1	-0.515589
178	P17854	Phosphoadenosine phosphosulfate reductase	cysH			-0.395929	-0.184425			0.475085	0.83996	+	-0.290177	0.657522	0.0461127	-0.947699
14	P17854	Phosphoadenosine phosphosulfate reductase	cysH			0.201634	0.669027			0.516015	1.09761		0.43533	0.806813	0.424286	-0.371483
136	P17854	Phosphoadenosine phosphosulfate reductase	cysH		1.1375				0.790772				1.1375	0.790772	1	0.346731
4	P17846	Sulfite reductase [NADPH] hemoprotein beta-component	cysI	3.34199		4.32697		1.5008		1.58976		+	3.83448	1.54528	0.0436306	2.28919
384	P17846	Sulfite reductase [NADPH] hemoprotein beta-component	cysI	0.464668			0.62293	1.88752			1.04963		0.543799	1.46858	0.162323	-0.924779
138	P38038	Sulfite reductase [NADPH] flavoprotein alpha-component	cysJ	0.0976109		-0.0439433	0.214125	1.90689		1.43829	1.46467	+	0.0976109	1.46467	0.00086516	-1.51402
104	P38038	Sulfite reductase [NADPH] flavoprotein alpha-component	cysJ	-0.321928	-0.234465	0.0703893	-0.136062	1.38957	1.32769	1.1375	0.948601	+	-0.185263	1.2326	4.66655e-05	-1.35636
525	P38038	Sulfite reductase [NADPH] flavoprotein alpha-component	cysJ		2.35896		0.604071		1.35614		0.757023		1.48152	1.05658	0.69171	0.424932
254	P38038	Sulfite reductase [NADPH] flavoprotein alpha-component	cysJ	0.831877				2.91073					0.831877	2.91073	1	-2.07886
507	P38038	Sulfite reductase [NADPH] flavoprotein alpha-component	cysJ			0.485427	0.669027			1.0072	1.27501		0.577227	1.1411	0.0738348	-0.563874
350	P38038	Sulfite reductase [NADPH] flavoprotein alpha-component	cysJ	0.124328		0.389567		2.14405		1.15704			0.256947	1.65055	0.112264	-1.3936
206	P38038	Sulfite reductase [NADPH] flavoprotein alpha-component	cysJ			0.0840642				1.15056			0.0840642	1.15056	1	-1.0665
102	P38038	Sulfite reductase [NADPH] flavoprotein alpha-component	cysJ	-1.18443	0.0976109			-0.200913	1.22033				-0.543407	0.509709	0.385897	-1.05312
121	P0ABK5	Cysteine synthase A	cysK	0.903038	0.925999		0.495695	2.18587	1.58014		1.5509	+	0.903038	1.58015	0.0162119	-0.997393
242	P0ABK5	Cysteine synthase A	cysK			0.400538	0.565597			1.20789	1.48543	+	0.483068	1.34666	0.0332208	-0.863592
137	P0ABK5	Cysteine synthase A	cysK			0.454176	0.389567			0.933573	1.10434	+	0.421871	1.01895	0.0225869	-0.597083
55	P0ABK5	Cysteine synthase A	cysK	0.565597	-0.415038	0.111031	0.584963	1.85997	1.10434	0.790772	1.32769	+	0.338314	1.21601	0.0175155	-1.05905
246	P0ABK5	Cysteine synthase A	cysK				0.731183				1.87578		0.731183	1.87578	1	-1.1446
3	P0ABK5	Cysteine synthase A	cysK			0.485427	0.83996			1.0635	1.22651		0.662693	1.14501	0.132	-0.482313
126	P0ABK5	Cysteine synthase A	cysK	0.748461		0.765535	0.238787	1.89142		1.23879	1.0635		0.748461	1.23879	0.056181	-0.813642
87	P0ABK5	Cysteine synthase A	cysK			0.344828	0.565597			0.526069	0.823749		0.455213	0.674909	0.357555	-0.219696
221	P0ABK5	Cysteine synthase A	cysK			0.250962				1.52105			0.250962	1.52105	1	-1.27009
31	P0ABK5	Cysteine synthase A	cysK			0.238787				-0.434403			0.238787	-0.434403	1	0.67319
89	P22255	3'(2'),5'-bisphosphate nucleotidase CysQ	cysQ			0.422233	0.695994			0.238787	0.963474		0.559113	0.60113	0.92352	-0.042017
140	P22255	3'(2'),5'-bisphosphate nucleotidase CysQ	cysQ	0.807355			-0.304006	1.81967			1.03562		0.251674	1.42765	0.225904	-1.17597
73	P21888	Cysteine--tRNA ligase	cysS	1.15704	-0.184425		0.731183	2.02148	0.782409		1.52105		0.731183	1.52105	0.177734	-0.873712
60	P21888	Cysteine--tRNA ligase	cysS				0.604071				1.27501		0.604071	1.27501	1	-0.670936
287	P0A6L2	Dihydrodipicolinate synthase	dapA	0.422233	0.422233	0.15056	0.495695	2.16027	1.39506	1.12433	1.39506	+	0.422233	1.39506	0.00282144	-1.146
242	P0A6L2	Dihydrodipicolinate synthase	dapA			0.378512				1.68257			0.378512	1.68257	1	-1.30406
161	P0A6L2	Dihydrodipicolinate synthase	dapA			0.422233				0.659925			0.422233	0.659925	1	-0.237692
241	P0A9D8	2,3,4,5-tetrahydropyridine-2,6-dicarboxylate N-succinyltransferase	dapD	0.0840642			0.584963	1.41143			1.5008	+	0.334513	1.45611	0.0477906	-1.1216
85	P0A9D8	2,3,4,5-tetrahydropyridine-2,6-dicarboxylate N-succinyltransferase	dapD	0.669027	0.226509	-0.0144996	0.722466	1.89142	1.42761	1.29866	0.985501	+	0.447768	1.36313	0.00830042	-0.999921
100	P0A9D8	2,3,4,5-tetrahydropyridine-2,6-dicarboxylate N-succinyltransferase	dapD	0.214125	1.23879	-0.0439433	0.526069	1.67807	2.02857	1.22033	1.49057	+	0.370097	1.58432	0.0136956	-1.12063
348	P24171	Peptidyl-dipeptidase dcp	dcp			-0.0291463				1.40054			-0.0291463	1.40054	1	-1.42968
291	P07650	Thymidine phosphorylase	deoA	1.65993				2.28983					1.65992	2.28983	1	-0.62991
426	P07650	Thymidine phosphorylase	deoA		1.50589				1.40599				1.50589	1.40599	1	0.0998985
250	P0A6K6	Phosphopentomutase	deoB	1.53107	1.42761	1.16993	0.823749	2.59216	1.75275	1.66903	1.38957		1.29877	1.71089	0.0897584	-0.612788
167	P0A6L0	Deoxyribose-phosphate aldolase	deoC	0.948601	1.53107	1.54102	0.933573	0.985501	0.713696	0.632268	0.15056	+	1.23984	0.672982	0.044774	0.618059
5	P0A6L0	Deoxyribose-phosphate aldolase	deoC	1.79909	1.83188	1.09761	1.20789	2.41954	1.32769	0.933573	1.20789		1.50349	1.26779	0.975884	0.0119441
100	P0ABP8	Purine nucleoside phosphorylase DeoD-type	deoD	0.356144	0.613532	0.201634	-0.251539	1.65993	1.73118	0.485427	0.948601	+	0.278889	1.30426	0.0313214	-0.976341
238	P0ABP8	Purine nucleoside phosphorylase DeoD-type	deoD			-0.888969				0.0840642			-0.888969	0.0840642	1	-0.973033
104	P0A6P5	GTPase Der	der		0.250962		-0.0144996		1.07724		1.52607	+	0.118231	1.30166	0.0452685	-1.18342
48	P76014	PTS-dependent dihydroxyacetone kinase, ADP-binding subunit dhaL	dhaL	0.495695	-0.0144996			1.18903	0.831877				0.240598	1.01046	0.131978	-0.769858
52	P76014	PTS-dependent dihydroxyacetone kinase, ADP-binding subunit dhaL	dhaL	0.400538	0.641546	0.83996	-0.358454	1.67807	1.48543	1.44361	0.275007		0.521042	1.46452	0.0884272	-0.839631
52	Q46857	2,5-diketo-D-gluconic acid reductase A	dkgA		1.9855		0.765535		1.80323		1.62293		1.37552	1.71308	0.639	-0.337561
83	Q46857	2,5-diketo-D-gluconic acid reductase A	dkgA	2.32769				3.0036					2.32769	3.0036	1	-0.675915
59	Q46857	2,5-diketo-D-gluconic acid reductase A	dkgA				0.903038				0.815575		0.903038	0.815575	1	0.0874628
200	Q46857	2,5-diketo-D-gluconic acid reductase A	dkgA				0.650765				1.24489		0.650765	1.24489	1	-0.594122
188	P30863	2,5-diketo-D-gluconic acid reductase B	dkgB		1.54102				1.90304				1.54102	1.90304	1	-0.362019
101	P0ABS1	DnaK suppressor protein	dksA			1.1635	0.565597			0.782409	0.367371		0.864548	0.57489	0.509528	0.289658
387	P06149	D-lactate dehydrogenase	dld				1.70487				1.74416		1.70487	1.74416	1	-0.039289
132	P06149	D-lactate dehydrogenase	dld			0.910733				1.55582			0.910733	1.55582	1	-0.645083
212	P06149	D-lactate dehydrogenase	dld			0.895303				0.584963			0.895303	0.584962	1	0.31034
405	P06149	D-lactate dehydrogenase	dld			0.757023	0.389567			1.70929	1.32193		0.573295	1.51561	0.0717324	-0.942314
211	P0ABS5	DNA primase	dnaG		1.03562				1.49569				1.03562	1.4957	1	-0.460071
514	P0A6Y8	Chaperone protein DnaK	dnaK		3.6311	2.76765			0.613532	0.650765		+	3.19938	0.632148	0.0271829	2.56723
577	P0A6Y8	Chaperone protein DnaK	dnaK			1.09761	0.970854			1.73118	1.55582	+	1.03423	1.6435	0.0301157	-0.609267
245	P0A6Y8	Chaperone protein DnaK	dnaK			0.941106	1.04963			1.66448	1.73552	+	0.995368	1.7	0.00836508	-0.704634
556	P0A6Y8	Chaperone protein DnaK	dnaK	1.01435	1.02148	0.613532	0.790772	2.01078	1.63691	1.38957	1.5509	+	0.902564	1.59391	0.00301886	-0.787006
304	P0A6Y8	Chaperone protein DnaK	dnaK		-0.0144996	0.475085	0.739848		1.1375	1.15056	1.47508	+	0.475085	1.15056	0.0258586	-0.854238
528	P0A6Y8	Chaperone protein DnaK	dnaK			1.90689	2.51349			0.83996	1.76977		2.21019	1.30487	0.244478	0.905325
299	P0A6Y8	Chaperone protein DnaK	dnaK		1.40054				1.70487				1.40054	1.70487	1	-0.304334
498	P0A6Y8	Chaperone protein DnaK	dnaK	1.74416	1.41684	1.63691	1.17632	1.926	1.41684	1.3505	1		1.52688	1.38367	0.769078	0.0702254
351	P0A6Y8	Chaperone protein DnaK	dnaK		1.17632	1.16993			1.75275	1.46467			1.17312	1.60871	0.0942005	-0.435584
166	P0A6Y8	Chaperone protein DnaK	dnaK		0.941106	0.464668	0.910733		1.41684	1.0072	1.42761		0.910733	1.41684	0.068829	-0.511711
359	P0A6Y8	Chaperone protein DnaK	dnaK			0.956057	0.189034			0.411426	0.124328		0.572545	0.267877	0.534409	0.304668
183	P0A6Y8	Chaperone protein DnaK	dnaK				0.536053				1.52607		0.536053	1.52607	1	-0.990016
548	P0A6Y8	Chaperone protein DnaK	dnaK	1.43296		0.275007	-0.234465	1.81557		1.24489	0.378512		0.275007	1.24489	0.368157	-0.655158
581	P0A6Y8	Chaperone protein DnaK	dnaK	0.807355				1.5509					0.807355	1.5509	1	-0.743546
121	P0A6Y8	Chaperone protein DnaK	dnaK				0.356144				0.575312		0.356144	0.575312	1	-0.219169
250	P0A988	DNA polymerase III subunit beta	dnaN	0.933573	1		1.05658	2.1375	1.46989		1.99639	+	1	1.99639	0.0134303	-0.871207
277	P0A988	DNA polymerase III subunit beta	dnaN		1.12433				1.51601				1.12433	1.51602	1	-0.391687
196	P23847	Periplasmic dipeptide transport protein	dppA			1.40599				1.18269			1.40599	1.18269	1	0.2233
256	P23847	Periplasmic dipeptide transport protein	dppA			1.16993	0.356144			0.516015	-0.217591		0.763034	0.149212	0.37899	0.613823
220	P23847	Periplasmic dipeptide transport protein	dppA			1.43296	0.0565835			0.422233	-0.473931		0.744771	-0.025849	0.447099	0.770621
465	P23847	Periplasmic dipeptide transport protein	dppA				0.214125				0.389567		0.214125	0.389567	1	-0.175442
151	P37313	Dipeptide transport ATP-binding protein DppF	dppF			1.52105				1.926			1.52105	1.926	1	-0.404949
5	P0ABT2	DNA protection during starvation protein	dps			5.27538	2.93357			0.871844	-0.556393		4.10448	0.157725	0.10252	3.94675
140	P0ABT2	DNA protection during starvation protein	dps			0.536053				1.73985			0.536053	1.73985	1	-1.2038
101	P0ABT2	DNA protection during starvation protein	dps				0.0143553				2.57046		0.0143553	2.57046	1	-2.55611
491	P77488	1-deoxy-D-xylulose-5-phosphate synthase	dxs			0.687061				1.32769			0.687061	1.32769	1	-0.640627
319	P06846	HTH-type transcriptional regulator EbgR	ebgR				0.903038				0.831877		0.903038	0.831877	1	0.071161
202	P0A955	KHG/KDPG aldolase;4-hydroxy-2-oxoglutarate aldolase;2-dehydro-3-deoxy-phosphogluconate aldolase	eda			-0.0439433	0.15056			0.748461	1.0072	+	0.0533082	0.877828	0.0364368	-0.82452
24	P0A955	KHG/KDPG aldolase;4-hydroxy-2-oxoglutarate aldolase;2-dehydro-3-deoxy-phosphogluconate aldolase	eda				0.214125				1.04264		0.214125	1.04264	1	-0.828519
25	P0A955	KHG/KDPG aldolase;4-hydroxy-2-oxoglutarate aldolase;2-dehydro-3-deoxy-phosphogluconate aldolase	eda	0.111031	0.83996			1.20163	1.43829				0.475495	1.31996	0.158388	-0.844468
54	P0A6N4	Elongation factor P	efp			2.98914	2.47508			1.1177	0.124328		2.73211	0.621012	0.0635589	2.1111
45	P0AEH5	Protein elaB	elaB	2.54102	2.82782	2.41684	1.5509	1.18269	1.04963	1.28096	0.632268	+	2.47893	1.11616	0.00575338	1.29776
35	P0AEH5	Protein elaB	elaB	1.58496	1.40599	1.41143		2.25701	1.18903	1.76554			1.41143	1.76553	0.438989	-0.269733
51	P0AEH5	Protein elaB	elaB			2.01436	0.903038			0.941106	-0.556393		1.4587	0.192356	0.307336	1.26634
40	P0AEH5	Protein elaB	elaB		2.44626				0.485427				2.44626	0.485427	1	1.96083
118	P0ABU5	Enhancing lycopene biosynthesis protein 2	elbB			-0.184425	-0.37707			1.90304	1.69153	+	-0.280747	1.79729	0.004705	-2.07803
149	P0A6P7	Probable GTP-binding protein EngB	engB	0.773996	0.669027		0.238787	1.70929	1.38957		1.01435	+	0.669027	1.38957	0.0352584	-0.810468
159	P0ABU2	GTP-dependent nucleic acid-binding protein engD	engD	0.0976109		1.35614		1.89918		0.0840642			0.726877	0.99162	0.832875	-0.264743
239	P0A6P9	Enolase	eno			0.659925	1.04963			1.76977	1.73552	+	0.854778	1.75265	0.0443283	-0.897869
92	P0A6P9	Enolase	eno			0.659925	0.613532			1.0635	0.978196	+	0.636728	1.02085	0.0156041	-0.384121
426	P0A6P9	Enolase	eno	3.9855				4.70763					3.9855	4.70764	1	-0.722135
195	P0A6P9	Enolase	eno	1.63227		2.26903	2.46205	3.30451		2.73118	1.90689		2.26903	2.73118	0.331554	-0.52641
311	P0A6P9	Enolase	eno			0.831877				1.53605			0.831877	1.53605	1	-0.704176
105	P0A6P9	Enolase	eno			1.44361	1.22033			1.83996	1.57531		1.33197	1.70764	0.162223	-0.375668
257	P0A6P9	Enolase	eno		1.12433	0.713696	0.516015		1.77821	1.49569	1.09761		0.713696	1.4957	0.0651764	-0.672492
62	P0A6P9	Enolase	eno	1.76977	2.40599	0.871844	0.782409	3.22959	2.22033	1.25701	1.14405		1.32081	1.73867	0.447318	-0.50524
6	P0A6P9	Enolase	eno		1.22033	0.545968	0.831877		1.774	1.20789	1.44361		0.831877	1.44361	0.0754567	-0.609107
333	P0A6P9	Enolase	eno			1.46989	0.713696			1.926	1.37295		1.09179	1.64948	0.355979	-0.557685
180	P0A6P9	Enolase	eno	1.25096	1.3505	0.790772	0.505891	2.41684	1.57531	0.910733	0.799087		1.02087	1.24302	0.325991	-0.450963
56	P0A6P9	Enolase	eno	1.75702				3.42626					1.75702	3.42626	1	-1.66924
328	P0A6P9	Enolase	eno	1.31615	1.37295	0.575312	0.815575	2.3978	1.53107	1.36737	1.46989		1.06586	1.50048	0.0712906	-0.671536
85	P0A6P9	Enolase	eno	1.70487		0.925999	0.545968	2.37574		1.03562	0.443607		0.925999	1.03562	0.751224	-0.226042
419	P0A6P9	Enolase	eno	1.47508	1.01435	-0.120294	0.214125	2.848	1.83996	1.0635	1.68706		0.61424	1.76351	0.0580951	-1.21381
306	P0A6P9	Enolase	eno				0.31034				1.41143		0.31034	1.41143	1	-1.10109
42	P0A6Q3	3-hydroxydecanoyl-[acyl-carrier-protein] dehydratase	fabA	0.879706		0.903038	0.799087	1.57046		1.66448	1.48026	+	0.879706	1.57046	0.000325795	-0.711127
123	P0A6Q3	3-hydroxydecanoyl-[acyl-carrier-protein] dehydratase	fabA	0.933573				1.71809					0.933573	1.71809	1	-0.784515
320	P0A953	3-oxoacyl-[acyl-carrier-protein] synthase 1	fabB	0.31034	-0.0588937	0.594549	0.815575	1.56072	1.37295	1.65993	1.63227	+	0.452444	1.59649	0.0012431	-1.14107
217	P0A953	3-oxoacyl-[acyl-carrier-protein] synthase 1	fabB	1.03562	1.11103	0.799087	0.678072	2.08406	1.3505	1.20163	1.12433		0.917356	1.27607	0.0692091	-0.534177
40	P0A953	3-oxoacyl-[acyl-carrier-protein] synthase 1	fabB		1.1375	0.333424	0.731183		1.35614	1.1177	1.51601		0.731183	1.35614	0.0831648	-0.595915
286	P0AAI9	Malonyl CoA-acyl carrier protein transacylase	fabD		0.641546	0.0565835			1.23879	0.613532			0.349065	0.926159	0.310043	-0.577095
225	P0AAI5	3-oxoacyl-[acyl-carrier-protein] synthase 2	fabF				0.739848				1.5008		0.739848	1.5008	1	-0.760954
72	P0AEK2	3-oxoacyl-[acyl-carrier-protein] reductase FabG	fabG			-0.286304	0.584963			1.07039	1.89142		0.149329	1.4809	0.156096	-1.33158
99	P0AEK2	3-oxoacyl-[acyl-carrier-protein] reductase FabG	fabG				0.536053				1.40599		0.536053	1.40599	1	-0.869939
256	P0A6R0	3-oxoacyl-[acyl-carrier-protein] synthase 3	fabH	0.925999		0.298658		1.65993		0.956057			0.612329	1.30799	0.278026	-0.695662
43	P0AEK4	Enoyl-[acyl-carrier-protein] reductase [NADH] FabI	fabI				0.31034				1.4489		0.31034	1.4489	1	-1.13856
189	P21177	Fatty acid oxidation complex subunit alpha;Enoyl-CoA hydratase/Delta(3)-cis-Delta(2)-trans-enoyl-CoA isomerase/3-hydroxybutyryl-CoA epimerase;3-hydroxyacyl-CoA dehydrogenase	fadB	0.0976109	-0.304006		0.0143553	1.20789	0.565597		1.09761	+	0.0143553	1.09761	0.0118573	-1.02105
525	P21177	Fatty acid oxidation complex subunit alpha;Enoyl-CoA hydratase/Delta(3)-cis-Delta(2)-trans-enoyl-CoA isomerase/3-hydroxybutyryl-CoA epimerase;3-hydroxyacyl-CoA dehydrogenase	fadB	-0.152003	-0.0291463		0.0143553	0.85599	0.443607		0.695994	+	-0.0291463	0.695994	0.00516948	-0.720795
192	P21177	Fatty acid oxidation complex subunit alpha;Enoyl-CoA hydratase/Delta(3)-cis-Delta(2)-trans-enoyl-CoA isomerase/3-hydroxybutyryl-CoA epimerase;3-hydroxyacyl-CoA dehydrogenase	fadB		-0.68966	-0.234465	-0.184425		0.765535	0.62293	0.505891	+	-0.234465	0.62293	0.00485656	-1.00097
347	P21177	Fatty acid oxidation complex subunit alpha;Enoyl-CoA hydratase/Delta(3)-cis-Delta(2)-trans-enoyl-CoA isomerase/3-hydroxybutyryl-CoA epimerase;3-hydroxyacyl-CoA dehydrogenase	fadB			-0.473931	-0.473931			0.963474	0.678072	+	-0.473931	0.820773	0.0119313	-1.2947
522	P21177	Fatty acid oxidation complex subunit alpha;Enoyl-CoA hydratase/Delta(3)-cis-Delta(2)-trans-enoyl-CoA isomerase/3-hydroxybutyryl-CoA epimerase;3-hydroxyacyl-CoA dehydrogenase	fadB	0.0703893				1.13093					0.0703893	1.13093	1	-1.06054
305	P21177	Fatty acid oxidation complex subunit alpha;Enoyl-CoA hydratase/Delta(3)-cis-Delta(2)-trans-enoyl-CoA isomerase/3-hydroxybutyryl-CoA epimerase;3-hydroxyacyl-CoA dehydrogenase	fadB	0.344828	0.201634	0.454176		1.23266	0.422233	0.978196			0.344828	0.978196	0.0952984	-0.54415
308	P21177	Fatty acid oxidation complex subunit alpha;Enoyl-CoA hydratase/Delta(3)-cis-Delta(2)-trans-enoyl-CoA isomerase/3-hydroxybutyryl-CoA epimerase;3-hydroxyacyl-CoA dehydrogenase	fadB		0.0840642	0.985501			0.765535	1.65535			0.534782	1.21044	0.397762	-0.675661
362	P21177	Fatty acid oxidation complex subunit alpha;Enoyl-CoA hydratase/Delta(3)-cis-Delta(2)-trans-enoyl-CoA isomerase/3-hydroxybutyryl-CoA epimerase;3-hydroxyacyl-CoA dehydrogenase	fadB	0.0285691	0.250962	-0.514573	0.111031	0.815575	0.454176	0.163499	0.422233		0.0698002	0.438204	0.0606283	-0.494874
141	P21177	Fatty acid oxidation complex subunit alpha;Enoyl-CoA hydratase/Delta(3)-cis-Delta(2)-trans-enoyl-CoA isomerase/3-hydroxybutyryl-CoA epimerase;3-hydroxyacyl-CoA dehydrogenase	fadB			-0.736966	-0.0740006			-0.286304	0.356144		-0.405483	0.0349198	0.440726	-0.440403
368	P21177	Fatty acid oxidation complex subunit alpha;Enoyl-CoA hydratase/Delta(3)-cis-Delta(2)-trans-enoyl-CoA isomerase/3-hydroxybutyryl-CoA epimerase;3-hydroxyacyl-CoA dehydrogenase	fadB		-0.0144996	-0.200913	0.356144		0.344828	0.773996	1.15704		-0.0144996	0.773996	0.0676362	-0.711712
417	P21177	Fatty acid oxidation complex subunit alpha;Enoyl-CoA hydratase/Delta(3)-cis-Delta(2)-trans-enoyl-CoA isomerase/3-hydroxybutyryl-CoA epimerase;3-hydroxyacyl-CoA dehydrogenase	fadB			-0.434403				0.773996			-0.434403	0.773996	1	-1.2084
543	P69451	Long-chain-fatty-acid--CoA ligase	fadD			1.87578				-1.68966			1.87578	-1.68966	1	3.56544
696	Q47146	Acyl-coenzyme A dehydrogenase	fadE			-1.64386	-1.08927			0.275007	0.298658	+	-1.36656	0.286833	0.0270408	-1.65339
404	Q47146	Acyl-coenzyme A dehydrogenase	fadE			0.887525	-0.666576			0.748461	0.111031		0.110474	0.429746	0.740413	-0.319272
359	P77399	Fatty acid oxidation complex subunit alpha;Enoyl-CoA hydratase/3-hydroxybutyryl-CoA epimerase;3-hydroxyacyl-CoA dehydrogenase	fadJ			0.0426443	0.176323			0.464668	0.925999		0.109484	0.695334	0.134864	-0.58585
319	P0AB71	Fructose-bisphosphate aldolase class 2	fbaA	2.43563	2.67807	1.76554	1.9782	2.0635	1.43829	1.38957	1.22033	+	2.20691	1.41393	0.0487242	0.686435
251	P0AB71	Fructose-bisphosphate aldolase class 2	fbaA	1.1375	0.613532	0.713696		2.28392	1.54102	1.5656		+	0.713696	1.5656	0.0287766	-0.975269
129	P0AB71	Fructose-bisphosphate aldolase class 2	fbaA			0.731183	0.575312			1.85997	1.48026	+	0.653248	1.67012	0.038401	-1.01687
115	P0AB71	Fructose-bisphosphate aldolase class 2	fbaA	0.704872	0.641546	0.978196	0.475085	1.55582	1.43296	1.37295	0.992769	+	0.673209	1.40296	0.00724317	-0.638699
9	P0AB71	Fructose-bisphosphate aldolase class 2	fbaA			0.432959	0.443607			1.42223	1.33914	+	0.438283	1.38069	0.00196975	-0.942402
326	P0AB71	Fructose-bisphosphate aldolase class 2	fbaA	1.42223	1.61824			2.28392	1.25701				1.52024	1.77047	0.679375	-0.25023
72	P0AB71	Fructose-bisphosphate aldolase class 2	fbaA			1.09761				1.69153			1.09761	1.69153	1	-0.593923
327	P0AB71	Fructose-bisphosphate aldolase class 2	fbaA				0.650765				1.27501		0.650765	1.27501	1	-0.624243
348	P0AB71	Fructose-bisphosphate aldolase class 2	fbaA				0.516015				1.23266		0.516015	1.23266	1	-0.716646
3	P0AB71	Fructose-bisphosphate aldolase class 2	fbaA				-0.321928				0.378512		-0.321928	0.378512	1	-0.70044
262	P0A991	Fructose-bisphosphate aldolase class 1	fbaB			-0.836501	-0.736966			0.739848	1.64155	+	-0.786733	1.1907	0.0487971	-1.97743
10	P0A991	Fructose-bisphosphate aldolase class 1	fbaB			1.48543	1.34483			0.782409	1.33342		1.41513	1.05792	0.335865	0.357211
208	P0A991	Fructose-bisphosphate aldolase class 1	fbaB	0.847997				1.97085					0.847997	1.97085	1	-1.12286
239	P0A991	Fructose-bisphosphate aldolase class 1	fbaB			0.344828	0.443607			0.400538	1.46989		0.394218	0.935212	0.419762	-0.540994
333	P0A991	Fructose-bisphosphate aldolase class 1	fbaB				0.15056				1.36737		0.15056	1.36737	1	-1.21681
269	P0A993	Fructose-1,6-bisphosphatase class 1	fbp	1.44361	1.36737	0.933573		0.286881	-0.888969	-0.37707		+	1.36737	-0.37707	0.0137851	1.57457
229	P0A993	Fructose-1,6-bisphosphatase class 1	fbp	0.757023	0.584963	0.659925	0.85599	2.10769	0.963474	1.08406	1.5509	+	0.708474	1.31748	0.0369698	-0.712057
199	P0A993	Fructose-1,6-bisphosphatase class 1	fbp		0.704872				1.25701				0.704872	1.25701	1	-0.552139
222	P0A993	Fructose-1,6-bisphosphatase class 1	fbp		1.51096	-0.200913	0.0285691		0.903038	0.594549	0.389567		0.0285691	0.594549	0.759113	-0.182845
278	P0AGD7	Signal recognition particle protein	ffh			-0.915936				0.831877			-0.915936	0.831877	1	-1.74781
24	P61949	Flavodoxin-1	fldA		0.985501	0.584963	1.25701		1.76128	1.66448	1.38405	+	0.9855	1.66448	0.0428568	-0.660781
28	P61949	Flavodoxin-1	fldA	1.27501	1.26303	0.641546		2.28688	1.5656	1.51601			1.26303	1.5656	0.0883226	-0.729635
38	P61949	Flavodoxin-1	fldA				0.356144				1.67807		0.356144	1.67807	1	-1.32193
159	P61949	Flavodoxin-1	fldA				-0.321928				1.774		-0.321928	1.774	1	-2.09592
5	P75933	Flagella basal body P-ring formation protein flgA	flgA		0.956057				1.69153				0.956057	1.69153	1	-0.735477
4	P24186	Bifunctional protein FolD;Methylenetetrahydrofolate dehydrogenase;Methenyltetrahydrofolate cyclohydrolase	folD	0.565597	0.948601	0.799087	0.650765	1.7137	1.33342	1.41684	1.28096	+	0.724926	1.37513	0.00163256	-0.695216
9	P24186	Bifunctional protein FolD;Methylenetetrahydrofolate dehydrogenase;Methenyltetrahydrofolate cyclohydrolase	folD	0.992769	1.11103	-0.136062		2.51853	1.73552	0.847997			0.992768	1.73552	0.170003	-1.04477
137	P0A6T5	GTP cyclohydrolase 1	folE			-0.514573	0.0426443			-0.0144996	0.62293		-0.235964	0.304215	0.330092	-0.54018
22	P0AC19	D-erythro-7,8-dihydroneopterin triphosphate epimerase	folX			0.807355	0.594549			1.26303	1.41684	+	0.700952	1.33994	0.0397152	-0.638985
62	P0AC19	D-erythro-7,8-dihydroneopterin triphosphate epimerase	folX		-0.761213				1.61353				-0.761213	1.61353	1	-2.37474
226	P28861	Ferredoxin--NADP reductase	fpr		0.62293		0.985501		1.07724		1.74846		0.804215	1.41285	0.251633	-0.608637
5	P0AC47	Fumarate reductase iron-sulfur subunit	frdB			1.51601				1.5509			1.51602	1.5509	1	-0.0348856
104	P45544	HTH-type transcriptional regulator FrlR	frlR			-0.321928				0.565597			-0.321928	0.565597	1	-0.887525
222	P25437	S-(hydroxymethyl)glutathione dehydrogenase	frmA	1.52105				2.61353					1.52105	2.61353	1	-1.09248
223	P25437	S-(hydroxymethyl)glutathione dehydrogenase	frmA	1.52105				2.61353					1.52105	2.61353	1	-1.09248
146	P0A805	Ribosome-recycling factor	frr	0.992769	0.545968	0.575312	0.516015	1.97085	1.37295	1.25701	1.54102	+	0.56064	1.45699	0.00385798	-0.877943
15	P0A805	Ribosome-recycling factor	frr	1.21412	0.516015	0.31034	0.815575	2.18269	1.41684	1.41684	1.64616	+	0.665795	1.5315	0.0118275	-0.95162
170	P0A805	Ribosome-recycling factor	frr	0.584963		0.464668	0.704872	1.44361		1.09761	1.15704	+	0.584962	1.15704	0.00704212	-0.647919
162	P0A805	Ribosome-recycling factor	frr			0.238787	-0.0144996			1.49057	1.65993	+	0.112144	1.57525	0.0106686	-1.4631
115	P0A805	Ribosome-recycling factor	frr	1.54597	0.773996	1.57531	1.75275	1.33914	0.536053	1.09761	1.43296		1.56064	1.21837	0.335015	0.310566
138	P0A805	Ribosome-recycling factor	frr	0.378512				0.0840642					0.378512	0.0840642	1	0.294447
144	P0A805	Ribosome-recycling factor	frr	1.78241	1.28096	0.695994	1.45418	1.91456	1.34483	1.07724	1.46467		1.36757	1.40475	0.626819	-0.146942
26	P0A805	Ribosome-recycling factor	frr	1.43296	1.26303	0.757023		1.94111	1.09761	1.16993			1.26303	1.16992	0.49725	-0.251875
169	P0A805	Ribosome-recycling factor	frr			1.34483	1.07039			1.73552	0.948601		1.20761	1.34206	0.777562	-0.134453
21	P0A805	Ribosome-recycling factor	frr			0.704872	0.659925			0.773996	0.545968		0.682398	0.659982	0.864854	0.0224159
7	P0A805	Ribosome-recycling factor	frr		0.879706				1.37851				0.879706	1.37851	1	-0.498806
12	P04335	Esterase FrsA	frsA				-0.599462				-0.136062		-0.599462	-0.136062	1	-0.463401
190	P20966	PTS system fructose-specific EIIBC component;Fructose-specific phosphotransferase enzyme IIB component;Fructose permease IIC component	fruA				-0.251539				0.137504		-0.251539	0.137504	1	-0.389042
59	P0ABH0	Cell division protein FtsA	ftsA				0.871844				1.62293		0.871844	1.62293	1	-0.751087
179	P0AAI3	ATP-dependent zinc metalloprotease FtsH	ftsH			0.214125	-0.0740006			1.45418	1.13093	+	0.0700621	1.29255	0.0299633	-1.22249
398	P10121	Signal recognition particle receptor FtsY	ftsY		2.37016				2.53356				2.37016	2.53356	1	-0.163399
215	P0AC33	Fumarate hydratase class I, aerobic	fumA			-0.785875	-0.577767			0.739848	0.895303	+	-0.681821	0.817575	0.00741987	-1.4994
337	P0AC33	Fumarate hydratase class I, aerobic	fumA			0.650765	0.565597			2.01078	1.852	+	0.608181	1.93139	0.00460353	-1.32321
352	P0AC33	Fumarate hydratase class I, aerobic	fumA		-0.577767				1.04963				-0.577767	1.04963	1	-1.6274
4	P0AC33	Fumarate hydratase class I, aerobic	fumA			0.298658				1.89918			0.298658	1.89918	1	-1.60052
475	P0AC33	Fumarate hydratase class I, aerobic	fumA	-0.785875		0.475085	-0.136062	1.44361		1.38957	0.495695		-0.136062	1.38957	0.0574893	-1.25857
207;207	P0AC33	Fumarate hydratase class I, aerobic;Fumarate hydratase class I, anaerobic	fumA;fumB	-0.621488	-0.943416	-0.120294	0.0143553	1.58976	0.933573	1.37851	1.49569	+	-0.370891	1.4371	0.000556163	-1.7671
192;192	P0AC33	Fumarate hydratase class I, aerobic;Fumarate hydratase class I, anaerobic	fumA;fumB	-0.556393	-0.971431	-0.200913	-0.104697	0.985501	0.545968	0.659925	0.948601	+	-0.378653	0.804263	0.00145655	-1.24336
116;116	P0AC33	Fumarate hydratase class I, aerobic;Fumarate hydratase class I, anaerobic	fumA;fumB	0.124328		0.176323	0.263035	0.985501		0.970854	0.823749	+	0.176323	0.970854	0.000354294	-0.738806
39	P05042	Fumarate hydratase class II	fumC			1.53107				1.14405			1.53107	1.14405	1	0.387023
430	P05042	Fumarate hydratase class II	fumC	1.26303	2.12763	2.55582	1.37295	1.96717	0.687061	1.73985	1.03562		1.75029	1.38774	0.313819	0.472434
158	P05042	Fumarate hydratase class II	fumC	1.21412	1.26903	1.3505	1.12433	1.28688	0.238787	0.970854	1.02857		1.24158	0.999711	0.17017	0.358223
8	P05042	Fumarate hydratase class II	fumC	1.29278	0.978196		1.4489	1.54102	0.62293		1.64616		1.29278	1.54102	0.936232	-0.0300779
117	P0A9A9	Ferric uptake regulation protein	fur	1.02857	1.37851			2.13093	1.1177				1.20354	1.62431	0.514652	-0.420773
497	P0A6M8	Elongation factor G	fusA	1.09085	0.925999	0.687061	0.298658	2.21101	1.67356	1.88362	1.29278	+	0.80653	1.77859	0.00769897	-1.0146
504	P0A6M8	Elongation factor G	fusA	0.85599	0.948601	0.773996	0.731183	1.87578	1.43296	1.32193	1.40599	+	0.814993	1.41948	0.00219855	-0.681723
609	P0A6M8	Elongation factor G	fusA			0.704872	0.659925			1.71809	1.87184	+	0.682398	1.79497	0.00514285	-1.11257
153	P0A6M8	Elongation factor G	fusA			0.604071	0.748461			1.29866	1.62293	+	0.676266	1.46079	0.0475581	-0.784528
555	P0A6M8	Elongation factor G	fusA			0.565597	0.526069			1.56072	1.48543	+	0.545833	1.52307	0.00188753	-0.977238
159	P0A6M8	Elongation factor G	fusA	0.925999	0.823749	0.226509	0.344828	2.28392	1.48026	1.25096	1.28096	+	0.584289	1.38061	0.0156146	-0.993755
440	P0A6M8	Elongation factor G	fusA	0.475085		0.356144	0.757023	1.31615		1.37851	1.79909	+	0.475085	1.37851	0.0073535	-0.968498
370	P0A6M8	Elongation factor G	fusA	1.62761	1.78241		1.42223	3.16189	1.94486		2.03562		1.62761	2.03562	0.130101	-0.770041
430	P0A6M8	Elongation factor G	fusA	1.54102	2	0.62293	0.464668	2.51096	1.80736	1.27501	1.26303		1.08197	1.54118	0.2818	-0.556935
532	P0A6M8	Elongation factor G	fusA			0.815575				2.22033			0.815575	2.22033	1	-1.40475
375	P0A6M8	Elongation factor G	fusA		-0.454032	0.879706	0.815575		0.963474	1.37851	1.45418		0.815575	1.37851	0.137956	-0.851637
143	P0A6M8	Elongation factor G	fusA	1.10434	0.83996	0.176323	0.594549	1.32193	0.516015	0.176323	0.575312		0.717254	0.545664	0.923051	0.0313973
562	P0A6M8	Elongation factor G	fusA				0.505891				1.69153		0.505891	1.69153	1	-1.18564
602	P0A6M8	Elongation factor G	fusA	1.74846		0.250962	0.389567	3.78136		1.61824	1.52105		0.389567	1.61824	0.160814	-1.51055
643	P0A6M8	Elongation factor G	fusA				0.0426443				0.85599		0.0426443	0.85599	1	-0.813345
138	P25526	Succinate-semialdehyde dehydrogenase [NADP(+)] GabD	gabD		1.8679				1.22033				1.8679	1.22033	1	0.647567
308	P25526	Succinate-semialdehyde dehydrogenase [NADP(+)] GabD	gabD		0.0565835	0.298658			0.871844	1.48543			0.177621	1.17864	0.0935652	-1.00101
44	P25526	Succinate-semialdehyde dehydrogenase [NADP(+)] GabD	gabD		0.704872		0.356144		1.28688		1.02857		0.530508	1.15773	0.101745	-0.627217
359	P25526	Succinate-semialdehyde dehydrogenase [NADP(+)] GabD	gabD	0.722466				1.64155					0.722466	1.64155	1	-0.91908
247	P25526	Succinate-semialdehyde dehydrogenase [NADP(+)] GabD	gabD		-0.915936				-1.32193				-0.915936	-1.32193	1	0.405992
341	P22256	4-aminobutyrate aminotransferase GabT	gabT			0.298658				0.594549			0.298658	0.594549	1	-0.29589
5	P22256	4-aminobutyrate aminotransferase GabT	gabT	0.536053	0.0840642	-0.535332	0.613532	2.08066	1.12433	0.111031	1.42223		0.310059	1.27328	0.0836499	-1.00998
330	P22256	4-aminobutyrate aminotransferase GabT	gabT				-0.0144996				0.757023		-0.0144996	0.757023	1	-0.771523
30	P69908	Glutamate decarboxylase alpha	gadA			0.137504				1.25096			0.137504	1.25096	1	-1.11346
4	P69908	Glutamate decarboxylase alpha	gadA			4.1416				1.03562			4.1416	1.03562	1	3.10597
446;446	P69908;P69910	Glutamate decarboxylase alpha;Glutamate decarboxylase beta	gadA;gadB	1.1375	-0.599462	0.250962	0.238787	4.19062	2.17951	1.99277	1.9782	+	0.244874	2.08614	0.0111278	-2.32832
453;453	P69908;P69910	Glutamate decarboxylase alpha;Glutamate decarboxylase beta	gadA;gadB	0.963474	0.275007	-0.136062	-0.0291463	4.11187	2.79077	1.80323	1.83592	+	0.12293	2.31335	0.00738592	-2.36713
383;383	P69908;P69910	Glutamate decarboxylase alpha;Glutamate decarboxylase beta	gadA;gadB			-1.12029	-0.473931			0.910733	1.58976	+	-0.797113	1.25025	0.0486258	-2.04736
192;192	P69908;P69910	Glutamate decarboxylase alpha;Glutamate decarboxylase beta	gadA;gadB	0.933573		-0.736966	0.124328	3.90881		1.32769	2.03562		0.124328	2.03562	0.0632936	-2.31706
30	P69910	Glutamate decarboxylase beta	gadB			-0.304006	-0.304006			1.66448	1.4489	+	-0.304006	1.55669	0.00333913	-1.8607
4	P69910	Glutamate decarboxylase beta	gadB			5.40531				0.443607			5.40531	0.443607	1	4.9617
180	P0AAB6	UTP--glucose-1-phosphate uridylyltransferase	galF				0.526069				1.84398		0.526069	1.84398	1	-1.31791
293	P0AAB6	UTP--glucose-1-phosphate uridylyltransferase	galF				1.39506				1.29866		1.39506	1.29866	1	0.0964044
286	P0AAB6	UTP--glucose-1-phosphate uridylyltransferase	galF			0.941106				0.910733			0.941106	0.910733	1	0.0303736
326	P0A6T3	Galactokinase	galK	0.594549	1.03562	0.201634	0.0285691	1.96347	1.43829	1.0635	1.17632	+	0.398091	1.30731	0.0199369	-0.945304
183	P0A6T3	Galactokinase	galK	0.992769	0.871844			2.75702	1.53605				0.932306	2.14654	0.186353	-1.21423
101	P0A6T3	Galactokinase	galK	0.85599				2.86394					0.85599	2.86394	1	-2.00795
132	P0A9B2	Glyceraldehyde-3-phosphate dehydrogenase A	gapA	1.31615	1.31615	0.659925	0.815575	2.58015	1.71809	1.57531	1.66903	+	1.06586	1.69356	0.024823	-0.858695
213	P0A9B2	Glyceraldehyde-3-phosphate dehydrogenase A	gapA	1.1177	1.0635	0.807355	0.687061	2.19849	1.52607	1.44361	1.3505	+	0.935429	1.48484	0.0174375	-0.710763
249	P0A9B2	Glyceraldehyde-3-phosphate dehydrogenase A	gapA	0.286881	-0.168123	0.687061	0.731183	1.53107	1.38957	1.43296	1.31034	+	0.486971	1.41126	0.00296936	-1.03173
184	P0A9B2	Glyceraldehyde-3-phosphate dehydrogenase A	gapA				2.1375				0.948601		2.1375	0.948601	1	1.1889
116	P0A9B2	Glyceraldehyde-3-phosphate dehydrogenase A	gapA			1.57531				1.08406			1.57531	1.08406	1	0.491248
217	P0A9B2	Glyceraldehyde-3-phosphate dehydrogenase A	gapA		1.12433				1.67807				1.12433	1.67807	1	-0.553744
61	P0A9B2	Glyceraldehyde-3-phosphate dehydrogenase A	gapA				1.24489				1.93357		1.24489	1.93357	1	-0.688686
192	P0A9B2	Glyceraldehyde-3-phosphate dehydrogenase A	gapA	0.83996	0.263035	1.23879	1.38405	2.65306	1.1375	1.3505	1.79077		1.03937	1.57063	0.10419	-0.801501
70	P0A9B2	Glyceraldehyde-3-phosphate dehydrogenase A	gapA	1	0.992769			2	1.51601				0.996384	1.75801	0.087871	-0.761623
138	P0A9B2	Glyceraldehyde-3-phosphate dehydrogenase A	gapA			0.695994	0.807355			1.13093	1.38405		0.751674	1.25749	0.0672697	-0.505816
257	P0A9B2	Glyceraldehyde-3-phosphate dehydrogenase A	gapA	1.0635	0.871844	0.594549	0.613532	1.90689	1.28096	0.847997	0.831877		0.742688	1.06448	0.169581	-0.431074
225	P0A9B2	Glyceraldehyde-3-phosphate dehydrogenase A	gapA				0.189034				0.632268		0.189034	0.632268	1	-0.443234
228	P0ABQ2	2-hydroxy-3-oxopropionate reductase	garR		-0.415038		1.42761		0.895303		1.88752		0.506284	1.39141	0.486687	-0.88513
208	P69831	Galactitol permease IIC component	gatC			-2.18443	-2.05889			1.56072	1.60407	+	-2.12166	1.58239	0.000321233	-3.70405
265	P69831	Galactitol permease IIC component	gatC			-1.8365				1.59932			-1.8365	1.59932	1	-3.43582
443	P69831	Galactitol permease IIC component	gatC			0.443607	0.367371			0.933573	0.298658		0.405489	0.616115	0.577755	-0.210627
23	P0A9S3	Galactitol-1-phosphate 5-dehydrogenase	gatD	0.163499	-0.251539	0.495695	1.15056	2.08406	1.07039	1.27501	2.0036	+	0.329597	1.6393	0.0206878	-1.21871
236	P0C8J6	D-tagatose-1,6-bisphosphate aldolase subunit GatY	gatY	0.124328	0.189034	0.31034	0.545968	2.19849	1.23879	1.48543	1.63691	+	0.249687	1.56117	0.000944174	-1.34749
216	P0C8J6	D-tagatose-1,6-bisphosphate aldolase subunit GatY	gatY			0.226509	0.250962			1.74846	1.62761	+	0.238735	1.68803	0.00180467	-1.4493
223	P0C8J6	D-tagatose-1,6-bisphosphate aldolase subunit GatY	gatY	0.773996		0.0840642	-0.104697	2.72247		1.60407	1.32193	+	0.0840642	1.60407	0.0317849	-1.6317
118	P0C8J6	D-tagatose-1,6-bisphosphate aldolase subunit GatY	gatY		-1.39593	0.400538	0.823749		1.36177	1.76554	2.10098		0.400538	1.76553	0.0650887	-1.79997
273	P0C8J6	D-tagatose-1,6-bisphosphate aldolase subunit GatY	gatY			-0.152003	0.910733			-0.0144996	0.432959		0.379365	0.20923	0.795737	0.170135
264	P0C8J6	D-tagatose-1,6-bisphosphate aldolase subunit GatY	gatY			-0.577767	0.111031			0.454176	1.15056		-0.233368	0.802368	0.168733	-1.03574
202	P0C8J8	D-tagatose-1,6-bisphosphate aldolase subunit gatZ	gatZ		-1.21759				1.07039				-1.21759	1.07039	1	-2.28798
111	P0C8J8	D-tagatose-1,6-bisphosphate aldolase subunit gatZ	gatZ				0.321928				1.20163		0.321928	1.20163	1	-0.879706
276	P00370	NADP-specific glutamate dehydrogenase	gdhA		-0.0291463	0.0285691	-0.0291463		0.925999	1.38405	1.37295	+	-0.0291463	1.37295	0.00124095	-1.23757
136	P00370	NADP-specific glutamate dehydrogenase	gdhA	-0.340075			-0.251539	1.95606			1.01435		-0.295807	1.48521	0.0638334	-1.78101
394	P00370	NADP-specific glutamate dehydrogenase	gdhA			0.31034	0.298658			0.526069	0.992769		0.304499	0.759419	0.190638	-0.454919
397	P00370	NADP-specific glutamate dehydrogenase	gdhA	-0.915936	0.226509			0.411426	0.790772				-0.344714	0.601099	0.256693	-0.945813
16	P00370	NADP-specific glutamate dehydrogenase	gdhA			-0.643856				0.659925			-0.643856	0.659925	1	-1.30378
298	P75913	Glyoxylate/hydroxypyruvate reductase A	ghrA			0.632268				1.0635			0.632268	1.0635	1	-0.431235
196	P37330	Malate synthase G	glcB	0.250962		-0.120294	0.31034	1.52105		0.536053	1.05658	+	0.250962	1.05658	0.0473407	-0.890893
301	P37330	Malate synthase G	glcB			0.464668	0.422233			1.10434	1.21412	+	0.443451	1.15923	0.00669244	-0.71578
76	P37330	Malate synthase G	glcB	0.263035	0.163499	0.432959	0.275007	1.64155	0.910733	1.0635	1.1177	+	0.269021	1.0906	0.00175465	-0.899744
483	P37330	Malate synthase G	glcB	0.422233				1.98914					0.422233	1.98914	1	-1.56691
82	P37330	Malate synthase G	glcB			-0.0740006				0.333424			-0.0740006	0.333424	1	-0.407424
206	P37330	Malate synthase G	glcB		-0.321928				0.887525				-0.321928	0.887525	1	-1.20945
323	P37747	UDP-galactopyranose mutase	glf	0.176323	0.0565835		-0.136062	2.32193	0.985501		1.28688	+	0.0565835	1.28688	0.0224752	-1.49915
169	P37747	UDP-galactopyranose mutase	glf			0.111031	0.526069			1.56072	1.9222	+	0.31855	1.74146	0.0354287	-1.42291
334	P37747	UDP-galactopyranose mutase	glf				1.23266				0.941106		1.23266	0.941106	1	0.291554
87	P37747	UDP-galactopyranose mutase	glf				0.214125				1.36737		0.214125	1.36737	1	-1.15325
34	P0A6V1	Glucose-1-phosphate adenylyltransferase	glgC	1.48543	1.65077	1.58014	1.81967	1.20789	0.963474	1.15704	1.18903	+	1.61546	1.17304	0.00139162	0.50464
6	P0A6V1	Glucose-1-phosphate adenylyltransferase	glgC	1.1177	1.50589			2.34483	1.26303				1.31179	1.80393	0.482013	-0.492138
39	P0A6V1	Glucose-1-phosphate adenylyltransferase	glgC	0.970854	1.0635	-0.494109	0.584963	1.53107	0.978196	0.367371	1.15704		0.777908	1.06762	0.311557	-0.477117
53	P0A6V8	Glucokinase	glk		1.91456				1.82375				1.91456	1.82375	1	0.0908152
204	P0A6V8	Glucokinase	glk		1.82782				2.17632				1.82782	2.17632	1	-0.348504
3	P0A6V8	Glucokinase	glk		0.807355	0.111031			0.956057	0.367371			0.459193	0.661714	0.70033	-0.202521
214	P0A6V8	Glucokinase	glk	1.23879	1.45943	-0.120294	-0.621488	2.0635	1.62761	1.84398	1.48026		0.559246	1.7358	0.0525309	-1.26473
314	P31120	Phosphoglucosamine mutase	glmM	2.08406	1.29278	0.594549	0.782409	2.8339	1.04963	1.10434	1.07724		1.0376	1.09079	0.573793	-0.327827
318	P31120	Phosphoglucosamine mutase	glmM	1.36737	1.40054	0.189034	0.815575	1.96347	1.04264	0.879706	1.49057		1.09147	1.26661	0.325844	-0.400969
49	P31120	Phosphoglucosamine mutase	glmM				-0.120294				1.37851		-0.120294	1.37851	1	-1.49881
147	P31120	Phosphoglucosamine mutase	glmM		0.238787				0.632268				0.238787	0.632268	1	-0.393481
225	P17169	Glucosamine--fructose-6-phosphate aminotransferase [isomerizing]	glmS	1.18903				2.39232					1.18903	2.39232	1	-1.20328
453	P17169	Glucosamine--fructose-6-phosphate aminotransferase [isomerizing]	glmS			0.526069				1.1177			0.526069	1.1177	1	-0.591626
156	P0ACC7	Bifunctional protein GlmU;UDP-N-acetylglucosamine pyrophosphorylase;Glucosamine-1-phosphate N-acetyltransferase	glmU			1.13093	0.956057			1.5656	1.7137	+	1.04349	1.63965	0.0350119	-0.596153
395	P0A9C5	Glutamine synthetase	glnA			-0.136062	-0.152003			1.40054	1.54102	+	-0.144032	1.47078	0.00191093	-1.61481
386	P0A9C5	Glutamine synthetase	glnA		0.432959				1.41684				0.432959	1.41684	1	-0.98388
90	P0A9Z1	Nitrogen regulatory protein P-II 1	glnB				0.887525				2.0036		0.887525	2.0036	1	-1.11608
85	P0A9Z1	Nitrogen regulatory protein P-II 1	glnB	1.23879	0.807355	1.37851	0.432959	2.69599	1.25096	1.29278	1.25701		1.02307	1.2749	0.16468	-0.659784
127	P0AEQ3	Glutamine-binding periplasmic protein	glnH			1.90304	0.0426443			1.26303	-0.736966		0.972841	0.263034	0.655058	0.709807
147	P0AEQ3	Glutamine-binding periplasmic protein	glnH				0.454176				0.163499		0.454176	0.163499	1	0.290677
69	P10346	Glutamine transport ATP-binding protein GlnQ	glnQ		0.823749				1.49057				0.823749	1.49057	1	-0.666821
399	P00962	Glutamine--tRNA ligase	glnS	3.6311				2.25701					3.6311	2.25701	1	1.37409
273	P00962	Glutamine--tRNA ligase	glnS	1.35614	1.73118			3.22959	2.18903				1.54366	2.70931	0.169603	-1.16565
170	P00962	Glutamine--tRNA ligase	glnS				0.632268				1.58496		0.632268	1.58496	1	-0.952694
408	P00962	Glutamine--tRNA ligase	glnS	0.871844			0.263035	3.32625			2.02503		0.567439	2.67564	0.0991272	-2.1082
195	P00962	Glutamine--tRNA ligase	glnS		-1.78588				1.25096				-1.78588	1.25096	1	-3.03684
127	P0AC81	Lactoylglutathione lyase	gloA			-0.168123	-0.0291463			1.35614	1.54597	+	-0.0986345	1.45106	0.00571238	-1.54969
27	P0AC81	Lactoylglutathione lyase	gloA			0.367371				1.21412			0.367371	1.21412	1	-0.846754
22	P0AC81	Lactoylglutathione lyase	gloA				0.443607				1.28096		0.443607	1.28096	1	-0.83735
354	P13035	Aerobic glycerol-3-phosphate dehydrogenase	glpD				-0.943416				0.176323		-0.943417	0.176323	1	-1.11974
239	P0A9C9	Fructose-1,6-bisphosphatase 1 class 2	glpX	0.475085				1.87578					0.475085	1.87578	1	-1.4007
29	P0A9C9	Fructose-1,6-bisphosphatase 1 class 2	glpX			0.201634				0.526069			0.201634	0.526069	1	-0.324435
310	P0ABH7	Citrate synthase	gltA	0.62293	0.669027	0.0285691	0.748461	1.67807	1.20163	0.978196	1.47508	+	0.645979	1.33836	0.0110632	-0.816
422	P0ABH7	Citrate synthase	gltA	0.201634	-0.577767	1.09761	0.807355	1.54102	1.25701	2.01792	1.9855	+	0.504494	1.76326	0.0188706	-1.31815
328	P0ABH7	Citrate synthase	gltA	0.575312		0.83996	0.378512	1.55582		2.06005	1.51601	+	0.575312	1.55582	0.00722583	-1.1127
38	P0ABH7	Citrate synthase	gltA			0.367371	0.495695			1.30451	1.54102	+	0.431533	1.42277	0.0179285	-0.991232
293	P0ABH7	Citrate synthase	gltA	2.34483				1.1635					2.34483	1.1635	1	1.18133
168	P0ABH7	Citrate synthase	gltA			1.46467				1.1177			1.46467	1.1177	1	0.346973
283	P0ABH7	Citrate synthase	gltA	1.26303		0.275007	1.11103	2.36177		1.12433	1.65077		1.11103	1.65076	0.153851	-0.829263
295	P0ABH7	Citrate synthase	gltA	0.815575	2.40599	0.422233	0.713696	2.01792	-0.0892673	1.24489	1.49057		0.764636	1.36773	0.907563	-0.0766537
418	P0ABH7	Citrate synthase	gltA	1.774	0.189034	-0.120294	0.536053	2.95606	1.10434	0.887525	1.15704		0.362543	1.13069	0.192661	-0.931543
356	P0ABH7	Citrate synthase	gltA		-0.152003				1.10434				-0.152003	1.10434	1	-1.25634
599	P09831	Glutamate synthase [NADPH] large chain	gltB	0.485427		0.378512	0.263035	1.94111		1.67356	1.1177	+	0.378512	1.67356	0.00870767	-1.2018
553	P09831	Glutamate synthase [NADPH] large chain	gltB			-0.104697	0.111031			1.90304	1.57531	+	0.003167	1.73918	0.0125306	-1.73601
693	P09831	Glutamate synthase [NADPH] large chain	gltB	0.263035	0.0565835	-0.152003	0.823749	2.08066	1.62761	1.18903	1.87184	+	0.159809	1.74973	0.00225789	-1.44444
1123	P09831	Glutamate synthase [NADPH] large chain	gltB		1.26303				2.12101				1.26303	2.12102	1	-0.857981
602	P09831	Glutamate synthase [NADPH] large chain	gltB		0.757023				1.67356				0.757023	1.67356	1	-0.916533
769	P09831	Glutamate synthase [NADPH] large chain	gltB			-0.358454	0.464668			0.536053	1.41684		0.0531071	0.976446	0.265248	-0.923339
375	P09832	Glutamate synthase [NADPH] small chain	gltD			-0.104697	0.0976109			0.910733	0.985501	+	-0.00354325	0.948117	0.012599	-0.95166
333	P09832	Glutamate synthase [NADPH] small chain	gltD	0.863939	0.704872			2.16993	1.59932				0.784405	1.88462	0.0654372	-1.10022
312	P09832	Glutamate synthase [NADPH] small chain	gltD	-0.713119			0.604071	1.89142			1.39506		-0.0545237	1.64324	0.137321	-1.69776
102	P04805	Glutamate--tRNA ligase	gltX	0.575312		0.137504	0.871844	1.75275		1.02857	1.73552	+	0.575312	1.73552	0.0378722	-0.977393
118	P04805	Glutamate--tRNA ligase	gltX	2.31034				4.44956					2.31034	4.44956	1	-2.13922
377	P04805	Glutamate--tRNA ligase	gltX			-0.0144996				1.29278			-0.0144996	1.29278	1	-1.30728
215	P04805	Glutamate--tRNA ligase	gltX				0.485427				1.57046		0.485427	1.57046	1	-1.08504
331	P0A825	Serine hydroxymethyltransferase	glyA	0.464668		0.344828	0.505891	2.14078		1.17632	1.51601	+	0.464668	1.51602	0.0149483	-1.17258
250	P0A825	Serine hydroxymethyltransferase	glyA	0.604071	0.641546	0.604071	0.536053	2.38405	1.74846	1.87971	1.73552	+	0.604071	1.81408	0.000127623	-1.3405
375	P0A825	Serine hydroxymethyltransferase	glyA	0.201634	0.641546	0.782409	1.09085	2.45418	1.40054	1.64155	1.75702	+	0.711977	1.69928	0.00813372	-1.13421
405	P0A825	Serine hydroxymethyltransferase	glyA			0.464668	0.464668			1.28688	1.18903	+	0.464668	1.23796	0.00397885	-0.773289
346	P0A825	Serine hydroxymethyltransferase	glyA	0.464668	0.31034	0.411426	0.584963	1.62761	0.992769	0.910733	0.799087	+	0.438047	0.951751	0.0166564	-0.639699
62	P0A825	Serine hydroxymethyltransferase	glyA	0.604071	0.594549	0.238787	0.565597	2.43029	1.58014	1.45418	1.62293	+	0.580073	1.60154	0.00179922	-1.27113
285	P0A825	Serine hydroxymethyltransferase	glyA	0.594549	0.584963	0.367371	0.344828	2.26903	1.59455	1.69599	1.5008	+	0.476167	1.64527	0.000433828	-1.29217
160	P0A825	Serine hydroxymethyltransferase	glyA			0.15056	0.475085			1.19535	1.1375	+	0.312822	1.16643	0.0353194	-0.853603
293	P0A825	Serine hydroxymethyltransferase	glyA	0.565597	0.722466	0.516015		2.04614	1.5656	1.62761		+	0.565597	1.62761	0.0021747	-1.14509
354	P0A825	Serine hydroxymethyltransferase	glyA		0.948601	-0.136062	0.659925		1.07724	0.321928	1.20789		0.659925	1.07724	0.42477	-0.3782
242	P0A825	Serine hydroxymethyltransferase	glyA	0.124328				1.94111					0.124328	1.94111	1	-1.81678
3	P00960	Glycine--tRNA ligase alpha subunit	glyQ			0.613532				0.62293			0.613532	0.62293	1	-0.00939864
662	P00961	Glycine--tRNA ligase beta subunit	glyS			-0.0892673	0.0703893			0.903038	1.29866	+	-0.00943904	1.10085	0.0349853	-1.11029
72	P00961	Glycine--tRNA ligase beta subunit	glyS		0.584963	1.46467	1.7137		1.22651	1.46467	1.78241		1.46467	1.46467	0.565407	-0.236753
112	P00961	Glycine--tRNA ligase beta subunit	glyS				0.887525				1		0.887525	1	1	-0.112475
475	P00961	Glycine--tRNA ligase beta subunit	glyS	0.464668	-0.0291463		2.23266	1.58014	1.28096		1.98914		0.464668	1.58015	0.367518	-0.727353
624	P00961	Glycine--tRNA ligase beta subunit	glyS			-0.0892673	0.807355			0.411426	1.18903		0.359044	0.80023	0.534677	-0.441186
147	P63224	Phosphoheptose isomerase	gmhA		1.31615				2.32769				1.31615	2.32769	1	-1.01154
38	P00350	6-phosphogluconate dehydrogenase, decarboxylating	gnd	1.39506	1.26903	0.344828	1.16993	2.0635	1.36737	1.1177	0.757023		1.21948	1.24253	0.468581	-0.281686
454	P00350	6-phosphogluconate dehydrogenase, decarboxylating	gnd	1.32769	0.863939	0.85599	1.67807	2.33914	1.04963	1.0072	1.67807		1.09581	1.36385	0.399025	-0.337087
260	P00350	6-phosphogluconate dehydrogenase, decarboxylating	gnd				0.526069				0.903038		0.526069	0.903038	1	-0.376969
314	P00350	6-phosphogluconate dehydrogenase, decarboxylating	gnd				0.163499				0.321928		0.163499	0.321928	1	-0.158429
320	P00350	6-phosphogluconate dehydrogenase, decarboxylating	gnd			-0.0892673				0.678072			-0.0892673	0.678072	1	-0.767339
26	P77695	Protein gnsB	gnsB		0.250962	0.495695	0.475085		0.941106	1.0072	0.978196	+	0.475085	0.978196	0.00214096	-0.568252
20	P77695	Protein gnsB	gnsB	1.86394	1.60881	0.815575	0.356144	3.53978	1.95977	1.35614	1.15704		1.21219	1.65796	0.238158	-0.842068
113	P62707	2,3-bisphosphoglycerate-dependent phosphoglycerate mutase	gpmA	2.58976	2.67129	2.14731	2.57289	1.54102	0.799087	0.669027	1.13093	+	2.58133	0.965009	0.000677277	1.4603
106	P62707	2,3-bisphosphoglycerate-dependent phosphoglycerate mutase	gpmA	1.36177	0.695994	0.956057	1.02148	2.26303	1.29278	1.68257	1.65077	+	0.988768	1.66667	0.0261062	-0.713464
142	P62707	2,3-bisphosphoglycerate-dependent phosphoglycerate mutase	gpmA		1.83188	1.36737	1.26903		1.89918	1.5509	1.47508		1.36737	1.5509	0.521836	-0.152293
100	P62707	2,3-bisphosphoglycerate-dependent phosphoglycerate mutase	gpmA	1.33914	3.61589	1.43829	1.41143	2.23573	1.37851	1.37851	1.40599		1.42486	1.39225	0.575887	0.3515
5	P62707	2,3-bisphosphoglycerate-dependent phosphoglycerate mutase	gpmA			0.748461				1.41143			0.748461	1.41143	1	-0.662965
43	P62707	2,3-bisphosphoglycerate-dependent phosphoglycerate mutase	gpmA		0.871844	0.823749	0.757023		1.5656	1.03562	0.933573		0.823749	1.03562	0.143642	-0.360726
86	P62707	2,3-bisphosphoglycerate-dependent phosphoglycerate mutase	gpmA	1.20163	1.1177	0.807355	0.62293	2.18903	1.40054	0.963474	0.948601		0.962525	1.18201	0.220726	-0.438008
39	P62707	2,3-bisphosphoglycerate-dependent phosphoglycerate mutase	gpmA			1.37851	0.650765			1.32193	0.925999		1.01464	1.12396	0.816548	-0.109326
146	P62707	2,3-bisphosphoglycerate-dependent phosphoglycerate mutase	gpmA			0.422233				1.19535			0.422233	1.19535	1	-0.773115
128	P62707	2,3-bisphosphoglycerate-dependent phosphoglycerate mutase	gpmA	0.85599				2.88557					0.85599	2.88557	1	-2.02958
33	P62707	2,3-bisphosphoglycerate-dependent phosphoglycerate mutase	gpmA			0.475085	0.650765			0.970854	0.887525		0.562925	0.929189	0.0637891	-0.366265
18	P62707	2,3-bisphosphoglycerate-dependent phosphoglycerate mutase	gpmA	0.422233	-1.12029	1.79077		2.32769	1.49057	1.29278			0.422233	1.49057	0.210362	-1.33944
62	P68066	Autonomous glycyl radical cofactor	grcA		-1.8365	0.613532			1.46467	1.35614			-0.611485	1.41041	0.240945	-2.02189
63	P0A6W5	Transcription elongation factor GreA	greA		2.86987	1.53107	1.97453		0.83996	1.30451	0.823749		1.97453	0.83996	0.0553515	1.13575
116	P0A6W5	Transcription elongation factor GreA	greA			0.613532	1.54102			0.918386	2.20789		1.07728	1.56314	0.602975	-0.485864
168	P0A6F5	60 kDa chaperonin	groL	1.1177	0.739848	0.85599	0.575312	2.07382	1.29278	1.3505	1.05658	+	0.797919	1.32164	0.0458534	-0.621209
321	P0A6F5	60 kDa chaperonin	groL	1.02857	1.0072	0.505891	0.613532	2.21413	1.36737	1.17632	1.41143	+	0.810364	1.3894	0.0298419	-0.753514
51	P0A6F5	60 kDa chaperonin	groL			0.799087	0.739848			0.641546	0.62293	+	0.769468	0.632238	0.0475649	0.13723
42	P0A6F5	60 kDa chaperonin	groL	0.298658	1.69153	0.650765	0.575312	1.5509	1.96717	1.5656	1.55582	+	0.613038	1.56071	0.0376722	-0.855803
371	P0A6F5	60 kDa chaperonin	groL	1.93734	1.72683			2.31325	1.41684				1.83209	1.86504	0.94945	-0.0329551
122	P0A6F5	60 kDa chaperonin	groL			1.42761				2.1375			1.42761	2.1375	1	-0.709897
7	P0A6F5	60 kDa chaperonin	groL	1.33914	1.33914		0.422233	2.31615	1.21412		0.748461		1.33914	1.21412	0.51914	-0.392741
364	P0A6F5	60 kDa chaperonin	groL	1.29866	1.29278	1.07039	0.516015	2.53605	1.19535	1.05658	1.31034		1.18159	1.25284	0.261692	-0.48012
390	P0A6F5	60 kDa chaperonin	groL	1.29278	1.31615	1.02857	0.545968	2.18269	1.51601	1.68706	1.20163		1.16068	1.60154	0.0692485	-0.600984
425	P0A6F5	60 kDa chaperonin	groL	1.63227	1.46467	0.565597	0.575312	2.47508	1.37851	0.895303	1.07039		1.01999	1.22445	0.417747	-0.395361
272	P0A6F5	60 kDa chaperonin	groL	1.59455		1.07724	1.09761	2.47768		1.72247	1.76977		1.09761	1.76977	0.069021	-0.733504
117	P0A6F5	60 kDa chaperonin	groL	1.61824		0.887525	0.526069	3.13914		0.613532	0.604071		0.887525	0.613532	0.650235	-0.441637
441	P0A6F5	60 kDa chaperonin	groL		0.475085				1.9222				0.475085	1.9222	1	-1.44711
160	P0A6F5	60 kDa chaperonin	groL			0.485427	0.895303			1.23879	1.5008		0.690365	1.36979	0.107826	-0.67943
142	P0A6F5	60 kDa chaperonin	groL	1.38405		0.565597	0.367371	2.66448		1.31034	1.31615		0.565597	1.31615	0.144412	-0.991317
132	P0A6F5	60 kDa chaperonin	groL				0.687061				1.28688		0.687061	1.28688	1	-0.59982
65	P0A6F5	60 kDa chaperonin	groL				-0.234465				1.11103		-0.234465	1.11103	1	-1.3455
55	P0A6F9	10 kDa chaperonin	groS			1.17632	0.536053			1.35614	0.948601		0.856188	1.15237	0.516812	-0.296184
85	P09372	Protein grpE	grpE		3.21723				1.58976				3.21723	1.58976	1	1.62747
82	P09372	Protein grpE	grpE		2.35896	1.96717	1.75702		1.62293	2.11437	1.9222		1.96717	1.9222	0.567669	0.141219
43	P09372	Protein grpE	grpE				1.15056				0.910733		1.15056	0.910733	1	0.239827
53	P0AC59	Glutaredoxin-2	grxB	0.111031	-0.120294	-0.104697	-0.0144996	1.84398	1.53605	0.910733	1.31034	+	-0.0595985	1.4232	0.00041086	-1.43239
71	P0AC59	Glutaredoxin-2	grxB			-0.556393	-0.37707			1.23879	1.25701	+	-0.466731	1.2479	0.00275132	-1.71463
156	P0AC59	Glutaredoxin-2	grxB			-0.761213	-0.943416			1.70929	1.38957	+	-0.852315	1.54943	0.00581796	-2.40174
14	P0AC59	Glutaredoxin-2	grxB	1.79077			1.9855	3.46597			2.27202		1.88814	2.869	0.24634	-0.980863
99	P0AC59	Glutaredoxin-2	grxB	0.495695				2.02503					0.495695	2.02503	1	-1.52933
125	P0AC59	Glutaredoxin-2	grxB	0.695994	1.20789	-0.514573	0.124328	1.9782	1.25096	1.14405	1.1635		0.410161	1.20723	0.0541401	-1.00577
75	P0AC59	Glutaredoxin-2	grxB	0.536053			0.163499	1.90304			1.41684		0.349776	1.65994	0.0505367	-1.31016
107	P0AC59	Glutaredoxin-2	grxB	1.57531		-0.473931	0.321928	3.26604		1.19535	1.83592		0.321928	1.83592	0.130086	-1.62467
40	P0AC62	Glutaredoxin-3	grxC			1.46467				1			1.46467	1	1	0.464668
9	P0AC62	Glutaredoxin-3	grxC	1.52105			1.93734	3.14731			2.74846		1.7292	2.94788	0.051652	-1.21869
46	P0AC62	Glutaredoxin-3	grxC				1.25096				1.33342		1.25096	1.33342	1	-0.0824621
7	P0AC69	Glutaredoxin-4	grxD	1.83592	0.367371	0.925999	0.555816	1.91839	0.555816	0.807355	0.956057		0.740908	0.881706	0.765152	-0.138126
101	P0AC69	Glutaredoxin-4	grxD				0.765535				1.36737		0.765535	1.36737	1	-0.601836
17	P04425	Glutathione synthetase	gshB				0.739848				1.42761		0.739848	1.42761	1	-0.687758
2	P0A9D2	Glutathione S-transferase GstA	gstA			0.985501	0.584963			1.49057	1.80736		0.785231	1.64896	0.0773826	-0.863731
82	P0ACA7	Glutathione S-transferase GstB	gstB	1.35614	0.956057	0.411426		2.29278	1.57046	1.46467			0.956057	1.57046	0.0830902	-0.868095
381	P04079	GMP synthase [glutamine-hydrolyzing]	guaA	1.47508	0.604071	0.536053	0.863939	2.30451	1.08406	1.31034	1.65077		0.734005	1.48055	0.080096	-0.717633
7	P04079	GMP synthase [glutamine-hydrolyzing]	guaA	0.613532				2.52857					0.613532	2.52857	1	-1.91504
417	P04079	GMP synthase [glutamine-hydrolyzing]	guaA			-0.168123	0.555816			1.15704	1.22033		0.193847	1.18869	0.111521	-0.99484
428	P0ADG7	Inosine-5'-monophosphate dehydrogenase	guaB	0.782409	0.739848	1.1635	1.42761	1.93357	0.910733	0.887525	1.47508		0.972954	1.19291	0.396269	-0.273388
203	P0ADG7	Inosine-5'-monophosphate dehydrogenase	guaB	1.58976	0.650765	0.555816	1.37851	2.00719	0.992769	0.594549	1.22033		1.01464	1.10655	0.698868	-0.159997
174	P0ADG7	Inosine-5'-monophosphate dehydrogenase	guaB		0.757023				1.774				0.757023	1.774	1	-1.01697
411	P0ADG7	Inosine-5'-monophosphate dehydrogenase	guaB	1.56072		0.411426	1.14405	2.72465		0.650765	1.33914		1.14405	1.33914	0.486792	-0.532788
156	P0ADG7	Inosine-5'-monophosphate dehydrogenase	guaB			0.411426							0.411426	NeuN	1	NeuN
110	P0ADG7	Inosine-5'-monophosphate dehydrogenase	guaB	0.367371	-0.621488	0.575312	0.748461	1.41143	0.695994	0.910733	1.02148		0.471342	0.966106	0.0723746	-0.742494
12	P60560	GMP reductase	guaC			0.214125	0.189034			1.36737	1.32769	+	0.201579	1.34753	0.000419388	-1.14595
294	P60560	GMP reductase	guaC			1.1375				0.887525			1.1375	0.887525	1	0.249978
291	P17115	Arabinose 5-phosphate isomerase GutQ	gutQ			0.815575				0.555816			0.815575	0.555816	1	0.259759
465	P0AES4	DNA gyrase subunit A	gyrA	0.604071		0.526069	0.485427	1.32769		1.65535	1.9222	+	0.526069	1.65535	0.0033385	-1.09656
282	P0AES4	DNA gyrase subunit A	gyrA			0.85599	0.475085			1.76128	1.43829		0.665537	1.59979	0.0645935	-0.934252
671	P0AES4	DNA gyrase subunit A	gyrA			0.454176				1.01435			0.454176	1.01436	1	-0.560179
473	P0AES4	DNA gyrase subunit A	gyrA		0.815575		-0.0144996		0.85599		0.992769		0.400538	0.924379	0.339117	-0.523841
239	P0AES4	DNA gyrase subunit A	gyrA				-0.104697				1.04264		-0.104697	1.04264	1	-1.14734
516	P0AES4	DNA gyrase subunit A	gyrA				-0.340075				1.81967		-0.340075	1.81967	1	-2.15974
231	P0AES6	DNA gyrase subunit B	gyrB		1.43829				2.12101				1.43829	2.12102	1	-0.682722
339	P0AES6	DNA gyrase subunit B	gyrB		0.985501				1.33342				0.9855	1.33342	1	-0.347923
592	P0AES6	DNA gyrase subunit B	gyrB		0.495695	0.443607			0.871844	1.29866			0.469651	1.08525	0.103395	-0.6156
115	P31658	Molecular chaperone Hsp31 and glyoxalase 3	hchA			-0.0740006	-0.321928			1.37295	1.32193	+	-0.197964	1.34744	0.00664015	-1.5454
112	P31658	Molecular chaperone Hsp31 and glyoxalase 3	hchA	1.73118		0.545968	0.871844	3.04089		1.51601	1.87578		0.871844	1.87578	0.132332	-1.09456
124	P31658	Molecular chaperone Hsp31 and glyoxalase 3	hchA				0.731183				1.02148		0.731183	1.02148	1	-0.290296
105	P0AES9	Chaperone-like protein hdeA	hdeA			0.321928	-0.971431			0.536053	-0.888969		-0.324751	-0.176458	0.891665	-0.148294
96	P0AES9	Chaperone-like protein hdeA	hdeA			0.823749				0.275007			0.823749	0.275007	1	0.548742
88	P0AET2	Protein hdeB	hdeB			0.782409	-0.888969			1.1177	-0.599462		-0.05328	0.259117	0.818688	-0.312397
208	P0AET8	7-alpha-hydroxysteroid dehydrogenase	hdhA				1.5008				0.0840642		1.5008	0.0840642	1	1.41674
217	P0ACB2	Delta-aminolevulinic acid dehydratase	hemB			1.01435	1.1375			0.831877	1.46467		1.07593	1.14827	0.84326	-0.0723433
213	P0ACB2	Delta-aminolevulinic acid dehydratase	hemB				1.46989				1.42761		1.46989	1.42761	1	0.0422797
5	P29680	Uroporphyrinogen decarboxylase	hemE		2.34199				1.89142				2.34199	1.89142	1	0.450567
134	P23893	Glutamate-1-semialdehyde 2,1-aminomutase	hemL		1.65535				1.48026				1.65535	1.48027	1	0.175087
29	P09127	Putative uroporphyrinogen-III C-methyltransferase	hemX			0.941106	0.189034			1.69153	1.21412		0.56507	1.45283	0.184437	-0.887759
315	P0ACB7	Protein hemY	hemY		0.163499	0.378512	0.0143553		1.09085	0.903038	0.669027	+	0.163499	0.903038	0.0121585	-0.702184
178	P0ACB7	Protein hemY	hemY		-0.251539				0.910733				-0.251539	0.910733	1	-1.16227
250	P06987	Histidine biosynthesis bifunctional protein HisB;Histidinol-phosphatase;Imidazoleglycerol-phosphate dehydratase	hisB	0.887525	0.632268			0.739848	0.604071				0.759897	0.67196	0.604867	0.087937
420	P06988	Histidinol dehydrogenase	hisD	0.847997	0.941106			2.57531	1.97085			+	0.894552	2.27308	0.0458491	-1.37853
91	P60664	Imidazole glycerol phosphate synthase subunit HisF	hisF			-0.217591				1.37295			-0.217591	1.37295	1	-1.59054
142	P60757	ATP phosphoribosyltransferase	hisG	0.367371				3.0635					0.367371	3.0635	1	-2.69613
192	P60757	ATP phosphoribosyltransferase	hisG				0.516015				1.46467		0.516015	1.46467	1	-0.948653
13	P60757	ATP phosphoribosyltransferase	hisG		0.400538		1.03562		1.27501		1.30451		0.718081	1.28976	0.213937	-0.571678
191	P60906	Histidine--tRNA ligase	hisS			0.344828	1.02857			1.26903	1.37295		0.686699	1.32099	0.208047	-0.634294
208	P67910	ADP-L-glycero-D-manno-heptose-6-epimerase	hldD		0.137504	0.214125			1.41143	1.08406		+	0.175814	1.24775	0.0237222	-1.07193
267	P67910	ADP-L-glycero-D-manno-heptose-6-epimerase	hldD			0.526069	0.31034			1.91456	1.62293	+	0.418204	1.76875	0.0175624	-1.35054
290	P67910	ADP-L-glycero-D-manno-heptose-6-epimerase	hldD		1.19535				1.37851				1.19535	1.37851	1	-0.183164
135	P67910	ADP-L-glycero-D-manno-heptose-6-epimerase	hldD				1.18269				1.82782		1.18269	1.82782	1	-0.645127
34	P67910	ADP-L-glycero-D-manno-heptose-6-epimerase	hldD				0.584963				1.51601		0.584962	1.51602	1	-0.931053
179	P76658	Bifunctional protein HldE;D-beta-D-heptose 7-phosphate kinase;D-beta-D-heptose 1-phosphate adenosyltransferase	hldE			1.14405	1.32769			0.790772	0.782409	+	1.23587	0.78659	0.0393984	0.449277
207	P76658	Bifunctional protein HldE;D-beta-D-heptose 7-phosphate kinase;D-beta-D-heptose 1-phosphate adenosyltransferase	hldE		0.565597		0		0.970854		1.07724		0.282799	1.02405	0.123417	-0.74125
128	P0ACF8	DNA-binding protein H-NS	hns			2.33056	2.48543			1.70487	1.68257	+	2.40799	1.69372	0.0117848	0.71427
6	P0ACF8	DNA-binding protein H-NS	hns			3.31325	2.79909			0.650765	0.321928	+	3.05617	0.486346	0.0138096	2.56982
120	P0ACF8	DNA-binding protein H-NS	hns			3.52231	2.56072			0.0976109	-0.810966	+	3.04151	-0.356678	0.0358642	3.39819
57	P0ACF8	DNA-binding protein H-NS	hns			2.97269				0.411426			2.97269	0.411426	1	2.56127
136	P0ACF8	DNA-binding protein H-NS	hns				3.12433				0.214125		3.12433	0.214125	1	2.9102
23	P0AFX0	Ribosome hibernation promoting factor	hpf				-0.168123				1.47508		-0.168123	1.47508	1	-1.64321
26	P0AFX0	Ribosome hibernation promoting factor	hpf			-0.395929	0.31034			1.30451	1.57531		-0.0427943	1.43991	0.0593322	-1.48271
1088	P43329	ATP-dependent RNA helicase hrpA	hrpA		1.76128				1.53605				1.76129	1.53605	1	0.225232
309	P0A6Z1	Chaperone protein HscA	hscA				0.432959				1.5008		0.432959	1.5008	1	-1.06784
156	P0A6L9	Co-chaperone protein HscB	hscB				0.495695				1.37295		0.495695	1.37295	1	-0.877257
109	P0A6H5	ATP-dependent protease ATPase subunit HslU	hslU			0.978196				0.985501			0.978196	0.9855	1	-0.00730479
72	P0A6H5	ATP-dependent protease ATPase subunit HslU	hslU	1.07724		0.214125		2.56072		1.96347			0.645684	2.26209	0.0912181	-1.61641
118	P0A6H5	ATP-dependent protease ATPase subunit HslU	hslU				0.226509				1.20789		0.226508	1.20789	1	-0.981384
238	P0A6Z3	Chaperone protein htpG	htpG	0.910733	0.15056	0.790772	0.594549	2.13422	1.31615	1.5008	1.46989	+	0.69266	1.48534	0.00682847	-0.99361
502	P0A6Z3	Chaperone protein htpG	htpG		2.20789				1.04264				2.20789	1.04264	1	1.16525
45	P0A6Z3	Chaperone protein htpG	htpG			0.782409				1.89918			0.782409	1.89918	1	-1.11677
354	P0A6Z3	Chaperone protein htpG	htpG	0.536053				1.62761					0.536053	1.62761	1	-1.09155
362	P0A6Z3	Chaperone protein htpG	htpG	1.02857		0.432959	-0.268817	3.00719		1.63691	1.26303		0.432959	1.63691	0.0727595	-1.57148
247	P0A6Z3	Chaperone protein htpG	htpG	0.545968	1.7137	0.124328	0.111031	1.48543	1.32193	0.933573	1.33342		0.335148	1.32768	0.153728	-0.644832
365	P0A6Z3	Chaperone protein htpG	htpG		0.641546		0.111031		1.01435		0.454176		0.376289	0.734266	0.451386	-0.357977
67	P0ACF0	DNA-binding protein HU-alpha	hupA	4.84599	5.24755	2.81147	2.22959	1.91456	0.584963	0.985501	0.137504	+	3.82873	0.785231	0.0136266	2.87802
86	P0ACF0	DNA-binding protein HU-alpha	hupA	2.93734	2.9279	1.53107	1.45418	1.58976	0.454176	0.739848	0.367371	+	2.22948	0.597012	0.0293784	1.42483
83	P0ACF0	DNA-binding protein HU-alpha	hupA			2.99458	1.65993			0.910733	-1.05889		2.32725	-0.0740805	0.180998	2.40133
18	P0ACF0	DNA-binding protein HU-alpha	hupA	1.94111	2.03562	1.5008	1.05658	1.57531	0.137504	0.910733	0.62293		1.72095	0.766832	0.0710521	0.821909
3	P0ACF0	DNA-binding protein HU-alpha	hupA				0.963474				-0.0740006		0.963474	-0.0740006	1	1.03747
13	P0ACF0	DNA-binding protein HU-alpha	hupA			1	0.863939			1.20789	1.1177		0.931969	1.16279	0.105601	-0.230825
67	P0ACF4	DNA-binding protein HU-beta	hupB	4.2765	5.13586	2.22651		2.68482	1.45943	1.02857			4.2765	1.45943	0.0963204	2.15535
3	P0ACF4	DNA-binding protein HU-beta	hupB			1.40054				0.275007			1.40054	0.275007	1	1.12553
18	P0ACF4	DNA-binding protein HU-beta	hupB	1.97085	1.51096	0.85599	0.432959	1.90304	0.918386	0.704872	0		1.18348	0.811629	0.571847	0.311117
9	P0ACF4	DNA-binding protein HU-beta	hupB			1.22651	0.238787			1.65535	0.201634		0.732648	0.928493	0.844332	-0.195845
12	P08200	Isocitrate dehydrogenase [NADP]	icd	0.903038	0.731183	0.505891	0.526069	2.04264	1.33342	1.55582	1.33342	+	0.628626	1.44462	0.00335057	-0.899782
4	P08200	Isocitrate dehydrogenase [NADP]	icd	1.81557			0.871844	1.54102			0.475085		1.34371	1.00805	0.683692	0.335658
401	P08200	Isocitrate dehydrogenase [NADP]	icd	1.33914	0.799087	0.799087	0.831877	1.40054	0.903038	1.37295	1.02148		0.815482	1.19722	0.24959	-0.232205
265	P08200	Isocitrate dehydrogenase [NADP]	icd			0.250962	0.286881			0.918386	0.62293		0.268921	0.770658	0.0778393	-0.501737
273	P08200	Isocitrate dehydrogenase [NADP]	icd		-0.415038	0.831877	-0.0144996		1.46989	1.15704	0.378512		-0.0144996	1.15704	0.151471	-0.8677
404	P08200	Isocitrate dehydrogenase [NADP]	icd			-0.577767				0.687061			-0.577767	0.687061	1	-1.26483
174;138	P08200	Isocitrate dehydrogenase [NADP]	icd;icd	0.400538	-0.340075	0.687061	0.189034	1.07039	1.02148	1.25701	0.464668	+	0.294786	1.04593	0.0403248	-0.719248
55;19	P08200	Isocitrate dehydrogenase [NADP]	icd;icd	0.739848	0.321928	0.443607	0.137504	1.92979	1.39506	1.26303	0.695994	+	0.382767	1.32905	0.0182564	-0.910249
166;130	P08200	Isocitrate dehydrogenase [NADP]	icd;icd			0.0143553	0.250962			1.47508	1.46989	+	0.132658	1.47249	0.00771009	-1.33983
186;150	P08200	Isocitrate dehydrogenase [NADP]	icd;icd		1.73118	0.823749	1.8953		1.09761	1.66448	2.07382		1.73118	1.66448	0.783342	-0.12856
235;199	P08200	Isocitrate dehydrogenase [NADP]	icd;icd	0.963474		0.344828	0.687061	1.73118		1.15704	1.21412		0.687061	1.21412	0.0515252	-0.702329
58;22	P08200	Isocitrate dehydrogenase [NADP]	icd;icd		0.748461				1.53107				0.748461	1.53107	1	-0.782608
142;106	P08200	Isocitrate dehydrogenase [NADP]	icd;icd	0.333424		-0.358454	0.773996	0.782409		0.411426	1.1635		0.333424	0.782409	0.245893	-0.536123
177;141	P08200	Isocitrate dehydrogenase [NADP]	icd;icd			-0.200913	0.163499			0.748461	0.941106		-0.018707	0.844784	0.0525212	-0.863491
242;206	P08200	Isocitrate dehydrogenase [NADP]	icd;icd				0.641546				0.903038		0.641546	0.903038	1	-0.261492
97	P0A6X7	Integration host factor subunit alpha	ihfA	1.9486	2.14731	1.45418	1.54597	2.20477	1.19535	1.04963	1.31034		1.74728	1.25284	0.319769	0.333992
20	P0A6X7	Integration host factor subunit alpha	ihfA				1.64616				1.22651		1.64616	1.22651	1	0.419654
86	P0A6X7	Integration host factor subunit alpha	ihfA			2.26003				0.389567			2.26003	0.389567	1	1.87046
69	P0A6Y1	Integration host factor subunit beta	ihfB			2.5509	2.04614			1.13093	0.411426		2.29852	0.771179	0.0737439	1.52734
81	P0A6Y1	Integration host factor subunit beta	ihfB	1.28096	1.53107	1.49569	1.67807	2.12763	0.925999	1.65077	1.52105		1.51338	1.58591	0.825754	-0.0599138
3	P0A6Y1	Integration host factor subunit beta	ihfB	0.871844	1.61824	0.669027	0.555816	1.23266	0.985501	0.555816	0.807355		0.770435	0.896428	0.908428	0.0333983
436	P00956	Isoleucine--tRNA ligase	ileS	1.02857	0.918386	0.799087	0.722466	2.09761	1.57531	1.51601	1.37295	+	0.858737	1.54566	0.0041072	-0.773345
116	P00956	Isoleucine--tRNA ligase	ileS		0.669027		1.82375		1.73985		1.75702		1.24639	1.74844	0.476264	-0.502048
439	P00956	Isoleucine--tRNA ligase	ileS				1.31615				1.91456		1.31615	1.91456	1	-0.598419
934	P00956	Isoleucine--tRNA ligase	ileS	1.05658		1.22033	0.505891	2.42761		1.5656	1.62293		1.05658	1.62293	0.0551925	-0.944443
900	P00956	Isoleucine--tRNA ligase	ileS	0.879706				1.21412					0.879706	1.21412	1	-0.334419
428	P00956	Isoleucine--tRNA ligase	ileS			0.321928				1.13093			0.321928	1.13093	1	-0.809003
183	P00956	Isoleucine--tRNA ligase	ileS	0.687061				3.03386					0.687061	3.03386	1	-2.3468
112	P00956	Isoleucine--tRNA ligase	ileS				0.516015				0.933573		0.516015	0.933573	1	-0.417557
293	P08142	Acetolactate synthase isozyme 1 large subunit	ilvB				-1.51457				1.95233		-1.51457	1.95233	1	-3.46691
475	P05793	Ketol-acid reductoisomerase	ilvC	0.201634	0.632268	1.33342	0.505891	1.91456	1.0635	1.87184	1.26903	+	0.56908	1.57044	0.0364576	-0.861432
75	P05793	Ketol-acid reductoisomerase	ilvC	0.641546	0.669027	0.0840642	0.163499	2.07039	1.26903	1.13093	1.32769	+	0.402522	1.29836	0.00669695	-1.05998
348	P05793	Ketol-acid reductoisomerase	ilvC			0.0840642	0.124328			1.47508	1.47508	+	0.104196	1.47508	0.00021559	-1.37089
326	P05793	Ketol-acid reductoisomerase	ilvC		0.495695	-0.340075	0.275007		1.65077	1.07724	1.64155	+	0.275007	1.64155	0.0138791	-1.31298
485	P05793	Ketol-acid reductoisomerase	ilvC	1.03562	1.36737		0.333424	2.04264	1.58496		1.51096		1.03562	1.58496	0.0823727	-0.800717
19	P05793	Ketol-acid reductoisomerase	ilvC	0.344828				2.01436					0.344828	2.01436	1	-1.66953
166	P05793	Ketol-acid reductoisomerase	ilvC	0.713696	0.432959			2.67129	1.46989				0.573328	2.07059	0.135971	-1.49726
336	P05793	Ketol-acid reductoisomerase	ilvC				-0.200913				1.37851		-0.200913	1.37851	1	-1.57942
69	P05793	Ketol-acid reductoisomerase	ilvC			-0.0144996				1.1177			-0.0144996	1.1177	1	-1.13219
320	P05791	Dihydroxy-acid dehydratase	ilvD	0.765535				2.58737					0.765535	2.58737	1	-1.82183
313	P05791	Dihydroxy-acid dehydratase	ilvD						2.07382				NeuN	2.07382	1	NeuN
47	P0AB80	Branched-chain-amino-acid aminotransferase	ilvE		1.24489				1.38957				1.24489	1.38957	1	-0.14468
62	P00894	Acetolactate synthase isozyme 3 small subunit	ilvH		0.847997		0.613532		0.799087		0.903038		0.730764	0.851063	0.447227	-0.120299
143	P00894	Acetolactate synthase isozyme 3 small subunit	ilvH				0.263035				1.33914		0.263034	1.33914	1	-1.0761
364	P00893	Acetolactate synthase isozyme 3 large subunit	ilvI	1.04963	1.81557			1.73985	1.42761				1.4326	1.58373	0.749831	-0.151124
64	P69222	Translation initiation factor IF-1	infA				2.82375				0.765535		2.82375	0.765535	1	2.05821
849	P0A705	Translation initiation factor IF-2	infB			3.82985				2.02503			3.82985	2.02503	1	1.80482
576	P0A705	Translation initiation factor IF-2	infB				1.04264				1.69599		1.04264	1.69599	1	-0.65335
502	P0A705	Translation initiation factor IF-2	infB			1.1635	-0.810966			1.15704	1.09761		0.176266	1.12733	0.437187	-0.951061
77	P0A707	Translation initiation factor IF-3;Translation initiation factor IF-3, N-terminally processed;Translation initiation factor IF-3S	infC				4.36947				-0.454032		4.36947	-0.454032	1	4.8235
15	P0AAN9	Anti-adapter protein iraP	iraP	0.0840642		0.739848		1.05658		0.831877			0.411956	0.94423	0.264402	-0.532274
105	P0A6B7	Cysteine desulfurase	iscS	-1.47393	-1.68966	0.238787	0.321928	1.43296	0.871844	0.963474	1.3505	+	-0.617572	1.15699	0.0176933	-1.80541
92	P0A6B7	Cysteine desulfurase	iscS	-0.810966	-0.643856		-0.200913	2.09761	1.44361		1.41684	+	-0.643856	1.44361	0.00155555	-2.2046
101	P0A6B7	Cysteine desulfurase	iscS		-2.05889	1.11103	0.903038		1.66448	2.40054	2.22342		0.903038	2.22342	0.114097	-2.11109
2	P0A6B7	Cysteine desulfurase	iscS				0.565597				0.659925		0.565597	0.659925	1	-0.0943274
260	P0A6B7	Cysteine desulfurase	iscS			-0.454032				0.887525			-0.454032	0.887525	1	-1.34156
45	P22939	Farnesyl diphosphate synthase	ispA				0.411426						0.411426	NeuN	1	NeuN
654	P13029	Catalase-peroxidase	katG	3.45286	0.400538			2.45418	0.0840642				1.9267	1.26912	0.766036	0.657578
515	P13029	Catalase-peroxidase	katG		1.67356	1.07039	0.903038		0.263035	1.36737	1.36177		1.07039	1.36177	0.642487	0.21827
388	P13029	Catalase-peroxidase	katG	0.757023	0.722466	0.485427		2.08406	1.18903	1.0635			0.722466	1.18903	0.0761616	-0.790562
660	P13029	Catalase-peroxidase	katG	1.01435	0.659925	0.604071	0.536053	2.46728	1.18269	0.704872	1.17632		0.631998	1.17951	0.134809	-0.679191
429	P13029	Catalase-peroxidase	katG			0.526069	0.748461			1.43829	1.89142		0.637265	1.66486	0.0553594	-1.02759
23	P0AB77	2-amino-3-ketobutyrate coenzyme A ligase	kbl		-0.0892673	0.0143553			1.0072	1		+	-0.037456	1.0036	0.00247956	-1.04105
162	P37647	2-dehydro-3-deoxygluconokinase	kdgK		1.74846				1.35614				1.74846	1.35614	1	0.392317
170	P76268	Transcriptional regulator kdgR	kdgR		0.871844				-1.152				0.871844	-1.152	1	2.02385
162	P0A715	2-dehydro-3-deoxyphosphooctonate aldolase	kdsA		-0.577767	-0.0588937	0.0143553		1.40599	0.632268	0.847997	+	-0.0588937	0.847997	0.0168851	-1.16952
265	P0A715	2-dehydro-3-deoxyphosphooctonate aldolase	kdsA				0.895303				1.37851		0.895303	1.37851	1	-0.483209
60	P0A715	2-dehydro-3-deoxyphosphooctonate aldolase	kdsA	0.831877	0.565597	-0.251539	0.124328	1.49057	0.475085	-0.0740006	0.214125		0.344963	0.344605	0.633546	-0.208879
230	P0AEX3	Alpha-ketoglutarate permease	kgtP			2.31034				0.286881			2.31034	0.286881	1	2.02346
248	P52643	D-lactate dehydrogenase	ldhA			1.1177				1.42761			1.1177	1.42761	1	-0.309911
283	P60785	Elongation factor 4	lepA		1.27501				1.4489				1.27501	1.4489	1	-0.173894
146	P00803	Signal peptidase I	lepB				0.400538				1.51601		0.400538	1.51602	1	-1.11548
507	P09151	2-isopropylmalate synthase	leuA	3.90111			2.20789	-0.321928			0.31034		3.0545	-0.00579397	0.077235	3.06029
127	P09151	2-isopropylmalate synthase	leuA				0.31034				1.74416		0.31034	1.74416	1	-1.43382
89	P09151	2-isopropylmalate synthase	leuA				-0.810966				1.44361		-0.810966	1.44361	1	-2.25457
160	P30125	3-isopropylmalate dehydrogenase	leuB				0.333424				1.7137		0.333424	1.7137	1	-1.38027
321	P0A6A6	3-isopropylmalate dehydratase large subunit	leuC			0.0285691				1.41143			0.0285691	1.41143	1	-1.38286
363	P0A6A6	3-isopropylmalate dehydratase large subunit	leuC				-2				1.29866		-2	1.29866	1	-3.29866
4	P30126	3-isopropylmalate dehydratase small subunit	leuD	-2.64386	-2.73697	-0.713119	-0.514573	2.38128	1.49569	1.81967	1.58496	+	-1.67849	1.70232	0.00153777	-3.47253
598	P07813	Leucine--tRNA ligase	leuS				1.22033				1.74846		1.22033	1.74846	1	-0.528131
21	P07813	Leucine--tRNA ligase	leuS	0.748461	0.773996			2.63691	1.68257				0.761229	2.15974	0.0994275	-1.39852
145	P07813	Leucine--tRNA ligase	leuS	1.14405			0.432959	2.72901			1.18903		0.788503	1.95902	0.301565	-1.17052
738	P07813	Leucine--tRNA ligase	leuS				-1.152				-0.286304		-1.152	-0.286304	1	-0.865699
66	P0AD96	Leu/Ile/Val-binding protein	livJ			1.32769	-0.0144996			0.263035	-1.05889		0.656594	-0.39793	0.379316	1.05452
87	P0AD96	Leu/Ile/Val-binding protein	livJ			0.536053	0			0.526069	-0.68966		0.268026	-0.0817955	0.651058	0.349822
170	P0AD96	Leu/Ile/Val-binding protein	livJ				0.238787				-0.810966		0.238787	-0.810966	1	1.04975
158	P0AD96	Leu/Ile/Val-binding protein	livJ			0.903038	-0.888969			0.0285691	-1.64386		0.00703481	-0.807644	0.574617	0.814678
79	P0AD96	Leu/Ile/Val-binding protein	livJ			0.15056	-0.136062			0.454176	0.189034		0.00724909	0.321605	0.248644	-0.314356
282	P0AD96	Leu/Ile/Val-binding protein	livJ				-0.152003				0.0840642		-0.152003	0.0840642	1	-0.236067
71	P0AD96	Leu/Ile/Val-binding protein	livJ				-0.473931				-0.434403		-0.473931	-0.434403	1	-0.0395283
48	P0A9M0	Lon protease	lon	0.970854		0.978196		2.12101		1.75275		+	0.974525	1.93688	0.0347274	-0.962357
720	P0A9M0	Lon protease	lon			1.08406	0.641546			1.65993	1.36737		0.862805	1.51365	0.133596	-0.650843
409	P0A9M0	Lon protease	lon		0.790772	0.632268	1.20163		0.678072	0.739848	1.04963		0.790772	0.739848	0.810887	0.0523744
550	P0A9M0	Lon protease	lon	0.790772	0.111031	0.298658	0.650765	1.5656	0.62293	0.454176	1.02857		0.474711	0.82575	0.170931	-0.455012
741	P0A9M0	Lon protease	lon				-0.152003				1.81147		-0.152003	1.81147	1	-1.96347
651	P0A9M0	Lon protease	lon		0.613532	-0.251539			2.12763	1.39506			0.180996	1.76135	0.108158	-1.58035
80	P0A9P0	Dihydrolipoyl dehydrogenase	lpdA	1.24489	0.815575	0.887525	0.978196	1.66903	1.1177	1.28688	1.37295	+	0.93286	1.32992	0.0431674	-0.380093
85	P0A9P0	Dihydrolipoyl dehydrogenase	lpdA	0.731183	1.09761	0.475085	0.757023	1.28096	1.29278	0.903038	1.1375	+	0.744103	1.20923	0.0478797	-0.388344
278	P0A9P0	Dihydrolipoyl dehydrogenase	lpdA			0.948601	1.25096			1.23879	1.36177		1.09978	1.30028	0.344209	-0.200496
92	P0A9P0	Dihydrolipoyl dehydrogenase	lpdA	1.02857		0.941106	0.871844	1.42761		1.14405	0.941106		0.941106	1.14405	0.205589	-0.223747
255	P0A9P0	Dihydrolipoyl dehydrogenase	lpdA	0.948601		0.378512	0.83996	0.298658		0.985501	1.02857		0.83996	0.9855	0.876852	-0.048552
111	P0A9P0	Dihydrolipoyl dehydrogenase	lpdA	1.07724	1.12433			1.61824	1.0635				1.10079	1.34087	0.479323	-0.240085
106	P0A9P0	Dihydrolipoyl dehydrogenase	lpdA		1.17632	0.356144	0.713696		1.21412	0.910733	1.17632		0.713696	1.17632	0.241308	-0.351673
403	P0A9P0	Dihydrolipoyl dehydrogenase	lpdA	1.05658	0.604071	0.757023	1.68706	1.66448	0.757023	1.09761	1.82782		0.906803	1.38105	0.403009	-0.310549
220	P0A9P0	Dihydrolipoyl dehydrogenase	lpdA	0.799087		0.604071	0.992769	0.823749		0.83996	1.25096		0.799087	0.83996	0.389335	-0.172915
365	P0A9P0	Dihydrolipoyl dehydrogenase	lpdA				0.485427				0.773996		0.485427	0.773996	1	-0.28857
172	P0A9P0	Dihydrolipoyl dehydrogenase	lpdA			0.286881	0.831877			0.678072	0.970854		0.559379	0.824463	0.48176	-0.265084
284	P0A9P0	Dihydrolipoyl dehydrogenase	lpdA			-0.168123	0.298658			0.757023	1.29278		0.0652678	1.0249	0.114088	-0.959635
299	P0A9P0	Dihydrolipoyl dehydrogenase	lpdA			0.214125				0.731183			0.214125	0.731183	1	-0.517058
220	P0A722	Acyl-[acyl-carrier-protein]--UDP-N-acetylglucosamine O-acyltransferase	lpxA	1.0072	1.03562	0.137504	0.757023	2.11103	1.0635	0.641546	1.34483		0.882109	1.20417	0.186872	-0.555891
10	P0ACJ0	Leucine-responsive regulatory protein	lrp			2.3978				1.90689			2.3978	1.90689	1	0.490912
25	P0ACJ0	Leucine-responsive regulatory protein	lrp	-0.37707			0.650765	0.722466			1.22651		0.136847	0.974487	0.280908	-0.83764
36	P0ACJ0	Leucine-responsive regulatory protein	lrp			0.516015				0.0976109			0.516015	0.0976109	1	0.418404
11	P76143	Uncharacterized aldolase lsrF	lsrF		0.201634	0.879706	0.575312		0.0703893	0.333424	0.575312		0.575312	0.333424	0.407661	0.225842
178	P76143	Uncharacterized aldolase lsrF	lsrF			0.485427				0.124328			0.485427	0.124328	1	0.361099
142	P75823	Low specificity L-threonine aldolase	ltaE		0.731183				1.95977				0.731183	1.95977	1	-1.22859
165	P45578	S-ribosylhomocysteine lyase	luxS			1.774	2.10769			1.22033	1.18903	+	1.94084	1.20468	0.0481102	0.73616
45	P45578	S-ribosylhomocysteine lyase	luxS	0.887525			0.31034	2.18587			1.29866		0.598933	1.74226	0.16332	-1.14333
280	P08660	Lysine-sensitive aspartokinase 3	lysC		-0.136062				1.31034				-0.136062	1.31034	1	-1.4464
63	P08660	Lysine-sensitive aspartokinase 3	lysC			-1				0.978196			-1	0.978196	1	-1.9782
156	P0A8N3	Lysine--tRNA ligase	lysS		1.68706				2				1.68706	2	1	-0.312939
115	P0A8N3	Lysine--tRNA ligase	lysS				0.594549				1.13093		0.594549	1.13093	1	-0.536382
114	P0A8N3	Lysine--tRNA ligase	lysS			0.298658				1.43296			0.298658	1.43296	1	-1.1343
517	P26616	NAD-dependent malic enzyme	maeA	2.16027				3.63575					2.16027	3.63575	1	-1.47548
485	P76558	NADP-dependent malic enzyme	maeB	1.57046	1.9222	1.58014		1.51096	0.910733	1.90304			1.58015	1.51096	0.467421	0.249358
59	P76558	NADP-dependent malic enzyme	maeB	1.42761		0.31034	1.95977	1.58976		0.879706	1.88752		1.42761	1.58976	0.719742	-0.219759
432	P76558	NADP-dependent malic enzyme	maeB			1.18903	1.53107			1.40599	2.07382		1.36005	1.73991	0.417864	-0.379855
275	P76558	NADP-dependent malic enzyme	maeB	-0.577767	1.28688	1.99277	1.70487	0.0703893	1.24489	1.51096	1.87971		1.49588	1.37792	0.918161	-0.0747973
183	P76558	NADP-dependent malic enzyme	maeB			0.903038				1.36737			0.903038	1.36737	1	-0.464333
344	P76558	NADP-dependent malic enzyme	maeB				1.28096				1.0635		1.28096	1.0635	1	0.217453
52	P0AEX9	Maltose-binding periplasmic protein	malE				0.62293				-0.358454		0.62293	-0.358454	1	0.981384
696	P00490	Maltodextrin phosphorylase	malP		-1.35845				0.739848				-1.35845	0.739848	1	-2.0983
261	P23256	Protein MalY;Cystathionine beta-lyase MalY;Maltose regulon modulator	malY				0.475085				2.04963		0.475085	2.04963	1	-1.57455
280	P00946	Mannose-6-phosphate isomerase	manA			-0.0144996	1.51601			-0.915936	1.49569		0.750758	0.28988	0.777528	0.460878
234	P69797	PTS system mannose-specific EIIAB component;Mannose-specific phosphotransferase enzyme IIA component;Mannose-specific phosphotransferase enzyme IIB component	manX	0.536053	0.250962	0.613532	0.111031	1.92979	1.03562	0.650765	1.31034	+	0.393507	1.17298	0.0272012	-0.853736
55	P69797	PTS system mannose-specific EIIAB component;Mannose-specific phosphotransferase enzyme IIA component;Mannose-specific phosphotransferase enzyme IIB component	manX		0.367371		-0.0892673		1.43829		1.23266	+	0.139052	1.33548	0.04112	-1.19642
132	P69797	PTS system mannose-specific EIIAB component;Mannose-specific phosphotransferase enzyme IIA component;Mannose-specific phosphotransferase enzyme IIB component	manX				3.83289				0.286881		3.83289	0.286881	1	3.54601
225	P69797	PTS system mannose-specific EIIAB component;Mannose-specific phosphotransferase enzyme IIA component;Mannose-specific phosphotransferase enzyme IIB component	manX				0.799087				1.87184		0.799087	1.87184	1	-1.07276
184	P69797	PTS system mannose-specific EIIAB component;Mannose-specific phosphotransferase enzyme IIA component;Mannose-specific phosphotransferase enzyme IIB component	manX		1.26903		0.695994		1.14405		1.17632		0.982514	1.16018	0.598963	-0.177671
311	P69797	PTS system mannose-specific EIIAB component;Mannose-specific phosphotransferase enzyme IIA component;Mannose-specific phosphotransferase enzyme IIB component	manX			1.04264	0.137504			1.10434	0.378512		0.590074	0.741424	0.818577	-0.15135
292	P69797	PTS system mannose-specific EIIAB component;Mannose-specific phosphotransferase enzyme IIA component;Mannose-specific phosphotransferase enzyme IIB component	manX		0.659925	0.871844			0.985501	1.46467			0.765884	1.22508	0.221718	-0.4592
13	P0AE18	Methionine aminopeptidase	map		0.464668				1.33342				0.464668	1.33342	1	-0.868755
117	P0AE18	Methionine aminopeptidase	map				0.286881				0.356144		0.286881	0.356144	1	-0.0692626
99	P61889	Malate dehydrogenase	mdh			0.31034	0.632268			1.42223	1.5656	+	0.471304	1.49392	0.0284299	-1.02261
301	P61889	Malate dehydrogenase	mdh	0.604071		-0.120294	0.344828	1.72247		0.948601	1.33914	+	0.344828	1.33914	0.0261912	-1.06053
107	P61889	Malate dehydrogenase	mdh	0.632268	0.555816	0.0565835	0.238787	1.79077	1.12433	1.27501	1.20163	+	0.397301	1.23832	0.00291781	-0.977072
272	P61889	Malate dehydrogenase	mdh			0.31034	0.321928			0.948601	1.15056	+	0.316134	1.04958	0.0184918	-0.733446
54	P61889	Malate dehydrogenase	mdh			0.367371	0.226509			1.36737	1.18903	+	0.29694	1.2782	0.0131456	-0.981263
279	P61889	Malate dehydrogenase	mdh			-0.168123	-0.120294			1.55582	1.26903	+	-0.144208	1.41242	0.00860899	-1.55663
300	P61889	Malate dehydrogenase	mdh			0.263035				1.34483			0.263034	1.34483	1	-1.08179
56	P61889	Malate dehydrogenase	mdh				-0.556393				0.344828		-0.556393	0.344828	1	-0.901222
140;34	P61889	Malate dehydrogenase;Malate dehydrogenase	mdh;mdh	0.604071	0.713696	-0.0291463	0.0285691	1.67807	1.23266	1.28688	1.05658	+	0.31632	1.25977	0.00547336	-0.984252
133;27	P61889	Malate dehydrogenase;Malate dehydrogenase	mdh;mdh				0.250962				0.895303		0.250962	0.895303	1	-0.644341
89	P0ABU0	1,4-Dihydroxy-2-naphthoyl-CoA synthase	menB	1.15704	0.799087	0.536053		1.42223	1.1375	0.722466			0.799087	1.1375	0.386859	-0.26334
264	P00935	Cystathionine gamma-synthase	metB			0.443607				0.250962			0.443607	0.250962	1	0.192645
42	P06721	Cystathionine beta-lyase metC	metC	0.963474	0.443607		0.659925	1.30451	0.731183		0.765535		0.659925	0.765535	0.364003	-0.244741
4	P06721	Cystathionine beta-lyase metC	metC		1.58976				1.61824				1.58976	1.61824	1	-0.028475
394	P25665	5-methyltetrahydropteroyltriglutamate--homocysteine methyltransferase	metE	-1	-0.836501	0.250962	0.15056	2.29866	1.1177	1.53605	1.63691	+	-0.342971	1.58648	0.00263316	-2.00608
729	P25665	5-methyltetrahydropteroyltriglutamate--homocysteine methyltransferase	metE			-1.02915	-0.915936			0.0143553	0.0703893	+	-0.972541	0.0423723	0.00385038	-1.01491
309	P25665	5-methyltetrahydropteroyltriglutamate--homocysteine methyltransferase	metE	-1.12029	-1.51457	-1.05889	-1.25154	2.41684	1.39506	1.46989	1.43829	+	-1.18592	1.45409	3.4223e-05	-2.91635
314	P25665	5-methyltetrahydropteroyltriglutamate--homocysteine methyltransferase	metE	-1.73697		-1.55639		1.67356		1.28096		+	-1.64668	1.47726	0.00474977	-3.12394
278	P25665	5-methyltetrahydropteroyltriglutamate--homocysteine methyltransferase	metE			-1.47393	-1.25154			1.42223	1.51096	+	-1.36273	1.4666	0.00178566	-2.82933
448	P25665	5-methyltetrahydropteroyltriglutamate--homocysteine methyltransferase	metE	1.97085	1.58014			1.30451	0.731183				1.7755	1.01785	0.160604	0.757652
546	P25665	5-methyltetrahydropteroyltriglutamate--homocysteine methyltransferase	metE			-0.761213	-1.94342			0.713696	0.286881		-1.35231	0.500288	0.0983833	-1.8526
132	P25665	5-methyltetrahydropteroyltriglutamate--homocysteine methyltransferase	metE			-0.971431				1.28096			-0.971431	1.28096	1	-2.25239
403	P00959	Methionine--tRNA ligase	metG	0.422233		0.298658	0.641546	2.10434		1	1.62293	+	0.422233	1.62293	0.028625	-1.12161
466	P00959	Methionine--tRNA ligase	metG			1.4489				0.604071			1.4489	0.604071	1	0.84483
529	P00959	Methionine--tRNA ligase	metG				0.748461				1.4489		0.748461	1.4489	1	-0.70044
597	P00959	Methionine--tRNA ligase	metG			0.0565835	0.992769			1.52105	2.25701		0.524676	1.88903	0.149022	-1.36435
335	P00562	Bifunctional aspartokinase/homoserine dehydrogenase 2;Aspartokinase;Homoserine dehydrogenase	metL	0.0976109	0		0.526069	1.84398	1.60881		1.96347	+	0.0976109	1.84398	0.00114536	-1.59753
342	P00562	Bifunctional aspartokinase/homoserine dehydrogenase 2;Aspartokinase;Homoserine dehydrogenase	metL		-0.136062	-0.200913			1.26303	1.05658		+	-0.168487	1.15981	0.00656986	-1.3283
187	P0AEE5	D-galactose-binding periplasmic protein	mglB				0.263035				-0.888969		0.263034	-0.888969	1	1.152
312	P0AEE5	D-galactose-binding periplasmic protein	mglB				0.0840642				-1.51457		0.0840642	-1.51457	1	1.59864
94	P0AEZ3	Septum site-determining protein MinD	minD			-0.761213	0.137504			0.367371	1.32193		-0.311855	0.84465	0.219742	-1.1565
78	P0AEZ3	Septum site-determining protein MinD	minD		0.933573				1.43296				0.933573	1.43296	1	-0.499387
149	P25745	tRNA-specific 2-thiouridylase MnmA	mnmA				0.545968				1.13093		0.545968	1.13093	1	-0.584962
141	P0AEZ9	Molybdenum cofactor biosynthesis protein B	moaB			0.0143553				0.887525			0.0143553	0.887525	1	-0.87317
119	P30749	Molybdopterin synthase catalytic subunit	moaE				1.24489				2.37851		1.24489	2.37851	1	-1.13362
282	P12281	Molybdopterin molybdenumtransferase	moeA	1.1177	0.545968		3.53605	2.45943	1.42761		2.74846		1.1177	2.45943	0.657289	-0.478594
97	P0ACR9	Transcriptional repressor mprA	mprA				0.0285691				1.33342		0.0285691	1.33342	1	-1.30485
105	P0A742	Large-conductance mechanosensitive channel	mscL				0.0565835				1.16993		0.0565835	1.16992	1	-1.11334
5	P0A742	Large-conductance mechanosensitive channel	mscL			-0.473931				0.62293			-0.473931	0.62293	1	-1.09686
82	P0A746	Peptide methionine sulfoxide reductase MsrB	msrB	0.454176	0.454176		2.1375	1.76128	1.16993		2.9782		0.454176	1.76129	0.284706	-0.954517
157	P76270	Free methionine-R-sulfoxide reductase	msrC			0.411426	0.575312			1.38405	1.30451	+	0.493369	1.34428	0.0112649	-0.850911
309	P09424	Mannitol-1-phosphate 5-dehydrogenase	mtlD				1.47508				1.33342		1.47508	1.33342	1	0.141661
287	P09424	Mannitol-1-phosphate 5-dehydrogenase	mtlD	1.31615	-0.0588937	0.516015	1.1375	2.58256	1.20163	0.956057	1.80323		0.826759	1.50243	0.106732	-0.908176
269	P09424	Mannitol-1-phosphate 5-dehydrogenase	mtlD				0.613532				2.35332		0.613532	2.35332	1	-1.73979
52	P0A9H1	G/U mismatch-specific DNA glycosylase	mug	0.918386	-1.21759			2.07724	-2.39593				-0.149603	-0.159343	0.997221	0.00974029
1314	P22523	Chromosome partition protein MukB	mukB				-0.286304				2.85997		-0.286304	2.85997	1	-3.14627
154	P22524	Chromosome partition protein MukE	mukE				0.400538				1.22651		0.400538	1.22651	1	-0.825971
265	P0A749	UDP-N-acetylglucosamine 1-carboxyvinyltransferase	murA			-1.64386	0.790772			1.59455	3.75702		-0.426542	2.67579	0.197007	-3.10233
217	P08373	UDP-N-acetylenolpyruvoylglucosamine reductase	murB		1.03562				1.5008				1.03562	1.5008	1	-0.465178
252	P14900	UDP-N-acetylmuramoylalanine--D-glutamate ligase	murD	1.38957	1.41143			3.16027	2.04264				1.4005	2.60146	0.164688	-1.20096
255	P14900	UDP-N-acetylmuramoylalanine--D-glutamate ligase	murD	1.49057	1.42223			3.17632	2.00719				1.4564	2.59176	0.192075	-1.13536
179	P11458	Quinolinate synthase A	nadA				0.0143553				2.36457		0.0143553	2.36457	1	-2.35022
257	P18843	NH(3)-dependent NAD(+) synthetase	nadE	0.748461		0.604071		3.55459		3.15218		+	0.676266	3.35339	0.00631539	-2.67712
207	P18843	NH(3)-dependent NAD(+) synthetase	nadE				0.389567				1.52105		0.389567	1.52105	1	-1.13148
47	P27278	Trifunctional NAD biosynthesis/regulator protein NadR;Transcriptional regulator NadR;Nicotinamide mononucleotide adenylyltransferase;Ribosylnicotinamide kinase	nadR		1.53107				1.7137				1.53107	1.7137	1	-0.182626
347	P0AF18	N-acetylglucosamine-6-phosphate deacetylase	nagA		1.45418				1.8953				1.45418	1.8953	1	-0.441127
170	P0AF24	Ribonucleotide monophosphatase NagD	nagD		-0.104697	0.757023	0.887525		1.28688	1.22651	1.18269		0.757023	1.22651	0.0831024	-0.718744
647	P09323	PTS system N-acetylglucosamine-specific EIICBA component;N-acetylglucosamine permease IIC component;N-acetylglucosamine-specific phosphotransferase enzyme IIB component;N-acetylglucosamine-specific phosphotransferase enzyme IIA component	nagE		1.31615				1.90689				1.31615	1.90689	1	-0.590745
33	P0A763	Nucleoside diphosphate kinase	ndk	0.933573		0.454176	0.526069	2.28096		1.61824	1.44361	+	0.526069	1.61824	0.0180265	-1.14299
20;20	P38489	Oxygen-insensitive NAD(P)H nitroreductase	nfnB;NTR			0.201634	-0.268817			1.5008	1.22033	+	-0.0335915	1.36057	0.0364865	-1.39416
505	P31806	Bifunctional NAD(P)H-hydrate repair enzyme Nnr;ADP-dependent (S)-NAD(P)H-hydrate dehydratase;NAD(P)H-hydrate epimerase	nnr			0.137504				1.04264			0.137504	1.04264	1	-0.905141
384	P00452	Ribonucleoside-diphosphate reductase 1 subunit alpha	nrdA	-0.251539	-0.415038	0.948601	0.847997	1.49057	1.60407	1.75275	1.86394	+	0.298229	1.67841	0.00894362	-1.39533
381	P00452	Ribonucleoside-diphosphate reductase 1 subunit alpha	nrdA			0.389567	0.201634			1.73985	1.63691	+	0.2956	1.68838	0.00586525	-1.39278
154	P00452	Ribonucleoside-diphosphate reductase 1 subunit alpha	nrdA		-0.234465	-0.152003			1.32193	1.1375		+	-0.193234	1.22972	0.00500133	-1.42295
21	P00452	Ribonucleoside-diphosphate reductase 1 subunit alpha	nrdA		0.286881	0.62293	1.28096		0.613532	0.782409	1.53605		0.62293	0.782409	0.576579	-0.247075
648	P00452	Ribonucleoside-diphosphate reductase 1 subunit alpha	nrdA				0.432959				1.51601		0.432959	1.51602	1	-1.08306
3	P0AEI6	Phosphatase nudJ	nudJ		0.941106				0.641546				0.941106	0.641546	1	0.29956
9	P37128	GDP-mannose pyrophosphatase nudK	nudK	0.545968	0.464668			1.60881	1.07724				0.505318	1.34303	0.0894161	-0.837708
286	P31979	NADH-quinone oxidoreductase subunit F	nuoF			0.659925	0.124328			1.71809	1.38405		0.392126	1.55107	0.0668154	-1.15894
809	P33602	NADH-quinone oxidoreductase subunit G	nuoG		0.286881				0.773996				0.286881	0.773996	1	-0.487115
76	P0AFD4	NADH-quinone oxidoreductase subunit H	nuoH				-0.0740006				1.87971		-0.0740006	1.87971	1	-1.95371
171	P0AFD6	NADH-quinone oxidoreductase subunit I	nuoI	-0.340075		1.12433		1.86394		2.11437			0.392126	1.98915	0.164546	-1.59703
243	P0AFF6	Transcription elongation protein nusA	nusA	2.11769				3.20633					2.1177	3.20633	1	-1.08864
67	P0A780	N utilization substance protein B	nusB				1.12433				1.70044		1.12433	1.70044	1	-0.576112
121	P0AFG0	Transcription antitermination protein NusG	nusG	0.659925	0.863939	1.45943		2.09424	1.57531	1.70487		+	0.863939	1.70487	0.0495082	-0.797042
106	P0AFG0	Transcription antitermination protein NusG	nusG			0.454176	1.33914			0.823749	1.54597		0.896657	1.18486	0.663934	-0.288202
110	P42641	GTPase ObgE/CgtA	obgE			1.81147				1.1177			1.81147	1.1177	1	0.693776
294	P0A910	Outer membrane protein A	ompA			-0.321928	-1.51457			-1.12029	-1.18443		-0.918251	-1.15236	0.732872	0.234109
315	P0A910	Outer membrane protein A	ompA			-2.47393				-0.251539			-2.47393	-0.251539	1	-2.22239
184	P0AA16	Transcriptional regulatory protein OmpR	ompR	1.04264		1.62761	1.9782	1.10434		0.687061	1.26303		1.62761	1.10434	0.174724	0.531338
138	P0A784	Oligoribonuclease	orn			0.250962	0.594549			1.04963	1.28096		0.422755	1.16529	0.0697498	-0.742538
16	P0C0L2	Peroxiredoxin osmC	osmC		1.45943		1.04264		2.40599		2.52607	+	1.25104	2.46603	0.0304143	-1.21499
97	P0C0L2	Peroxiredoxin osmC	osmC			0.321928	0.910733			1.79909	2.41413		0.61633	2.10661	0.0728068	-1.49028
120	P0C0L2	Peroxiredoxin osmC	osmC				0.526069				1.67807		0.526069	1.67807	1	-1.152
101	P0C0L2	Peroxiredoxin osmC	osmC				0.31034				1.28688		0.31034	1.28688	1	-0.976541
231	P31677	Alpha,alpha-trehalose-phosphate synthase [UDP-forming]	otsA				0.526069				1.72683		0.526069	1.72683	1	-1.20076
249	P31677	Alpha,alpha-trehalose-phosphate synthase [UDP-forming]	otsA		3.47249		0.0426443		2.26903		-0.217591		1.75757	1.02572	0.762672	0.731845
11	P31057	3-methyl-2-oxobutanoate hydroxymethyltransferase	panB	0.823749		2.44626	2.03914	1.41143		2.19219	1.82375		2.03914	1.82375	0.945023	-0.0394086
13	P31057	3-methyl-2-oxobutanoate hydroxymethyltransferase	panB	1.26903	3.26003			2.43296	3.42358				2.26453	2.92827	0.611125	-0.663739
81	P31663	Pantothenate synthetase	panC	0.956057	0.887525	0.807355	0.773996	2.04963	1.51096	1.5656	1.25701	+	0.84744	1.53828	0.00489128	-0.739567
181	P31663	Pantothenate synthetase	panC	1.16993	1.1375			2.37016	1.45943				1.15371	1.9148	0.236811	-0.761084
86	P31663	Pantothenate synthetase	panC		0.847997				1.5008				0.847997	1.5008	1	-0.652805
206	P31663	Pantothenate synthetase	panC				0.632268				1.52105		0.632268	1.52105	1	-0.888783
278	P31663	Pantothenate synthetase	panC			0.137504				1.19535			0.137504	1.19535	1	-1.05784
291	P22259	Phosphoenolpyruvate carboxykinase [ATP]	pckA	0.575312	0.584963	0.505891	0.687061	1.59455	0.823749	1.35614	1.57046	+	0.580137	1.4633	0.006432	-0.74792
87	P22259	Phosphoenolpyruvate carboxykinase [ATP]	pckA			0.422233	0.516015			1.55582	1.60407	+	0.469124	1.57994	0.00224613	-1.11082
346	P22259	Phosphoenolpyruvate carboxykinase [ATP]	pckA			0.298658	0.189034			1.80323	1.848	+	0.243846	1.82561	0.00139814	-1.58177
294	P22259	Phosphoenolpyruvate carboxykinase [ATP]	pckA	0.765535		-0.0144996	0.275007	2.45943		1.30451	1.67807	+	0.275007	1.67807	0.022848	-1.47199
262	P22259	Phosphoenolpyruvate carboxykinase [ATP]	pckA	0.443607	0.604071	-0.268817	-0.251539	1.70929	0.941106	1.43829	1.59932	+	0.0960339	1.51881	0.00397353	-1.29017
448	P22259	Phosphoenolpyruvate carboxykinase [ATP]	pckA		2.49314				2.26604				2.49313	2.26604	1	0.227098
453	P22259	Phosphoenolpyruvate carboxykinase [ATP]	pckA	0.15056	0.678072	1.62293	2.51853	2.41143	0.807355	1.62761	2.91648		1.1505	2.01952	0.355554	-0.698192
390	P22259	Phosphoenolpyruvate carboxykinase [ATP]	pckA			0.298658	1.99639			1.61824	2.46205		1.14752	2.04015	0.445772	-0.892622
539	P22259	Phosphoenolpyruvate carboxykinase [ATP]	pckA				1.11103				1.40599		1.11103	1.40599	1	-0.294961
509	P22259	Phosphoenolpyruvate carboxykinase [ATP]	pckA			0.678072				1.40054			0.678072	1.40054	1	-0.722466
515	P22259	Phosphoenolpyruvate carboxykinase [ATP]	pckA			0.545968	0.604071			1.20789	0.918386		0.57502	1.06314	0.0805824	-0.48812
523	P22259	Phosphoenolpyruvate carboxykinase [ATP]	pckA				-0.0740006				1.05658		-0.0740006	1.05658	1	-1.13058
34	P0A7A5	Protein-L-isoaspartate O-methyltransferase	pcm		-0.304006				-0.599462				-0.304006	-0.599462	1	0.295456
396	P0ABF1	Poly(A) polymerase	pcnB			0.790772	1.80323			4.6427	5.13627	+	1.297	4.88949	0.0237051	-3.59249
179	P05459	Erythronate-4-phosphate dehydrogenase	pdxB			0.650765	0.713696			1.54102	1.48026	+	0.68223	1.51064	0.00277573	-0.828412
48	P05459	Erythronate-4-phosphate dehydrogenase	pdxB	1.98185	2.08746	0.495695		2.43029	1.47508	1.85599			1.98185	1.85599	0.532259	-0.398783
341	P05459	Erythronate-4-phosphate dehydrogenase	pdxB			0.0840642				1.15056			0.0840642	1.15056	1	-1.0665
192	P05459	Erythronate-4-phosphate dehydrogenase	pdxB		1.52607				2.11769				1.52607	2.1177	1	-0.591626
72	P0AFI7	Pyridoxine/pyridoxamine 5'-phosphate oxidase	pdxH	1.15704		1.05658	1.3505	3.20789	2.46205	2.90111	2.9241	+	1.15704	2.9126	0.000349958	-1.68575
6	P68767	Cytosol aminopeptidase	pepA		0.910733				1.48543				0.910733	1.48543	1	-0.574694
90	P68767	Cytosol aminopeptidase	pepA				1.74846				1.49569		1.74846	1.4957	1	0.252766
216	P68767	Cytosol aminopeptidase	pepA		1.01435				1.33914				1.01436	1.33914	1	-0.324782
148	P37095	Peptidase B	pepB		0.378512	-0.454032	-0.321928		1.33914	1.43829	1.65077	+	-0.321928	1.43829	0.00421577	-1.60855
184	P37095	Peptidase B	pepB				1.01435				1.76128		1.01436	1.76129	1	-0.74693
57	P37095	Peptidase B	pepB			0.0143553	0.765535			1.18903	1.60407		0.389945	1.39655	0.143591	-1.00661
389	P15288	Cytosol non-specific dipeptidase	pepD	1.02148	1.02148	0.31034	0.495695	2.08406	1.37295	1.25096	1.15704	+	0.758587	1.31196	0.0353157	-0.754007
209	P15288	Cytosol non-specific dipeptidase	pepD		0.903038	0.389567	0.863939		1.8679	1.45418	1.52105	+	0.863939	1.52105	0.0127956	-0.895527
315	P15288	Cytosol non-specific dipeptidase	pepD		0.713696	0.367371	0.765535		1.66903	1.27501	1.69599	+	0.713696	1.66903	0.0072817	-0.931142
43	P15288	Cytosol non-specific dipeptidase	pepD				2.80323				2.68257		2.80323	2.68257	1	0.120654
294	P15288	Cytosol non-specific dipeptidase	pepD		-0.577767	0.400538	0.485427		0.505891	1.17632	0.815575		0.400538	0.815575	0.136326	-0.729864
288	P15288	Cytosol non-specific dipeptidase	pepD				0.475085				0.941106		0.475085	0.941106	1	-0.466021
144	P04825	Aminopeptidase N	pepN	0.454176	0.378512	0.695994		1.37295	1.76977	1.57531		+	0.454176	1.57531	0.00205594	-1.06312
149	P04825	Aminopeptidase N	pepN		-0.251539	0.443607			1.22033	1.18903			0.0960339	1.20468	0.0859767	-1.10865
102	P15034	Xaa-Pro aminopeptidase	pepP	1.4489	1.18269			3.15543	1.64155				1.3158	2.39849	0.294267	-1.08269
404	P21165	Xaa-Pro dipeptidase	pepQ		1				0.695994				1	0.695994	1	0.304006
3	P29745	Peptidase T	pepT		1.70487				1.20789				1.70487	1.20789	1	0.496979
285	P29745	Peptidase T	pepT		0.739848	1.64616			1.60407	0.85599			1.19301	1.23003	0.955488	-0.037025
180	P29745	Peptidase T	pepT	1.42223			2.10769	2.80116			2.33628		1.76496	2.56872	0.191786	-0.803761
299	P29745	Peptidase T	pepT			0.713696				1.25096			0.713696	1.25096	1	-0.537266
91	P0A796	6-phosphofructokinase isozyme 1	pfkA				0.641546				1.25096		0.641546	1.25096	1	-0.609416
591	P09373	Formate acetyltransferase 1	pflB	0.0565835	0.0703893	1.28688	1.1635	2.40871	1.87971	1.91073	2.07724	+	0.616944	1.99399	0.00723831	-1.42476
462	P09373	Formate acetyltransferase 1	pflB			0.650765	0.443607			1.848	1.61353	+	0.547186	1.73076	0.0170245	-1.18358
63	P09373	Formate acetyltransferase 1	pflB	1.18903	0.790772	0.214125	0.604071	2.82171	1.9855	1.44361	1.68257	+	0.697422	1.83404	0.0122018	-1.28385
195	P09373	Formate acetyltransferase 1	pflB			0.226509	0.367371			1.59932	1.33914	+	0.29694	1.46923	0.0155537	-1.17229
117	P09373	Formate acetyltransferase 1	pflB			-0.0588937	-0.0588937			1.8679	1.73552	+	-0.0588937	1.80171	0.00126304	-1.8606
235	P09373	Formate acetyltransferase 1	pflB		1.72683				2.19849				1.72683	2.19849	1	-0.471663
745	P09373	Formate acetyltransferase 1	pflB				1.91073				0.333424		1.91073	0.333424	1	1.57731
135	P09373	Formate acetyltransferase 1	pflB	1.852	0.815575	0.704872	0.871844	3.03914	1.71809	1.04963	0.62293		0.84371	1.38386	0.390873	-0.546374
677	P09373	Formate acetyltransferase 1	pflB				1.12433				1.1635		1.12433	1.1635	1	-0.0391706
124	P09373	Formate acetyltransferase 1	pflB	0.263035	1.57046	0.163499	0.863939	1.26903	1.68257	0.790772	1.30451		0.563486	1.28677	0.192507	-0.546489
385	P09373	Formate acetyltransferase 1	pflB	1.47508				1.17632					1.47508	1.17632	1	0.298762
7	P09373	Formate acetyltransferase 1	pflB				0.782409				1.68706		0.782409	1.68706	1	-0.904652
725	P09373	Formate acetyltransferase 1	pflB			-0.184425				0.765535			-0.184425	0.765535	1	-0.949959
467	P09373	Formate acetyltransferase 1	pflB				0.333424				1.32193		0.333424	1.32193	1	-0.988504
454	P09373	Formate acetyltransferase 1	pflB	0.545968			0.722466	2.34199			1.25096		0.634217	1.79647	0.170152	-1.16226
2	P0A6T1	Glucose-6-phosphate isomerase	pgi			0.807355	0.748461			1.36177	1.33914	+	0.777908	1.35045	0.00302205	-0.572545
65	P0A6T1	Glucose-6-phosphate isomerase	pgi			0.475085	0.678072			1.21412	1.37295	+	0.576578	1.29354	0.0308223	-0.71696
525	P0A6T1	Glucose-6-phosphate isomerase	pgi	0.659925	0.378512	0.584963	0.526069	1.97453	2.18269	1.73552	1.37851	+	0.555516	1.85503	0.000419437	-1.28045
449	P0A6T1	Glucose-6-phosphate isomerase	pgi			-0.251539	-0.321928			1.75275	1.7866	+	-0.286733	1.76967	0.000360447	-2.05641
87	P0A6T1	Glucose-6-phosphate isomerase	pgi		2.00719	0.201634			2.10434	0.790772			1.10441	1.44755	0.787622	-0.34314
234	P0A6T1	Glucose-6-phosphate isomerase	pgi	1.18903	1.13093	0.831877		2.25399	1.83996	-0.152003			1.13093	1.83996	0.743469	-0.263368
80	P0A6T1	Glucose-6-phosphate isomerase	pgi				0.704872				1.61353		0.704872	1.61353	1	-0.90866
17	P0A6T1	Glucose-6-phosphate isomerase	pgi				0.641546				1.19535		0.641546	1.19535	1	-0.553802
461	P0A6T1	Glucose-6-phosphate isomerase	pgi				0.378512				0.871844		0.378512	0.871844	1	-0.493332
528	P0A6T1	Glucose-6-phosphate isomerase	pgi	0.613532				2.67129					0.613532	2.67129	1	-2.05776
33	P0A6T1	Glucose-6-phosphate isomerase	pgi				0.15056				2.25399		0.15056	2.25399	1	-2.10343
49	P0A799	Phosphoglycerate kinase	pgk			0.731183	0.678072			1.79077	1.59455	+	0.704628	1.69266	0.0104178	-0.988033
27	P0A799	Phosphoglycerate kinase	pgk	1	0.526069	0.831877	0.62293	2.10098	1.53107	1.51096	1.28688	+	0.727404	1.52102	0.00545543	-0.862253
116	P0A799	Phosphoglycerate kinase	pgk	0.62293	0.83996	0.400538	0.704872	2.32481	1.83996	1.38405	1.66903	+	0.663901	1.75449	0.00176388	-1.16239
127	P0A799	Phosphoglycerate kinase	pgk	0.344828	0.15056	1.05658	0.831877	1.68257	1.79909	1.68257	1.52607	+	0.588353	1.68257	0.00256991	-1.07661
197	P0A799	Phosphoglycerate kinase	pgk			0.575312	0.411426			1.76554	1.59932	+	0.493369	1.68243	0.00949738	-1.18906
120	P0A799	Phosphoglycerate kinase	pgk	0.678072	0.475085	0.321928	0.632268	1.22651	1.46989	1.10434	1.33914	+	0.553677	1.28282	0.000519646	-0.758129
243	P0A799	Phosphoglycerate kinase	pgk	1.0072	0.748461		0.659925	2.52857	1.65077		1.65993	+	0.748461	1.65992	0.0209957	-1.14123
299	P0A799	Phosphoglycerate kinase	pgk			0.31034	0.495695			1.08406	1.20789	+	0.403018	1.14598	0.0217726	-0.742961
84	P0A799	Phosphoglycerate kinase	pgk	0.941106		0.378512	0.584963	2.34767		1.29278	1.48026	+	0.584962	1.48027	0.0422065	-1.07204
119	P0A799	Phosphoglycerate kinase	pgk	0.823749	0.495695	1.68706	1.74846	1.95977	1.14405	0.748461	1.22033		1.25541	1.18219	0.850005	-0.0794103
5	P0A799	Phosphoglycerate kinase	pgk		1.31034	0.773996	0.575312		1.87971	1.29278	0.992769		0.773996	1.29278	0.214657	-0.501869
156	P0A799	Phosphoglycerate kinase	pgk			0.807355	0.970854			1.01435	0.910733		0.889104	0.962544	0.527209	-0.0734397
179	P0A799	Phosphoglycerate kinase	pgk			1.23266	0.137504			1.58014	0.748461		0.685082	1.1643	0.557939	-0.479221
30	P0A799	Phosphoglycerate kinase	pgk	0.757023	1.5509	0.687061	0.432959	2.18903	1.58976	1.34483	1.26303		0.722042	1.4673	0.0599178	-0.739679
93	P0A799	Phosphoglycerate kinase	pgk				0.790772				1.86394		0.790772	1.86394	1	-1.07317
14	P0A799	Phosphoglycerate kinase	pgk	1.39506			0.536053	2.95791			1.39506		0.965558	2.17649	0.307367	-1.21093
302	P0A799	Phosphoglycerate kinase	pgk				0.613532				1.66903		0.613532	1.66903	1	-1.0555
147	P52697	6-phosphogluconolactonase	pgl			0.545968	0.344828			0.722466	1.11103		0.445398	0.916749	0.164003	-0.47135
287	P52697	6-phosphogluconolactonase	pgl		1.0072				1.56072				1.0072	1.56071	1	-0.553519
438	P36938	Phosphoglucomutase	pgm			1.52607	1.65993			2.15704	2.02857	+	1.593	2.09281	0.0327655	-0.49981
273	P36938	Phosphoglucomutase	pgm	0.847997	0.367371	0.782409	1.92979	1.64616	0.83996	0.970854	1.87971		0.815203	1.30851	0.432531	-0.352279
37	P0A9J8	P-protein;Chorismate mutase;Prephenate dehydratase	pheA		1.46467				2.22959				1.46467	2.22959	1	-0.76492
20	P0A9J8	P-protein;Chorismate mutase;Prephenate dehydratase	pheA			0.536053	1.02148			1.67807	1.76554		0.778766	1.7218	0.0620902	-0.943037
360	P0A9J8	P-protein;Chorismate mutase;Prephenate dehydratase	pheA			0.422233	0.941106			1.4489	1.64616		0.68167	1.54753	0.0892159	-0.865862
13	P0A9J8	P-protein;Chorismate mutase;Prephenate dehydratase	pheA	0.739848			0.632268	1.70044			1.25701		0.686058	1.47873	0.0737889	-0.792667
324	P08312	Phenylalanine--tRNA ligase alpha subunit	pheS		0.731183		0.887525		2.09761		2.31615	+	0.809354	2.20688	0.0091157	-1.39752
34	P08312	Phenylalanine--tRNA ligase alpha subunit	pheS		-0.120294	-0.0291463	0.594549		1.27501	1.40054	1.62293	+	-0.0291463	1.40054	0.00647716	-1.28446
179	P08312	Phenylalanine--tRNA ligase alpha subunit	pheS	1.52105				2.01792					1.52105	2.01792	1	-0.496871
371	P07395	Phenylalanine--tRNA ligase beta subunit	pheT	0.941106			1.12433	2.69153			2.22033	+	1.03272	2.45593	0.0301291	-1.42321
104	P07395	Phenylalanine--tRNA ligase beta subunit	pheT			1.9855	2.33914			1.4489	1.33914		2.16232	1.39402	0.0534548	0.7683
786	P07395	Phenylalanine--tRNA ligase beta subunit	pheT	1.22651				2.13422					1.22651	2.13422	1	-0.907712
222	P07395	Phenylalanine--tRNA ligase beta subunit	pheT	0.895303	1.1177	1.05658	0.275007	1.848	1.40599	1.38957	0.823749		0.975943	1.39778	0.111915	-0.530679
235	P07395	Phenylalanine--tRNA ligase beta subunit	pheT				0.378512				0.704872		0.378512	0.704872	1	-0.32636
655	P07395	Phenylalanine--tRNA ligase beta subunit	pheT	0.214125	0.0285691		1.38957	1.63227	1.32193		2.16027		0.214125	1.63227	0.0774806	-1.16074
109	P0AFJ1	Protein phnA	phnA			4.12681	3.76341			1.38405	0.871844	+	3.94511	1.12795	0.0121973	2.81716
94	P0AFJ1	Protein phnA	phnA			3.19219	3.40327			1.28096	1.58014	+	3.29773	1.43055	0.00947716	1.86718
131	P16681	Protein phnB	phnB			0.748461				1.61824			0.748461	1.61824	1	-0.869777
360	P0A7A7	Glycerol-3-phosphate acyltransferase	plsB				-0.200913				0.956057		-0.200913	0.956057	1	-1.15697
184	P0A7A7	Glycerol-3-phosphate acyltransferase	plsB	0.641546	0.704872	0.887525		2.61589	1.30451	0.992769			0.704872	1.30451	0.150305	-0.893075
153	P0AFK0	Protein pmbA	pmbA	1.07039	0.565597	0.695994	0.475085	2.41413	1.54597	1.31615	1.26303	+	0.630795	1.43106	0.0201156	-0.933055
381	P18133	Nicotinate phosphoribosyltransferase	pncB	3.97545				2.4489					3.97545	2.4489	1	1.52655
571	P05055	Polyribonucleotide nucleotidyltransferase	pnp				1.33914				1.87971		1.33914	1.87971	1	-0.540568
604	P05055	Polyribonucleotide nucleotidyltransferase	pnp	4.44228		1.0635	1.25701	1.91073		1.50589	0.895303		1.25701	1.50589	0.511293	0.816956
321	P05055	Polyribonucleotide nucleotidyltransferase	pnp		1.26903		0.536053		1.60881		1.40054		0.902543	1.50467	0.254798	-0.602131
516	P05055	Polyribonucleotide nucleotidyltransferase	pnp				0.799087				1.53107		0.799087	1.53107	1	-0.731982
564	P05055	Polyribonucleotide nucleotidyltransferase	pnp			0.807355	0.378512			1.1635	0.555816		0.592933	0.859657	0.547687	-0.266724
390	P07001	NAD(P) transhydrogenase subunit alpha	pntA				0.275007				0.536053		0.275007	0.536053	1	-0.261046
424	P0AB67	NAD(P) transhydrogenase subunit beta	pntB		-0.0740006	-0.0144996	0.0840642		1.22651	1.01435	1.79077	+	-0.0144996	1.22651	0.00469619	-1.34536
518	P00582	DNA polymerase I	polA	1.43296	1.46989	0.879706	1.41684	2.24184	1.49057	1.73118	2.23266	+	1.4249	1.98192	0.0372566	-0.624216
235	P00582	DNA polymerase I	polA		1.09085				1.55582				1.09085	1.55582	1	-0.464963
345	P00582	DNA polymerase I	polA			1.02148	0.887525			1.73552	0.62293		0.954502	1.17923	0.727162	-0.224724
127	P00582	DNA polymerase I	polA		0.978196				1.64616				0.978196	1.64616	1	-0.667967
635	P00582	DNA polymerase I	polA	1.15056	1.29866		0.641546	2.25701	1.41684		1.25701		1.15056	1.41684	0.171345	-0.613366
568;80	P00582;P25549	DNA polymerase I;Arylsulfatase	polA;aslA		-0.514573	-0.184425	-0.200913		1.25096	0.641546	0.687061	+	-0.200913	0.687061	0.00656327	-1.15983
334	P07003	Pyruvate dehydrogenase [ubiquinone];Alpha-peptide	poxB		1.8953				2.61589				1.8953	2.61589	1	-0.720585
330	P07003	Pyruvate dehydrogenase [ubiquinone];Alpha-peptide	poxB		1.76977				1.86394				1.76977	1.86394	1	-0.0941666
344	P07003	Pyruvate dehydrogenase [ubiquinone];Alpha-peptide	poxB		1.49057	0.163499			2.02857	1.36737			0.827034	1.69797	0.361	-0.870936
351	P07003	Pyruvate dehydrogenase [ubiquinone];Alpha-peptide	poxB	1.43829	1.71809			2.46205	1.73985				1.57819	2.10095	0.309529	-0.52276
147	P0A7A9	Inorganic pyrophosphatase	ppa	0.748461	1.13093	0.536053	0.201634	1.98185	1.47508	1.15056	1.08406	+	0.642257	1.31282	0.0346975	-0.768621
116	P0A7A9	Inorganic pyrophosphatase	ppa	0.516015	0.584963	0.31034	1.07039	1.75275	1.52607	1.31615	1.60881	+	0.550489	1.56744	0.00237933	-0.930516
143	P0A7A9	Inorganic pyrophosphatase	ppa	1.08406	2.12101		1.86394	2.04963	1.96347		1.14405		1.86394	1.96347	0.948187	-0.0293777
113	P0A7A9	Inorganic pyrophosphatase	ppa	1.1177	1.30451	0.275007	1.1375	2.08406	1.18269	0.757023	1.36737		1.1276	1.27503	0.322392	-0.389109
105	P0A7A9	Inorganic pyrophosphatase	ppa	1.15056	1.07039	0.214125	0.613532	1.5656	0.594549	0.948601	0.536053		0.84196	0.771575	0.659094	-0.149049
122	P0A7A9	Inorganic pyrophosphatase	ppa			0.176323	0.613532			1.02857	1.33342		0.394927	1.181	0.0982864	-0.786069
152	P0A7A9	Inorganic pyrophosphatase	ppa			0.604071	0.0285691			1.40054	1.09085		0.31632	1.2457	0.104585	-0.929375
30	P0A7A9	Inorganic pyrophosphatase	ppa			-1.02915				0.378512			-1.02915	0.378512	1	-1.40766
789	P00864	Phosphoenolpyruvate carboxylase	ppc			0.263035	0.432959			1.38405	1.5509	+	0.347997	1.46748	0.0111251	-1.11948
17	P00864	Phosphoenolpyruvate carboxylase	ppc				0.713696				1.44361		0.713696	1.44361	1	-0.729911
317	P00864	Phosphoenolpyruvate carboxylase	ppc				0.321928				1.38957		0.321928	1.38957	1	-1.06764
855	P00864	Phosphoenolpyruvate carboxylase	ppc	0.799087		0.613532		2.04264		0.790772			0.706309	1.41671	0.378247	-0.710399
796	P00864	Phosphoenolpyruvate carboxylase	ppc			0.201634				0.847997			0.201634	0.847997	1	-0.646363
676	P00864	Phosphoenolpyruvate carboxylase	ppc			0.201634				0.799087			0.201634	0.799087	1	-0.597453
19	P23869	Peptidyl-prolyl cis-trans isomerase B	ppiB	1.09761	0.941106	0.903038	0.62293	2.33914	1.75275	1.926	1.46989	+	0.922072	1.83937	0.00319895	-0.980771
69	P23869	Peptidyl-prolyl cis-trans isomerase B	ppiB	2.58015	2.99458			2.33914	1.91839				2.78736	2.12876	0.155465	0.658601
33	P0A9L5	Peptidyl-prolyl cis-trans isomerase C	ppiC	1.45418	1.50589	1.18903	1.11103	1.97085	1.26303	1.20163	1.16993		1.3216	1.23233	0.700796	-0.0863287
463	P0A7B1	Polyphosphate kinase	ppk	1.3505			1.66448	3.31759			2.65076		1.50749	2.98418	0.0570079	-1.47669
543	P0A7B1	Polyphosphate kinase	ppk			0.250962				1.05658			0.250962	1.05658	1	-0.805622
277	P23538	Phosphoenolpyruvate synthase	ppsA	0.863939		0.933573	1.35614	1.67356		1.72247	2.15381	+	0.933573	1.72247	0.0210754	-0.798724
75	P23538	Phosphoenolpyruvate synthase	ppsA				0.0703893				0.871844		0.0703893	0.871844	1	-0.801454
280	P23538	Phosphoenolpyruvate synthase	ppsA			0.137504				1.32769			0.137504	1.32769	1	-1.19018
417	P0AFL6	Exopolyphosphatase	ppx				-1.21759				1.55582		-1.21759	1.55582	1	-2.77341
428	P0AFL6	Exopolyphosphatase	ppx				0.526069				1.26903		0.526069	1.26903	1	-0.742964
30	P07012	Peptide chain release factor 2	prfB	-0.152003	0.659925	0.321928	0.137504	-0.0144996	1.3505	1.58014	0.526069		0.229716	0.938283	0.178797	-0.618715
310	P0A7I4	Peptide chain release factor 3	prfC		0.545968	0.0976109	1.03562		0.748461	0.632268	1.60881		0.545968	0.748461	0.346922	-0.436778
281	P27298	Oligopeptidase A	prlC				1.63691				1.7137		1.63691	1.7137	1	-0.0767813
303	P27298	Oligopeptidase A	prlC			-0.862496				0.214125			-0.862496	0.214125	1	-1.07662
15	P07004	Gamma-glutamyl phosphate reductase	proA		1.12433				1.73118				1.12433	1.73118	1	-0.606855
207	P07004	Gamma-glutamyl phosphate reductase	proA	0.432959	1.13093			2.23573	1.47508				0.781945	1.85541	0.173083	-1.07346
298	P0A7B5	Glutamate 5-kinase	proB		0.956057	-0.556393	0.757023		2.69153	2.5509	2.03562	+	0.757023	2.5509	0.0166122	-2.04046
554	P16659	Proline--tRNA ligase	proS	0.903038	0.831877	0.985501	0.815575	1.70487	1.24489	1.36737	1.04963	+	0.867458	1.30613	0.0185705	-0.457692
568	P16659	Proline--tRNA ligase	proS				0.748461				1.89142		0.748461	1.89142	1	-1.14296
126	P16659	Proline--tRNA ligase	proS			0.584963				1.37295			0.584962	1.37295	1	-0.78799
34	P16659	Proline--tRNA ligase	proS			-0.358454				-0.0740006			-0.358454	-0.0740006	1	-0.284453
121	P77541	Methylisocitrate lyase	prpB		0.0143553				0.201634				0.0143553	0.201634	1	-0.187279
8	P77541	Methylisocitrate lyase	prpB		0.516015				-0.454032				0.516015	-0.454032	1	0.970047
374	P77243	2-methylcitrate dehydratase	prpD		-1.39593	-0.761213	-0.251539		-0.340075	0.333424	1.08406		-0.761213	0.333424	0.0925544	-1.16203
352	P77674	Gamma-aminobutyraldehyde dehydrogenase	prr			0.62293	0.545968			0.641546	1.15704		0.584449	0.899295	0.350466	-0.314845
290	P77674	Gamma-aminobutyraldehyde dehydrogenase	prr				0.333424				0.831877		0.333424	0.831877	1	-0.498453
182	P0A717	Ribose-phosphate pyrophosphokinase	prs			1.15056	0.871844			1.8679	1.53107		1.0112	1.69948	0.0877878	-0.688281
194	P0A717	Ribose-phosphate pyrophosphokinase	prs	1.40599	1.12433	0.367371	0.903038	1.91456	1.01435	0.739848	1.20789		1.01368	1.11112	0.450821	-0.268983
50	P0A8K1	Phosphatidylserine decarboxylase proenzyme;Phosphatidylserine decarboxylase alpha chain;Phosphatidylserine decarboxylase beta chain	psd			1.26303				2.23266			1.26303	2.23266	1	-0.969626
94	P0AFM6	Phage shock protein A	pspA		1.76977	1.53107	-0.168123		1.24489	1.66903	0.378512		1.53107	1.24489	0.944504	-0.0532356
54	P0AFM6	Phage shock protein A	pspA	0.748461				0.650765					0.748461	0.650765	1	0.0976966
27	P0AFM6	Phage shock protein A	pspA				0.604071				1.61824		0.604071	1.61824	1	-1.01417
9	P23830	CDP-diacylglycerol--serine O-phosphatidyltransferase	pssA	2.07724				1.9782					2.07724	1.9782	1	0.0990472
254	P23830	CDP-diacylglycerol--serine O-phosphatidyltransferase	pssA				0.321928				0.925999		0.321928	0.925999	1	-0.604071
317	P0A9M8	Phosphate acetyltransferase	pta			0.344828				1.15056			0.344828	1.15056	1	-0.805731
665	P0A9M8	Phosphate acetyltransferase	pta				0.669027				0.475085		0.669027	0.475085	1	0.193942
143	P0A7D1	Peptidyl-tRNA hydrolase	pth		3.47249				1.71809				3.47249	1.71809	1	1.7544
441	P69786	PTS system glucose-specific EIICB component;Glucose permease IIC component;Glucose-specific phosphotransferase enzyme IIB component	ptsG			3.19062				1.57046			3.19061	1.57046	1	1.62015
27	P0AA04	Phosphocarrier protein HPr	ptsH	3.06005	3.7866			3.10601	1.81147				3.42332	2.45874	0.323376	0.96458
49	P08839	Phosphoenolpyruvate-protein phosphotransferase	ptsI	1.43829	1.47508	0.910733	0.773996	2.41143	1.79494	1.52607	1.58496	+	1.17451	1.68995	0.0458002	-0.679822
250	P08839	Phosphoenolpyruvate-protein phosphotransferase	ptsI	1.37295	1.37295	1.28096	0.918386	1.64616	1.39506	1.49569	1.09085		1.32695	1.44538	0.326057	-0.170632
255	P08839	Phosphoenolpyruvate-protein phosphotransferase	ptsI	1.70044	1.76128	0.83996	1.04963	2.17951	1.53107	1.44361	1.4489		1.37504	1.48999	0.324206	-0.312943
404	P08839	Phosphoenolpyruvate-protein phosphotransferase	ptsI			1.0635	-0.217591			2.23879	1.18903		0.422956	1.71391	0.259362	-1.29095
134	P69829	Nitrogen regulatory protein	ptsN				0.111031				1.52105		0.111031	1.52105	1	-1.41002
343	P0A7D4	Adenylosuccinate synthetase	purA		1.774				1.852				1.774	1.852	1	-0.0780025
367	P0A7D4	Adenylosuccinate synthetase	purA			1.13093	1.51096			1.04963	1.45943		1.32095	1.25453	0.834268	0.0664152
401	P0A7D4	Adenylosuccinate synthetase	purA			0.948601				1.82782			0.948601	1.82782	1	-0.879218
29	P0A7D4	Adenylosuccinate synthetase	purA	1.81557		0.871844	1.22033	2.07724		1.18269	1.46467		1.22033	1.46467	0.514954	-0.272285
340	P0A7D4	Adenylosuccinate synthetase	purA			0.992769	1.28096			1.66448	1.83592		1.13686	1.7502	0.0672732	-0.613341
85	P0A7D4	Adenylosuccinate synthetase	purA	1.58976	0.356144	0.956057		1.8679	0.978196	1.24489			0.956057	1.24489	0.421632	-0.396338
161	P0A7D4	Adenylosuccinate synthetase	purA	1.55582		1.46989	1.18903	0.594549		1.31615	0.847997		1.46989	0.847997	0.111704	0.485348
155	P0A7D4	Adenylosuccinate synthetase	purA				0.970854				0.992769		0.970854	0.992768	1	-0.0219148
406	P0AB89	Adenylosuccinate lyase	purB	2.65764	2.6017		2.02503	1.65993	0.948601		1.04963	+	2.6017	1.04963	0.0158183	1.20874
400	P0AB89	Adenylosuccinate lyase	purB		0.722466	0.650765	0.432959		1.16993	1.25701	1.09085	+	0.650765	1.16992	0.00456453	-0.570533
412	P0AB89	Adenylosuccinate lyase	purB	2.53107	2.56803			2.92979	1.58976				2.54955	2.25978	0.707655	0.289774
404	P0AB89	Adenylosuccinate lyase	purB		1.83592				1.61824				1.83592	1.61824	1	0.217685
101	P0AB89	Adenylosuccinate lyase	purB			0.992769				0.933573			0.992768	0.933573	1	0.0591959
19	P0AB89	Adenylosuccinate lyase	purB	1.27501	1.03562	0.454176	0.722466	1.80736	0.941106	0.722466	0.978196		0.879045	0.959651	0.451079	-0.240462
366	P0AB89	Adenylosuccinate lyase	purB			-0.217591	-0.0588937			0.250962	0.536053		-0.138243	0.393507	0.0826292	-0.53175
152	P0A7D7	Phosphoribosylaminoimidazole-succinocarboxamide synthase	purC		3.3978				2.62293				3.3978	2.62293	1	0.774873
46	P0A7D7	Phosphoribosylaminoimidazole-succinocarboxamide synthase	purC		3.28392				1.36177				3.28392	1.36177	1	1.92215
103	P0A7D7	Phosphoribosylaminoimidazole-succinocarboxamide synthase	purC	2.05658	2.03562	1.23266	1.58976	2.30159	1.7866	1.24489	1.53605		1.81269	1.66132	0.970835	0.0113769
157	P0A7D7	Phosphoribosylaminoimidazole-succinocarboxamide synthase	purC	0.918386				2.44361					0.918386	2.44361	1	-1.52522
211	P0A7D7	Phosphoribosylaminoimidazole-succinocarboxamide synthase	purC	1.0072	0.85599			2.27799	0.485427				0.931593	1.38171	0.666415	-0.450113
82	P0A7D7	Phosphoribosylaminoimidazole-succinocarboxamide synthase	purC				0.575312				1.1635		0.575312	1.1635	1	-0.588186
3	P0A7D7	Phosphoribosylaminoimidazole-succinocarboxamide synthase	purC				1.60881				1.40054		1.60881	1.40054	1	0.208271
370	P15640	Phosphoribosylamine--glycine ligase	purD		1.36737				1.33342				1.36737	1.33342	1	0.0339473
327	P0AG16	Amidophosphoribosyltransferase	purF	0.189034	0.0285691			1.48026	0.555816				0.108801	1.01804	0.192192	-0.909239
258	P15639	Bifunctional purine biosynthesis protein PurH;Phosphoribosylaminoimidazolecarboxamide formyltransferase;IMP cyclohydrolase	purH			0.432959	0.367371			1.32769	1.07724	+	0.400165	1.20247	0.0250572	-0.8023
455	P15639	Bifunctional purine biosynthesis protein PurH;Phosphoribosylaminoimidazolecarboxamide formyltransferase;IMP cyclohydrolase	purH				0.748461				1.57046		0.748461	1.57046	1	-0.822002
60	P15254	Phosphoribosylformylglycinamidine synthase	purL			1.02148	1.09761			2.12101	1.98185	+	1.05955	2.05143	0.00633318	-0.991889
239	P15254	Phosphoribosylformylglycinamidine synthase	purL	1.1635		0.831877	0.863939	2.25399		1.38957	1.44361		0.863939	1.44361	0.067853	-0.742616
524	P15254	Phosphoribosylformylglycinamidine synthase	purL				0.713696				1.33342		0.713696	1.33342	1	-0.619728
18	P15254	Phosphoribosylformylglycinamidine synthase	purL				0.411426				1.07039		0.411426	1.07039	1	-0.658963
285	P31466	Probable adenine permease PurP	purP				0.0976109				0.604071		0.0976109	0.604071	1	-0.50646
109	P33221	Phosphoribosylglycinamide formyltransferase 2	purT	0.695994	0.695994	0.536053		2.32481	1.58976	1.32769		+	0.695994	1.58976	0.0218874	-1.10474
179	P33221	Phosphoribosylglycinamide formyltransferase 2	purT			-0.494109				0.344828			-0.494109	0.344828	1	-0.838938
264	P37051	Formyltetrahydrofolate deformylase	purU	1.04963	1.03562	0.422233	0.847997	3.06178	2.31325	2.21723	2.45681	+	0.94181	2.38503	0.000428053	-1.67339
255	P37051	Formyltetrahydrofolate deformylase	purU	1.13093	1.58496		0.464668	2.71589	1.5509		1.1375		1.13093	1.5509	0.265941	-0.741245
17	P37051	Formyltetrahydrofolate deformylase	purU		0.879706				1.47508				0.879706	1.47508	1	-0.595379
82	P21599	Pyruvate kinase II	pykA			1.33914				1.1177			1.33914	1.1177	1	0.221442
60	P21599	Pyruvate kinase II	pykA	1.49057				3.10769					1.49057	3.10769	1	-1.61712
85	P21599	Pyruvate kinase II	pykA	1.46467				2.02148					1.46467	2.02148	1	-0.556811
351	P21599	Pyruvate kinase II	pykA	1.29278	0.713696	1.23266	1.54597	1.95977	1.12433	1.41143	1.79909		1.26272	1.60526	0.192703	-0.377376
179	P21599	Pyruvate kinase II	pykA		1.09761				1.49569				1.09761	1.4957	1	-0.398084
102	P21599	Pyruvate kinase II	pykA	2.00719		0.918386	1.02148	2.22959		1.40054	1.30451		1.02148	1.40054	0.509078	-0.329192
219	P21599	Pyruvate kinase II	pykA			0.773996				1.89142			0.773996	1.89142	1	-1.11742
343	P21599	Pyruvate kinase II	pykA	1.39506			0.773996	1.67356			0.687061		1.08453	1.18031	0.88458	-0.095779
115	P21599	Pyruvate kinase II	pykA			0.238787				0.575312			0.238787	0.575312	1	-0.336526
317	P0AD61	Pyruvate kinase I	pykF			0.879706	0.807355			1.32193	1.43296	+	0.84353	1.37744	0.0150554	-0.533913
286	P0AD61	Pyruvate kinase I	pykF			-1.08927	-1.152			1.25096	0.831877	+	-1.12064	1.04142	0.00946744	-2.16205
56	P0AD61	Pyruvate kinase I	pykF	1.82375	1.02148			2.88362	1.70929				1.42261	2.29646	0.344096	-0.873841
68	P0AD61	Pyruvate kinase I	pykF	1.76128		0.584963	0.871844	3.35191		0.773996	1.1177		0.871844	1.1177	0.486792	-0.67517
76	P0AD61	Pyruvate kinase I	pykF	1.26903	1.32769	0.464668	0.704872	2.60644	1.72683	1.42223	1.34483		0.986953	1.57453	0.0590799	-0.833519
22	P0AD61	Pyruvate kinase I	pykF			0.0703893	1.19535			0.807355	1.76554		0.632868	1.28644	0.469702	-0.653576
145	P0AD61	Pyruvate kinase I	pykF	1.34483	1.36737		0.669027	2.55827	1.51096		1.18903		1.34483	1.51096	0.256116	-0.625679
13	P0AD61	Pyruvate kinase I	pykF	1.12433		0.83996	0.992769	2.38128		1.32769	1.36737		0.992768	1.36737	0.117031	-0.706429
266	P0AD61	Pyruvate kinase I	pykF	1.14405	1.42223	-0.217591		2.53605	1.52105	0.356144			1.14405	1.52105	0.442507	-0.688186
382	P0AD61	Pyruvate kinase I	pykF			0.704872	-0.395929			0.739848	-0.0892673		0.154472	0.32529	0.827339	-0.170819
368	P0AD61	Pyruvate kinase I	pykF				0.604071				1.36737		0.604071	1.36737	1	-0.7633
421	P0AD61	Pyruvate kinase I	pykF				0.422233				1.23879		0.422233	1.23879	1	-0.816554
389	P0AD61	Pyruvate kinase I	pykF				0.31034				0.584963		0.31034	0.584962	1	-0.274622
85	P0A786	Aspartate carbamoyltransferase catalytic chain	pyrB				1.52607				2.02857		1.52607	2.02857	1	-0.5025
179	P0A786	Aspartate carbamoyltransferase catalytic chain	pyrB				1.09761				1.43829		1.09761	1.43829	1	-0.340682
41	P0A786	Aspartate carbamoyltransferase catalytic chain	pyrB	1.3505	1.54597	1.04963	0.863939	1.48026	0.739848	1.42761	1.0635		1.20006	1.24555	0.918086	0.0247031
30	P0A786	Aspartate carbamoyltransferase catalytic chain	pyrB				0.505891				1.1375		0.505891	1.1375	1	-0.631613
84	P0A786	Aspartate carbamoyltransferase catalytic chain	pyrB			0.495695				1.07724			0.495695	1.07724	1	-0.581548
9	P05020	Dihydroorotase	pyrC		0.933573	3.46074	0.0840642		1.75275	1.25096	0.978196		0.933573	1.25096	0.881183	0.165491
239	P0A7E5	CTP synthase	pyrG			0.321928	0.422233			1.62293	1.36177	+	0.372081	1.49235	0.0152355	-1.12027
233	P0A7E5	CTP synthase	pyrG			2.7115				1.46989			2.71149	1.46989	1	1.24161
262	P0A7E5	CTP synthase	pyrG	0.985501	0.659925	-0.0291463	0.83996	2.19849	1.20163	0.831877	1.79494		0.749942	1.49828	0.0561799	-0.892676
313	P0A7E5	CTP synthase	pyrG			-0.415038	0.757023			0.918386	1.61824		0.170993	1.26831	0.249163	-1.09732
10	P0A7E9	Uridylate kinase	pyrH	-0.535332				1.07724					-0.535332	1.07724	1	-1.61257
234	P0A7E9	Uridylate kinase	pyrH			0.111031				0.823749			0.111031	0.823749	1	-0.712718
68	P0A7E9	Uridylate kinase	pyrH			0.505891				1			0.505891	1	1	-0.494109
6	P0A7F3	Aspartate carbamoyltransferase regulatory chain	pyrI				3.52231				0.659925		3.52231	0.659925	1	2.86238
143	P0A7F3	Aspartate carbamoyltransferase regulatory chain	pyrI	1.67807	1.65535		0.344828	1.80323	0.799087		1.19535		1.65535	1.19535	0.943597	-0.0398032
13	P0A7F3	Aspartate carbamoyltransferase regulatory chain	pyrI	1.1375	0.887525	0.0143553	0.748461	1.89918	0.970854	0.782409	1.36737		0.817993	1.16911	0.157216	-0.557991
34	P0A7F3	Aspartate carbamoyltransferase regulatory chain	pyrI			0.214125				0.739848			0.214125	0.739848	1	-0.525723
137	P0A7F3	Aspartate carbamoyltransferase regulatory chain	pyrI		1.35614				1.71809				1.35614	1.71809	1	-0.361944
139	P0A7F3	Aspartate carbamoyltransferase regulatory chain	pyrI		1.56072				0.275007				1.56071	0.275007	1	1.28571
204	P0AA53	Protein QmcA	qmcA				-0.340075				0.333424		-0.340075	0.333424	1	-0.673499
202	P28304	Quinone oxidoreductase 1	qorA	1.23879	1.65535			2.11437	1.55582				1.44707	1.83509	0.38129	-0.388022
177	P28304	Quinone oxidoreductase 1	qorA		1.67807		1.31615		1.96347		1.26303		1.49711	1.61325	0.796045	-0.116145
194	P64554	7-carboxy-7-deazaguanine synthase	queE				-0.0740006				1.16993		-0.0740006	1.16992	1	-1.24393
87	P0AD49	Ribosome-associated inhibitor A	raiA	3.98368	3.68257	3.20163	2.35896	0.650765	0.536053	1.85599	0.400538	+	3.4421	0.593409	0.00242932	2.44587
26	P0AD49	Ribosome-associated inhibitor A	raiA	-1		0	-0.0144996	1.73985		2.0635	1.29278	+	-0.0144996	1.73985	0.00697769	-2.03688
131	P0A7G2	Ribosome-binding factor A	rbfA			2.18587	2.56072			1.07039	1.32769	+	2.37329	1.19904	0.0354954	1.17425
154	P69407	Capsular synthesis regulator component B	rcsB	2.90497				2.19219					2.90497	2.19219	1	0.712771
177	P52061	dITP/XTP pyrophosphatase	rdgB		-0.304006	0.163499	0.275007		1.27501	0.807355	0.918386	+	0.163499	0.918386	0.0135225	-0.955416
97	P52061	dITP/XTP pyrophosphatase	rdgB		0.722466	0.214125	0.238787		1.52105	1.70929	1.28688	+	0.238787	1.52105	0.00563471	-1.11395
90	P36767	Recombination-associated protein RdgC	rdgC		1.20163	0.214125	0.176323		1.30451	1.15056	1.16993		0.214125	1.16992	0.116353	-0.677638
87	P36767	Recombination-associated protein RdgC	rdgC	0.298658		1.41143		1.02148		1.60407			0.855042	1.31278	0.541889	-0.457733
146	P36767	Recombination-associated protein RdgC	rdgC		1.38957				1.46989				1.38957	1.46989	1	-0.0803192
283	P0A7G6	Protein RecA	recA		1.09761	0.565597	0.411426		1.53605	1.37851	1.50589	+	0.565597	1.50589	0.0214963	-0.78194
287	P0A7G6	Protein RecA	recA		1.1375	0.163499	0.250962		2.04614	1.1375	1.0072		0.250962	1.1375	0.123018	-0.879626
298	P0A7G6	Protein RecA	recA	0.124328				0.505891					0.124328	0.505891	1	-0.381563
216	P0AG20	GTP pyrophosphokinase	relA	0.948601	0.879706	-0.321928	1.31615	2.70929	1	1.96717	3.30012	+	0.914153	2.33823	0.0453072	-1.53851
164	P0AG20	GTP pyrophosphokinase	relA		0.31034	0.0565835			1.31615	1.23879		+	0.183462	1.27747	0.0143841	-1.094
212	P0AG20	GTP pyrophosphokinase	relA	1.51096				2.8679					1.51096	2.8679	1	-1.35693
188	P27127	Lipopolysaccharide 1,6-galactosyltransferase	rfaB		1.36177		0.613532		0.632268		1.64155		0.98765	1.13691	0.834315	-0.149257
264	P37759	dTDP-glucose 4,6-dehydratase 1	rfbB		0.847997				1.54597				0.847997	1.54597	1	-0.697972
72	P37745	dTDP-4-dehydrorhamnose 3,5-epimerase	rfbC		-0.761213				1.11103				-0.761213	1.11103	1	-1.87224
19	P0A8J8	ATP-dependent RNA helicase rhlB	rhlB			1.46467				2.25399			1.46467	2.25399	1	-0.789321
266	P0A8J8	ATP-dependent RNA helicase rhlB	rhlB		-2	0.83996	2.08746		-0.120294	1.25096	2.28392		0.83996	1.25096	0.584436	-0.829056
26	P0A8J8	ATP-dependent RNA helicase rhlB	rhlB				0.238787				0.847997		0.238787	0.847997	1	-0.60921
100	P0AG30	Transcription termination factor Rho	rho		-0.415038	1.18269	0.992769		1.25096	1.46467	1.35614		0.992768	1.35614	0.20372	-0.77045
123	P0AG30	Transcription termination factor Rho	rho	1.04264	0.823749	0.378512	0.613532	2.22033	1.1635	0.925999	1.36737		0.718641	1.26543	0.0670519	-0.704691
105	P0AG30	Transcription termination factor Rho	rho	-0.0892673	-0.136062	1.1375	1.15056	1.70044	0.978196	1.32769	1.50589		0.524118	1.41679	0.0712159	-0.86237
349	P25539	Riboflavin biosynthesis protein RibD;Diaminohydroxyphosphoribosylaminopyrimidine deaminase;5-amino-6-(5-phosphoribosylamino)uracil reductase	ribD				-0.251539				0.275007		-0.251539	0.275007	1	-0.526546
115	P0AF93	Enamine/imine deaminase	ridA	1.54597	0.85599	0.790772	1.01435	4.49761	3.3147	3.48929	3.54967	+	0.935172	3.51948	0.000154623	-2.66104
58	P0AF93	Enamine/imine deaminase	ridA			1.38405	0.895303			1.09085	0.632268		1.13968	0.861561	0.493863	0.278115
184	P0C0R7	Ribosomal RNA large subunit methyltransferase E	rlmE				1.1635				1.80736		1.1635	1.80735	1	-0.643856
640	P75864	Ribosomal RNA large subunit methyltransferase L	rlmL				-0.761213				0.263035		-0.761213	0.263034	1	-1.02425
118	P0ADR6	Ribosomal RNA large subunit methyltransferase M	rlmM		0.956057				1.5656				0.956057	1.5656	1	-0.60954
309	P0AA39	Ribosomal large subunit pseudouridine synthase C	rluC			-0.888969				0.454176			-0.888969	0.454176	1	-1.34314
191	P37744	Glucose-1-phosphate thymidylyltransferase 1	rmlA1		-0.104697				1.22651				-0.104697	1.22651	1	-1.33121
501	P30850	Exoribonuclease 2	rnb	0.0285691			0.903038	1.73552			1.45943		0.465804	1.59748	0.132339	-1.13167
210	P0A7Y0	Ribonuclease 3	rnc	1.17632	1.32193			2.65306	1.91073				1.24913	2.2819	0.112033	-1.03277
37	P21513	Ribonuclease E	rne				0.214125				0.918386		0.214125	0.918386	1	-0.704261
601	P21513	Ribonuclease E	rne	-0.434403				0.782409					-0.434403	0.782409	1	-1.21681
33	P0A7Y4	Ribonuclease HI	rnhA		1.18269				1.16993				1.18269	1.16992	1	0.0127673
257	P0ACI0	Right origin-binding protein	rob	0.454176				2.97453					0.454176	2.97453	1	-2.52035
210	P0AG07	Ribulose-phosphate 3-epimerase	rpe	1.12433	1.0072			2.27799	1.73552				1.06576	2.00675	0.0770413	-0.940992
149	P0A7Z0	Ribose-5-phosphate isomerase A	rpiA	0.910733	1.26903	2.98732	1.13093	2.95047	2.07039	3.22805	1.74846		1.19998	2.51043	0.169412	-0.924838
7	P0A7Z0	Ribose-5-phosphate isomerase A	rpiA	0.985501	0.815575	0.970854	0.31034	1.89142	1.01435	1.22651	0.85599		0.893215	1.12043	0.136553	-0.476501
59	P0A7Z0	Ribose-5-phosphate isomerase A	rpiA		0.807355		0.378512		1.29866		1.1635		0.592933	1.23108	0.10494	-0.638145
197	P0A7L0	50S ribosomal protein L1	rplA			0.739848	0.815575			1.57531	1.57531	+	0.777712	1.57531	0.002246	-0.797601
184	P0A7L0	50S ribosomal protein L1	rplA	0.464668		0.367371	0.632268	1.22033		1.23879	1.03562	+	0.464668	1.22033	0.00257627	-0.676811
14	P0A7L0	50S ribosomal protein L1	rplA	1.70044	2.32481			2.0321	1.68257				2.01263	1.85734	0.706595	0.155288
210	P0A7L0	50S ribosomal protein L1	rplA	1.73552	1.33914	0.575312	0.650765	2.39506	1.33914	1.18903	1.07039		0.994951	1.26409	0.344699	-0.423222
154	P0A7L0	50S ribosomal protein L1	rplA		1.25096		0.475085		1.46467		1.09761		0.863023	1.28114	0.432683	-0.418116
105	P0A7L0	50S ribosomal protein L1	rplA				0.632268				1.48026		0.632268	1.48027	1	-0.847997
141	P0A7L0	50S ribosomal protein L1	rplA				0.124328				0.641546		0.124328	0.641546	1	-0.517218
19	P0A7L0	50S ribosomal protein L1	rplA				0.0976109				0.669027		0.0976109	0.669027	1	-0.571416
26	P60422	50S ribosomal protein L2	rplB			1.46467				1.39506			1.46467	1.39506	1	0.0696055
68	P60422	50S ribosomal protein L2	rplB			-0.340075	-0.120294			0.475085	0.201634		-0.230185	0.338359	0.0834487	-0.568544
28	P60422	50S ribosomal protein L2	rplB				-0.915936				-0.358454		-0.915936	-0.358454	1	-0.557482
62	P60438	50S ribosomal protein L3	rplC			1.15704	-0.184425			1.48543	0.536053		0.48631	1.01074	0.58866	-0.52443
137	P60723	50S ribosomal protein L4	rplD		-0.0291463	0.584963	0.695994		1.44361	1.02857	1.13093	+	0.584962	1.13093	0.0383701	-0.783766
166	P60723	50S ribosomal protein L4	rplD			1.18269	1.53107			0.948601	1.45418		1.35688	1.20139	0.66282	0.155493
132	P60723	50S ribosomal protein L4	rplD			0.748461	0.124328			0.918386	0.495695		0.436395	0.707041	0.547257	-0.270646
106	P60723	50S ribosomal protein L4	rplD				0.344828				0.536053		0.344828	0.536053	1	-0.191224
3	P62399	50S ribosomal protein L5	rplE	0.757023	0.0976109	1.01435	1.20789	2.04963	1.79909	1.95233	1.8679	+	0.885689	1.91012	0.00359093	-1.14802
14	P62399	50S ribosomal protein L5	rplE		0.0976109	0.0703893	-0.152003		2.32769	1.21412	0.941106	+	0.0703893	1.21412	0.0260161	-1.48897
78	P62399	50S ribosomal protein L5	rplE	3.52982	4.15543	1.11103	1.32193	1.07039	1.37851	1.10434	1.27501		2.42587	1.18967	0.138126	1.32249
47	P62399	50S ribosomal protein L5	rplE	1.62293		0.495695	0.344828	2.7137		1.5509	1.36177		0.495695	1.5509	0.145425	-1.0543
120	P62399	50S ribosomal protein L5	rplE	1.15704	-0.415038	0.137504	0.555816	2.40871	1.03562	1.01435	1.5008		0.34666	1.26821	0.0511927	-1.13104
64	P62399	50S ribosomal protein L5	rplE				-0.217591				0.815575		-0.217591	0.815575	1	-1.03317
145	P62399	50S ribosomal protein L5	rplE			-0.395929	0.286881			0.871844	1.45418		-0.0545238	1.16301	0.113215	-1.21753
9	P62399	50S ribosomal protein L5	rplE		0.0976109				1.28096				0.0976109	1.28096	1	-1.18335
138	P0AG55	50S ribosomal protein L6	rplF				1.83592				1.08406		1.83592	1.08406	1	0.75186
158	P0AG55	50S ribosomal protein L6	rplF				1.80323				0.565597		1.80323	0.565597	1	1.23763
44	P0AG55	50S ribosomal protein L6	rplF			0	1.07039			0.903038	1.5008		0.535195	1.20192	0.390362	-0.666726
41	P0A7R1	50S ribosomal protein L9	rplI			1.31615	1.35614			0.992769	0.659925		1.33614	0.826347	0.093234	0.509798
8	P0A7R1	50S ribosomal protein L9	rplI				0.565597				1.38957		0.565597	1.38957	1	-0.82397
112	P0A7R1	50S ribosomal protein L9	rplI			0.0143553	0.704872			0.823749	1.55582		0.359614	1.18978	0.240753	-0.830169
57	P0A7R1	50S ribosomal protein L9	rplI			0.356144				1.5656			0.356144	1.5656	1	-1.20945
89	P0A7R1	50S ribosomal protein L9	rplI			-1.08927	0.526069			-0.217591	2.3978		-0.281599	1.09011	0.466322	-1.37171
37	P0A7J3	50S ribosomal protein L10	rplJ	1.04963	0.678072	1.45418	0.879706	2.51601	1.88362	1.83996	1.1635	+	0.964668	1.86179	0.0408451	-0.835377
97	P0A7J3	50S ribosomal protein L10	rplJ	2.1635	2.11769	0.782409	0.925999	2.12763	1.62293	1.13093	1.05658		1.52185	1.37693	0.977989	0.0128809
101	P0A7J3	50S ribosomal protein L10	rplJ	1.27501	1.27501	1.22651	0.83996	1.28096	1.68706	1.19535	1.03562		1.25076	1.23815	0.435216	-0.145627
105	P0A7J3	50S ribosomal protein L10	rplJ	1.50589	1.25701	0.555816	0.807355	2.07382	1.27501	1.41143	1.22651		1.03218	1.34322	0.160821	-0.465172
51	P0A7J7	50S ribosomal protein L11	rplK			-0.104697	0.124328			0.963474	0.956057	+	0.00981541	0.959765	0.0142367	-0.94995
87	P0A7J7	50S ribosomal protein L11	rplK				2.26604				2.07382		2.26604	2.07382	1	0.192217
72	P0A7J7	50S ribosomal protein L11	rplK				0.659925				0.0703893		0.659925	0.0703893	1	0.589535
100	P0A7J7	50S ribosomal protein L11	rplK			0.669027				1.15056			0.669027	1.15056	1	-0.481533
82	P0A7K2	50S ribosomal protein L7/L12	rplL	3.43029	4.19928	3.60644	2.79494	1.1177	0.963474	0.948601	0.0285691	+	3.51836	0.956038	0.000363322	2.74315
71	P0A7K2	50S ribosomal protein L7/L12	rplL		2.96162	2.17313	2.16671		0.895303	1.02148	0.941106	+	2.17313	0.941106	0.00512818	1.48119
101	P0A7K2	50S ribosomal protein L7/L12	rplL	1.0072	0.948601	1.04963	0.790772	1.81967	1.60407	1.39506	1.39506	+	0.977898	1.49957	0.00201588	-0.604416
96	P0A7K2	50S ribosomal protein L7/L12	rplL			0.650765	0.613532			1.48543	1.40054	+	0.632148	1.44298	0.00325138	-0.810834
108	P0A7K2	50S ribosomal protein L7/L12	rplL	1.59932	1.3505	2.08066		1.56072	0.956057	0.847997			1.59932	0.956057	0.146175	0.555235
85	P0A7K2	50S ribosomal protein L7/L12	rplL	2.40054	2.49825	1.22651	1.22651	1.89918	1.37295	1.0072	0.925999		1.81352	1.19007	0.245909	0.536621
60	P0A7K2	50S ribosomal protein L7/L12	rplL				1.0072				1.64155		1.0072	1.64155	1	-0.634351
7	P0AA10	50S ribosomal protein L13	rplM	0.704872			-0.304006	2.07382			0.263035		0.200433	1.16843	0.448917	-0.967995
12	P0AA10	50S ribosomal protein L13	rplM		-0.415038				1.53107				-0.415038	1.53107	1	-1.94611
114	P0ADY3	50S ribosomal protein L14	rplN				0.422233				1.19535		0.422233	1.19535	1	-0.773115
111	P0ADY3	50S ribosomal protein L14	rplN			0.275007	-0.340075			0.956057	0.321928		-0.0325342	0.638992	0.267815	-0.671527
141	P02413	50S ribosomal protein L15	rplO	0.641546				2.05311					0.641546	2.05311	1	-1.41157
71	P0ADY7	50S ribosomal protein L16	rplP			0.978196				1.57531			0.978196	1.57531	1	-0.597117
35	P0AG44	50S ribosomal protein L17	rplQ	1.51601	1.04963		1.5008	1.23879	0.422233		1.03562		1.5008	1.03562	0.189531	0.456601
40	P0AG44	50S ribosomal protein L17	rplQ			1.61353				1.18903			1.61353	1.18903	1	0.424498
88	P0C018	50S ribosomal protein L18	rplR		0.722466		0.475085		1.33342		1.24489	+	0.598775	1.28916	0.0343558	-0.69038
68	P0C018	50S ribosomal protein L18	rplR	0.722466	0.704872	0.799087	0.111031	1.86394	1.5008	1.26903	0.594549		0.713669	1.38492	0.0591254	-0.722716
63	P0C018	50S ribosomal protein L18	rplR	1.62293	1.91456	0.650765	0.505891	2.10769	1.73552	1.49569	1.31615		1.13685	1.61561	0.255034	-0.490225
85	P0C018	50S ribosomal protein L18	rplR	1.07039	1.0635	0.659925	0.321928	1.83996	1.46989	1.21412	0.790772		0.861714	1.34201	0.101721	-0.549749
17	P0C018	50S ribosomal protein L18	rplR	1.58976	2.08066			2.06005	1.16993				1.83521	1.61499	0.707056	0.220224
6	P0A7K6	50S ribosomal protein L19	rplS			0.722466				1.48026			0.722466	1.48027	1	-0.757799
87	P0A7K6	50S ribosomal protein L19	rplS			0.659925	0.536053			0.918386	1.09085		0.597989	1.00462	0.0619094	-0.406631
112	P0A7L3	50S ribosomal protein L20	rplT			0.678072	0.298658			1.93734	1.5509	+	0.488365	1.74412	0.043487	-1.25576
6	P61175	50S ribosomal protein L22	rplV				1.09085				0.879706		1.09085	0.879706	1	0.211148
73	P61175	50S ribosomal protein L22	rplV			1.16993	0.356144			1.57046	0.863939		0.763034	1.2172	0.488042	-0.454166
48	P61175	50S ribosomal protein L22	rplV			0.704872	0.464668			0.669027	0.137504		0.58477	0.403265	0.597204	0.181505
83	P61175	50S ribosomal protein L22	rplV				0.321928				-0.395929		0.321928	-0.395929	1	0.717857
70	P61175	50S ribosomal protein L22	rplV			0.555816				1.1635			0.555816	1.1635	1	-0.607683
33	P0ADZ0	50S ribosomal protein L23	rplW				0.85599				0.823749		0.85599	0.823749	1	0.0322403
9	P0ADZ0	50S ribosomal protein L23	rplW				0.85599				0.0840642		0.85599	0.0840642	1	0.771925
40	P0ADZ0	50S ribosomal protein L23	rplW			1.38405	-0.599462			0.411426	-1.68966		0.392294	-0.639117	0.549351	1.03141
46	P68919	50S ribosomal protein L25	rplY			0.389567	0.367371			1.25701	1.18903	+	0.378469	1.22302	0.00178747	-0.844553
34	P68919	50S ribosomal protein L25	rplY			-1.05889	0.555816			-3.05889	1.5509		-0.251539	-0.753996	0.856036	0.502458
83	P68919	50S ribosomal protein L25	rplY	0.111031				2.28688					0.111031	2.28688	1	-2.17585
68	P0A7L8	50S ribosomal protein L27	rpmA			0.641546	-0.200913			0.782409	0.0285691		0.220317	0.405489	0.77433	-0.185172
62	P0A7M2	50S ribosomal protein L28	rpmB			0.887525	0.263035			0.807355	0.250962		0.57528	0.529158	0.922252	0.0461216
9	P0A7M6	50S ribosomal protein L29	rpmC			0.356144				0.650765			0.356144	0.650765	1	-0.294621
8	P0A7M9	50S ribosomal protein L31	rpmE	1.72247	1.62761	1.04963	0.807355	3.02857	1.28688	1.4489	1.51096		1.33862	1.47993	0.306535	-0.517064
33	P0A7N9	50S ribosomal protein L33	rpmG	1.56072	3.21257	1.31615	1.09085	1.29866	1.80323	2.30159	1.70929		1.43843	1.75626	0.975361	0.01688
15	P0A7Q6	50S ribosomal protein L36	rpmJ			0.137504	-0.0892673			1.13093	0.378512		0.0241181	0.754721	0.204059	-0.730603
32	P0A7Q6	50S ribosomal protein L36	rpmJ			0.189034	-0.494109			1.14405	-0.234465		-0.152538	0.454791	0.51255	-0.607328
297	P0A7Z4	DNA-directed RNA polymerase subunit alpha	rpoA			0.555816	0.713696			1.09761	1.15056	+	0.634756	1.12409	0.0277526	-0.489329
304	P0A7Z4	DNA-directed RNA polymerase subunit alpha	rpoA				1.15056				0.815575		1.15056	0.815575	1	0.334984
291	P0A7Z4	DNA-directed RNA polymerase subunit alpha	rpoA	1.55582	0.713696	1.1375	0.925999	1.5656	1.13093	1.48026	1.22033		1.03175	1.3503	0.246779	-0.266027
95	P0A7Z4	DNA-directed RNA polymerase subunit alpha	rpoA			0.495695	0.226509			1.15056	0.918386		0.361102	1.03447	0.063145	-0.673371
246	P0A7Z4	DNA-directed RNA polymerase subunit alpha	rpoA				0.0285691				1.02857		0.0285691	1.02857	1	-1
890	P0A8V2	DNA-directed RNA polymerase subunit beta	rpoB	1.09761	0.765535	0.344828	0.584963	2.14405	1.35614	1.38405	1.51601	+	0.675249	1.45003	0.0100264	-0.90183
991	P0A8V2	DNA-directed RNA polymerase subunit beta	rpoB		0.713696	-0.136062	0.516015		1.51096	1.02857	1.58014	+	0.516015	1.51096	0.0312161	-1.00868
988	P0A8V2	DNA-directed RNA polymerase subunit beta	rpoB		0.650765	0.411426	0.286881		2.33342	1.85997	1.58976	+	0.411426	1.85997	0.00364537	-1.47803
279	P0A8V2	DNA-directed RNA polymerase subunit beta	rpoB	0.632268	0.594549	0.124328	0.226509	1.43829	1.23879	1.26303	1.09761	+	0.410529	1.25091	0.00103668	-0.865018
844	P0A8V2	DNA-directed RNA polymerase subunit beta	rpoB			0.176323	0.464668			1.3505	1.34483	+	0.320496	1.34766	0.0191443	-1.02717
1200	P0A8V2	DNA-directed RNA polymerase subunit beta	rpoB			0.214125	0.275007			1.22651	1.46467	+	0.244566	1.34559	0.0122335	-1.10102
1133	P0A8V2	DNA-directed RNA polymerase subunit beta	rpoB	1.28096	0.963474		0.85599	2.0321	1.26303		1.25096		0.963474	1.26303	0.16979	-0.481892
954	P0A8V2	DNA-directed RNA polymerase subunit beta	rpoB		1.74846	0.495695			1.78241	1.926			1.12208	1.8542	0.365412	-0.732126
236	P0A8V2	DNA-directed RNA polymerase subunit beta	rpoB				0.731183				1.30451		0.731183	1.30451	1	-0.573328
909	P0A8V2	DNA-directed RNA polymerase subunit beta	rpoB		1.29278	0.713696	0.31034		1.20789	1.56072	1.02857		0.713696	1.20789	0.20372	-0.493453
191	P0A8V2	DNA-directed RNA polymerase subunit beta	rpoB			0.536053				1.18903			0.536053	1.18903	1	-0.652981
1140	P0A8V2	DNA-directed RNA polymerase subunit beta	rpoB	0.823749	0.432959	-0.251539		2.09761	1.28688	0.970854			0.432959	1.28688	0.0720495	-1.11673
1242	P0A8V2	DNA-directed RNA polymerase subunit beta	rpoB		0.189034				1.43829				0.189034	1.43829	1	-1.24926
1065	P0A8V2	DNA-directed RNA polymerase subunit beta	rpoB			0				1.90689			0	1.90689	1	-1.90689
914	P0A8V2	DNA-directed RNA polymerase subunit beta	rpoB			-0.415038				1.39506			-0.415038	1.39506	1	-1.8101
639	P0A8V2	DNA-directed RNA polymerase subunit beta	rpoB			-0.577767				0.632268			-0.577767	0.632268	1	-1.21004
1027	P0A8V2	DNA-directed RNA polymerase subunit beta	rpoB	-0.535332	-1.12029			0.378512	1.47508				-0.827813	0.926798	0.105882	-1.75461
959	P0A8T7	DNA-directed RNA polymerase subunit beta'	rpoC	0.85599	0.887525			1.95606	1.58014			+	0.871757	1.7681	0.0415404	-0.896344
603	P0A8T7	DNA-directed RNA polymerase subunit beta'	rpoC	0.823749	0.765535	-0.68966	-0.168123	1.95977	1.45943	0.704872	1.57531	+	0.298706	1.51737	0.0336756	-1.24197
983	P0A8T7	DNA-directed RNA polymerase subunit beta'	rpoC			-0.888969	-0.168123			1.33342	1.1635	+	-0.528546	1.24846	0.0407861	-1.77701
996	P0A8T7	DNA-directed RNA polymerase subunit beta'	rpoC				2.16671				3.01078		2.16672	3.01078	1	-0.844064
87	P0A8T7	DNA-directed RNA polymerase subunit beta'	rpoC	-0.340075	1.55582		0.757023	1.69599	1.16993		1.65077		0.757023	1.65076	0.214142	-0.847973
1072	P0A8T7	DNA-directed RNA polymerase subunit beta'	rpoC	1.21412	1.17632		0.739848	1.86394	1.28688		1.7866		1.17632	1.7866	0.0634017	-0.602373
13	P0A8T7	DNA-directed RNA polymerase subunit beta'	rpoC	0.933573	1.09085			1.86394	1.40599				1.01221	1.63497	0.123706	-0.622752
50	P0A8T7	DNA-directed RNA polymerase subunit beta'	rpoC	1.29278	0.85599	-1.55639		3.18428	1.41684	0.83996			0.85599	1.41684	0.226664	-1.61623
74	P0A8T7	DNA-directed RNA polymerase subunit beta'	rpoC		0.650765				1.34483				0.650765	1.34483	1	-0.694064
649	P0A8T7	DNA-directed RNA polymerase subunit beta'	rpoC			-0.321928				1.43829			-0.321928	1.43829	1	-1.76022
557	P00579	RNA polymerase sigma factor rpoD	rpoD		5.22959	4.61412	3.7866		0.871844	0.594549	-0.836501	+	4.61412	0.594549	0.00301753	4.33347
493	P00579	RNA polymerase sigma factor rpoD	rpoD		1.21412	0.0703893			1.34483	0.948601			0.642257	1.14671	0.492242	-0.504458
418	P00579	RNA polymerase sigma factor rpoD	rpoD		0.895303				1.81147				0.895303	1.81147	1	-0.916168
257	P00579	RNA polymerase sigma factor rpoD	rpoD	0.641546	0.485427	-0.217591	0.485427	1.04264	0.495695	0.0143553	0.799087		0.485427	0.647391	0.44592	-0.239243
16	P0AGB6	RNA polymerase sigma-E factor	rpoE				-0.136062				1.03562		-0.136062	1.03562	1	-1.17169
158	P0AG67	30S ribosomal protein S1	rpsA		4.15947	3	2.53356		0.83996	1.21412	0.286881	+	3	0.83996	0.0114311	2.45069
528	P0AG67	30S ribosomal protein S1	rpsA	3.32193	3.25701	3	2.43296	1.46467	1.29278	1.53107	0.985501	+	3.12851	1.37873	0.000382431	1.68447
536	P0AG67	30S ribosomal protein S1	rpsA			3.33056				-0.184425			3.33056	-0.184425	1	3.51498
155	P0AG67	30S ribosomal protein S1	rpsA			3.10769	1.85997			0.604071	-1.05889		2.48383	-0.227411	0.12091	2.71124
449	P0AG67	30S ribosomal protein S1	rpsA			2.23573				2.28096			2.23573	2.28096	1	-0.0452292
279	P0AG67	30S ribosomal protein S1	rpsA			1.18269	1.51096			1.62761	1.93357		1.34683	1.78059	0.192905	-0.433763
370	P0AG67	30S ribosomal protein S1	rpsA			1.15704	1.46989			1.7137	1.53107		1.31346	1.62238	0.230207	-0.308918
247	P0AG67	30S ribosomal protein S1	rpsA		1.5008	0.214125	1.02148		1.1177	0.992769	1.66903		1.02148	1.1177	0.463209	-0.347695
464	P0AG67	30S ribosomal protein S1	rpsA			0.432959	1.31034			1.35614	1.75275		0.87165	1.55445	0.291881	-0.682796
363	P0AG67	30S ribosomal protein S1	rpsA	0.83996				2.6017					0.83996	2.6017	1	-1.76174
272	P0AG67	30S ribosomal protein S1	rpsA			0.163499	-0.556393			1.05658	0.713696		-0.196447	0.88514	0.113256	-1.08159
128	P0A7V0	30S ribosomal protein S2	rpsB	0.475085	0.238787	-0.184425	-0.234465	2.11103	1.43296	1.38957	1.52105	+	0.0271811	1.47701	0.000670162	-1.53991
45	P0A7V0	30S ribosomal protein S2	rpsB				0.650765				1.91456		0.650765	1.91456	1	-1.2638
131	P0A7V0	30S ribosomal protein S2	rpsB	0.650765				2.02148					0.650765	2.02148	1	-1.37072
59	P0A7V0	30S ribosomal protein S2	rpsB				-0.120294				1.34483		-0.120294	1.34483	1	-1.46512
28	P0A7V0	30S ribosomal protein S2	rpsB				-0.184425				1.09761		-0.184425	1.09761	1	-1.28204
105	P0A7V0	30S ribosomal protein S2	rpsB			-0.37707	0.432959			0.62293	1.27501		0.0279449	0.948969	0.218506	-0.921024
115	P0A7V0	30S ribosomal protein S2	rpsB		0.0565835		-1.08927		1.26903		0.815575		-0.516342	1.0423	0.127145	-1.55865
49	P0A7V3	30S ribosomal protein S3	rpsC	0.15056	0.238787	-0.713119	-0.268817	1.89142	1.4489	1.07724	1.55582	+	-0.0591286	1.50236	0.000998724	-1.64149
45	P0A7V3	30S ribosomal protein S3	rpsC	-0.286304	-0.577767	-0.0892673	-0.494109	1.59932	1.19535	1.49057	1.05658	+	-0.390207	1.34296	5.30397e-05	-1.69732
38	P0A7V3	30S ribosomal protein S3	rpsC			-0.836501	-0.415038			0.505891	0.925999	+	-0.625769	0.715945	0.0458244	-1.34171
147	P0A7V3	30S ribosomal protein S3	rpsC			-0.761213	-0.836501			1.30451	1.41143	+	-0.798857	1.35797	0.00091767	-2.15683
62	P0A7V3	30S ribosomal protein S3	rpsC			-0.200913	0.594549			1.28096	2.18587		0.196818	1.73341	0.125428	-1.53659
86	P0A7V3	30S ribosomal protein S3	rpsC		-0.785875		0.687061		1.59455		1.26903		-0.0494073	1.43179	0.188515	-1.4812
108	P0A7V3	30S ribosomal protein S3	rpsC				-1.2863				0.731183		-1.2863	0.731183	1	-2.01749
219	P0A7V3	30S ribosomal protein S3	rpsC			-0.713119				1.29278			-0.713119	1.29278	1	-2.0059
156	P0A7V8	30S ribosomal protein S4	rpsD			-0.321928	-0.168123			0.887525	0.978196	+	-0.245025	0.93286	0.00569497	-1.17789
33	P0A7V8	30S ribosomal protein S4	rpsD	1.1375	1.04264			2.07382	1.0072				1.09007	1.54051	0.488748	-0.450434
77	P0A7V8	30S ribosomal protein S4	rpsD		0.411426				0.526069				0.411426	0.526069	1	-0.114643
177	P0A7V8	30S ribosomal protein S4	rpsD			0.411426	1.12433			1.76554	1.852		0.767877	1.80877	0.101245	-1.04089
31	P0A7V8	30S ribosomal protein S4	rpsD				-0.136062				-0.621488		-0.136062	-0.621488	1	0.485427
8	P0A7V8	30S ribosomal protein S4	rpsD				-0.434403				-1.05889		-0.434403	-1.05889	1	0.624491
35	P02358	30S ribosomal protein S6;30S ribosomal protein S6, fully modified isoform;30S ribosomal protein S6, non-modified isoform	rpsF	0.443607	0.214125	0.695994	1.29278	1.82375	1.25701	1.26303	1.75275	+	0.5698	1.50789	0.0211145	-0.862509
53	P02358	30S ribosomal protein S6;30S ribosomal protein S6, fully modified isoform;30S ribosomal protein S6, non-modified isoform	rpsF				-0.234465				0.669027		-0.234465	0.669027	1	-0.903492
131	P02359	30S ribosomal protein S7	rpsG	0.992769	0.669027	0.333424	0.163499	2.30451	1.33914	1.22033	1.08406	+	0.501225	1.27973	0.0293413	-0.947331
149	P02359	30S ribosomal protein S7	rpsG	1.43296	1.57046	0.933573	1.50589	2.926	1.76977	1.38405	2.10769		1.46943	1.93873	0.104417	-0.686156
114	P02359	30S ribosomal protein S7	rpsG	0.15056	0.505891			2.52857	1.54597				0.328225	2.03727	0.0821026	-1.70904
56	P0A7W7	30S ribosomal protein S8	rpsH			-0.37707	-0.286304			0.545968	0.895303	+	-0.331687	0.720636	0.0281731	-1.05232
89	P0A7W7	30S ribosomal protein S8	rpsH		1.87971				1.40599				1.87971	1.40599	1	0.473713
41	P0A7W7	30S ribosomal protein S8	rpsH				0.0976109				1.16993		0.0976109	1.16992	1	-1.07231
27	P0A7X3	30S ribosomal protein S9	rpsI		1.54102				1.70487				1.54102	1.70487	1	-0.163853
30	P0A7R5	30S ribosomal protein S10	rpsJ	2.56803		0.0976109	0.31034	3.10266		0.757023	1.12433		0.31034	1.12433	0.567211	-0.669342
82	P0A7R5	30S ribosomal protein S10	rpsJ			-0.0144996	0.505891			0.948601	1.54102		0.245696	1.24481	0.126774	-0.999114
75	P0A7R9	30S ribosomal protein S11	rpsK			0.201634	-0.0588937			1.23879	0.910733	+	0.0713701	1.07476	0.0409213	-1.00339
80	P0A7R9	30S ribosomal protein S11	rpsK				0.565597				1.5008		0.565597	1.5008	1	-0.935205
108	P0A7S3	30S ribosomal protein S12	rpsL		0.367371				1.29866				0.367371	1.29866	1	-0.931287
78	P0A7S9	30S ribosomal protein S13	rpsM		0.739848				1.23266				0.739848	1.23266	1	-0.492813
97	P0AG59	30S ribosomal protein S14	rpsN				0.275007				0.0976109		0.275007	0.0976109	1	0.177396
71	P0ADZ4	30S ribosomal protein S15	rpsO	1.36177	1.03562	-0.268817	0.887525	2.46467	1.85997	0.903038	1.77821		0.961575	1.81909	0.0824818	-0.997446
65	P0ADZ4	30S ribosomal protein S15	rpsO			0.613532				1.10434			0.613532	1.10434	1	-0.490805
46	P0A7T3	30S ribosomal protein S16	rpsP			0.31034	-0.785875			0.807355	1.5656		-0.237768	1.18648	0.166064	-1.42424
76	P0A7T3	30S ribosomal protein S16	rpsP			2.41413	0.62293			0.594549	-0.556393		1.51853	0.0190776	0.294318	1.49946
81	P0AG63	30S ribosomal protein S17	rpsQ				0.286881				0.722466		0.286881	0.722466	1	-0.435585
16	P0AG63	30S ribosomal protein S17	rpsQ	1.05658		0.85599	0.15056	1.76554		1.04264	0.464668		0.85599	1.04264	0.435613	-0.403238
69	P0AG63	30S ribosomal protein S17	rpsQ			0.925999	0.495695			0.871844	0.275007		0.710847	0.573425	0.744626	0.137422
30	P0AG63	30S ribosomal protein S17	rpsQ	1.55582	1.41143	1.25701	0.687061	1.37851	0.773996	0.941106	0.298658		1.33422	0.857551	0.24291	0.37976
30	P0A7T7	30S ribosomal protein S18	rpsR			0.722466	0.695994			1.40599	1.39506	+	0.70923	1.40053	0.000428811	-0.691298
28	P0A7U3	30S ribosomal protein S19	rpsS	0.344828	0.333424			1.69153	1.28688			+	0.339126	1.48921	0.0296051	-1.15008
29	P0A7U3	30S ribosomal protein S19	rpsS	0.669027	0.356144			2.04264	1.20163				0.512585	1.62214	0.131917	-1.10955
18	P0A7U3	30S ribosomal protein S19	rpsS		-0.494109				1.9486				-0.494109	1.9486	1	-2.44271
21	P0A7U3	30S ribosomal protein S19	rpsS		-0.494109	1.54597	0.475085		1.9486	1.74416	0.863939		0.475085	1.74416	0.209839	-1.00992
17	P0A7U3	30S ribosomal protein S19	rpsS				0.367371				0.15056		0.367371	0.15056	1	0.216811
49	P0A7U7	30S ribosomal protein S20	rpsT			-0.184425	0.214125			0.903038	1.36177		0.0148501	1.1324	0.066617	-1.11755
16	P0A7U7	30S ribosomal protein S20	rpsT			0.333424	-0.577767			0.941106	-0.0892673		-0.122172	0.425919	0.50906	-0.548091
25	P68679	30S ribosomal protein S21	rpsU		1.04963	1.16993	-0.136062		-0.915936	1.84398	-0.286304		1.04963	-0.286304	0.633737	0.480583
17	P0AFX4	Regulator of sigma D	rsd		1.41143	1.03562			1.72683	1.4489			1.22353	1.58787	0.259342	-0.364341
79	P0AFX4	Regulator of sigma D	rsd		1.48026		1.94111		1.37295		1.82375		1.71069	1.59835	0.760727	0.112335
260	P67087	Ribosomal RNA small subunit methyltransferase I	rsmI				1.22651				1.60881		1.22651	1.60881	1	-0.382301
73	P0A809	Holliday junction ATP-dependent DNA helicase RuvA	ruvA				1.42223				1.80323		1.42223	1.80323	1	-0.380994
10	P33012	DNA gyrase inhibitor	sbmC		3.09424				1.69599				3.09424	1.69599	1	1.39824
320	P0AC41	Succinate dehydrogenase flavoprotein subunit	sdhA			0.739848	0.613532			1.21412	1.26303	+	0.67669	1.23858	0.0142195	-0.56189
488	P0AC41	Succinate dehydrogenase flavoprotein subunit	sdhA				0.536053				1.04264		0.536053	1.04264	1	-0.506591
312	P0AC41	Succinate dehydrogenase flavoprotein subunit	sdhA	-0.200913	-0.434403	1.11103	0.978196	0.748461	0.443607	0.918386	0.782409		0.388641	0.765435	0.413475	-0.359738
124	P0AC41	Succinate dehydrogenase flavoprotein subunit	sdhA		0.536053				0.831877				0.536053	0.831877	1	-0.295824
2	P0AC41	Succinate dehydrogenase flavoprotein subunit	sdhA			0.333424	0.238787			0.432959	0.941106		0.286105	0.687033	0.26099	-0.400928
45	P07014	Succinate dehydrogenase iron-sulfur subunit	sdhB		0.545968	0.0143553	0.111031		1.03562	1	1.20789	+	0.111031	1.03562	0.0081519	-0.857387
34	P0AG86	Protein-export protein SecB	secB				1.10434				1.4489		1.10434	1.4489	1	-0.344564
364	P0AGA2	Protein translocase subunit SecY	secY				0.238787				1.42761		0.238787	1.42761	1	-1.18882
60	P0AFY8	Negative modulator of initiation of replication	seqA				0.176323				0.941106		0.176323	0.941106	1	-0.764783
398	P0A9T0	D-3-phosphoglycerate dehydrogenase	serA	1.25701		1.26303	1.93734	2.43563		0.807355	1.57046		1.26303	1.57046	0.831202	-0.118686
133	P0A9T0	D-3-phosphoglycerate dehydrogenase	serA			1.1375	1.31034			1.37295	1.62293		1.22392	1.49794	0.213119	-0.274019
39	P0A9T0	D-3-phosphoglycerate dehydrogenase	serA	1.39506	1.18903	0.903038	1.03562	2.7761	1.52105	1.39506	1.41143		1.11233	1.46624	0.115559	-0.645221
141	P0A9T0	D-3-phosphoglycerate dehydrogenase	serA			0.632268	1.22651			0.632268	1.12433		0.929388	0.878298	0.906759	0.0510902
224	P0A9T0	D-3-phosphoglycerate dehydrogenase	serA			0.526069				1.20163			0.526069	1.20163	1	-0.675565
48	P0A9T0	D-3-phosphoglycerate dehydrogenase	serA				0.226509				1.03562		0.226508	1.03562	1	-0.809115
8	P0A9T0	D-3-phosphoglycerate dehydrogenase	serA		0.650765	0.298658			0.887525	0.641546			0.474711	0.764536	0.30963	-0.289824
292	P0AGB0	Phosphoserine phosphatase	serB		0.903038				2.11103				0.903038	2.11103	1	-1.20799
298	P0AGB0	Phosphoserine phosphatase	serB			0.903038				1.36737			0.903038	1.36737	1	-0.464333
108	P23721	Phosphoserine aminotransferase	serC				1.48543				2.10769		1.48543	2.10769	1	-0.622261
44	P23721	Phosphoserine aminotransferase	serC			2.0036	0.263035			2.02857	1.09085		1.13332	1.55971	0.708268	-0.426393
20	P23721	Phosphoserine aminotransferase	serC				0.432959				1.36177		0.432959	1.36177	1	-0.928809
267	P23721	Phosphoserine aminotransferase	serC		0.378512	0.823749			1.50589	1.53605			0.60113	1.52097	0.0541102	-0.919841
43	P0A8L1	Serine--tRNA ligase	serS			1.38957				1.37851			1.38957	1.37851	1	0.0110552
24	P0A8L1	Serine--tRNA ligase	serS	1.48543	1.36177	0.887525	2.47768	3.28688	2.62761	1.774	2.45154		1.4236	2.53957	0.0749329	-0.981907
86	P0A8L1	Serine--tRNA ligase	serS			0.250962				0.695994			0.250962	0.695994	1	-0.445032
51	P0A8R4	Protein SlyX	slyX		1.43829				1.68706				1.43829	1.68706	1	-0.248768
119	P00448	Superoxide dismutase [Mn]	sodA	0.823749	0.422233	0.31034	0.815575	2.14731	1.94111	1.31615	1.80323	+	0.618904	1.87217	0.00155992	-1.20897
68	P00448	Superoxide dismutase [Mn]	sodA	0.411426	0.15056	0.565597	0.678072	1.41143	1.72683	1.32193	1.46467	+	0.488512	1.43805	0.000370968	-1.0298
100	P00448	Superoxide dismutase [Mn]	sodA	0.505891		0	-0.0291463	2.48285		1.0635	1.1177	+	0	1.1177	0.0480543	-1.39577
135	P00448	Superoxide dismutase [Mn]	sodA			0.678072	0.903038			2.07724	1.56072		0.790555	1.81898	0.0675171	-1.02842
114	P00448	Superoxide dismutase [Mn]	sodA			0.464668	0.748461			1.22651	1.39506		0.606565	1.31079	0.0507752	-0.704221
51	P0AGD3	Superoxide dismutase [Fe]	sodB				1.70487				2.1635		1.70487	2.1635	1	-0.458627
117	P0AGD3	Superoxide dismutase [Fe]	sodB				1.20163				1.60881		1.20163	1.60881	1	-0.407175
128	P0AGD3	Superoxide dismutase [Fe]	sodB				0.111031				2.0036		0.111031	2.0036	1	-1.89257
358	P40874	N-methyl-L-tryptophan oxidase	solA			-0.234465				0.879706			-0.234465	0.879706	1	-1.11417
108	P21170	Biosynthetic arginine decarboxylase	speA	0.613532	0.367371			1.67807	1.16993				0.490451	1.424	0.0805567	-0.933547
111	P60651	Agmatinase	speB	1.83188		1.27501	1.79494	3.14241		2.66448	2.62527	+	1.79494	2.66448	0.00861036	-1.17678
257	P60651	Agmatinase	speB		0.815575	-0.304006	0.286881		0.815575	0.214125	0.575312		0.286881	0.575312	0.505065	-0.268854
52	P21169	Ornithine decarboxylase, constitutive	speC				0.887525				1.91456		0.887525	1.91456	1	-1.02704
169	P21169	Ornithine decarboxylase, constitutive	speC	0.344828				1.1375					0.344828	1.1375	1	-0.792675
177	P21169	Ornithine decarboxylase, constitutive	speC		1.24489				2.19219				1.24489	2.19219	1	-0.947307
173	P21169	Ornithine decarboxylase, constitutive	speC		0.831877	0.757023			1.48026	0.823749			0.79445	1.15201	0.392271	-0.357557
182	P0A951	Spermidine N(1)-acetyltransferase	speG		-0.473931		0.575312		0.722466		1.07039		0.0506906	0.896428	0.265618	-0.845737
130	P0A951	Spermidine N(1)-acetyltransferase	speG			0.847997	1.48543			1.42223	2.01078		1.16671	1.71651	0.332602	-0.549795
154	P0AG24	Bifunctional (p)ppGpp synthase/hydrolase SpoT;GTP pyrophosphokinase;Guanosine-3',5'-bis(diphosphate) 3'-pyrophosphohydrolase	spoT	-0.0588937				1.61353					-0.0588937	1.61353	1	-1.67243
364	P08395	Protease 4	sppA			0.731183				3.49953			0.731183	3.49953	1	-2.76834
29	P68191	Stationary-phase-induced ribosome-associated protein	sra			1.1635	-0.136062			0.594549	-0.666576		0.513719	-0.0360139	0.605503	0.549732
184	P0ACA3	Stringent starvation protein A	sspA	1.38957	1.33342	0.432959	0.815575	2.67129	1.17632	1.1177	1.57531		1.0745	1.37582	0.182017	-0.642275
181	P0ACA3	Stringent starvation protein A	sspA			0.963474				1.65077			0.963474	1.65076	1	-0.68729
259	P27306	Soluble pyridine nucleotide transhydrogenase	sthA	0.526069				1.65077					0.526069	1.65076	1	-1.1247
54	P0AFG3	2-oxoglutarate dehydrogenase E1 component	sucA	0.978196		0.565597	0.985501	2.37574		1.46989	2.02857	+	0.978196	2.02857	0.0201225	-1.11497
220	P0AFG3	2-oxoglutarate dehydrogenase E1 component	sucA	0.941106	0.918386	0.526069	0.422233	1.54102	1.02148	1.24489	0.918386	+	0.722228	1.13318	0.046508	-0.479494
559	P0AFG3	2-oxoglutarate dehydrogenase E1 component	sucA	0.475085	1.17632			2.63923	1.83996				0.825704	2.2396	0.117072	-1.41389
152	P0AFG3	2-oxoglutarate dehydrogenase E1 component	sucA				0.594549				1.49569		0.594549	1.4957	1	-0.901147
225	P0AFG3	2-oxoglutarate dehydrogenase E1 component	sucA				0.495695				1.58496		0.495695	1.58496	1	-1.08927
576	P0AFG3	2-oxoglutarate dehydrogenase E1 component	sucA			0.176323	0.575312			1	1.18903		0.375818	1.09452	0.0827961	-0.718699
495	P0AFG3	2-oxoglutarate dehydrogenase E1 component	sucA				0.226509				1.1635		0.226508	1.1635	1	-0.93699
148	P0AFG6	Dihydrolipoyllysine-residue succinyltransferase component of 2-oxoglutarate dehydrogenase complex	sucB		8.09323	5.20984	3.75916		-0.862496	0.847997	-0.888969	+	5.20984	-0.862496	0.0127899	5.98857
218	P0AFG6	Dihydrolipoyllysine-residue succinyltransferase component of 2-oxoglutarate dehydrogenase complex	sucB	0.713696	0.815575	0.695994	0.411426	1.41143	1.19535	1.22651	0.831877	+	0.704845	1.21093	0.0144513	-0.507117
300	P0AFG6	Dihydrolipoyllysine-residue succinyltransferase component of 2-oxoglutarate dehydrogenase complex	sucB	0.613532	0.411426	0.847997	0.687061	1.17632	1.31615	1.40599	1.1635	+	0.650296	1.24623	0.00114126	-0.625486
177	P0AFG6	Dihydrolipoyllysine-residue succinyltransferase component of 2-oxoglutarate dehydrogenase complex	sucB	0.963474	1.4489			2.65076	1.80323				1.20619	2.227	0.171751	-1.02081
226	P0AFG6	Dihydrolipoyllysine-residue succinyltransferase component of 2-oxoglutarate dehydrogenase complex	sucB	0.903038	0.799087	0.0426443	0.669027	1.57531	0.871844	0.731183	1.22651		0.734057	1.04918	0.11515	-0.497763
297	P0AFG6	Dihydrolipoyllysine-residue succinyltransferase component of 2-oxoglutarate dehydrogenase complex	sucB			0.687061	0.443607			1.18903	1.0072		0.565334	1.09811	0.0725798	-0.532781
305	P0AFG6	Dihydrolipoyllysine-residue succinyltransferase component of 2-oxoglutarate dehydrogenase complex	sucB		0.367371				1				0.367371	1	1	-0.632629
310	P0A836	Succinyl-CoA ligase [ADP-forming] subunit beta	sucC	0.604071	0.695994	0.464668	0.163499	1.77821	1.19535	1.25701	1.02857	+	0.53437	1.22618	0.00582697	-0.832726
166	P0A836	Succinyl-CoA ligase [ADP-forming] subunit beta	sucC			0.464668	0.659925			1.30451	1.19535	+	0.562296	1.24993	0.0254523	-0.687633
61	P0A836	Succinyl-CoA ligase [ADP-forming] subunit beta	sucC	0.454176	0.485427	0.505891	0.432959	1.8679	1.65077	1.45418	0.565597	+	0.469801	1.55247	0.018679	-0.914995
359	P0A836	Succinyl-CoA ligase [ADP-forming] subunit beta	sucC	0	-0.434403	0.62293	0.485427	1.31034	0.978196	1.46989	1.32193	+	0.242713	1.31613	0.0057298	-1.1016
172	P0A836	Succinyl-CoA ligase [ADP-forming] subunit beta	sucC			0.0976109	0.344828			1.70487	1.66903	+	0.22122	1.68695	0.00718336	-1.46573
37	P0A836	Succinyl-CoA ligase [ADP-forming] subunit beta	sucC	0		0.0703893	0.201634	1.73118		1.59932	1.53107	+	0.0703893	1.59932	5.17359e-05	-1.52985
66	P0A836	Succinyl-CoA ligase [ADP-forming] subunit beta	sucC	0.214125		-0.268817	0.163499	1.73118		0.948601	1.46989	+	0.163499	1.46989	0.00820065	-1.34695
146	P0A836	Succinyl-CoA ligase [ADP-forming] subunit beta	sucC	0.189034				2.88753					0.189034	2.88753	1	-2.69849
285	P0AGE9	Succinyl-CoA ligase [ADP-forming] subunit alpha	sucD			0.31034	0.604071			1.4489	1.59455	+	0.457206	1.52172	0.0229026	-1.06452
144	P0AGE9	Succinyl-CoA ligase [ADP-forming] subunit alpha	sucD		1.28096		0.250962		2.42492		1.53605		0.765959	1.98049	0.216118	-1.21453
272	P0AGE9	Succinyl-CoA ligase [ADP-forming] subunit alpha	sucD	1.24489		0.298658	0.85599	2.82375		1.57046	1.86394		0.85599	1.86394	0.0513327	-1.28621
7	P0AGE9	Succinyl-CoA ligase [ADP-forming] subunit alpha	sucD	0.641546	0.713696	-0.0439433	0.0565835	1.99639	1.32193	0.650765	0.807355		0.349065	1.06464	0.056202	-0.852139
111	P0AGE9	Succinyl-CoA ligase [ADP-forming] subunit alpha	sucD			0.15056	-0.535332			0.15056	-0.434403		-0.192386	-0.141922	0.921078	-0.0504645
21	P0ADG4	Inositol-1-monophosphatase	suhB				0.903038				1.30451		0.903038	1.30451	1	-0.401473
34	P0AF96	Toxin-antitoxin biofilm protein TabA	tabA	-0.621488	-0.621488	1		1.47508	1.48543	2.29866		+	-0.621488	1.48543	0.0388091	-1.83405
146	P0AF96	Toxin-antitoxin biofilm protein TabA	tabA				-0.0439433				-0.304006		-0.0439433	-0.304006	1	0.260063
36	P0AF96	Toxin-antitoxin biofilm protein TabA	tabA	-1.02915	-1.55639	0.941106		1.32193	1.23879	1.76977			-1.02915	1.32193	0.0625768	-1.99164
254	P0A867	Transaldolase A	talA	3.28096	3.37016	1.95977	2.08406	1.59932	1.03562	0.62293	0.516015	+	2.68251	0.829277	0.0085503	1.73027
307	P0A867	Transaldolase A	talA	0.773996	1.23879	0.464668	0.356144	1.44361	1.62293	1.36737	1.60881	+	0.619332	1.52621	0.00828929	-0.802281
125	P0A867	Transaldolase A	talA		1.91456				2.06695				1.91456	2.06695	1	-0.152386
249	P0A867	Transaldolase A	talA				2.852				1.01435		2.852	1.01436	1	1.83764
203	P0A867	Transaldolase A	talA	2.20789	2.33056	1.83996	0.799087	2.67582	1.852	2.27501	1.31615		2.02393	2.0635	0.622449	-0.235367
104	P0A867	Transaldolase A	talA		1.82782		0.879706		1.90304		1.37851		1.35376	1.64077	0.649201	-0.287013
189	P0A867	Transaldolase A	talA				1.3505				2.13422		1.3505	2.13422	1	-0.783724
301	P0A870	Transaldolase B	talB			0.321928	0.650765			1.64155	1.61824	+	0.486346	1.62989	0.0201505	-1.14355
117	P0A870	Transaldolase B	talB		2.06695				2.16027				2.06695	2.16027	1	-0.0933244
187	P0A870	Transaldolase B	talB	1.4489	1.25701	-0.340075	0.918386	1.90689	1.1635	1.45418	1.1375		1.0877	1.30884	0.225618	-0.594462
308	P0A870	Transaldolase B	talB	1.23879	0.970854	0.432959	0.604071	2.02857	0.887525	1.49569	1.45418		0.787462	1.47494	0.0684343	-0.654824
50	P0A870	Transaldolase B	talB			0.704872	0.389567			1.69599	1.18903		0.547219	1.44251	0.0955076	-0.895294
311	P0A870	Transaldolase B	talB				0.575312				1.48543		0.575312	1.48543	1	-0.910114
250	P0A870	Transaldolase B	talB			0.0976109	0.536053			0.963474	1.22651		0.316832	1.09499	0.0931019	-0.778159
4	P0A870	Transaldolase B	talB	0.333424				1.77821					0.333424	1.77821	1	-1.44478
60	P0A870	Transaldolase B	talB			-0.943416				0.286881			-0.943417	0.286881	1	-1.2303
81	P0A9T4	Protein tas	tas				1.17632				2.04264		1.17632	2.04264	1	-0.866321
119	P0A9T4	Protein tas	tas	0.344828	0.695994	0.422233		1.84398	1.31615	0.83996			0.422233	1.31615	0.0520341	-0.845678
115	P0AGL2	Putative reactive intermediate deaminase TdcF	tdcF	-0.321928		0.790772	1.01435	2.44095		3.48929	3.54967	+	0.790772	3.48929	0.0082548	-2.66557
6	P0AGG2	Acyl-CoA thioesterase 2	tesB				0.748461				1.18903		0.748461	1.18903	1	-0.440573
598	P00561	Bifunctional aspartokinase/homoserine dehydrogenase 1;Aspartokinase;Homoserine dehydrogenase	thrA	0.650765				2.19849					0.650765	2.19849	1	-1.54773
770	P00561	Bifunctional aspartokinase/homoserine dehydrogenase 1;Aspartokinase;Homoserine dehydrogenase	thrA			-0.0892673				1.88752			-0.0892673	1.88753	1	-1.97679
227	P00547	Homoserine kinase	thrB		1.48543				1.53605				1.48543	1.53605	1	-0.0506262
7	P00934	Threonine synthase	thrC			0.443607	0.594549			1.76977	1.81557	+	0.519078	1.79267	0.00381296	-1.2736
2	P00934	Threonine synthase	thrC	1.73985	1.21412			2.76977	1.73118				1.47699	2.25048	0.315203	-0.773491
267	P00934	Threonine synthase	thrC		1.04264		0.536053		1.31615		-0.152003		0.789349	0.582071	0.814532	0.207277
344	P00934	Threonine synthase	thrC			-0.915936	0.970854			0.378512	1.28688		0.0274589	0.832696	0.52226	-0.805237
577	P0A8M3	Threonine--tRNA ligase	thrS			0.15056	0.31034			1.66903	1.5509	+	0.23045	1.60996	0.00514685	-1.37951
426	P0A8M3	Threonine--tRNA ligase	thrS			3.01436				1.76554			3.01436	1.76553	1	1.24882
306	P0A8M3	Threonine--tRNA ligase	thrS	1.55582				1.74846					1.55582	1.74846	1	-0.192645
226	P0A8M3	Threonine--tRNA ligase	thrS	1.92979	1.13093	0.669027	0.757023	1.81147	1.23266	1.38957	1.35614		0.943977	1.37286	0.339162	-0.325768
241	P0A8M3	Threonine--tRNA ligase	thrS			0.0976109	0.400538			0.722466	0.83996		0.249074	0.781213	0.081914	-0.532138
122	P0A8M3	Threonine--tRNA ligase	thrS			0.0840642				0.678072			0.0840642	0.678072	1	-0.594008
392	P0A850	Trigger factor	tig	3.12928	2.60407	2.19849		1.81557	0.704872	0.863939		+	2.60407	0.863939	0.0260129	1.51582
279	P0A850	Trigger factor	tig		-0.104697	0.575312	0.604071		1.04264	1.18903	1.28688	+	0.575312	1.18903	0.0282295	-0.814624
81	P0A850	Trigger factor	tig			3.41143				1.48543			3.41143	1.48543	1	1.926
361	P0A850	Trigger factor	tig	1.0072	1.75275	0.956057	1.18903	0.765535	1.25701	1.12433	1.40054		1.09811	1.19067	0.708019	0.0894057
390	P0A850	Trigger factor	tig			1.10434	0.903038			1.34483	1.23879		1.00369	1.29181	0.126893	-0.28812
203	P0A850	Trigger factor	tig				0.695994				2.72028		0.695994	2.72028	1	-2.02428
420	P0A850	Trigger factor	tig			0.722466				0.871844			0.722466	0.871844	1	-0.149378
83	P0A850	Trigger factor	tig			0.176323	0.545968			1.23266	0.970854		0.361146	1.10176	0.0821578	-0.740612
347	P27302	Transketolase 1	tktA	0.356144	0.238787	0.422233	0.536053	2.04264	1.5656	1.74416	1.68257	+	0.389188	1.71337	2.59176e-05	-1.37044
316	P27302	Transketolase 1	tktA	0.799087			0.516015	2.75489			1.78241		0.657551	2.26865	0.0862186	-1.6111
340	P27302	Transketolase 1	tktA		0.176323	0.641546	0.879706		1.1375	1.51096	3.64962		0.641546	1.51096	0.131046	-1.5335
303	P27302	Transketolase 1	tktA		0.201634				1.53605				0.201634	1.53605	1	-1.33442
591	P27302	Transketolase 1	tktA			-0.286304				0.847997			-0.286304	0.847997	1	-1.1343
338	P33570	Transketolase 2	tktB			0.432959	0.575312			1.46467	1.38405	+	0.504136	1.42436	0.00780889	-0.920223
533	P33570	Transketolase 2	tktB	0.895303	1.21412		0.485427	2.37295	1.71809		1.43829	+	0.895303	1.71809	0.0483248	-0.978159
298	P33570	Transketolase 2	tktB		1.28096				1.67356				1.28096	1.67356	1	-0.3926
4	P33570	Transketolase 2	tktB	1.08406	1.82782			3.44758	2.33914				1.45594	2.89336	0.164105	-1.43742
314	P33570	Transketolase 2	tktB	1.47508	1.42223	0.31034	0.632268	3.10266	2.06005	1.37851	1.72683		1.02725	1.89344	0.0573285	-1.10703
342	P33570	Transketolase 2	tktB	1.35614	1.31034	0.286881	0.31034	2.7761	1.83592	1.51096	1.23266		0.81034	1.67344	0.063185	-1.02299
301	P33570	Transketolase 2	tktB	1.3505	1.33342		0.0143553	3.77716	2.37574		0.790772		1.33342	2.37573	0.218175	-1.41513
234	P33570	Transketolase 2	tktB				-0.556393				1.02857		-0.556393	1.02857	1	-1.58496
459	P0A853	Tryptophanase	tnaA			3.62059				0.879706			3.62059	0.879706	1	2.74088
406	P0A853	Tryptophanase	tnaA				3.36036				2.19535		3.36036	2.19535	1	1.16502
5	P0A853	Tryptophanase	tnaA	1.26303			2.82782	2.28096			2.63227		2.04543	2.45661	0.659123	-0.411185
219	P0A853	Tryptophanase	tnaA			0.669027				1.31615			0.669027	1.31615	1	-0.647119
239	P0A853	Tryptophanase	tnaA				0.956057				1.34483		0.956057	1.34483	1	-0.388772
484	P06612	DNA topoisomerase 1	topA				0.613532				1.50589		0.613532	1.50589	1	-0.892359
844	P06612	DNA topoisomerase 1	topA		0.687061				1.14405				0.687061	1.14405	1	-0.456986
274	P06612	DNA topoisomerase 1	topA			-1.88897				1.23879			-1.88897	1.23879	1	-3.12776
103	P0A858	Triosephosphate isomerase	tpiA	0.85599	1.0072	1.70487	1.37295	3.05658	2.51096	2.52105	2.35614	+	1.19007	2.51601	0.00134437	-1.37593
111	P0A858	Triosephosphate isomerase	tpiA	1.15704	1	1.11103	0.757023	2.36737	1.98914	1.8679	1.61824	+	1.05552	1.92852	0.00181599	-0.954387
188	P0A858	Triosephosphate isomerase	tpiA			1.30451	1.23879			1.29278	1.35614		1.27165	1.32446	0.366784	-0.0528139
138	P0A858	Triosephosphate isomerase	tpiA				0.773996				1.64155		0.773996	1.64155	1	-0.86755
46	P0A862	Thiol peroxidase	tpx			0.641546	0.871844			1.37295	1.52105	+	0.756695	1.447	0.0371537	-0.690307
33	P0A862	Thiol peroxidase	tpx				1.54102				2.01792		1.54102	2.01792	1	-0.476903
253	P0AGI8	Trk system potassium uptake protein trkA	trkA		2.07382				1.62293				2.07382	1.62293	1	0.45089
199	P0A877	Tryptophan synthase alpha chain	trpA				0.879706				1.18903		0.879706	1.18903	1	-0.309328
250	P0A877	Tryptophan synthase alpha chain	trpA	0.31034				2.04614					0.31034	2.04614	1	-1.7358
392	P0A879	Tryptophan synthase beta chain	trpB			0.226509	0.970854			0.933573	1.34483		0.598681	1.1392	0.331495	-0.540519
137	P0A879	Tryptophan synthase beta chain	trpB			-0.0740006				0.722466			-0.0740006	0.722466	1	-0.796467
55	P00909	Tryptophan biosynthesis protein TrpCF;Indole-3-glycerol phosphate synthase;N-(5'-phospho-ribosyl)anthranilate isomerase	trpC	1.28096	1.57531	0.163499	0.475085	1.43296	0.111031	0.443607	0.565597		0.878021	0.504602	0.608135	0.235414
55	P00954	Tryptophan--tRNA ligase	trpS	0.536053			-0.943416	1.87578			1.24489		-0.203682	1.56033	0.159533	-1.76402
38	P07649	tRNA pseudouridine synthase A	truA	1.0635	0.773996	0.505891	0.411426	1.68257	0.941106	1.31034	1.0635	+	0.639944	1.18692	0.0433461	-0.560677
74	P60340	tRNA pseudouridine synthase B	truB		0.298658	-0.395929	0.575312		0.739848	0.565597	1.1635		0.298658	0.739848	0.121956	-0.663634
97	P0AA25	Thioredoxin-1	trxA		1.30451	1.11103	0.454176		1.15704	1.12433	0.286881		1.11103	1.12433	0.806389	0.100488
70	P0AA25	Thioredoxin-1	trxA	1.64616	1.65077	0.925999	1.07039	1.89142	1.33914	0.910733	0.963474		1.35828	1.15131	0.878451	0.0471382
58	P0AA25	Thioredoxin-1	trxA			1	1.09085			1.09085	0.584963		1.04543	0.837908	0.504153	0.207519
53	P0AA25	Thioredoxin-1	trxA			0.495695				1.30451			0.495695	1.30451	1	-0.808816
4	P0AA25	Thioredoxin-1	trxA				0.782409				1.08406		0.782409	1.08406	1	-0.301656
185	P0A9P4	Thioredoxin reductase	trxB	0.970854		-0.120294	-0.454032	2.31325		1.75702	1.39506	+	-0.120294	1.75702	0.0289281	-1.6896
214	P0A6P1	Elongation factor Ts	tsf	3.99639	3.848	2.56316	2.53605	1.87971	0.83996	0.757023	0.910733	+	3.20558	0.875346	0.00415099	2.13904
247	P0A6P1	Elongation factor Ts	tsf	0.321928		0.411426	1.22033	1.95233		1.79494	2.11437	+	0.411426	1.95233	0.0122646	-1.30265
24	P0A6P1	Elongation factor Ts	tsf	1.63691			0.687061	1.53605			0.722466		1.16199	1.12926	0.963017	0.0327281
391	P0CE47	Elongation factor Tu 1	tufA			0.201634	0.695994			0.978196	1.40054		0.448814	1.18937	0.150416	-0.740553
177;177	P0CE47;P0CE48	Elongation factor Tu 1;Elongation factor Tu 2	tufA;tufB			0.344828	0.516015			1.1177	0.918386	+	0.430422	1.01804	0.0465184	-0.587619
300;300	P0CE47;P0CE48	Elongation factor Tu 1;Elongation factor Tu 2	tufA;tufB	0.275007	0.298658			1.47508	1.73118			+	0.286833	1.60313	0.00940952	-1.3163
295;295	P0CE47;P0CE48	Elongation factor Tu 1;Elongation factor Tu 2	tufA;tufB	0.226509	0.333424	0.516015	0.189034	1.82782	2.13093	1.54597	1.31615	+	0.279966	1.68689	0.000343366	-1.38897
57;57	P0CE47;P0CE48	Elongation factor Tu 1;Elongation factor Tu 2	tufA;tufB		6.5097	3.38405			-0.304006	0.641546			4.94687	0.16877	0.0996265	4.7781
283;283	P0CE47;P0CE48	Elongation factor Tu 1;Elongation factor Tu 2	tufA;tufB	1.72247		4.16591	4.63865	2.32481		-0.454032	1.23266		4.16591	1.23266	0.110812	2.47453
264;264	P0CE47;P0CE48	Elongation factor Tu 1;Elongation factor Tu 2	tufA;tufB				1.52105				0.0143553		1.52105	0.0143553	1	1.5067
253;253	P0CE47;P0CE48	Elongation factor Tu 1;Elongation factor Tu 2	tufA;tufB		1.35614		-0.556393		1.52105		1.15704		0.399875	1.33905	0.436438	-0.939172
209;209	P0CE47;P0CE48	Elongation factor Tu 1;Elongation factor Tu 2	tufA;tufB	-0.0892673		0.124328	0.555816	0.765535		0.678072	1.24489		0.124328	0.765535	0.0540638	-0.699206
314;314	P0CE47;P0CE48	Elongation factor Tu 1;Elongation factor Tu 2	tufA;tufB	0.298658		-0.268817	0.782409	1.15056		0.748461	1.91456		0.298658	1.15056	0.0939942	-1.00045
391	P0CE48	Elongation factor Tu 2	tufB				0.505891				1.73118		0.505891	1.73118	1	-1.22529
324	P32132	GTP-binding protein typA/BipA	typA	1.70044	1.41143			2.49825	1.35614				1.55593	1.9272	0.592927	-0.371264
4	P32132	GTP-binding protein typA/BipA	typA		0.782409	0.0976109			1.22651	0.790772			0.44001	1.00864	0.296187	-0.568631
427	P32132	GTP-binding protein typA/BipA	typA		0.978196				1.98914				0.978196	1.98914	1	-1.01094
167	P07023	T-protein;Chorismate mutase;Prephenate dehydrogenase	tyrA				0.978196				1.20163		0.978196	1.20163	1	-0.223438
89	P07023	T-protein;Chorismate mutase;Prephenate dehydrogenase	tyrA			0.584963	1			0.565597	0.879706		0.792481	0.722651	0.813596	0.0698298
21	P04693	Aromatic-amino-acid aminotransferase	tyrB	-0.136062	-0.68966		-0.358454	2.31325	1.45943		1.8679	+	-0.358454	1.8679	0.00150972	-2.27492
168	P04693	Aromatic-amino-acid aminotransferase	tyrB			0	0.516015			1.20789	1.88752		0.258008	1.54771	0.0942303	-1.2897
144	P0AGJ9	Tyrosine--tRNA ligase	tyrS			1.31034				1.5509			1.31034	1.5509	1	-0.240561
235	P0AGJ9	Tyrosine--tRNA ligase	tyrS	1.76128	0.910733			2.20477	1.27501				1.33601	1.73989	0.587162	-0.403878
8	P0AGJ9	Tyrosine--tRNA ligase	tyrS	1.07724	1.13093			2.11103	1.45418				1.10409	1.7826	0.175695	-0.678517
238	P0AGJ9	Tyrosine--tRNA ligase	tyrS	1.83592		0.773996	0.879706	2.16671		1.56072	1.31034		0.879706	1.56071	0.289212	-0.516048
96	P0AAB4	3-octaprenyl-4-hydroxybenzoate carboxy-lyase	ubiD				1.54102				2.68257		1.54102	2.68257	1	-1.14155
90	P0AAB4	3-octaprenyl-4-hydroxybenzoate carboxy-lyase	ubiD				1.33914				1.58496		1.33914	1.58496	1	-0.245825
235	P12758	Uridine phosphorylase	udp	4.44758	4.76659		4.31034	1.75702	0.823749		1.3505	+	4.44758	1.3505	0.000450647	3.19775
33	P12758	Uridine phosphorylase	udp			0.516015	0.650765			1.16993	1.31615	+	0.58339	1.24304	0.0219702	-0.659646
43	P12758	Uridine phosphorylase	udp	0.963474	1.10434			2.55827	1.58014				1.03391	2.06921	0.171131	-1.0353
40	P12758	Uridine phosphorylase	udp	1.64155	1.63227		0.713696	2.25096	1.21412		0.713696		1.63227	1.21412	0.912889	-0.0637574
177	P12295	Uracil-DNA glycosylase	ung		1.43296	0.367371			1.28096	1.21412			0.900165	1.24754	0.582004	-0.347375
7	P0A8F0	Uracil phosphoribosyltransferase	upp	0.799087	0.400538	-0.120294	0.0143553	1.76128	1.02857	1.33342	1.1635	+	0.207447	1.24846	0.00701659	-1.04827
167	P08390	USG-1 protein	usg		1.38957				1.37851				1.38957	1.37851	1	0.0110552
22	P0AED0	Universal stress protein A	uspA			0.378512				0.773996			0.378512	0.773996	1	-0.395485
230	P0AAC0	Universal stress protein E	uspE		2.38957				2.62761				2.38957	2.62761	1	-0.23804
235	P0AAC0	Universal stress protein E	uspE		0.807355				0.948601				0.807355	0.948601	1	-0.141246
104	P37903	Universal stress protein F	uspF	1.75702	0.985501			1.8953	0.739848				1.37126	1.31758	0.945435	0.0536865
77	P37903	Universal stress protein F	uspF	1.5656	1.49569	1.72683	0.85599	1.79077	1.12433	1.63691	1.20789		1.53065	1.4224	0.911839	-0.0289486
80	P37903	Universal stress protein F	uspF		0.250962		1.11103		0.799087		1.58496		0.680997	1.19202	0.472861	-0.511028
78	P37903	Universal stress protein F	uspF		0.411426				1.14405				0.411426	1.14405	1	-0.73262
19	P39177	Universal stress protein G	uspG			1.10434				1.42223			1.10434	1.42223	1	-0.317896
614	P0A698	UvrABC system protein A	uvrA		1.57046				2.18903				1.57046	2.18903	1	-0.618571
452	P0A8G0	UvrABC system protein C	uvrC			0.31034				2.04614			0.31034	2.04614	1	-1.7358
170	P24215	Mannonate dehydratase	uxuA			-0.340075				0.584963			-0.340075	0.584962	1	-0.925038
898	P07118	Valine--tRNA ligase	valS			0.659925	0.748461			1.1635	1.10434	+	0.704193	1.13392	0.0150061	-0.429725
271	P07118	Valine--tRNA ligase	valS		0.83996	0.201634			2.0036	2.0321		+	0.520797	2.01785	0.0426498	-1.49705
930	P07118	Valine--tRNA ligase	valS		1.79494				1.52607				1.79494	1.52607	1	0.268867
178	P07118	Valine--tRNA ligase	valS		1.68706				2.44095				1.68706	2.44095	1	-0.753891
593	P07118	Valine--tRNA ligase	valS	0.847997				2.91648					0.847997	2.91648	1	-2.06848
317	P07118	Valine--tRNA ligase	valS			0.485427				1.5008			0.485427	1.5008	1	-1.01538
909	P07118	Valine--tRNA ligase	valS			0.201634	0.765535			0.879706	1.39506		0.483584	1.13738	0.229084	-0.6538
3	P07118	Valine--tRNA ligase	valS				0.678072				1.27501		0.678072	1.27501	1	-0.596935
52	P0A8G9	Exodeoxyribonuclease 7 small subunit	xseB	1.33914		1.40054		1.96347		1.20163			1.36984	1.58255	0.633756	-0.212716
121	P09030	Exodeoxyribonuclease III	xthA		0.799087	1.23879	1.40054		0.321928	1	1.09761		1.23879	1	0.325045	0.339624
261	P00944	Xylose isomerase	xylA		0.422233				0.632268				0.422233	0.632268	1	-0.210035
209	P0A8I3	UPF0246 protein yaaA	yaaA		-1.152		-0.0740006		1.0635		1.66448		-0.613002	1.36399	0.0851698	-1.97699
119	P36879	Uncharacterized ABC transporter ATP-binding protein YadG	yadG			2.38681				2.8679			2.38681	2.8679	1	-0.481086
38	P62768	UPF0325 protein yaeH	yaeH				3.14568				1.05658		3.14568	1.05658	1	2.08909
44	P62768	UPF0325 protein yaeH	yaeH	1.20789				1.23879					1.20789	1.23879	1	-0.030894
36	P62768	UPF0325 protein yaeH	yaeH			0.799087				1.68257			0.799087	1.68257	1	-0.883486
6	P62768	UPF0325 protein yaeH	yaeH				0.956057				1.42761		0.956057	1.42761	1	-0.47155
124	P62768	UPF0325 protein yaeH	yaeH			-0.120294				0.918386			-0.120294	0.918386	1	-1.03868
97	P62768	UPF0325 protein yaeH	yaeH			-0.200913	0.189034			1.0072	1.81967		-0.00593944	1.41343	0.0877255	-1.41937
12	P75691	Uncharacterized zinc-type alcohol dehydrogenase-like protein YahK	yahK			0.31034	0.831877			0.970854	1.57531		0.571109	1.27308	0.220727	-0.701974
60	P75694	Uncharacterized protein YahO	yahO				1.28096				-1.59946		1.28096	-1.59946	1	2.88042
58	P0ADZ7	UPF0092 membrane protein YajC	yajC			0.238787	0.650765			1.08406	1.33914		0.444776	1.2116	0.0869931	-0.766825
142	Q46948	Chaperone protein YajL	yajL				0.111031				1.90689		0.111031	1.90689	1	-1.79586
115	P0A8E7	UPF0234 protein yajQ	yajQ	1.73118	1.61824			1.39506	1.43296			+	1.67471	1.41401	0.048444	0.2607
112	P0A8E7	UPF0234 protein yajQ	yajQ				2.0036				0.356144		2.0036	0.356144	1	1.64746
135	P0A8E7	UPF0234 protein yajQ	yajQ		1.04264				1.28688				1.04264	1.28688	1	-0.244237
108	P0A8E7	UPF0234 protein yajQ	yajQ	1.5509		1.28096	0.948601	2.32481		1.47508	1.18269		1.28096	1.47508	0.355933	-0.40071
89	P0A8B5	UPF0133 protein YbaB	ybaB	1.08406	1.28688			2.07382	1.42223				1.18547	1.74803	0.240981	-0.562554
10	P0AAR3	Cys-tRNA(Pro)/Cys-tRNA(Cys) deacylase ybaK	ybaK		2.62761	2.10769	2.04963		0.62293	1	1.22033	+	2.10769	1	0.00657888	1.31389
274	P77395	Uncharacterized protein ybbN	ybbN				0.992769				1.71809		0.992768	1.71809	1	-0.725319
108	P77395	Uncharacterized protein ybbN	ybbN				-1.2863				1.57046		-1.2863	1.57046	1	-2.85677
43	P45579	Uncharacterized oxidoreductase YbdH	ybdH		1.02148	0.201634	0.526069		1.25701	2.19849	1.5008	+	0.526069	1.5008	0.0443642	-1.06904
317	P77213	Carboxylate-amine ligase YbdK	ybdK	1.21412	1.17632	0.238787		3.04789	2.16027	2.04264		+	1.17632	2.16027	0.0266843	-1.54052
275	P77213	Carboxylate-amine ligase YbdK	ybdK		0.526069				1.80323				0.526069	1.80323	1	-1.27716
95	P0A898	Probable rRNA maturation factor YbeY	ybeY			-0.136062	0.432959			1.40054	1.72247	+	0.148449	1.5615	0.0495702	-1.41305
214	P0A9K3	PhoH-like protein	ybeZ			0.124328	0.344828			1.18903	1.31034	+	0.234578	1.24969	0.0150207	-1.01511
2	P75736	Esterase ybfF	ybfF		0.847997				1.65535				0.847997	1.65535	1	-0.807355
145	P75745	Uncharacterized protein ybgK	ybgK		0.545968				1.68706				0.545968	1.68706	1	-1.14109
110	P12994	UPF0098 protein ybhB	ybhB	0.978196				3.18745					0.978196	3.18745	1	-2.20926
13	P12994	UPF0098 protein ybhB	ybhB		0.31034				1.41684				0.31034	1.41684	1	-1.1065
256	P30177	Uncharacterized protein ybiB	ybiB			0.275007	0.485427			1.1177	1.21412	+	0.380217	1.16591	0.0210154	-0.785693
186	P30177	Uncharacterized protein ybiB	ybiB			0.748461	1.28096			1.59932	2.31615		1.01471	1.95773	0.169067	-0.943023
269	P30177	Uncharacterized protein ybiB	ybiB				0.765535				1.48026		0.765535	1.48027	1	-0.71473
93	P30177	Uncharacterized protein ybiB	ybiB				0.275007				0.970854		0.275007	0.970854	1	-0.695847
8	P30177	Uncharacterized protein ybiB	ybiB		1.76977	0.722466	1.23266		0.970854	0.594549	1.1375		1.23266	0.970854	0.376036	0.340664
313	P0A9U3	Uncharacterized ABC transporter ATP-binding protein YbiT	ybiT	1.28688				1					1.28688	1	1	0.286881
420	P75828	Uncharacterized protein ybjD	ybjD				0.83996				1.1635		0.83996	1.1635	1	-0.323539
52	P0A8C1	UPF0145 protein YbjQ	ybjQ	0.0703893	2.18269			2.61117	2.19535				1.12654	2.40326	0.3574	-1.27672
10	P21367	Uncharacterized protein ycaC	ycaC				0.526069				1.70929		0.526069	1.70929	1	-1.18322
49	P75874	Uncharacterized protein yccU	yccU			1.76128				0.565597			1.76129	0.565597	1	1.19569
34	P75874	Uncharacterized protein yccU	yccU			1.07724				1.27501			1.07724	1.27501	1	-0.197764
52	P0A729	Maf-like protein yceF	yceF		-0.434403	0.321928			1.08406	0.985501			-0.0562374	1.03478	0.103551	-1.09102
80	P29217	UPF0502 protein YceH	yceH			0.823749	0.641546			1.41684	0.985501		0.732648	1.20117	0.183341	-0.468522
199	P29013	Uncharacterized protein ycgB	ycgB		2.08066				0.879706				2.08066	0.879706	1	1.20095
21	P0AB43	UPF0745 protein YcgL	ycgL			-0.415038	0.176323			1.01435	1.67807		-0.119357	1.34621	0.0809637	-1.46557
59	P0AB43	UPF0745 protein YcgL	ycgL			1.21412				1.774			1.21412	1.774	1	-0.559872
30	P21362	Protein yciF	yciF		1.51601				2.26303				1.51602	2.26303	1	-0.74702
144	P21362	Protein yciF	yciF			0.0840642				1.8953			0.0840642	1.8953	1	-1.81124
134	P21362	Protein yciF	yciF		1.5656	-0.234465	-0.217591		2.31904	1.17632	1.26303		-0.217591	1.26303	0.158159	-1.21495
137	P21362	Protein yciF	yciF		0.704872				1.72247				0.704872	1.72247	1	-1.01759
151	P51981	L-Ala-D/L-Glu epimerase	ycjG	0.941106	1.13093	0.815575	1.36177	1.31034	0.765535	0.831877	1.48543		1.03602	1.07111	0.871759	-0.0359495
196	P39831	NADP-dependent 3-hydroxy acid dehydrogenase YdfG	ydfG	3.69488	3.76447			1.76554	1.07724			+	3.72968	1.42139	0.0217264	2.30829
68	P0ACX3	Putative monooxygenase ydhR	ydhR		1.36177				1.53107				1.36177	1.53107	1	-0.169301
78	P0ACY1	Putative NAD(P)H nitroreductase ydjA	ydjA				0.925999				0.545968		0.925999	0.545968	1	0.380031
74	P0ACY1	Putative NAD(P)H nitroreductase ydjA	ydjA				0.31034				1		0.31034	1	1	-0.68966
101	P0ACY1	Putative NAD(P)H nitroreductase ydjA	ydjA	-0.234465	-0.395929	0.978196		0.895303	0.422233	0.918386			-0.234465	0.895303	0.245457	-0.629373
80	P77721	Uncharacterized HTH-type transcriptional regulator YdjF	ydjF			0.454176				1.09085			0.454176	1.09085	1	-0.636678
158	P77721	Uncharacterized HTH-type transcriptional regulator YdjF	ydjF		2.17632				1.02857				2.17632	1.02857	1	1.14775
449	P77529	Uncharacterized symporter ydjN	ydjN		1				0.925999				1	0.925999	1	0.0740006
187	P39173	Putative glucose-6-phosphate 1-epimerase	yeaD			0.731183	0.275007			1.1635	0.367371		0.503095	0.765435	0.625145	-0.26234
102	P0ACY3	Uncharacterized protein yeaG	yeaG	-0.514573		0.687061	0.475085	1.73552		1.82375	1.28096	+	0.475085	1.73552	0.0263829	-1.39755
478	P0ACY3	Uncharacterized protein yeaG	yeaG			0.286881	-0.0588937			1.74416	1.44361	+	0.113994	1.59388	0.0231315	-1.47989
539	P0ACY3	Uncharacterized protein yeaG	yeaG			-0.152003	-0.68966			1.36177	1.01435	+	-0.420832	1.18806	0.0373711	-1.60889
394	P0ACY3	Uncharacterized protein yeaG	yeaG		1.32193	1.28688	2.6017		0.555816	1.54102	1.83592		1.32193	1.54102	0.503761	0.425915
426	P0ACY3	Uncharacterized protein yeaG	yeaG				1.42761				0.933573		1.42761	0.933573	1	0.494034
399	P0ACY3	Uncharacterized protein yeaG	yeaG	0.641546	0.782409			1.56072	0.992769				0.711977	1.27674	0.193327	-0.564764
586	P0ACY3	Uncharacterized protein yeaG	yeaG	1.28688		-0.234465	0.226509	4.05832		1.18903	1.58496		0.226508	1.58496	0.139108	-1.85113
215	P0A8A0	Probable transcriptional regulatory protein YebC	yebC	1.58014	0.555816	0.985501		2.10434	0.584963	1.09085			0.9855	1.09085	0.703269	-0.219564
70	P0AD05	Uncharacterized protein yecA	yecA	1.11103		0.201634	0.941106	2.32193		0.985501	1.76977		0.941106	1.76977	0.120186	-0.941143
66	P0AD07	Uncharacterized protein yecF	yecF	0.163499				0.367371					0.163499	0.367371	1	-0.203872
66	P0A8A2	Probable transcriptional regulatory protein YeeN	yeeN	1.36177	1.26903			1.54102	1.33914				1.3154	1.44008	0.378339	-0.124677
5	P0A8M6	UPF0265 protein yeeX	yeeX				0.85599				1.87971		0.85599	1.87971	1	-1.02372
82	P0A8M6	UPF0265 protein yeeX	yeeX			0.31034	1.62761			2.1375	1.79494		0.968973	1.96622	0.280444	-0.997246
88	P0A8M6	UPF0265 protein yeeX	yeeX		0.815575				1.38405				0.815575	1.38405	1	-0.568474
33	P0A8M6	UPF0265 protein yeeX	yeeX	1.36737	1.11103	1.0072	0.722466	1.65535	1.01435	1.09761	0.773996		1.05911	1.05598	0.72874	-0.0833126
34	P0A8M6	UPF0265 protein yeeX	yeeX	3.0321				2.36457					3.0321	2.36457	1	0.667528
248	P0AD12	Protein yeeZ	yeeZ	0.604071	0.632268	0.495695	0.782409	1.49569	0.963474	0.782409	0.985501	+	0.61817	0.974487	0.0402765	-0.428159
160	P37749	Uncharacterized protein yefG	yefG				0.111031				1.75275		0.111031	1.75275	1	-1.64172
337	P37751	Uncharacterized protein yefI	yefI			0.0285691				1.09761			0.0285691	1.09761	1	-1.06904
41	P76402	UPF0339 protein yegP	yegP		2.68706	1.32769	1.60407		1.62293	1.21412	1.58014		1.60407	1.58015	0.408897	0.40054
65	P76402	UPF0339 protein yegP	yegP				1.79909				1.18269		1.79909	1.18269	1	0.616395
107	P76402	UPF0339 protein yegP	yegP	1.90689				2.854					1.90689	2.854	1	-0.947105
58	P76402	UPF0339 protein yegP	yegP	2.66448				2.58015					2.66448	2.58015	1	0.0843372
287	P76403	Uncharacterized protease yegQ	yegQ		0.464668				1.53605				0.464668	1.53605	1	-1.07138
327	P0AD14	Probable sensor-like histidine kinase YehU	yehU				0.584963				0.575312		0.584962	0.575312	1	0.00965017
23	P0A6N8	Elongation factor P-like protein	yeiP				1.63227				1.40054		1.63227	1.40054	1	0.23173
55	P0A8W8	UPF0304 protein yfbU	yfbU		0.263035		1.58976		1.96717		2.19535		0.926399	2.08126	0.228349	-1.15486
16	P0A8W8	UPF0304 protein yfbU	yfbU			0.163499				0.495695			0.163499	0.495695	1	-0.332196
166	P65556	Uncharacterized Nudix hydrolase yfcD	yfcD			-0.514573				0.739848			-0.514573	0.739848	1	-1.25442
146	P77526	Probable disulfide bond reductase yfcG	yfcG	1.9222	1.21412			3.19535	1.76977				1.56816	2.48256	0.369447	-0.914398
181	P76536	Probable deferrochelatase/peroxidase YfeX	yfeX		0.176323				1.54102				0.176323	1.54102	1	-1.3647
229	P76536	Probable deferrochelatase/peroxidase YfeX	yfeX				0.0285691				1.4489		0.0285691	1.4489	1	-1.42033
222	P76536	Probable deferrochelatase/peroxidase YfeX	yfeX			1.15704	1.30451			1.20789	0.545968		1.23078	0.876931	0.406245	0.353847
14	P24178	Protein YffB	yffB	1.18269	0.847997			1.50589	1.13093				1.01534	1.31841	0.351137	-0.303066
64	P76569	Uncharacterized protein YfgD	yfgD	1.41143				1.52105					1.41143	1.52105	1	-0.109624
141	P0AGJ5	Uncharacterized tRNA/rRNA methyltransferase YfiF	yfiF				0.731183				1.26903		0.731183	1.26903	1	-0.53785
53	P0ADQ7	Uncharacterized protein ygaM	ygaM	3.10434		2.10098	1.72683	2.86394		1.17632	1.04264		2.10098	1.17632	0.43782	0.616413
44	P0ADQ7	Uncharacterized protein ygaM	ygaM	2.99819		2.18903	2.18269	2.14405		1.1635	1.09085		2.18903	1.1635	0.0847431	0.990508
137	P0ADE6	Uncharacterized protein ygaU	ygaU	-0.37707	-0.514573	0.565597	0.575312	2.11437	1.51096	0.678072	1.15704	+	0.0942637	1.334	0.0215298	-1.30279
8	P0ADE6	Uncharacterized protein ygaU	ygaU				2.23266				0.584963		2.23266	0.584962	1	1.6477
24	P0ADE6	Uncharacterized protein ygaU	ygaU	1.4489			1.12433	2.49825			1.0072		1.28661	1.75272	0.603445	-0.466109
129	P0ADE6	Uncharacterized protein ygaU	ygaU		-0.286304	0.400538			1.95606	0.941106			0.0571169	1.44858	0.151153	-1.39146
188	P52598	Uncharacterized HTH-type transcriptional regulator YgbI	ygbI	1.4489				1.14405					1.4489	1.14405	1	0.304855
337	P0ADR8	LOG family protein ygdH	ygdH		1.73118		0.124328		1.37295		1.10434		0.927756	1.23864	0.739449	-0.310889
420	P0ADR8	LOG family protein ygdH	ygdH		0.879706	0.695994	0.903038		0.695994	0.378512	0.799087		0.879706	0.695994	0.229815	0.201715
73	P0ADR8	LOG family protein ygdH	ygdH			0.0840642	0.201634			0.536053	1.16993		0.142849	0.852989	0.158467	-0.71014
68	P0ADE8	tRNA-modifying protein ygfZ	ygfZ	1.17632	1.30451		0.948601	2.20477	1.41143		1.60407		1.17632	1.60407	0.0837864	-0.596943
268	P0ADE8	tRNA-modifying protein ygfZ	ygfZ				1.04264				1.93357		1.04264	1.93357	1	-0.890928
87	P38521	Uncharacterized protein yggL	yggL			-0.234465	0.641546			1.1375	1.58014		0.20354	1.35882	0.142785	-1.15528
90	P0A8P3	Probable Fe(2+)-trafficking protein	yggX	2.16671	3.24489			1.9486	1.39506				2.7058	1.67183	0.230078	1.03397
53	P0A8P3	Probable Fe(2+)-trafficking protein	yggX	1.9855	2.49057			1.5656	2.42761				2.23804	1.9966	0.67661	0.241434
28	P0A8P3	Probable Fe(2+)-trafficking protein	yggX			0.176323				-0.0144996			0.176323	-0.0144996	1	0.190822
39	P0AG84	Uncharacterized oxidoreductase yghA	yghA			0.516015	0.659925			1.36737	1.75275	+	0.58797	1.56006	0.0419721	-0.97209
5	P0AG84	Uncharacterized oxidoreductase yghA	yghA		2.10769		1.28096		1.83996		1.13093		1.69432	1.48545	0.738235	0.208877
244	Q46845	Uncharacterized GST-like protein yghU	yghU		1.50589				1.89142				1.50589	1.89142	1	-0.385528
36	Q46845	Uncharacterized GST-like protein yghU	yghU		1.46467				2.30743				1.46467	2.30743	1	-0.84276
253	Q46845	Uncharacterized GST-like protein yghU	yghU	0.790772				2.28096					0.790772	2.28096	1	-1.49018
177	Q46851	Uncharacterized protein yghZ	yghZ				0.678072				0.970854		0.678072	0.970854	1	-0.292782
208	P30871	Uncharacterized protein ygiF	ygiF	0.970854	-0.415038	1.10434	0.863939	1.35614	1.35614	1.42761	1.02857		0.917396	1.35614	0.118688	-0.661093
26	P0ADU2	Probable quinol monooxygenase ygiN	ygiN				1.19535				1.848		1.19535	1.848	1	-0.652649
62	P67660	Uncharacterized HTH-type transcriptional regulator YhaJ	yhaJ		1.11103				1.38957				1.11103	1.38957	1	-0.278535
87	P64594	Toxin YhaV	yhaV			0.831877	1.02857			1.17632	1.23879		0.930223	1.20755	0.115033	-0.277332
125	P45470	Protein yhbO	yhbO				0.250962				1.59932		0.250962	1.59932	1	-1.34836
50	P0AGK4	RNA-binding protein YhbY	yhbY	1.59455				1.91073					1.59455	1.91073	1	-0.316184
188	P26646	Putative quinone oxidoreductase YhdH	yhdH		2.02857				1.89142				2.02857	1.89142	1	0.13715
209	P26646	Putative quinone oxidoreductase YhdH	yhdH				0.367371				1.31615		0.367371	1.31615	1	-0.948775
97	P0ADX1	Protein yhfA	yhfA		0.650765	0.454176	0.584963		1.25096	1.08406	1.32769	+	0.584962	1.25096	0.00204739	-0.657603
156	P46837	Protein yhgF	yhgF				0.15056				0.613532		0.15056	0.613532	1	-0.462972
113	P46853	Uncharacterized oxidoreductase YhhX	yhhX			-0.621488	-0.473931			-0.621488	-0.473931		-0.54771	-0.54771	1	0
133	P37634	Uncharacterized protein yhiR	yhiR		1.40599				1.04264				1.40599	1.04264	1	0.363348
7	P37682	Uncharacterized HTH-type transcriptional regulator YiaU	yiaU				0.443607				0.659925		0.443607	0.659925	1	-0.216318
91	P0AG27	Uncharacterized protein yibN	yibN	-0.168123	0.443607	0.918386	0.963474	1.74416	1.23879	1.54597	1.34483	+	0.680996	1.4454	0.0175601	-0.9291
153	P23839	UPF0701 protein yicC	yicC			0.594549	0.555816			1.4489	0.757023		0.575182	1.10296	0.267148	-0.52778
61	P23839	UPF0701 protein yicC	yicC	1.04264		0.333424	0.687061	1.79077		0.948601	1.58014		0.687061	1.58015	0.081962	-0.75213
234	P23839	UPF0701 protein yicC	yicC	0.871844				1.83592					0.871844	1.83592	1	-0.96408
233	P23839	UPF0701 protein yicC	yicC	0.871844	0.933573			1.83592	1.45418				0.902708	1.64505	0.0616358	-0.742342
98	P0A8Y5	Sugar phosphatase YidA	yidA		1.39506				1.43296				1.39506	1.43296	1	-0.0378966
5	P27837	Probable transport protein YifK	yifK			-0.643856				1.9222			-0.643856	1.9222	1	-2.56605
201	P27848	Pyridoxal phosphate phosphatase YigL	yigL		0.238787				1.69153				0.238787	1.69153	1	-1.45275
197	P0ADP7	Uncharacterized protein yigP	yigP	0.823749	1.66903			2.27501	1.5008				1.24639	1.8879	0.379384	-0.641516
213	P32157	Protein yiiM	yiiM		0.895303				1.18903				0.895303	1.18903	1	-0.293731
51	P68206	UPF0337 protein yjbJ	yjbJ			3.84599	2.83996			1.40599	0.594549		3.34298	1.00027	0.0683827	2.34271
288	P0AF52	Putative permease yjcD	yjcD			1.21412				2.04614			1.21412	2.04614	1	-0.832017
81	P39274	Uncharacterized protein yjdJ	yjdJ			1.7137	2.62059			0.722466	1.73118		2.16714	1.22682	0.299941	0.940316
103	P0A8X0	UPF0307 protein YjgA	yjgA			0.831877	0.650765			1.46467	1.23266		0.741321	1.34866	0.0540013	-0.607344
56	P0A8X0	UPF0307 protein YjgA	yjgA			0.731183	1.32769			1.02148	1.08406		1.02944	1.05277	0.945058	-0.0233367
40	P0A8X0	UPF0307 protein YjgA	yjgA			2.72028				1.40054			2.72028	1.40054	1	1.31974
487	P39358	Uncharacterized protein YjhG	yjhG		1.53605				1.25701				1.53605	1.25701	1	0.279042
304	P0A9W3	Uncharacterized ABC transporter ATP-binding protein YjjK	yjjK			2.06005				-0.915936			2.06005	-0.915936	1	2.97598
18	P0A9W3	Uncharacterized ABC transporter ATP-binding protein YjjK	yjjK			1.52607				0.992769			1.52607	0.992768	1	0.5333
57	P0A9W3	Uncharacterized ABC transporter ATP-binding protein YjjK	yjjK		1.01435				1.60407				1.01436	1.60407	1	-0.589716
322	P0A9W3	Uncharacterized ABC transporter ATP-binding protein YjjK	yjjK		0.918386				2.00719				0.918386	2.0072	1	-1.08881
278	P77212	Probable pyridine nucleotide-disulfide oxidoreductase ykgC	ykgC		1.29866	0.650765			1.20789	0.722466			0.974711	0.965179	0.983351	0.00953209
54	P0A8W5	UPF0301 protein yqgE	yqgE				0.722466				1.26303		0.722466	1.26303	1	-0.540568
233	Q46856	Alcohol dehydrogenase YqhD	yqhD		1.26903				1.43296				1.26903	1.43296	1	-0.163926
65	Q46868	Uncharacterized protein yqiC	yqiC	0.516015	2.30159	0.722466	0.495695	1.31034	1.72683	0.176323	0.871844		0.619241	1.09109	0.982626	-0.0123935
31	Q46868	Uncharacterized protein yqiC	yqiC				1.71809				1.15056		1.71809	1.15056	1	0.567528
38	P64581	Uncharacterized protein yqjD	yqjD	3.52607	4.09001	2.30159		2.34483	1.01435	0.516015			3.52607	1.01436	0.0568338	2.01415
31	P64581	Uncharacterized protein yqjD	yqjD				2.72465				0.454176		2.72465	0.454176	1	2.27047
33	P64581	Uncharacterized protein yqjD	yqjD	2.62761	2.84599	2.39232	0.956057	2.11103	1.02148	1.25096	0.475085		2.50996	1.13622	0.119323	0.990854
42	P64581	Uncharacterized protein yqjD	yqjD	3.52732	2.01436	1.48026	1.5008	3.57046	0.782409	0.970854	0.895303		1.75758	0.933078	0.512537	0.575929
172	P56262	Putative carboxymethylenebutenolidase	ysgA			0.111031				1.89918			0.111031	1.89918	1	-1.78814
35	P0AF36	Cell division protein ZapB	zapB				0.970854				1.42223		0.970854	1.42223	1	-0.451379
135	P0AC53	Glucose-6-phosphate 1-dehydrogenase;Extracellular death factor	zwf		1.41684				1.92979				1.41684	1.92979	1	-0.512951
60	P0AC53	Glucose-6-phosphate 1-dehydrogenase;Extracellular death factor	zwf			0.555816				1.32769			0.555816	1.32769	1	-0.771871
228	P0AC53	Glucose-6-phosphate 1-dehydrogenase;Extracellular death factor	zwf			0.505891				1.32769			0.505891	1.32769	1	-0.821796
109	P0AC53	Glucose-6-phosphate 1-dehydrogenase;Extracellular death factor	zwf	1.10434	2.26303	0.464668		2.30451	1.61824	1.01435			1.10434	1.61824	0.598435	-0.368355
361	P0AC53	Glucose-6-phosphate 1-dehydrogenase;Extracellular death factor	zwf			0.400538				1.24489			0.400538	1.24489	1	-0.844349
139	P0AC53	Glucose-6-phosphate 1-dehydrogenase;Extracellular death factor	zwf	0.918386	0.941106	0.333424	0.367371	1.01435	0.695994	0.250962	0.263035		0.642879	0.479514	0.747551	0.0839855
