# Supplementary material for: Protein acetylation affects acetate metabolism, motility and acid stress response in Escherichia coli
Source: Mol Syst Biol. 2014 Nov 28;10(11):762. doi: 10.15252/msb.20145227 (PMC4299603; doi:10.15252/msb.20145227)
Supplement: Supplementary file 24 — Supplementary Dataset S3 [file msb0010-0762-sd24.xlsx]

## Sheet: Column header
Column header description	Description
Positions within proteins	The positions of the modifications in all possible protein amino acid sequences.
Leading proteins	Identifier of the protein this peptide is associated with.
Protein names	Name of the protein
Gene names	Name of the gene
Acetyl(K) cobB/wt repl. 1	Acetyl(K) ratio of cobB mutant wild-type repl. 1
Acetyl(K) cobB/wt repl. 2	Acetyl(K) ratio of cobB mutant wild-type repl. 2
Acetyl(K) cobB/wt repl. 3	Acetyl(K) ratio of cobB mutant wild-type repl. 3
Acetyl(K) cobB/wt repl. 4	Acetyl(K) ratio of cobB mutant wild-type repl. 4
Acetyl(K) pat/wt repl. 1	Acetyl(K) ratio of patZ mutant wild-type repl. 1
Acetyl(K) pat/wt repl. 2	Acetyl(K) ratio of patZ mutant wild-type repl. 2
Acetyl(K) pat/wt repl. 3	Acetyl(K) ratio of patZ mutant wild-type repl. 3
Acetyl(K) pat/wt repl. 4	Acetyl(K) ratio of patZ mutant wild-type repl. 4
Protein cobB/wt repl. 1	Protein ratio of cobB mutant wild-type repl. 1
Protein cobB/wt repl. 2	Protein ratio of cobB mutant wild-type repl. 2
Protein cobB/wt repl. 3	Protein ratio of cobB mutant wild-type repl. 3
Protein cobB/wt repl. 4	Protein ratio of cobB mutant wild-type repl. 4
Protein pat/wt repl. 1	Protein ratio of patZ mutant wild-type repl. 1
Protein pat/wt repl. 2	Protein ratio of patZ mutant wild-type repl. 2
Protein pat/wt repl. 3	Protein ratio of patZ mutant wild-type repl. 3
Protein pat/wt repl. 4	Protein ratio of patZ mutant wild-type repl. 4
Acetyl(K)/Protein cobB/wt repl. 1	Acetyl(K)/Protein ratio of cobB mutant wild-type repl. 1
Acetyl(K)/Protein cobB/wt repl. 2	Acetyl(K)/Protein ratio of cobB mutant wild-type repl. 2
Acetyl(K)/Protein cobB/wt repl. 3	Acetyl(K)/Protein ratio of cobB mutant wild-type repl. 3
Acetyl(K)/Protein cobB/wt repl. 4	Acetyl(K)/Protein ratio of cobB mutant wild-type repl. 4
Acetyl(K)/Protein pat/wt repl. 1	Acetyl(K)/Protein ratio of patZ mutant wild-type repl. 1
Acetyl(K)/Protein pat/wt repl. 2	Acetyl(K)/Protein ratio of patZ mutant wild-type repl. 2
Acetyl(K)/Protein pat/wt repl. 3	Acetyl(K)/Protein ratio of patZ mutant wild-type repl. 3
Acetyl(K)/Protein pat/wt repl. 4	Acetyl(K)/Protein ratio of patZ mutant wild-type repl. 4
Log2 acetyl (K)/ protein cobB/wt repl. 1	Acetyl(K) ratio of cobB mutant wild-type repl. 1
Log2 acetyl (K)/ protein cobB/wt repl. 2	Acetyl(K) ratio of cobB mutant wild-type repl. 2
Log2 acetyl (K)/ protein cobB/wt repl. 3	Acetyl(K) ratio of cobB mutant wild-type repl. 3
Log2 acetyl (K)/ protein cobB/wt repl. 4	Acetyl(K) ratio of cobB mutant wild-type repl. 4
Log2 acetyl (K)/ protein pat/wt repl. 1	Acetyl(K) ratio of patZ mutant wild-type repl. 1
Log2 acetyl (K)/ protein pat/wt repl. 2	Acetyl(K) ratio of patZ mutant wild-type repl. 2
Log2 acetyl (K)/ protein pat/wt repl. 3	Acetyl(K) ratio of patZ mutant wild-type repl. 3
Log2 acetyl (K)/ protein pat/wt repl. 4	Acetyl(K) ratio of patZ mutant wild-type repl. 4
Log2 Median cobB/wt	Median of log2 Acetyl (K)/ protein ratio of cobB mutant to wild type in the four replicates
Log2 Median pat/wt	Median of log2 Acetyl (K)/ protein ratio of patZ mutant to wild type in the four replicates

## Sheet: acetate
				acK								Protein								AcK/Protein								log 2 AcK/Protein								Median
Positions within proteins	Leading proteins	Protein names	Gene names	Acetyl(K) cobB/wt repl. 1	Acetyl(K) cobB/wt repl. 2	Acetyl(K) cobB/wt repl. 3	Acetyl(K) cobB/wt repl. 4	Acetyl(K) pat/wt repl. 1	Acetyl(K) pat/wt repl. 2	Acetyl(K) pat/wt repl. 3	Acetyl(K) pat/wt repl. 4	Protein cobB/wt repl. 1	Protein cobB/wt repl. 2	Protein cobB/wt repl. 3	Protein cobB/wt repl. 4	Protein pat/wt repl. 1	Protein pat/wt repl. 2	Protein pat/wt repl. 3	Protein pat/wt repl. 4	Protein cobB/wt repl. 1	Protein cobB/wt repl. 2	Protein cobB/wt repl. 3	Protein cobB/wt repl. 4	Protein pat/wt repl. 1	Protein pat/wt repl. 2	Protein pat/wt repl. 3	Protein pat/wt repl. 4	Log2 acetyl (K)/ protein cobB/wt repl. 1	Log2 acetyl (K)/ protein cobB/wt repl. 2	Log2 acetyl (K)/ protein cobB/wt repl. 3	Log2 acetyl (K)/ protein cobB/wt repl. 4	Log2 acetyl (K)/ protein pat/wt repl. 1	Log2 acetyl (K)/ protein pat/wt repl. 2	Log2 acetyl (K)/ protein pat/wt repl. 3	Log2 acetyl (K)/ protein pat/wt repl. 4	Median Log2 cobB/wt	Median Log2 pat/wt
46	P0ABD5	Acetyl-coenzyme A carboxylase carboxyl transferase subunit alpha	accA			1.27708				2.87032				0.772536				0.842443				1.6531				3.40713				0.725175				1.76856		0.725175	1.76856
99	P0ABD5	Acetyl-coenzyme A carboxylase carboxyl transferase subunit alpha	accA			1.16662				2.12056				0.772536				0.842443				1.51012				2.51716				0.594661				1.3318		0.594661	1.3318
262	P0ABD5	Acetyl-coenzyme A carboxylase carboxyl transferase subunit alpha	accA			0.980588				2.31903				0.772536				0.842443				1.26931				2.75275				0.344045				1.46087		0.344045	1.46087
442	P24182	Biotin carboxylase	accC		6.77085				3.22492			0.952829	1.26633	1.05929		0.977872	1.12467	1.0139			5.34684				2.86745				2.41869				1.51977			2.41869	1.51977
144	P24182	Biotin carboxylase	accC	1.95541	1.60535	0.995564	1.65153	5.50054	3.08652	2.18278	3.38494	0.952829	1.26633	1.05929		0.977872	1.12467	1.0139		2.05221	1.26772	0.939844		5.62501	2.74439	2.15285		1.03718	0.342235	-0.0895064		2.49186	1.45649	1.10625		0.342235	1.45649
84	P0A9Q5	Acetyl-coenzyme A carboxylase carboxyl transferase subunit beta	accD	1.06673	1.33436	1.61835	2.00291	1.62576	2.2786	1.81039	2.41699	0.393337	0.166881	0.832366		0.759129	0.80056	0.956999		2.712	7.99586	1.94428		2.14161	2.84626	1.89174		1.43936	2.99925	0.959238		1.0987	1.50907	0.919714		1.43936	1.0987
100	P0A9Q5	Acetyl-coenzyme A carboxylase carboxyl transferase subunit beta	accD			1.31313	0.851179			2.98888	2.29703	0.393337	0.166881	0.832366		0.759129	0.80056	0.956999				1.57758				3.12317				0.657717				1.64301		0.657717	1.64301
186	P0A9Q5	Acetyl-coenzyme A carboxylase carboxyl transferase subunit beta	accD				1.7282				1.66778	0.393337	0.166881	0.832366		0.759129	0.80056	0.956999
308	P0A9G6	Isocitrate lyase	aceA	1.33891	1.45664	1.94931	1.99991	6.78443	8.43001	5.11133	5.04386	0.553879	0.866976	0.923316		1.09802	0.959447	0.994517		2.41733	1.68014	2.1112		6.17876	8.78632	5.13951		1.27341	0.748584	1.07806		2.62732	3.13526	2.36163		1.07806	2.62732
326	P0A9G6	Isocitrate lyase	aceA	1.08421	1.62341	1.56209	1.91072	5.4061	2.86483	3.28516	4.20087	0.553879	0.866976	0.923316		1.09802	0.959447	0.994517		1.95748	1.87249	1.69182		4.92349	2.98592	3.30327		0.968995	0.90496	0.758577		2.29968	1.57818	1.72389		0.90496	1.72389
381	P0A9G6	Isocitrate lyase	aceA	0.760671	1.55875	2.83331	1.34269	2.40957	2.73484	2.14669	1.09067	0.553879	0.866976	0.923316		1.09802	0.959447	0.994517		1.37335	1.79791	3.06862		2.19446	2.85044	2.15852		0.457702	0.846322	1.61759		1.13387	1.51118	1.11004		0.846322	1.13387
34	P0A9G6	Isocitrate lyase	aceA	1.30132		1.15185	3.45723	6.50766		2.49271	6.6246	0.553879	0.866976	0.923316		1.09802	0.959447	0.994517		2.34946		1.24751		5.9267		2.50645		1.23233		0.319054		2.56723		1.32565		0.775691	1.94644
391	P0A9G6	Isocitrate lyase	aceA			1.57815	1.53006			3.85534	3.53745	0.553879	0.866976	0.923316		1.09802	0.959447	0.994517				1.70922				3.8766				0.773335				1.95479		0.773335	1.95479
62	P0A9G6	Isocitrate lyase	aceA		1.16611	1.89439			2.90801	2.49506		0.553879	0.866976	0.923316		1.09802	0.959447	0.994517			1.34503	2.05172			3.03092	2.50882			0.427642	1.03684			1.59975	1.32701		0.732239	1.46338
201	P0A9G6	Isocitrate lyase	aceA	0.851799	1.36808	1.9022	1.39121	3.31811	2.24179	2.26985	1.93539	0.553879	0.866976	0.923316		1.09802	0.959447	0.994517		1.53788	1.578	2.06018		3.02189	2.33654	2.28237		0.620941	0.658094	1.04277		1.59545	1.22437	1.19053		0.658094	1.22437
193	P0A9G6	Isocitrate lyase	aceA			1.33275				2.84739		0.553879	0.866976	0.923316		1.09802	0.959447	0.994517				1.44344				2.86309				0.529507				1.51757		0.529507	1.51757
212	P0A9G6	Isocitrate lyase	aceA			1.30252	0.813041			1.25854	0.917765	0.553879	0.866976	0.923316		1.09802	0.959447	0.994517				1.4107				1.26548				0.496414				0.339683		0.496414	0.339683
52	P0A9G6	Isocitrate lyase	aceA			1.22059	0.946472			1.05004	0.945062	0.553879	0.866976	0.923316		1.09802	0.959447	0.994517				1.32197				1.05582				0.402687				0.0783697		0.402687	0.0783697
13	P0A9G6	Isocitrate lyase	aceA	0.993545		0.891117	1.21522	4.18323		2.40776	3.57324	0.553879	0.866976	0.923316		1.09802	0.959447	0.994517		1.79379		0.965126		3.80978		2.42103		0.843014		-0.0512105		1.92971		1.27562		0.395902	1.60267
312	P0A9G6	Isocitrate lyase	aceA			0.960597	0.752865			1.09636	0.971349	0.553879	0.866976	0.923316		1.09802	0.959447	0.994517				1.04038				1.1024				0.0571061				0.140654		0.0571061	0.140654
331	P0A9G6	Isocitrate lyase	aceA		1.46368	0.402125	1.44326		2.81836	0.108633	3.35813	0.553879	0.866976	0.923316		1.09802	0.959447	0.994517			1.68826	0.435522			2.93749	0.109231			0.755537	-1.19918			1.55458	-3.19454		-0.221822	-0.819979
476	P08997	Malate synthase A	aceB	1.60879	2.18955	9.38775	6.75917	5.6939	2.92588	4.6827	5.49367	0.549018	0.716598	0.617998		1.03024	0.969634	0.876788		2.9303	3.05547	15.1906		5.52675	3.01751	5.34074		1.55105	1.6114	3.92511		2.46643	1.59336	2.41704		1.6114	2.41704
305	P08997	Malate synthase A	aceB			1.47014	1.9997			1.70735	2.30588	0.549018	0.716598	0.617998		1.03024	0.969634	0.876788				2.37887				1.94728				1.25028				0.961463		1.25028	0.961463
46	P08997	Malate synthase A	aceB	1.30482	1.76574	0.864673	1.30058	6.05218	3.16412	2.71392	3.69894	0.549018	0.716598	0.617998		1.03024	0.969634	0.876788		2.37664	2.46406	1.39915		5.87451	3.2632	3.0953		1.24892	1.30103	0.484553		2.55447	1.70629	1.63008		1.24892	1.70629
472	P08997	Malate synthase A	aceB		1.21046	1.1336			3.17602	2.82028		0.549018	0.716598	0.617998		1.03024	0.969634	0.876788			1.68917	1.8343			3.27548	3.2166			0.756316	0.875233			1.71171	1.68554		0.815775	1.69862
101	P08997	Malate synthase A	aceB	0.829153	1.2609	1.2681	0.856683	2.85367	2.72375	2.32496	1.84785	0.549018	0.716598	0.617998		1.03024	0.969634	0.876788		1.51025	1.75956	2.05195		2.7699	2.80904	2.65168		0.594784	0.815215	1.03699		1.46983	1.49008	1.40691		0.815215	1.46983
337	P08997	Malate synthase A	aceB	1.39192		0.691725	1.22142	7.68401		3.74355	4.07143	0.549018	0.716598	0.617998		1.03024	0.969634	0.876788		2.5353		1.1193		7.45843		4.26962		1.34216		0.162598		2.89887		2.09411		0.752376	2.49649
488	P08997	Malate synthase A	aceB	1.38998		0.57441	1.23012	5.24928		2.05039	3.88038	0.549018	0.716598	0.617998		1.03024	0.969634	0.876788		2.53176		0.92947		5.09518		2.33852		1.34014		-0.10552		2.34913		1.2256		0.617309	1.78737
317	P08997	Malate synthase A	aceB	0.709897	1.03772	0.893633	0.999436	1.34915	3.04146	2.16151	2.20512	0.549018	0.716598	0.617998		1.03024	0.969634	0.876788		1.29303	1.44812	1.44601		1.30954	3.13671	2.46526		0.370756	0.534182	0.532081		0.389062	1.64925	1.30174		0.532081	1.30174
157	P08997	Malate synthase A	aceB			0.723742	1.0955			1.66533	2.70057	0.549018	0.716598	0.617998		1.03024	0.969634	0.876788				1.17111				1.89936				0.227875				0.92551		0.227875	0.92551
79	P08997	Malate synthase A	aceB		0.589097	0.701238	1.10606		2.29975	2.06966	2.97467	0.549018	0.716598	0.617998		1.03024	0.969634	0.876788			0.822074	1.13469			2.37177	2.36051			-0.282659	0.182302			1.24597	1.2391		-0.0501784	1.24253
348	P08997	Malate synthase A	aceB		0.597727		0.882043		3.84154		3.99312	0.549018	0.716598	0.617998		1.03024	0.969634	0.876788			0.834118				3.96185				-0.261677				1.98617			-0.261677	1.98617
404	P0AFG8	Pyruvate dehydrogenase E1 component	aceE			30.7611	11.8407			4.2019	1.59645	0.943496	1.2842	1.08158		1.12263	0.97743	1.0557				28.4409				3.98019				4.8299				1.99284		4.8299	1.99284
411	P0AFG8	Pyruvate dehydrogenase E1 component	aceE			24.0969				2.6582		0.943496	1.2842	1.08158		1.12263	0.97743	1.0557				22.2793				2.51794				4.47763				1.33224		4.47763	1.33224
724	P0AFG8	Pyruvate dehydrogenase E1 component	aceE		4.31005	3.90425			4.1706	4.14145		0.943496	1.2842	1.08158		1.12263	0.97743	1.0557			3.35622	3.60977			4.2669	3.92293			1.74684	1.85191			2.09319	1.97193		1.79937	2.03256
865	P0AFG8	Pyruvate dehydrogenase E1 component	aceE	1.54553				2.36114				0.943496	1.2842	1.08158		1.12263	0.97743	1.0557		1.63809				2.10322				0.712014				1.0726				0.712014	1.0726
508	P0AFG8	Pyruvate dehydrogenase E1 component	aceE	1.50587	1.71143			2.90158	1.4282			0.943496	1.2842	1.08158		1.12263	0.97743	1.0557		1.59605	1.33269			2.58462	1.46117			0.674505	0.414336			1.36995	0.547129			0.54442	0.958541
866	P0AFG8	Pyruvate dehydrogenase E1 component	aceE	1.76447	1.50391	1.56339	1.33917	2.48729	2.22786	2.49466	1.94861	0.943496	1.2842	1.08158		1.12263	0.97743	1.0557		1.87014	1.17109	1.44547		2.21559	2.2793	2.36303		0.903146	0.22785	0.531537		1.14769	1.18859	1.24064		0.531537	1.18859
329	P0AFG8	Pyruvate dehydrogenase E1 component	aceE		2.06155	0.92788	3.1666		2.80728	1.05357	3.60454	0.943496	1.2842	1.08158		1.12263	0.97743	1.0557			1.60532	0.857894			2.8721	0.997977			0.682863	-0.221129			1.52211	-0.00292177		0.230867	0.759593
458	P0AFG8	Pyruvate dehydrogenase E1 component	aceE				4.16722				5.0294	0.943496	1.2842	1.08158		1.12263	0.97743	1.0557
558	P0AFG8	Pyruvate dehydrogenase E1 component	aceE				2.10699				2.64732	0.943496	1.2842	1.08158		1.12263	0.97743	1.0557
346	P06959	Dihydrolipoyllysine-residue acetyltransferase component of pyruvate dehydrogenase complex	aceF			6.31042	5.6499			2.34882	1.71205	0.786999	1.02055	0.944378		1.06967	1.08018	0.926847				6.68209				2.53421				2.7403				1.34154		2.7403	1.34154
442	P06959	Dihydrolipoyllysine-residue acetyltransferase component of pyruvate dehydrogenase complex	aceF		2.8003				3.70665			0.786999	1.02055	0.944378		1.06967	1.08018	0.926847			2.7439				3.43152				1.45623				1.77885			1.45623	1.77885
262	P06959	Dihydrolipoyllysine-residue acetyltransferase component of pyruvate dehydrogenase complex	aceF	1.44663	3.41716	2.28594	1.49934	2.58587	3.14965	2.98349	1.14333	0.786999	1.02055	0.944378		1.06967	1.08018	0.926847		1.83816	3.34834	2.42058		2.41743	2.91586	3.21896		0.87826	1.74345	1.27535		1.27348	1.54392	1.6866		1.27535	1.54392
450	P06959	Dihydrolipoyllysine-residue acetyltransferase component of pyruvate dehydrogenase complex	aceF	1.55694				2.37389				0.786999	1.02055	0.944378		1.06967	1.08018	0.926847		1.97832				2.21927				0.984279				1.15008				0.984279	1.15008
531	P06959	Dihydrolipoyllysine-residue acetyltransferase component of pyruvate dehydrogenase complex	aceF	1.38622	1.75326	2.27275	1.32013	2.94708	2.44891	1.94339	0.979705	0.786999	1.02055	0.944378		1.06967	1.08018	0.926847		1.7614	1.71795	2.40661		2.75512	2.26713	2.09678		0.816724	0.780686	1.267		1.46211	1.18087	1.06817		0.816724	1.18087
410	P06959	Dihydrolipoyllysine-residue acetyltransferase component of pyruvate dehydrogenase complex	aceF		2.02637	1.36656	1.55841		2.2103	1.51214	0.883583	0.786999	1.02055	0.944378		1.06967	1.08018	0.926847			1.98556	1.44705			2.04624	1.63148			0.989545	0.533113			1.03298	0.706185		0.761329	0.86958
268	P06959	Dihydrolipoyllysine-residue acetyltransferase component of pyruvate dehydrogenase complex	aceF	1.12442				1.95271				0.786999	1.02055	0.944378		1.06967	1.08018	0.926847		1.42874				1.82552				0.514742				0.868307				0.514742	0.868307
456	P06959	Dihydrolipoyllysine-residue acetyltransferase component of pyruvate dehydrogenase complex	aceF			1.34551	1.41191			2.97936	2.21585	0.786999	1.02055	0.944378		1.06967	1.08018	0.926847				1.42475				3.21452				0.510713				1.6846		0.510713	1.6846
396	P06959	Dihydrolipoyllysine-residue acetyltransferase component of pyruvate dehydrogenase complex	aceF			1.31377				2.00104		0.786999	1.02055	0.944378		1.06967	1.08018	0.926847				1.39115				2.15897				0.476273				1.11034		0.476273	1.11034
587	P06959	Dihydrolipoyllysine-residue acetyltransferase component of pyruvate dehydrogenase complex	aceF				2.86696				3.65131	0.786999	1.02055	0.944378		1.06967	1.08018	0.926847
142	P0A6A3	Acetate kinase	ackA	2.91633	2.38353			5.37405	2.93682			1.33826	1.85908	1.40982		1.02016	0.931244	0.896027		2.17919	1.2821			5.26783	3.15365			1.12379	0.358512			2.39721	1.65702			0.741153	2.02712
368	P0A6A3	Acetate kinase	ackA	1.97135	4.56736	1.3771		3.44839	2.75731	1.3431		1.33826	1.85908	1.40982		1.02016	0.931244	0.896027		1.47307	2.45679	0.97679		3.38024	2.96089	1.49895		0.558828	1.29678	-0.0338803		1.75713	1.56603	0.583952		0.558828	1.56603
296	P0A6A3	Acetate kinase	ackA	1.38752	0.945271	4.25029	2.18377	2.76716	2.81664	3.41176	3.39043	1.33826	1.85908	1.40982		1.02016	0.931244	0.896027		1.03681	0.508463	3.01477		2.71247	3.0246	3.80765		0.052148	-0.975785	1.59205		1.43961	1.59675	1.9289		0.052148	1.59675
272	P0A6A3	Acetate kinase	ackA				2.91735				3.90196	1.33826	1.85908	1.40982		1.02016	0.931244	0.896027
16	P25516	Aconitate hydratase 1	acnA		2.63579				2.15979			1.42524	1.2042	0.911379		1.09966	0.946896	0.916673			2.18883				2.28092				1.13016				1.18961			1.13016	1.18961
164	P25516	Aconitate hydratase 1	acnA	1.94958	2.2076	1.91012		5.96515	3.41998	1.5957		1.42524	1.2042	0.911379		1.09966	0.946896	0.916673		1.36789	1.83325	2.09585		5.42454	3.61178	1.74075		0.451957	0.874401	1.06754		2.4395	1.85271	0.799707		0.874401	1.85271
10	P25516	Aconitate hydratase 1	acnA			1.63191	1.24936			2.2989	1.71941	1.42524	1.2042	0.911379		1.09966	0.946896	0.916673				1.79059				2.50787				0.840436				1.32647		0.840436	1.32647
482	P25516	Aconitate hydratase 1	acnA			1.26227				3.05316		1.42524	1.2042	0.911379		1.09966	0.946896	0.916673				1.38502				3.3307				0.469902				1.73582		0.469902	1.73582
460	P25516	Aconitate hydratase 1	acnA	1.77458	0.955588			8.06625	3.40162			1.42524	1.2042	0.911379		1.09966	0.946896	0.916673		1.24511	0.793543			7.33521	3.59239			0.316275	-0.333619			2.87484	1.84494			-0.00867212	2.35989
684	P25516	Aconitate hydratase 1	acnA				1.68526				2.99113	1.42524	1.2042	0.911379		1.09966	0.946896	0.916673
722	P36683	Aconitate hydratase 2	acnB	1.76265	1.82124	1.95212	1.40094	1.71732	1.18637	1.73825	0.863918	0.549368	0.556382	0.555196	0.779849	0.690127	0.729012	0.754899	0.779849	3.20851	3.27336	3.5161	1.79642	2.48841	1.62737	2.30263	1.1078	1.6819	1.71077	1.81398	0.845127	1.31523	0.702539	1.20328	0.1477	1.69634	0.95291
728	P36683	Aconitate hydratase 2	acnB	2.31771		1.00065	2.2264	4.44259		1.47297	5.83947	0.549368	0.556382	0.555196	0.779849	0.690127	0.729012	0.754899	0.779849	4.21887		1.80234	2.85491	6.43735		1.95122	7.48795	2.07686		0.849874	1.51344	2.68647		0.964373	2.90457	1.51344	2.68647
396	P36683	Aconitate hydratase 2	acnB	1.36211	1.26734	1.72987	1.5012	4.20011	2.33489	3.30142	2.92503	0.549368	0.556382	0.555196	0.779849	0.690127	0.729012	0.754899	0.779849	2.47941	2.27782	3.11578	1.92499	6.086	3.20282	4.37333	3.75077	1.31	1.18765	1.63959	0.944848	2.60549	1.67934	2.12873	1.90719	1.24883	2.01796
567	P36683	Aconitate hydratase 2	acnB	1.60892	1.04713	1.63476	1.24853	2.4025	1.66695	1.679	1.78762	0.549368	0.556382	0.555196	0.779849	0.690127	0.729012	0.754899	0.779849	2.92867	1.88204	2.94447	1.60099	3.48125	2.28658	2.22413	2.29226	1.55025	0.912299	1.55801	0.678966	1.7996	1.19319	1.15324	1.19677	1.23127	1.19498
407	P36683	Aconitate hydratase 2	acnB		1.73294		1.10689		3.46847		2.79809	0.549368	0.556382	0.555196	0.779849	0.690127	0.729012	0.754899	0.779849		3.11466		1.41936		4.75776		3.58799		1.63908		0.505241		2.25028		1.84317	1.07216	2.04673
759	P36683	Aconitate hydratase 2	acnB			0.854768	2.13648			1.56617	2.93738	0.549368	0.556382	0.555196	0.779849	0.690127	0.729012	0.754899	0.779849			1.53958	2.73961			2.07468	3.7666			0.622536	1.45397			1.05289	1.91326	1.03825	1.48308
571	P36683	Aconitate hydratase 2	acnB	1.08612		1.16424	1.16059	3.04255		2.09649	2.34404	0.549368	0.556382	0.555196	0.779849	0.690127	0.729012	0.754899	0.779849	1.97704		2.09698	1.48822	4.40868		2.77717	3.00577	0.983343		1.06832	0.573586	2.14035		1.47362	1.58773	0.983343	1.58773
77	P36683	Aconitate hydratase 2	acnB	1.07201	0.987201	1.10631	1.22194	2.99516	2.1544	2.74576	2.64096	0.549368	0.556382	0.555196	0.779849	0.690127	0.729012	0.754899	0.779849	1.95135	1.77432	1.99265	1.56689	4.34001	2.95523	3.63725	3.3865	0.96447	0.827269	0.994687	0.647908	2.1177	1.56327	1.86285	1.7598	0.895869	1.81132
835	P36683	Aconitate hydratase 2	acnB			0.899324	1.41191			1.62405	2.71503	0.549368	0.556382	0.555196	0.779849	0.690127	0.729012	0.754899	0.779849			1.61983	1.81049			2.15134	3.48149			0.695844	0.856378			1.10524	1.7997	0.776111	1.45247
356	P36683	Aconitate hydratase 2	acnB		0.907843	0.88077			1.54178	1.38228		0.549368	0.556382	0.555196	0.779849	0.690127	0.729012	0.754899	0.779849		1.63169	1.58641			2.11488	1.83107			0.706368	0.665768			1.08058	0.87269		0.686068	0.976634
539	P36683	Aconitate hydratase 2	acnB		0.631703		1.19525		2.06279		2.53721	0.549368	0.556382	0.555196	0.779849	0.690127	0.729012	0.754899	0.779849		1.13538		1.53266		2.82956		3.25346		0.183172		0.616042		1.50058		1.70198	0.399607	1.60128
559	P36683	Aconitate hydratase 2	acnB				0.997853				2.14103	0.549368	0.556382	0.555196	0.779849	0.690127	0.729012	0.754899	0.779849				1.27955				2.74544				0.355633				1.45704	0.355633	1.45704
373	P36683	Aconitate hydratase 2	acnB			0.600294	0.702394			1.88767	2.23306	0.549368	0.556382	0.555196	0.779849	0.690127	0.729012	0.754899	0.779849			1.08123	0.900679			2.50056	2.86345			0.112673	-0.150915			1.32225	1.51775	-0.0191209	1.42
226	P27550	Acetyl-coenzyme A synthetase	acs		3.13409				2.30312			0.932154	0.952574	0.997197		0.611629	0.566519	0.66158			3.29012				4.0654				1.71814				2.0234			1.71814	2.0234
130	P27550	Acetyl-coenzyme A synthetase	acs			1.5871	1.35024			2.66876	2.54369	0.932154	0.952574	0.997197		0.611629	0.566519	0.66158				1.59156				4.03392				0.67044				2.01218		0.67044	2.01218
200	P27550	Acetyl-coenzyme A synthetase	acs	1.48824		1.42956	1.20363	2.08024		2.0234	1.6593	0.932154	0.952574	0.997197		0.611629	0.566519	0.66158		1.59656		1.43358		3.40114		3.05844		0.674964		0.519622		1.76602		1.61279		0.597293	1.68941
370	P27550	Acetyl-coenzyme A synthetase	acs	1.66466	1.40287	0.960014	1.23249	3.25762	1.58868	1.65714	2.29404	0.932154	0.952574	0.997197		0.611629	0.566519	0.66158		1.78582	1.47272	0.962712		5.32614	2.80429	2.50483		0.836586	0.558479	-0.0548233		2.41309	1.48763	1.32471		0.558479	1.48763
400	P27550	Acetyl-coenzyme A synthetase	acs			1.46371				2.3635		0.932154	0.952574	0.997197		0.611629	0.566519	0.66158				1.46783				3.5725				0.553682				1.83694		0.553682	1.83694
50	P27550	Acetyl-coenzyme A synthetase	acs				1.2626				1.53784	0.932154	0.952574	0.997197		0.611629	0.566519	0.66158
207	P27550	Acetyl-coenzyme A synthetase	acs				1.14217				2.3312	0.932154	0.952574	0.997197		0.611629	0.566519	0.66158
199	P27550	Acetyl-coenzyme A synthetase	acs				0.758742				0.336337	0.932154	0.952574	0.997197		0.611629	0.566519	0.66158
277	P0A9Q7	Aldehyde-alcohol dehydrogenase;Alcohol dehydrogenase;Acetaldehyde dehydrogenase [acetylating];Pyruvate-formate-lyase deactivase	adhE	1.37844		1.49278	1.60497	7.61766		4.94052	4.38655	1.13109	0.60499	0.97199		1.08022	1.01771	0.908943		1.21868		1.5358		7.05194		5.43545		0.285325		0.618987		2.81802		2.4424		0.452156	2.63021
228	P0A9Q7	Aldehyde-alcohol dehydrogenase;Alcohol dehydrogenase;Acetaldehyde dehydrogenase [acetylating];Pyruvate-formate-lyase deactivase	adhE	1.16521	0.693535			5.49641	3.19462			1.13109	0.60499	0.97199		1.08022	1.01771	0.908943		1.03016	1.14636			5.08822	3.13903			0.0428732	0.197059			2.34716	1.65032			0.119966	1.99874
280	P0A9Q7	Aldehyde-alcohol dehydrogenase;Alcohol dehydrogenase;Acetaldehyde dehydrogenase [acetylating];Pyruvate-formate-lyase deactivase	adhE			0.99826	0.744298			2.51606	1.8885	1.13109	0.60499	0.97199		1.08022	1.01771	0.908943				1.02703				2.76811				0.0384741				1.4689		0.0384741	1.4689
441	P0A9Q7	Aldehyde-alcohol dehydrogenase;Alcohol dehydrogenase;Acetaldehyde dehydrogenase [acetylating];Pyruvate-formate-lyase deactivase	adhE	1.14832				2.9357				1.13109	0.60499	0.97199		1.08022	1.01771	0.908943		1.01523				2.71769				0.0218076				1.44238				0.0218076	1.44238
347	P0A9Q7	Aldehyde-alcohol dehydrogenase;Alcohol dehydrogenase;Acetaldehyde dehydrogenase [acetylating];Pyruvate-formate-lyase deactivase	adhE	1.08945	0.568623		0.934987	4.54202	3.77162		2.10112	1.13109	0.60499	0.97199		1.08022	1.01771	0.908943		0.96319	0.939889			4.20472	3.706			-0.0541082	-0.0894371			2.07201	1.88986			-0.0717727	1.98094
33	P0A9Q7	Aldehyde-alcohol dehydrogenase;Alcohol dehydrogenase;Acetaldehyde dehydrogenase [acetylating];Pyruvate-formate-lyase deactivase	adhE			0.824145	1.30058			2.19836	3.90158	1.13109	0.60499	0.97199		1.08022	1.01771	0.908943				0.847894				2.41859				-0.238043				1.27417		-0.238043	1.27417
388	P0A9Q7	Aldehyde-alcohol dehydrogenase;Alcohol dehydrogenase;Acetaldehyde dehydrogenase [acetylating];Pyruvate-formate-lyase deactivase	adhE		0.471155				2.80187			1.13109	0.60499	0.97199		1.08022	1.01771	0.908943			0.778782				2.75312				-0.360708				1.46107			-0.360708	1.46107
695	P0A9Q7	Aldehyde-alcohol dehydrogenase;Alcohol dehydrogenase;Acetaldehyde dehydrogenase [acetylating];Pyruvate-formate-lyase deactivase	adhE				1.37859				3.09052	1.13109	0.60499	0.97199		1.08022	1.01771	0.908943
683	P0A9Q7	Aldehyde-alcohol dehydrogenase;Alcohol dehydrogenase;Acetaldehyde dehydrogenase [acetylating];Pyruvate-formate-lyase deactivase	adhE				1.35645				4.17157	1.13109	0.60499	0.97199		1.08022	1.01771	0.908943
794	P0A9Q7	Aldehyde-alcohol dehydrogenase;Alcohol dehydrogenase;Acetaldehyde dehydrogenase [acetylating];Pyruvate-formate-lyase deactivase	adhE				0.528942				1.09081	1.13109	0.60499	0.97199		1.08022	1.01771	0.908943
813	P0A9Q7	Aldehyde-alcohol dehydrogenase;Alcohol dehydrogenase;Acetaldehyde dehydrogenase [acetylating];Pyruvate-formate-lyase deactivase	adhE				0.398047				2.34729	1.13109	0.60499	0.97199		1.08022	1.01771	0.908943
155	P39451	Alcohol dehydrogenase, propanol-preferring	adhP				1.25112				1.29903
211	P69441	Adenylate kinase	adk			1.2807	1.50223			2.48763	3.01407
192	P69441	Adenylate kinase	adk			1.32398	1.20746			2.65409	2.1717
145;128	P69441	Adenylate kinase;Adenylate kinase	adk;adk	0.754048		1.23392	1.51889	1.20902		2.14282	2.47897
157;140	P69441	Adenylate kinase;Adenylate kinase	adk;adk		1.31803	2.26551	1.62225		2.13478	2.6964	2.45914
141;124	P69441	Adenylate kinase;Adenylate kinase	adk;adk		3.21853				2.26899
136;119	P69441	Adenylate kinase;Adenylate kinase	adk;adk				6.78079				1.17236
50;33	P69441	Adenylate kinase;Adenylate kinase	adk;adk				9.19736				0.272027
93	P0ACK2	Putative aga operon transcriptional repressor	agaR			1.60612				1.93068
191	P19926	Glucose-1-phosphatase	agp				2.37673				1.19887	2.06131	2.06301	1.68258		1.06431	0.759688	0.98036
199	P19926	Glucose-1-phosphatase	agp				0.939467				0.483461	2.06131	2.06301	1.68258		1.06431	0.759688	0.98036
169	P0AE08	Alkyl hydroperoxide reductase subunit C	ahpC		1.40606	2.13463	1.94538		0.996125	2.70932	1.70993	0.32028	0.443207	1.2846		1.14709	0.98602	1.10462			3.17246	1.66171			1.01025	2.45272			1.6656	0.732664			0.01471	1.29438		1.19913	0.654547
153	P0AE08	Alkyl hydroperoxide reductase subunit C	ahpC	0.727772	0.791295	2.46946	0.950083	2.85764	2.69625	3.62724	1.14972	0.32028	0.443207	1.2846		1.14709	0.98602	1.10462		2.2723	1.78539	1.92235		2.49121	2.73448	3.2837		1.18415	0.836237	0.942873		1.31685	1.45127	1.71532		0.942873	1.45127
12	P0AE08	Alkyl hydroperoxide reductase subunit C	ahpC	0.691736	0.666211		4.56267	3.62142	3.06627		3.35252	0.32028	0.443207	1.2846		1.14709	0.98602	1.10462		2.15979	1.50316			3.15706	3.10975			1.11089	0.587999			1.65858	1.6368			0.849444	1.64769
7	P0AE08	Alkyl hydroperoxide reductase subunit C	ahpC	0.53927	0.7508	1.32835	1.00923	3.02945	3.28275	2.78846	1.87878	0.32028	0.443207	1.2846		1.14709	0.98602	1.10462		1.68375	1.69402	1.03405		2.641	3.32929	2.52437		0.751675	0.760449	0.0483109		1.40108	1.73522	1.33592		0.751675	1.40108
27	P0AE08	Alkyl hydroperoxide reductase subunit C	ahpC	1.00337		0.995521		5.35303		2.2344		0.32028	0.443207	1.2846		1.14709	0.98602	1.10462		3.13279		0.774963		4.66663		2.02278		1.64745		-0.367801		2.22238		1.01634		0.639824	1.61936
93	P0AE08	Alkyl hydroperoxide reductase subunit C	ahpC	0.619574	0.61901	1.20109	1.36783	4.27163	2.28264	2.28597	2.72426	0.32028	0.443207	1.2846		1.14709	0.98602	1.10462		1.93447	1.39666	0.934989		3.7239	2.315	2.06947		0.951942	0.481984	-0.0969785		1.89681	1.21101	1.04926		0.481984	1.21101
186	P0AE08	Alkyl hydroperoxide reductase subunit C	ahpC			1.51844				2.20558		0.32028	0.443207	1.2846		1.14709	0.98602	1.10462				1.18203				1.99669				0.241263				0.997612		0.241263	0.997612
201	P35340	Alkyl hydroperoxide reductase subunit F	ahpF				2.13452				1.80657	0.541526	0.556807	0.802737	0.817552	1.02564	1.16225	1.14935	0.817552				2.61086				2.20973				1.38453				1.14387	1.38453	1.14387
268	P35340	Alkyl hydroperoxide reductase subunit F	ahpF		0.981877				2.77887			0.541526	0.556807	0.802737	0.817552	1.02564	1.16225	1.14935	0.817552		1.76341				2.39095				0.818366				1.25758			0.818366	1.25758
11	P35340	Alkyl hydroperoxide reductase subunit F	ahpF	0.928382	0.817199			3.95247	3.15902			0.541526	0.556807	0.802737	0.817552	1.02564	1.16225	1.14935	0.817552	1.71438	1.46765			3.85365	2.71803			0.777688	0.553512			1.94623	1.44256			0.6656	1.69439
16	P35340	Alkyl hydroperoxide reductase subunit F	ahpF			1.14249	0.989421			3.98804	3.14726	0.541526	0.556807	0.802737	0.817552	1.02564	1.16225	1.14935	0.817552			1.42324	1.21022			3.46982	3.84961			0.509176	0.275273			1.79486	1.94471	0.392224	1.86979
79	P0A959	Glutamate-pyruvate aminotransferase AlaA	alaA		2.11957				3.52751
744	P00957	Alanine--tRNA ligase	alaS	2.2507	3.42964			4.87549	3.69358			1.09377	1.21189	1.05022		1.16563	1.04637	1.05027		2.05774	2.82999			4.18271	3.52989			1.04106	1.5008			2.06444	1.81962			1.27093	1.94203
74	P00957	Alanine--tRNA ligase	alaS	2.57295	2.18795			8.34077	3.09284			1.09377	1.21189	1.05022		1.16563	1.04637	1.05027		2.35236	1.8054			7.15559	2.95578			1.23411	0.852321			2.83907	1.56354			1.04322	2.2013
731	P00957	Alanine--tRNA ligase	alaS		1.67943		2.2772		2.73742		2.86842	1.09377	1.21189	1.05022		1.16563	1.04637	1.05027			1.3858				2.6161				0.470716				1.38742			0.470716	1.38742
592	P00957	Alanine--tRNA ligase	alaS	1.69084	1.46195			3.58299	2.24518			1.09377	1.21189	1.05022		1.16563	1.04637	1.05027		1.54588	1.20634			3.07386	2.14568			0.62843	0.270638			1.62005	1.10144			0.449534	1.36075
350	P00957	Alanine--tRNA ligase	alaS				1.08402				1.73986	1.09377	1.21189	1.05022		1.16563	1.04637	1.05027
356	P25553	Lactaldehyde dehydrogenase	aldA	1.73945	1.9876	2.11994	2.21056	3.5966	2.40327	3.17859	3.32758	0.649971	0.609822	0.939448		0.761266	0.677097	0.861548		2.6762	3.25931	2.25658		4.7245	3.54937	3.68939		1.42019	1.70457	1.17414		2.24016	1.82756	1.88338		1.42019	1.88338
243	P25553	Lactaldehyde dehydrogenase	aldA	1.28997		3.2764		2.81386		2.83009		0.649971	0.609822	0.939448		0.761266	0.677097	0.861548		1.98466		3.48758		3.69629		3.28489		0.988894		1.80223		1.88608		1.71585		1.39556	1.80096
340	P25553	Lactaldehyde dehydrogenase	aldA			1.8305				2.36857		0.649971	0.609822	0.939448		0.761266	0.677097	0.861548				1.94849				2.7492				0.962354				1.45901		0.962354	1.45901
48	P25553	Lactaldehyde dehydrogenase	aldA	1.21947	0.872034	1.1805		3.7841	2.17715	2.49097		0.649971	0.609822	0.939448		0.761266	0.677097	0.861548		1.87619	1.42998	1.25659		4.9708	3.21542	2.89127		0.907807	0.515995	0.329512		2.31348	1.68501	1.5317		0.515995	1.68501
361	P25553	Lactaldehyde dehydrogenase	aldA			1.27316	1.73824			1.97933	2.91394	0.649971	0.609822	0.939448		0.761266	0.677097	0.861548				1.35523				2.29741				0.438534				1.20001		0.438534	1.20001
295	P25553	Lactaldehyde dehydrogenase	aldA			1.25828	1.55593			2.1601	2.70543	0.649971	0.609822	0.939448		0.761266	0.677097	0.861548				1.33938				2.50722				0.421564				1.32609		0.421564	1.32609
379	P37685	Aldehyde dehydrogenase B	aldB		6.98514				3.20479			1.49653	2.16273	2.76062		0.973564	0.769815	0.973349			3.22979				4.16306				1.69144				2.05765			1.69144	2.05765
77	P37685	Aldehyde dehydrogenase B	aldB	2.74003	3.05947		4.44058	9.11283	2.99552		5.35936	1.49653	2.16273	2.76062		0.973564	0.769815	0.973349		1.83092	1.41464			9.36027	3.89122			0.872571	0.500431			3.22655	1.96022			0.686501	2.59339
356	P0AE12	AMP nucleosidase	amn		1.80105	1.88975	1.75552		5.23507	6.30915	5.84907
238	P26612	Cytoplasmic alpha-amylase	amyA				2.27068				3.10847
55	P05052	HTH-type transcriptional regulator AppY	appY	0.511932	0.663316	0.882718	0.87121	4.96527	2.37982	1.55558	1.61029
12	P69503	Adenine phosphoribosyltransferase	apt			3.43378	1.64139			4.37277	2.91755	0.91398		0.754625	0.843284	1.17471		1.03076	0.843284			4.55032	1.94643			4.24229	3.45975			2.18597	0.960832			2.08484	1.79067	1.5734	1.93775
195;28	P0A9Q1	Aerobic respiration control protein ArcA	arcA;arcA2			1.86403	1.65391			2.42521	2.23106
160;160	P0A9Q1	Aerobic respiration control protein ArcA	arcA;arcA2	4.18822		2.38106	2.5518	4.07431		1.83665	2.36312
93	P0AEC3	Aerobic respiration control sensor protein ArcB	arcB			0.48999				0.849468
92	P0A6C5	Amino-acid acetyltransferase	argA		0.916367				2.08596
275	P11446	N-acetyl-gamma-glutamyl-phosphate reductase	argC	0.964145	1.22469		0.663563	2.48022	2.48109		1.2499		1.18305				0.806007				1.03519				3.07825				0.0499023				1.62211			0.0499023	1.62211
4	P23908	Acetylornithine deacetylase	argE				1.25143				2.04563
391	P0A6E4	Argininosuccinate synthase	argG			2.46562				1.29936		1.07949	0.935778	0.722432	0.800987	1.28495	0.702285	0.755022	0.800987			3.41294				1.72096				1.77101				0.783215		1.77101	0.783215
6	P0A6E4	Argininosuccinate synthase	argG		2.28474	3.04509			1.75717	1.89881		1.07949	0.935778	0.722432	0.800987	1.28495	0.702285	0.755022	0.800987		2.44154	4.21505			2.50207	2.5149			1.28779	2.07555			1.32312	1.3305		1.68167	1.32681
189	P0A6E4	Argininosuccinate synthase	argG		2.61986		1.49789		2.48		2.92042	1.07949	0.935778	0.722432	0.800987	1.28495	0.702285	0.755022	0.800987		2.79966		1.87005		3.53132		3.64603		1.48525		0.903078		1.82021		1.86633	1.19416	1.84327
231	P0A6E4	Argininosuccinate synthase	argG				1.08454				2.43233	1.07949	0.935778	0.722432	0.800987	1.28495	0.702285	0.755022	0.800987				1.354				3.03667				0.437229				1.60249	0.437229	1.60249
188	P11447	Argininosuccinate lyase	argH			2.39597	1.12758			1.2934	0.796416	1.08732	1.10227	0.701989		1.26369	0.814018	0.871512				3.41313				1.48409				1.77109				0.569575		1.77109	0.569575
101	P11447	Argininosuccinate lyase	argH			1.3108	1.35334			2.21862	2.308	1.08732	1.10227	0.701989		1.26369	0.814018	0.871512				1.86727				2.54572				0.900931				1.34807		0.900931	1.34807
243;243	P04391;P06960	Ornithine carbamoyltransferase chain I;Ornithine carbamoyltransferase chain F	argI;argF		0.988661	1.03823	1.40849		1.95044	2.05694	2.77103
87;87	P04391;P06960	Ornithine carbamoyltransferase chain I;Ornithine carbamoyltransferase chain F	argI;argF			1.57788	1.34145			2.7811	2.65343
19	P0A6D0	Arginine repressor	argR				0.940264				1.76318
15	P0A6D0	Arginine repressor	argR				5.27111				2.35726
378	P11875	Arginine--tRNA ligase	argS		0.959664				1.99463			1.00544	1.07214	0.921925		1.31849	0.958557	1.05673			0.895096				2.08087				-0.159886				1.05718			-0.159886	1.05718
247	P09551	Lysine-arginine-ornithine-binding periplasmic protein	argT		1.02488				2.28723			0.800726	0.852928	1.11112		0.617109	0.60357	0.743933			1.2016				3.7895				0.264961				1.92201			0.264961	1.92201
298	P07639	3-dehydroquinate synthase	aroB			0.833197				2.087			0.830344				1.04738
98;97	P00888;P0AB91	Phospho-2-dehydro-3-deoxyheptonate aldolase, Tyr-sensitive;Phospho-2-dehydro-3-deoxyheptonate aldolase, Phe-sensitive	aroF;aroG	1.80906	1.51599	0.902419		3.98246	2.20033	1.4042
244	P0AB91	Phospho-2-dehydro-3-deoxyheptonate aldolase, Phe-sensitive	aroG			2.95709	2.53173			2.55419	2.40677	0.67657	1.09907	0.829807		0.647733	0.689038	0.847604				3.56358				3.01342				1.83333				1.5914		1.83333	1.5914
273	P0AB91	Phospho-2-dehydro-3-deoxyheptonate aldolase, Phe-sensitive	aroG			2.37073	3.00736			3.08826	3.64145	0.67657	1.09907	0.829807		0.647733	0.689038	0.847604				2.85696				3.64351				1.51448				1.86533		1.51448	1.86533
346	P0AB91	Phospho-2-dehydro-3-deoxyheptonate aldolase, Phe-sensitive	aroG		2.30121				2.69071			0.67657	1.09907	0.829807		0.647733	0.689038	0.847604			2.09377				3.90503				1.0661				1.96533			1.0661	1.96533
45	P0AB91	Phospho-2-dehydro-3-deoxyheptonate aldolase, Phe-sensitive	aroG	1.07872			3.53732	2.11488			2.56876	0.67657	1.09907	0.829807		0.647733	0.689038	0.847604		1.5944				3.26505				0.673012				1.7071				0.673012	1.7071
48	P0AB91	Phospho-2-dehydro-3-deoxyheptonate aldolase, Phe-sensitive	aroG			1.08236	1.64843			1.21221	1.60256	0.67657	1.09907	0.829807		0.647733	0.689038	0.847604				1.30435				1.43016				0.383329				0.516176		0.383329	0.516176
237	P0AB91	Phospho-2-dehydro-3-deoxyheptonate aldolase, Phe-sensitive	aroG		1.14132		2.01998		2.06789		1.90808	0.67657	1.09907	0.829807		0.647733	0.689038	0.847604			1.03844				3.00113				0.0544174				1.58551			0.0544174	1.58551
226	P30859	Putative ABC transporter arginine-binding protein 2	artI				0.980698				0.361439	1.45026	1.33741	1.19071		1.05313	0.914544	0.838936
115	P0AAF6	Arginine transport ATP-binding protein ArtP	artP			1.90587				2.50261
244	P0A9Q9	Aspartate-semialdehyde dehydrogenase	asd	1.24578	1.54361		0.8181	3.59091	2.30929		1.3332	0.7429	0.752141	0.742297		0.967033	0.9227	0.872907		1.67692	2.05229			3.71333	2.50275			0.745814	1.03723			1.89271	1.32351			0.891523	1.60811
209	P22106	Asparagine synthetase B [glutamine-hydrolyzing]	asnB			0.978779	1.15572			1.86002	2.04101	0.787011			0.656755	1.22186			0.656755				1.75975				3.10773				0.815369				1.63586	0.815369	1.63586
294	P0A8M0	Asparagine--tRNA ligase	asnS		1.35879	1.27751	1.75428		2.6328	2.14321	2.49606	1.12403	0.746007	0.747861		1.09566	1.0391	0.886769			1.82142	1.70821			2.53372	2.41688			0.865062	0.772488			1.34126	1.27315		0.818775	1.3072
194	P0A8M0	Asparagine--tRNA ligase	asnS		1.28417				2.49188			1.12403	0.746007	0.747861		1.09566	1.0391	0.886769			1.72139				2.3981				0.783578				1.26189			0.783578	1.26189
351	P0A8M0	Asparagine--tRNA ligase	asnS	1.70264			1.99804	3.29588			3.81828	1.12403	0.746007	0.747861		1.09566	1.0391	0.886769		1.51477				3.00812				0.599096				1.58886				0.599096	1.58886
212	P0AC38	Aspartate ammonia-lyase	aspA			7.86908	2.34497			4.92242	2.06384	0.978054	1.06161	1.56078		1.2153	1.14976	1.08362				5.04175				4.54256				2.33393				2.18351		2.33393	2.18351
63	P0AC38	Aspartate ammonia-lyase	aspA	3.13565	4.13572	3.94299	2.36276	5.48779	3.25432	3.91163	2.5402	0.978054	1.06161	1.56078		1.2153	1.14976	1.08362		3.20601	3.89572	2.52629		4.5156	2.83044	3.60978		1.68078	1.96189	1.33702		2.17492	1.50103	1.85191		1.68078	1.85191
251	P0AC38	Aspartate ammonia-lyase	aspA		2.30187		2.17125		3.04358		2.83837	0.978054	1.06161	1.56078		1.2153	1.14976	1.08362			2.16829				2.64715				1.11656				1.40444			1.11656	1.40444
216	P0AC38	Aspartate ammonia-lyase	aspA				2.8503				3.726	0.978054	1.06161	1.56078		1.2153	1.14976	1.08362
355	P00509	Aspartate aminotransferase	aspC				3.44306				6.24151	0.811174	0.863789	0.565422	0.824226	1.06461	0.984981	0.880787	0.824226				4.17733				7.57258				2.06258				2.92078	2.06258	2.92078
37	P00509	Aspartate aminotransferase	aspC			1.34075	2.0354			3.00087	3.05111	0.811174	0.863789	0.565422	0.824226	1.06461	0.984981	0.880787	0.824226			2.37123	2.46946			3.40704	3.70179			1.24564	1.3042			1.76852	1.88822	1.27492	1.82837
42	P00509	Aspartate aminotransferase	aspC			1.80978	1.4506			3.11189	2.7724	0.811174	0.863789	0.565422	0.824226	1.06461	0.984981	0.880787	0.824226			3.20077	1.75996			3.53308	3.36364			1.67842	0.815541			1.82093	1.75002	1.24698	1.78548
276	P00509	Aspartate aminotransferase	aspC	1.28144	0.868715	1.53749	2.39805	2.671	1.868	1.79946	3.24328	0.811174	0.863789	0.565422	0.824226	1.06461	0.984981	0.880787	0.824226	1.57974	1.0057	2.71919	2.90945	2.5089	1.89649	2.04302	3.93494	0.659688	0.00820375	1.44318	1.54075	1.32706	0.923329	1.0307	1.97634	1.05143	1.17888
93	P00509	Aspartate aminotransferase	aspC	1.53127	1.482	1.0577	1.42598	4.36555	2.32178	2.33728	3.17955	0.811174	0.863789	0.565422	0.824226	1.06461	0.984981	0.880787	0.824226	1.88772	1.7157	1.87064	1.73008	4.10062	2.35718	2.65362	3.85763	0.916648	0.778797	0.903528	0.79084	2.03584	1.23706	1.40796	1.94771	0.847184	1.67784
116	P00509	Aspartate aminotransferase	aspC	1.44494	1.39862		0.958153	4.35608	2.55503		1.85209	0.811174	0.863789	0.565422	0.824226	1.06461	0.984981	0.880787	0.824226	1.7813	1.61917		1.16249	4.09172	2.59399		2.24707	0.832928	0.695255		0.217217	2.03271	1.37517		1.16804	0.695255	1.37517
81	P21889	Aspartate--tRNA ligase	aspS	9.30222		1.9679	3.75512	2.46023		2.206	3.08528	1.00341	1.07673	1.09264		0.803695	1.10268	1.02507		9.27062		1.80105		3.06115		2.15205		3.21267		0.848842		1.61408		1.10571		2.03075	1.35989
353	P21889	Aspartate--tRNA ligase	aspS		3.3837				3.6665			1.00341	1.07673	1.09264		0.803695	1.10268	1.02507			3.14257				3.32507				1.65195				1.73338			1.65195	1.73338
513	P21889	Aspartate--tRNA ligase	aspS			2.46033	0.921402			3.2959	1.45055	1.00341	1.07673	1.09264		0.803695	1.10268	1.02507				2.25173				3.2153				1.17103				1.68495		1.17103	1.68495
332	P21889	Aspartate--tRNA ligase	aspS		1.81579		1.87709		2.30231		2.75419	1.00341	1.07673	1.09264		0.803695	1.10268	1.02507			1.6864				2.08792				0.753944				1.06206			0.753944	1.06206
415	P21889	Aspartate--tRNA ligase	aspS	1.66958	0.937172			1.96908	1.30648			1.00341	1.07673	1.09264		0.803695	1.10268	1.02507		1.66391	0.870388			2.45004	1.18482			0.734578	-0.200269			1.2928	0.244666			0.267154	0.768735
283	P21889	Aspartate--tRNA ligase	aspS			0.641091	1.87616			1.46048	1.63548	1.00341	1.07673	1.09264		0.803695	1.10268	1.02507				0.586736				1.42477				-0.769216				0.510724		-0.769216	0.510724
186	P21889	Aspartate--tRNA ligase	aspS				1.94848				2.05473	1.00341	1.07673	1.09264		0.803695	1.10268	1.02507
142	P0AE37	Arginine N-succinyltransferase	astA	0.935628	0.733872	0.859652	1.30875	0.895221	0.432827	0.469313	0.989007
241	P0AE37	Arginine N-succinyltransferase	astA	1.14449		1.14501	1.29219	0.857204		0.655406	0.751323
135	P77581	Succinylornithine transaminase	astC	1.06826				9.26775
13	P0ABB0	ATP synthase subunit alpha	atpA			1.66745				1.9624		0.6508	0.736089	0.655701		0.948972	1.02681	0.960032				2.54301				2.0441				1.34654				1.03146		1.34654	1.03146
384	P0ABB0	ATP synthase subunit alpha	atpA	1.8053	1.72776	1.38027	1.39732	3.77307	1.9788	2.67076	2.54556	0.6508	0.736089	0.655701		0.948972	1.02681	0.960032		2.77397	2.34722	2.10503		3.97596	1.92713	2.78195		1.47195	1.23095	1.07384		1.9913	0.946456	1.47609		1.23095	1.47609
432	P0ABB0	ATP synthase subunit alpha	atpA				1.22391				1.5129	0.6508	0.736089	0.655701		0.948972	1.02681	0.960032
97	P0AB98	ATP synthase subunit a	atpB				1.31247				3.20312
156	P0ABB4	ATP synthase subunit beta	atpD				2.40353				1.70968	0.766595	0.754717	0.585214	0.841991	1.16675	0.848869	0.76899	0.841991				2.85458				2.03052				1.51328				1.02185	1.51328	1.02185
82	P0ABB4	ATP synthase subunit beta	atpD			1.25809	1.46167			1.38531	2.84123	0.766595	0.754717	0.585214	0.841991	1.16675	0.848869	0.76899	0.841991			2.14979	1.73597			1.80147	3.37442			1.1042	0.795744			0.849175	1.75464	0.94997	1.30191
99	P0ABB4	ATP synthase subunit beta	atpD			1.12223				1.3019		0.766595	0.754717	0.585214	0.841991	1.16675	0.848869	0.76899	0.841991			1.91764				1.693				0.939332				0.759583		0.939332	0.759583
422	P0ABB4	ATP synthase subunit beta	atpD	1.58844	1.7514	0.953234	1.26198	4.13807	2.40843	1.95227	2.70793	0.766595	0.754717	0.585214	0.841991	1.16675	0.848869	0.76899	0.841991	2.07207	2.3206	1.62886	1.49881	3.54667	2.83722	2.53875	3.2161	1.05107	1.2145	0.703866	0.583816	1.82646	1.50448	1.34412	1.68531	0.877468	1.5949
372	P0ABB4	ATP synthase subunit beta	atpD			1.06892				3.86386		0.766595	0.754717	0.585214	0.841991	1.16675	0.848869	0.76899	0.841991			1.82655				5.02459				0.869118				2.32901		0.869118	2.32901
70	P0ABB4	ATP synthase subunit beta	atpD			1.23905	1.26095			2.55391	2.7098	0.766595	0.754717	0.585214	0.841991	1.16675	0.848869	0.76899	0.841991			2.11726	1.49758			3.32112	3.21832			1.0822	0.582632			1.73167	1.68631	0.832414	1.70899
66	P0ABA0	ATP synthase subunit b	atpF		1.72949	2.07879	1.64998		2.2484	2.81394	2.02094	0.389332		0.759621	0.576713	0.882813		0.960231	0.576713			2.73662	2.86101			2.93048	3.50424			1.4524	1.51653			1.55114	1.8091	1.48446	1.68012
69	P0ABA0	ATP synthase subunit b	atpF				1.18542				2.44879	0.389332		0.759621	0.576713	0.882813		0.960231	0.576713				2.05547				4.24612				1.03947				2.08615	1.03947	2.08615
91	P0ABA0	ATP synthase subunit b	atpF		1.29668	0.856763	0.988303		2.58259	2.10458	2.42784	0.389332		0.759621	0.576713	0.882813		0.960231	0.576713			1.12788	1.71368			2.19174	4.2098			0.173616	0.777101			1.13208	2.07375	0.475358	1.60291
109	P0ABA6	ATP synthase gamma chain	atpG			0.869012				2.24348		0.546387	0.738014	0.775866	0.80705	0.910059	0.934413	0.866947	0.80705			1.12005				2.5878				0.163567				1.37172		0.163567	1.37172
138	P0ABA4	ATP synthase subunit delta	atpH			1.13795	0.938246			2.21359	1.30464
131	P0ABA4	ATP synthase subunit delta	atpH			1.22048	1.42039			1.79157	2.34093
114	P0AE52	Putative peroxiredoxin bcp	bcp		98.9232				1.28996			0.94627	0.763546	0.673651		1.2148	1.06964	0.938683			129.558				1.20597				7.01745				0.270193			7.01745	0.270193
61	P0AE52	Putative peroxiredoxin bcp	bcp			1.50162				2.85634		0.94627	0.763546	0.673651		1.2148	1.06964	0.938683				2.22908				3.04292				1.15645				1.60546		1.15645	1.60546
77	P0AE52	Putative peroxiredoxin bcp	bcp	1.43068	2.9336	1.35843	1.45288	6.17506	4.62769	2.7121	3.02555	0.94627	0.763546	0.673651		1.2148	1.06964	0.938683		1.51192	3.84207	2.01652		5.0832	4.32638	2.88926		0.59638	1.94189	1.01187		2.34574	2.11316	1.5307		1.01187	2.11316
74	P0AE52	Putative peroxiredoxin bcp	bcp	1.78223	1.76534	1.14281	1.2447	4.33798	2.65802	2.26941	2.25027	0.94627	0.763546	0.673651		1.2148	1.06964	0.938683		1.88342	2.31203	1.69645		3.57095	2.48496	2.41765		0.913358	1.20916	0.762515		1.83631	1.31322	1.27361		0.913358	1.31322
40	P0AE52	Putative peroxiredoxin bcp	bcp				2.355				2.98527	0.94627	0.763546	0.673651		1.2148	1.06964	0.938683
2	P0ABD3	Bacterioferritin	bfr		4.65658				3.59484			1.92404	1.3418	1.28027		1.33727	1.00817	1.21497			3.47041				3.56571				1.79511				1.83419			1.79511	1.83419
38	P0ABD3	Bacterioferritin	bfr	6.1527	7.36434	1.88451	2.55873	5.21809	1.98641	1.32796	1.82989	1.92404	1.3418	1.28027		1.33727	1.00817	1.21497		3.1978	5.48842	1.47196		3.90203	1.97031	1.09299		1.67708	2.45639	0.557742		1.96423	0.97842	0.128282		1.67708	0.97842
6	P0ABD3	Bacterioferritin	bfr	4.67911	5.07508	1.47723	1.47926	8.31578	3.49346	3.14986	2.9824	1.92404	1.3418	1.28027		1.33727	1.00817	1.21497		2.43192	3.78231	1.15385		6.21846	3.46515	2.59253		1.2821	1.91927	0.206452		2.63656	1.79292	1.37436		1.2821	1.79292
99	P0ABD3	Bacterioferritin	bfr			1.4937				2.35336		1.92404	1.3418	1.28027		1.33727	1.00817	1.21497				1.16671				1.93696				0.222446				0.953795		0.222446	0.953795
38	P0A6E9	ATP-dependent dethiobiotin synthetase BioD 2	bioD2	1.41176	1.41708			1.63553	1.05689
34	P61517	Carbonic anhydrase 2	can				0.924309				2.59756				0.83419				0.83419				1.10803				3.11388				0.148				1.63871	0.148	1.63871
213	P61517	Carbonic anhydrase 2	can	8.44125				14.0803							0.83419				0.83419
146	P0A6F1	Carbamoyl-phosphate synthase small chain	carA	2.52304		0.885016		6.53075		1.90134
103	P0A6F1	Carbamoyl-phosphate synthase small chain	carA		2.21809				1.85846
954	P00968	Carbamoyl-phosphate synthase large chain	carB		12.7881				3.86803			1.05587	1.20374	0.653832	0.741639	1.10181	0.875	0.848535	0.741639		10.6236				4.42061				3.40921				2.14424			3.40921	2.14424
963	P00968	Carbamoyl-phosphate synthase large chain	carB			2.23245	1.05122			3.73781	3.37372	1.05587	1.20374	0.653832	0.741639	1.10181	0.875	0.848535	0.741639			3.41441	1.41743			4.40502	4.549			1.77164	0.503278			2.13915	2.18555	1.13746	2.16235
940	P00968	Carbamoyl-phosphate synthase large chain	carB		2.12555				2.33531			1.05587	1.20374	0.653832	0.741639	1.10181	0.875	0.848535	0.741639		1.76579				2.66893				0.820313				1.41626			0.820313	1.41626
504	P00968	Carbamoyl-phosphate synthase large chain	carB			0.902951				2.08831		1.05587	1.20374	0.653832	0.741639	1.10181	0.875	0.848535	0.741639			1.38101				2.46108				0.465727				1.29929		0.465727	1.29929
649	P00968	Carbamoyl-phosphate synthase large chain	carB			0.755619	1.17207			1.86781	2.71129	1.05587	1.20374	0.653832	0.741639	1.10181	0.875	0.848535	0.741639			1.15568	1.58038			2.20122	3.65582			0.208737	0.660271			1.1383	1.87019	0.434504	1.50425
137	P00968	Carbamoyl-phosphate synthase large chain	carB		1.57282				2.66072			1.05587	1.20374	0.653832	0.741639	1.10181	0.875	0.848535	0.741639		1.30661				3.04082				0.38583				1.60446			0.38583	1.60446
22	P36659	Curved DNA-binding protein	cbpA	1.32413				5.9038
19	P36659	Curved DNA-binding protein	cbpA			1.59949				3.35884
261	P36659	Curved DNA-binding protein	cbpA			2.75094				3.31749
262	P36659	Curved DNA-binding protein	cbpA			7.39784	0.984164			4.5336	0.667972
218	P0ABF6	Cytidine deaminase	cdd		2.28753				2.94906
29	P69795	N,N'-diacetylchitobiose-specific phosphotransferase enzyme IIB component	chbB				1.79742				1.35378
818	P63284	Chaperone protein ClpB	clpB	3.86726	2.78994			5.72923	2.25634			1.57379	1.58742	1.15864		1.42237	1.28435	0.984713		2.45729	1.75753			4.02794	1.7568			1.29707	0.813547			2.01004	0.812951			1.05531	1.4115
505	P63284	Chaperone protein ClpB	clpB			2.10054				2.8523		1.57379	1.58742	1.15864		1.42237	1.28435	0.984713				1.81293				2.89658				0.858327				1.53435		0.858327	1.53435
408	P63284	Chaperone protein ClpB	clpB		1.53989	3.44616			3.6713	2.72991		1.57379	1.58742	1.15864		1.42237	1.28435	0.984713			0.970057	2.97432			2.8585	2.77229			-0.0438588	1.57256			1.51526	1.47108		0.76435	1.49317
640	P63284	Chaperone protein ClpB	clpB	2.95586	1.70546	1.65295	2.90969	7.19751	2.80788	2.42293	3.79683	1.57379	1.58742	1.15864		1.42237	1.28435	0.984713		1.87818	1.07436	1.42663		5.06022	2.18624	2.46054		0.909336	0.103472	0.512613		2.3392	1.12845	1.29898		0.512613	1.29898
176	P63284	Chaperone protein ClpB	clpB			1.46863	2.03229			2.04595	3.94149	1.57379	1.58742	1.15864		1.42237	1.28435	0.984713				1.26755				2.07772				0.342041				1.055		0.342041	1.055
162	P63284	Chaperone protein ClpB	clpB	2.21246	1.54812			7.81033	4.36824			1.57379	1.58742	1.15864		1.42237	1.28435	0.984713		1.40582	0.975243			5.49106	3.40113			0.491407	-0.036167			2.45708	1.76602			0.22762	2.11155
96	P63284	Chaperone protein ClpB	clpB	2.11083		0.96737		5.5438		0.56301		1.57379	1.58742	1.15864		1.42237	1.28435	0.984713		1.34124		0.83492		3.89757		0.57175		0.423568		-0.260291		1.96258		-0.806542		0.0816385	0.578017
163	P63284	Chaperone protein ClpB	clpB			1.14153				1.70325		1.57379	1.58742	1.15864		1.42237	1.28435	0.984713				0.985237				1.72969				-0.0214569				0.790511		-0.0214569	0.790511
335	P63284	Chaperone protein ClpB	clpB			0.921342	1.61346			1.99935	2.86405	1.57379	1.58742	1.15864		1.42237	1.28435	0.984713				0.795194				2.03039				-0.330622				1.02176		-0.330622	1.02176
530	P63284	Chaperone protein ClpB	clpB				1.77983				3.08104	1.57379	1.58742	1.15864		1.42237	1.28435	0.984713
463	P63284	Chaperone protein ClpB	clpB							1.90803		1.57379	1.58742	1.15864		1.42237	1.28435	0.984713								1.93765								0.954308
158	P0A6G7	ATP-dependent Clp protease proteolytic subunit	clpP	2.57321	2.63287	2.02728	1.6236	4.64112	3.20898	2.84556	2.36761
267	P0A6I3	Pantothenate kinase	coaA		4.30315				2.31534
219	P0AE88	Transcriptional regulatory protein CpxR	cpxR	3.19904		2.35274	3.9935	5.37715		3.22852	4.60628	1.50405		1.45955		1.50106		1.33087		2.12695		1.61197		3.58224		2.42586		1.08879		0.688821		1.84086		1.2785		0.888803	1.55968
15	P24251	Sigma factor-binding protein crl	crl			0.894852	1.06881			1.97217	2.32185			0.558405				0.957899				1.60252				2.05885				0.680338				1.04184		0.680338	1.04184
88	P24251	Sigma factor-binding protein crl	crl			0.770461	0.990828			2.22833	3.24215			0.558405				0.957899				1.37975				2.32627				0.46441				1.21802		0.46441	1.21802
167	P0ACJ8	Catabolite gene activator	crp		2.40211				1.78634			0.597628	0.549278	0.913374		1.09921	0.856208	1.10959			4.37322				2.08634				2.1287				1.06098			2.1287	1.06098
101	P0ACJ8	Catabolite gene activator	crp	2.56024	2.43863		1.84553	6.02823	2.61361		3.55466	0.597628	0.549278	0.913374		1.09921	0.856208	1.10959		4.28401	4.43969			5.48413	3.05255			2.09896	2.15046			2.45526	1.61001			2.12471	2.03264
153	P0ACJ8	Catabolite gene activator	crp			1.79187				2.51292		0.597628	0.549278	0.913374		1.09921	0.856208	1.10959				1.96181				2.26473				0.972188				1.17934		0.972188	1.17934
6	P69783	Glucose-specific phosphotransferase enzyme IIA component	crr			30.5035	14.6095			1.79129	0.677287	1.70847	1.34817	1.36121		1.14183	0.935649	0.994208				22.4091				1.80173				4.48601				0.849381		4.48601	0.849381
148	P69783	Glucose-specific phosphotransferase enzyme IIA component	crr			1.81357	1.60373			2.81283	3.07954	1.70847	1.34817	1.36121		1.14183	0.935649	0.994208				1.33233				2.82922				0.413947				1.5004		0.413947	1.5004
105	P69783	Glucose-specific phosphotransferase enzyme IIA component	crr			1.49592	1.70379			2.33386	2.87428	1.70847	1.34817	1.36121		1.14183	0.935649	0.994208				1.09896				2.34746				0.136141				1.2311		0.136141	1.2311
54	P69783	Glucose-specific phosphotransferase enzyme IIA component	crr	1.02543			1.85071	2.19829			2.49107	1.70847	1.34817	1.36121		1.14183	0.935649	0.994208		0.600205				1.92523				-0.736473				0.945031				-0.736473	0.945031
201	P52106	CsgBAC operon transcriptional regulatory protein	csgD	1.10618				1.07988
9	P0A972	Cold shock-like protein CspE	cspE				0.858039				0.501793	0.49416			0.707381	0.952884			0.707381				1.21298				0.709367				0.278555				-0.495396	0.278555	-0.495396
507	P13518	RNase E specificity factor CsrD	csrD				0.973735				1.27646
332	P76113	NADPH-dependent curcumin reductase	curA		4.73293	2.76195			2.36798	2.70017			3.549				1.71803				1.3336				1.37831				0.415321				0.462899			0.415321	0.462899
186	P76113	NADPH-dependent curcumin reductase	curA	2.6003	2.71957			7.25455	3.68232				3.549				1.71803				0.766293				2.14333				-0.384033				1.09986			-0.384033	1.09986
217	P76113	NADPH-dependent curcumin reductase	curA				1.57569				6.94596		3.549				1.71803
337	P0AAE0	D-serine/D-alanine/glycine transporter	cycA			1.50487				4.00354
49	P0ABJ9	Cytochrome d ubiquinol oxidase subunit 1	cydA			1.73651				2.60978
320	P0A9F3	HTH-type transcriptional regulator CysB	cysB		1.42292				2.03089
14	P17854	Phosphoadenosine phosphosulfate reductase	cysH			1.14837	1.58563			1.43349	2.14128				0.481379				0.481379				3.29393				4.44822				1.71981				2.15323	1.71981	2.15323
178	P17854	Phosphoadenosine phosphosulfate reductase	cysH			0.755494	0.880946			1.38533	1.78537				0.481379				0.481379				1.83005				3.70888				0.871882				1.89098	0.871882	1.89098
136	P17854	Phosphoadenosine phosphosulfate reductase	cysH		2.19937				1.73263						0.481379				0.481379
4	P17846	Sulfite reductase [NADPH] hemoprotein beta-component	cysI	10.1447		20.0728		2.82851		3.01326		0.603124	0.587689		0.832782	1.10742	1.02701		0.832782	16.8202				2.55415				4.07212				1.35285				4.07212	1.35285
384	P17846	Sulfite reductase [NADPH] hemoprotein beta-component	cysI	1.38324			1.53876	3.69931			2.06783	0.603124	0.587689		0.832782	1.10742	1.02701		0.832782	2.29346			1.84773	3.34049			2.48303	1.19752			0.885753	1.74006			1.3121	1.04164	1.52608
525	P38038	Sulfite reductase [NADPH] flavoprotein alpha-component	cysJ		5.13125		1.52168		2.56462		1.68686		0.338051	0.669036	0.622983		1.15935	1.02978	0.622983		15.1789		2.44258		2.21213		2.70771		3.924		1.2884		1.14543		1.43707	2.6062	1.29125
102	P38038	Sulfite reductase [NADPH] flavoprotein alpha-component	cysJ	0.436282	1.06631			0.869182	2.33177				0.338051	0.669036	0.622983		1.15935	1.02978	0.622983		3.15428				2.01128				1.65731				1.00812			1.65731	1.00812
507	P38038	Sulfite reductase [NADPH] flavoprotein alpha-component	cysJ			1.40149	1.58759			2.01399	2.41899		0.338051	0.669036	0.622983		1.15935	1.02978	0.622983			2.09479	2.54837			1.95574	3.88291			1.06681	1.34958			0.967716	1.95714	1.20819	1.46243
350	P38038	Sulfite reductase [NADPH] flavoprotein alpha-component	cysJ	1.09165		1.30577		4.42277		2.23026			0.338051	0.669036	0.622983		1.15935	1.02978	0.622983			1.95172				2.16575				0.964743				1.11487		0.964743	1.11487
138	P38038	Sulfite reductase [NADPH] flavoprotein alpha-component	cysJ	1.07157		0.972175	1.16224	3.75101		2.70616	2.75943		0.338051	0.669036	0.622983		1.15935	1.02978	0.622983			1.4531	1.86561			2.62789	4.42938			0.539133	0.899644			1.3939	2.14711	0.719389	1.7705
206	P38038	Sulfite reductase [NADPH] flavoprotein alpha-component	cysJ			1.05733				2.21518			0.338051	0.669036	0.622983		1.15935	1.02978	0.622983			1.58038				2.15111				0.660275				1.10508		0.660275	1.10508
104	P38038	Sulfite reductase [NADPH] flavoprotein alpha-component	cysJ	0.801011	0.854614	1.05046	0.912141	2.62447	2.50843	2.2028	1.92803		0.338051	0.669036	0.622983		1.15935	1.02978	0.622983		2.52806	1.57011	1.46415		2.16366	2.13909	3.09484		1.33803	0.650866	0.550064		1.11347	1.097	1.62987	0.650866	1.11347
254	P38038	Sulfite reductase [NADPH] flavoprotein alpha-component	cysJ	1.77717				7.52322					0.338051	0.669036	0.622983		1.15935	1.02978	0.622983
3	P0ABK5	Cysteine synthase A	cysK			1.40359	1.79422			2.08756	2.34217	0.983162	1.041	0.721921	0.804898	1.09101	0.978624	0.754346	0.804898			1.94424	2.22912			2.76738	2.9099			0.95921	1.15647			1.46852	1.54097	1.05784	1.50475
246	P0ABK5	Cysteine synthase A	cysK				1.66374				3.67338	0.983162	1.041	0.721921	0.804898	1.09101	0.978624	0.754346	0.804898				2.06702				4.56378				1.04756				2.19023	1.04756	2.19023
242	P0ABK5	Cysteine synthase A	cysK			1.32459	1.47595			2.31324	2.80395	0.983162	1.041	0.721921	0.804898	1.09101	0.978624	0.754346	0.804898			1.83482	1.83371			3.06656	3.48361			0.875636	0.874767			1.61662	1.80058	0.875202	1.7086
121	P0ABK5	Cysteine synthase A	cysK	1.86817	1.8997		1.41315	4.5453	2.99289		2.92728	0.983162	1.041	0.721921	0.804898	1.09101	0.978624	0.754346	0.804898	1.90017	1.82488		1.75568	4.16614	3.05827		3.63683	0.926126	0.867804		0.812034	2.05871	1.61271		1.86268	0.867804	1.86268
87	P0ABK5	Cysteine synthase A	cysK			1.26989	1.47699			1.44415	1.77004	0.983162	1.041	0.721921	0.804898	1.09101	0.978624	0.754346	0.804898			1.75904	1.835			1.91444	2.19908			0.81479	0.875778			0.93692	1.1369	0.845284	1.03691
137	P0ABK5	Cysteine synthase A	cysK			1.36548	1.31496			1.90536	2.15387	0.983162	1.041	0.721921	0.804898	1.09101	0.978624	0.754346	0.804898			1.89146	1.63369			2.52585	2.67595			0.919498	0.708138			1.33677	1.42005	0.813818	1.37841
126	P0ABK5	Cysteine synthase A	cysK	1.67775		1.70079	1.18469	3.71		2.35767	2.09414	0.983162	1.041	0.721921	0.804898	1.09101	0.978624	0.754346	0.804898	1.70648		2.35593	1.47185	3.40052		3.12545	2.60174	0.771027		1.2363	0.557635	1.76575		1.64406	1.37948	0.771027	1.64406
221	P0ABK5	Cysteine synthase A	cysK			1.1944				2.87005		0.983162	1.041	0.721921	0.804898	1.09101	0.978624	0.754346	0.804898			1.65448				3.80469				0.726376				1.92778		0.726376	1.92778
31	P0ABK5	Cysteine synthase A	cysK			1.17531				0.74274		0.983162	1.041	0.721921	0.804898	1.09101	0.978624	0.754346	0.804898			1.62804				0.984615				0.703134				-0.0223678		0.703134	-0.0223678
55	P0ABK5	Cysteine synthase A	cysK	1.48266	0.749817	1.07572	1.49778	3.63055	2.14827	1.72804	2.51115	0.983162	1.041	0.721921	0.804898	1.09101	0.978624	0.754346	0.804898	1.50806	0.720286	1.49008	1.86084	3.3277	2.1952	2.29079	3.11983	0.59269	-0.473359	0.575394	0.895951	1.73453	1.13435	1.19584	1.64147	0.584042	1.41865
89	P22255	3'(2'),5'-bisphosphate nucleotidase CysQ	cysQ			1.33911	1.61801			1.18152	1.95285	2.67976	2.26961			1.26288	0.848126
140	P22255	3'(2'),5'-bisphosphate nucleotidase CysQ	cysQ	1.74814			0.806936	3.52526			2.04787	2.67976	2.26961			1.26288	0.848126			0.652348				2.79145				-0.616285				1.48101
73	P21888	Cysteine--tRNA ligase	cysS	2.23462	0.877836		1.66436	4.06052	1.71634		2.87079	1.09108	1.18402	0.623836		1.25097	0.885547	0.835608		2.04809	0.741402			3.2459	1.93817			1.03428	-0.431672			1.69862	0.954699			0.301304	1.32666
60	P21888	Cysteine--tRNA ligase	cysS				1.5222				2.42123	1.09108	1.18402	0.623836		1.25097	0.885547	0.835608
242	P0A6L2	Dihydrodipicolinate synthase	dapA			1.29794				3.21052		0.573375		0.658382		0.943957		1.10557				1.97141				2.90396				0.979225				1.53802
287	P0A6L2	Dihydrodipicolinate synthase	dapA	1.34461	1.33781	1.1063	1.41325	4.4693	2.6262	2.17617	2.63498	0.573375		0.658382		0.943957		1.10557		2.34508		1.68033		4.73464		1.96838		1.22964		0.748742		2.24326		0.977006
161	P0A6L2	Dihydrodipicolinate synthase	dapA			1.33977				1.5834		0.573375		0.658382		0.943957		1.10557				2.03494				1.43221				1.02499				0.518243
85	P0A9D8	2,3,4,5-tetrahydropyridine-2,6-dicarboxylate N-succinyltransferase	dapD	1.59064	1.17251	0.994636	1.65226	3.70534	2.68878	2.46049	1.9839	1.0281	1.06755	0.771108		1.19048	0.968224	0.898459		1.54716	1.09831	1.28988		3.11248	2.77702	2.73857		0.629624	0.135292	0.367235		1.63806	1.47354	1.45342		0.367235	1.47354
100	P0A9D8	2,3,4,5-tetrahydropyridine-2,6-dicarboxylate N-succinyltransferase	dapD	1.15993	2.36122	0.9705	1.44026	3.19541	4.08385	2.33492	2.8052	1.0281	1.06755	0.771108		1.19048	0.968224	0.898459		1.12823	2.2118	1.25858		2.68413	4.21788	2.59881		0.174056	1.14522	0.331794		1.42446	2.07652	1.37785		0.331794	1.42446
241	P0A9D8	2,3,4,5-tetrahydropyridine-2,6-dicarboxylate N-succinyltransferase	dapD	1.05876			1.50451	2.66014			2.83026	1.0281	1.06755	0.771108		1.19048	0.968224	0.898459		1.02982				2.23451				0.0423902				1.15996				0.0423902	1.15996
348	P24171	Peptidyl-dipeptidase dcp	dcp			0.978956				2.63515		0.990187	1.03198	1.05074		1.13299	1.00909	1.18621				0.931686				2.22149				-0.102085				1.15153
291	P07650	Thymidine phosphorylase	deoA	3.16378				4.88859
426	P07650	Thymidine phosphorylase	deoA		2.8396				2.65398
250	P0A6K6	Phosphopentomutase	deoB	2.89351	2.68731	2.2504	1.77476	6.02978	3.36734	3.1823	2.62176	1.85599	1.45266	1.52317		1.36393	0.876621	1.11706		1.55902	1.84992	1.47744		4.42087	3.84127	2.84881		0.640636	0.887465	0.563103		2.14433	1.94158	1.51036		0.640636	1.94158
5	P0A6L0	Deoxyribose-phosphate aldolase	deoC	3.47553	3.56427	2.14021	2.31113	5.35113	2.51325	1.90619	2.31175	3.20461	2.88886			1.12825	1.07617			1.08454	1.2338			4.74286	2.33537			0.117083	0.303107			2.24576	1.22365			0.210095	1.7347
167	P0A6L0	Deoxyribose-phosphate aldolase	deoC	1.93117	2.88912	2.91307	1.90741	1.98046	1.64261	1.55412	1.11421	3.20461	2.88886			1.12825	1.07617			0.602621	1.00009			1.75533	1.52635			-0.730677	0.000132607			0.811746	0.610089			-0.365272	0.710917
238	P0ABP8	Purine nucleoside phosphorylase DeoD-type	deoD			0.540261				1.05672		1.48681	2.32617	0.431929	0.506862	1.24275	1.47739	0.47317	0.506862			1.25081				2.23327				0.322862				1.15916		0.322862	1.15916
100	P0ABP8	Purine nucleoside phosphorylase DeoD-type	deoD	1.27562	1.53272	1.15334	0.84047	3.15767	3.31812	1.39614	1.92903	1.48681	2.32617	0.431929	0.506862	1.24275	1.47739	0.47317	0.506862	0.85796	0.658904	2.6702	1.65818	2.54087	2.24593	2.95061	3.80583	-0.221018	-0.60186	1.41695	0.729602	1.34532	1.16732	1.56101	1.92821	0.254292	1.45317
104	P0A6P5	GTPase Der	der		1.18961		0.990921		2.10638		2.88164	0.933372				0.991177
48	P76014	PTS-dependent dihydroxyacetone kinase, ADP-binding subunit dhaL	dhaL	1.40942	0.990201			2.28049	1.78395
52	P76014	PTS-dependent dihydroxyacetone kinase, ADP-binding subunit dhaL	dhaL	1.31713	1.55662	1.78716	0.777542	3.20489	2.79838	2.72365	1.21067
83	Q46857	2,5-diketo-D-gluconic acid reductase A	dkgA	5.02353				8.01903				4.36425	4.48796	1.38176		1.56279	0.829967	0.897068		1.15106				5.13122				0.202967				2.3593				0.202967	2.3593
52	Q46857	2,5-diketo-D-gluconic acid reductase A	dkgA		3.95502		1.70182		3.48958		3.08441	4.36425	4.48796	1.38176		1.56279	0.829967	0.897068			0.88125				4.20448				-0.182377				2.07193			-0.182377	2.07193
59	Q46857	2,5-diketo-D-gluconic acid reductase A	dkgA				1.87037				1.75794	4.36425	4.48796	1.38176		1.56279	0.829967	0.897068
200	Q46857	2,5-diketo-D-gluconic acid reductase A	dkgA				1.57104				2.3741	4.36425	4.48796	1.38176		1.56279	0.829967	0.897068
188	P30863	2,5-diketo-D-gluconic acid reductase B	dkgB		2.90957				3.73734			1.62499				2.1895
101	P0ABS1	DnaK suppressor protein	dksA			2.23866	1.47554			1.72191	1.2928		0.292351	1.48385			0.797811	1.15594				1.50868				1.48962				0.59329				0.57494
132	P06149	D-lactate dehydrogenase	dld			1.88296				2.93866				0.932301				1.00702				2.01969				2.91818				1.01414				1.54507		1.01414	1.54507
212	P06149	D-lactate dehydrogenase	dld			1.86388				1.49521				0.932301				1.00702				1.99923				1.48479				0.999443				0.570258		0.999443	0.570258
405	P06149	D-lactate dehydrogenase	dld			1.69133	1.30523			3.26652	2.49606			0.932301				1.00702				1.81414				3.24375				0.859289				1.69766		0.859289	1.69766
387	P06149	D-lactate dehydrogenase	dld				3.2622				3.35239			0.932301				1.00702
211	P0ABS5	DNA primase	dnaG		2.05465				2.82039
514	P0A6Y8	Chaperone protein DnaK	dnaK		12.3944	6.80746			1.52572	1.56888		1.60399	1.64186	1.14938		1.37464	1.19806	0.944671			7.54901	5.92272			1.27349	1.66077			2.91629	2.56626			0.34879	0.731848		2.74127	0.540319
528	P0A6Y8	Chaperone protein DnaK	dnaK			3.74526	5.70774			1.79497	3.40664	1.60399	1.64186	1.14938		1.37464	1.19806	0.944671				3.2585				1.9001				1.70421				0.926074		1.70421	0.926074
498	P0A6Y8	Chaperone protein DnaK	dnaK	3.34785	2.67244	3.10609	2.26075	3.80444	2.66542	2.55046	1.99762	1.60399	1.64186	1.14938		1.37464	1.19806	0.944671		2.0872	1.62769	2.7024		2.7676	2.22478	2.69984		1.06157	0.702825	1.43424		1.46863	1.15366	1.43287		1.06157	1.43287
577	P0A6Y8	Chaperone protein DnaK	dnaK			2.13528	1.95831			3.31642	2.94424	1.60399	1.64186	1.14938		1.37464	1.19806	0.944671				1.85776				3.51066				0.893568				1.81174		0.893568	1.81174
359	P0A6Y8	Chaperone protein DnaK	dnaK			1.94427	1.13617			1.33034	1.08655	1.60399	1.64186	1.14938		1.37464	1.19806	0.944671				1.69158				1.40826				0.758369				0.493909		0.758369	0.493909
245	P0A6Y8	Chaperone protein DnaK	dnaK			1.91574	2.06602			3.16794	3.33132	1.60399	1.64186	1.14938		1.37464	1.19806	0.944671				1.66676				3.35349				0.737044				1.74566		0.737044	1.74566
351	P0A6Y8	Chaperone protein DnaK	dnaK		2.25899	2.24991			3.37139	2.75547		1.60399	1.64186	1.14938		1.37464	1.19806	0.944671			1.37587	1.95749			2.81404	2.91685			0.460343	0.969008			1.49264	1.54441		0.714676	1.51853
299	P0A6Y8	Chaperone protein DnaK	dnaK		2.6411				3.25986			1.60399	1.64186	1.14938		1.37464	1.19806	0.944671			1.6086				2.72094				0.685809				1.44411			0.685809	1.44411
548	P0A6Y8	Chaperone protein DnaK	dnaK	2.69972		1.20733	0.848561	3.52388		2.3736	1.3009	1.60399	1.64186	1.14938		1.37464	1.19806	0.944671		1.68313		1.05042		2.5635		2.51262		0.751143		0.0709649		1.35811		1.32919		0.411054	1.34365
556	P0A6Y8	Chaperone protein DnaK	dnaK	2.02113	2.02743	1.53399	1.72738	4.03347	3.10765	2.61692	2.92903	1.60399	1.64186	1.14938		1.37464	1.19806	0.944671		1.26006	1.23484	1.33463		2.93421	2.5939	2.77019		0.333494	0.304321	0.416435		1.55297	1.37512	1.46999		0.333494	1.46999
166	P0A6Y8	Chaperone protein DnaK	dnaK		1.91564	1.38366	1.88423		2.67413	2.01154	2.68598	1.60399	1.64186	1.14938		1.37464	1.19806	0.944671			1.16675	1.20383			2.23205	2.12936			0.222492	0.267631			1.15837	1.09042		0.245061	1.12439
581	P0A6Y8	Chaperone protein DnaK	dnaK	1.74904				2.92553				1.60399	1.64186	1.14938		1.37464	1.19806	0.944671		1.09043				2.12823				0.124899				1.08965				0.124899	1.08965
304	P0A6Y8	Chaperone protein DnaK	dnaK		0.985501	1.38728	1.6743		2.19744	2.21793	2.783	1.60399	1.64186	1.14938		1.37464	1.19806	0.944671			0.600235	1.20698			1.83416	2.34783			-0.736402	0.271398			0.875122	1.23133		-0.232502	1.05323
183	P0A6Y8	Chaperone protein DnaK	dnaK				1.45453				2.87989	1.60399	1.64186	1.14938		1.37464	1.19806	0.944671
121	P0A6Y8	Chaperone protein DnaK	dnaK				1.28009				1.49494	1.60399	1.64186	1.14938		1.37464	1.19806	0.944671
250	P0A988	DNA polymerase III subunit beta	dnaN	1.91004	2.00074		2.07523	4.39623	2.76829		3.99	1.14649		0.874559		1.42472		0.869224		1.66599				3.08569				0.736378				1.62559				0.736378	1.62559
277	P0A988	DNA polymerase III subunit beta	dnaN		2.18118				2.86494			1.14649		0.874559		1.42472		0.869224
220	P23847	Periplasmic dipeptide transport protein	dppA			2.70155	1.0446			1.33812	0.715334	1.24175	1.27193	1.25748		1.10936	0.904267	0.972247				2.14837				1.37631				1.10325				0.460809		1.10325	0.460809
196	P23847	Periplasmic dipeptide transport protein	dppA			2.65091				2.27069		1.24175	1.27193	1.25748		1.10936	0.904267	0.972247				2.1081				2.33551				1.07595				1.22373		1.07595	1.22373
256	P23847	Periplasmic dipeptide transport protein	dppA			2.25129	1.28278			1.42545	0.858256	1.24175	1.27193	1.25748		1.10936	0.904267	0.972247				1.79031				1.46614				0.840211				0.552021		0.840211	0.552021
465	P23847	Periplasmic dipeptide transport protein	dppA				1.15717				1.30651	1.24175	1.27193	1.25748		1.10936	0.904267	0.972247
151	P37313	Dipeptide transport ATP-binding protein DppF	dppF			2.86846				3.79598
5	P0ABT2	DNA protection during starvation protein	dps			38.7311	7.64018			1.82947	0.67927	0.276207	0.0626007	1.69991		0.964517	0.970281	2.38964				22.7842				0.765587				4.50996				-0.385362		4.50996	-0.385362
140	P0ABT2	DNA protection during starvation protein	dps			1.44751				3.34358		0.276207	0.0626007	1.69991		0.964517	0.970281	2.38964				0.85152				1.3992				-0.231889				0.484601		-0.231889	0.484601
101	P0ABT2	DNA protection during starvation protein	dps				1.01338				5.94347	0.276207	0.0626007	1.69991		0.964517	0.970281	2.38964
491	P77488	1-deoxy-D-xylulose-5-phosphate synthase	dxs			1.61474				2.51305		0.884801				1.01635
319	P06846	HTH-type transcriptional regulator EbgR	ebgR				1.87047				1.77714
25	P0A955	KHG/KDPG aldolase;4-hydroxy-2-oxoglutarate aldolase;2-dehydro-3-deoxy-phosphogluconate aldolase	eda	1.0796	1.79256			2.30307	2.70713			0.883868	0.692832	0.569068		0.942148	0.852601	0.623153		1.22145	2.58729			2.44449	3.17514			0.288598	1.37144			1.28953	1.66682			0.83002	1.47818
202	P0A955	KHG/KDPG aldolase;4-hydroxy-2-oxoglutarate aldolase;2-dehydro-3-deoxy-phosphogluconate aldolase	eda			0.966993	1.10833			1.67821	2.01059	0.883868	0.692832	0.569068		0.942148	0.852601	0.623153				1.69926				2.69309				0.764903				1.42926		0.764903	1.42926
24	P0A955	KHG/KDPG aldolase;4-hydroxy-2-oxoglutarate aldolase;2-dehydro-3-deoxy-phosphogluconate aldolase	eda				1.164				2.06034	0.883868	0.692832	0.569068		0.942148	0.852601	0.623153
54	P0A6N4	Elongation factor P	efp			7.93851	5.55781			2.17459	1.09316			0.800148				0.774774				9.92129				2.80674				3.31053				1.48889
35	P0AEH5	Protein elaB	elaB	3.00188	2.64841	2.65505		4.78312	2.278	3.39887
45	P0AEH5	Protein elaB	elaB	5.82099	7.0972	5.34255	2.931	2.27498	2.07401	2.43298	1.54794
51	P0AEH5	Protein elaB	elaB			4.04126	1.86944			1.91612	0.684894
40	P0AEH5	Protein elaB	elaB		5.44605				1.40031
118	P0ABU5	Enhancing lycopene biosynthesis protein 2	elbB			0.883908	0.769357			3.74128	3.2328	0.703273				0.939563
149	P0A6P7	Probable GTP-binding protein EngB	engB	1.70666	1.59327		1.18324	3.27037	2.61684		2.02293	1.03649				1.60167				1.64657				2.04185				0.719467				1.02988				0.719467	1.02988
159	P0ABU2	GTP-dependent nucleic acid-binding protein engD	engD	1.06569		2.56376		3.72999		1.05534		0.630294		0.950037	0.79033	0.91616		0.95431	0.79033	1.69079		2.69858		4.07133		1.10587		0.757698		1.4322		2.0255		0.145184		1.09495	1.08534
426	P0A6P9	Enolase	eno	15.8403				26.1344				2.30682	2.04575	1.59487		1.35247	1.18031	1.10176		6.86671				19.3234				2.77962				4.27228				2.77962	4.27228
195	P0A6P9	Enolase	eno	3.09988		4.82393	5.51477	9.87988		6.63712	3.75094	2.30682	2.04575	1.59487		1.35247	1.18031	1.10176		1.34379		3.02465		7.30505		6.02413		0.426302		1.59677		2.86889		2.59075		1.01154	2.72982
333	P0A6P9	Enolase	eno			2.76519	1.63715			3.79956	2.59308	2.30682	2.04575	1.59487		1.35247	1.18031	1.10176				1.7338				3.44864				0.793937				1.78603		0.793937	1.78603
105	P0A6P9	Enolase	eno			2.72343	2.32924			3.58418	2.97604	2.30682	2.04575	1.59487		1.35247	1.18031	1.10176				1.70761				3.25315				0.771982				1.70184		0.771982	1.70184
62	P0A6P9	Enolase	eno	3.40929	5.29841	1.8313	1.72427	9.38081	4.66369	2.39025	2.2141	2.30682	2.04575	1.59487		1.35247	1.18031	1.10176		1.47792	2.58995	1.14824		6.93603	3.95125	2.16949		0.563565	1.37293	0.19943		2.79411	1.98231	1.11736		0.563565	1.98231
56	P0A6P9	Enolase	eno	3.37559				10.7488				2.30682	2.04575	1.59487		1.35247	1.18031	1.10176		1.46331				7.9475				0.549232				2.9905				0.549232	2.9905
85	P0A6P9	Enolase	eno	3.25776		1.89882	1.45722	5.18896		2.0548	1.36313	2.30682	2.04575	1.59487		1.35247	1.18031	1.10176		1.41223		1.19057		3.83665		1.86502		0.497972		0.251658		1.93985		0.899193		0.374815	1.41952
311	P0A6P9	Enolase	eno			1.77719				2.90377		2.30682	2.04575	1.59487		1.35247	1.18031	1.10176				1.11432				2.63558				0.156159				1.39812		0.156159	1.39812
180	P0A6P9	Enolase	eno	2.38356	2.55241	1.73032	1.41646	5.33976	2.9821	1.88284	1.73961	2.30682	2.04575	1.59487		1.35247	1.18031	1.10176		1.03327	1.24766	1.08493		3.94814	2.52654	1.70894		0.0472116	0.319229	0.117599		1.98117	1.33716	0.773105		0.117599	1.33716
328	P0A6P9	Enolase	eno	2.4905	2.59078	1.48917	1.76224	5.26686	2.89493	2.58222	2.76778	2.30682	2.04575	1.59487		1.35247	1.18031	1.10176		1.07962	1.26642	0.933723		3.89424	2.45269	2.34373		0.11053	0.340756	-0.0989339		1.96134	1.29436	1.22881		0.11053	1.29436
257	P0A6P9	Enolase	eno		2.17866	1.63756	1.42794		3.42595	2.82105	2.14215	2.30682	2.04575	1.59487		1.35247	1.18031	1.10176			1.06497	1.02676			2.90259	2.5605			0.0908077	0.0381016			1.53734	1.35643		0.0644546	1.44688
6	P0A6P9	Enolase	eno		2.33453	1.45663	1.7788		3.41864	2.31071	2.71641	2.30682	2.04575	1.59487		1.35247	1.18031	1.10176			1.14116	0.913318			2.8964	2.0973			0.190502	-0.130811			1.53426	1.06853		0.0298455	1.3014
419	P0A6P9	Enolase	eno	2.78463	2.02478	0.923065	1.15841	7.20079	3.57911	2.08883	3.22283	2.30682	2.04575	1.59487		1.35247	1.18031	1.10176		1.20713	0.989746	0.57877		5.32416	3.03236	1.89591		0.271575	-0.0148704	-0.788938		2.41255	1.60044	0.922892		-0.0148704	1.60044
239	P0A6P9	Enolase	eno			1.57714	2.07275			3.41213	3.33107	2.30682	2.04575	1.59487		1.35247	1.18031	1.10176				0.988883				3.097				-0.0161289				1.63087		-0.0161289	1.63087
92	P0A6P9	Enolase	eno			1.5766	1.53203			2.08944	1.97318	2.30682	2.04575	1.59487		1.35247	1.18031	1.10176				0.988543				1.89647				-0.0166246				0.923315		-0.0166246	0.923315
306	P0A6P9	Enolase	eno				1.24088				2.65642	2.30682	2.04575	1.59487		1.35247	1.18031	1.10176
42	P0A6Q3	3-hydroxydecanoyl-[acyl-carrier-protein] dehydratase	fabA	1.83615		1.87041	1.74352	2.97431		3.16924	2.78599	1.07167	1.09451	0.923214		0.944371	0.920267	0.902307		1.71336		2.02598		3.14951		3.51238		0.776825		1.01862		1.65513		1.81245		0.897723	1.73379
123	P0A6Q3	3-hydroxydecanoyl-[acyl-carrier-protein] dehydratase	fabA	1.90693				3.29157				1.07167	1.09451	0.923214		0.944371	0.920267	0.902307		1.7794				3.48547				0.83139				1.80135				0.83139	1.80135
217	P0A953	3-oxoacyl-[acyl-carrier-protein] synthase 1	fabB	2.04705	2.16432	1.73769	1.60156	4.23734	2.54641	2.29605	2.17594	1.1665	1.0773	1.03447		1.23379	0.976203	1.16851		1.75486	2.00902	1.6798		3.43441	2.60849	1.96495		0.811357	1.00649	0.748289		1.78006	1.38321	0.974493		0.811357	1.38321
40	P0A953	3-oxoacyl-[acyl-carrier-protein] synthase 1	fabB		2.19698	1.25766	1.65929		2.55919	2.17011	2.86156	1.1665	1.0773	1.03447		1.23379	0.976203	1.16851			2.03934	1.21575			2.62158	1.85717			1.0281	0.281852			1.39044	0.893103		0.654977	1.14177
320	P0A953	3-oxoacyl-[acyl-carrier-protein] synthase 1	fabB	1.24396	0.956623	1.50526	1.7638	2.95466	2.58923	3.1647	3.09775	1.1665	1.0773	1.03447		1.23379	0.976203	1.16851		1.0664	0.887982	1.45511		2.39479	2.65235	2.70833		0.0927436	-0.171397	0.541132		1.2599	1.40727	1.4374		0.0927436	1.40727
286	P0AAI9	Malonyl CoA-acyl carrier protein transacylase	fabD		1.56366	1.04433			2.36484	1.53059		0.993895	0.957061	0.879672		1.26691	1.0795	0.990109			1.63381	1.18718			2.1907	1.54588			0.708241	0.247538			1.13139	0.628428		0.477889	0.879908
225	P0AAI5	3-oxoacyl-[acyl-carrier-protein] synthase 2	fabF				1.66705				2.82727			0.776129	0.761194			0.891975	0.761194				2.19005				3.71425				1.13097				1.89307	1.13097	1.89307
72	P0AEK2	3-oxoacyl-[acyl-carrier-protein] reductase FabG	fabG			0.823405	1.5012			2.09667	3.71253	0.949446	0.869073	0.902241		1.0796	1.05809	0.968235				0.912622				2.16546				-0.13191				1.11467		-0.13191	1.11467
99	P0AEK2	3-oxoacyl-[acyl-carrier-protein] reductase FabG	fabG				1.44502				2.64595	0.949446	0.869073	0.902241		1.0796	1.05809	0.968235
256	P0A6R0	3-oxoacyl-[acyl-carrier-protein] synthase 3	fabH	1.90369		1.23327		3.15612		1.93852		1.00406				1.04998				1.896				3.00589				0.922955				1.58779				0.922955	1.58779
43	P0AEK4	Enoyl-[acyl-carrier-protein] reductase [NADH] FabI	fabI				1.2417				2.72838	1.3367	1.2396	0.844699		1.25662	1.03769	0.815036
308	P21177	Fatty acid oxidation complex subunit alpha;Enoyl-CoA hydratase/Delta(3)-cis-Delta(2)-trans-enoyl-CoA isomerase/3-hydroxybutyryl-CoA epimerase;3-hydroxyacyl-CoA dehydrogenase	fadB		1.06434	1.98064			1.69556	3.1475		0.566245	0.549677	0.36123	0.691219	0.613404	0.436824	0.519236	0.691219		1.9363	5.48305			3.88156	6.0618			0.953306	2.45498			1.95664	2.59975		1.70414	2.27819
305	P21177	Fatty acid oxidation complex subunit alpha;Enoyl-CoA hydratase/Delta(3)-cis-Delta(2)-trans-enoyl-CoA isomerase/3-hydroxybutyryl-CoA epimerase;3-hydroxyacyl-CoA dehydrogenase	fadB	1.2661	1.15421	1.3656		2.35321	1.33686	1.96777		0.566245	0.549677	0.36123	0.691219	0.613404	0.436824	0.519236	0.691219	2.23595	2.09981	3.78043		3.83632	3.06041	3.78975		1.16089	1.07026	1.91855		1.93972	1.61373	1.9221		1.16089	1.9221
417	P21177	Fatty acid oxidation complex subunit alpha;Enoyl-CoA hydratase/Delta(3)-cis-Delta(2)-trans-enoyl-CoA isomerase/3-hydroxybutyryl-CoA epimerase;3-hydroxyacyl-CoA dehydrogenase	fadB			0.73895				1.71313		0.566245	0.549677	0.36123	0.691219	0.613404	0.436824	0.519236	0.691219			2.04565				3.29933				1.03256				1.72217		1.03256	1.72217
362	P21177	Fatty acid oxidation complex subunit alpha;Enoyl-CoA hydratase/Delta(3)-cis-Delta(2)-trans-enoyl-CoA isomerase/3-hydroxybutyryl-CoA epimerase;3-hydroxyacyl-CoA dehydrogenase	fadB	1.02182	1.19353	0.695394	1.07895	1.7597	1.37393	1.12396	1.34455	0.566245	0.549677	0.36123	0.691219	0.613404	0.436824	0.519236	0.691219	1.80455	2.17133	1.92507	1.56094	2.86874	3.14527	2.16464	1.94518	0.851636	1.11858	0.944911	0.642413	1.52042	1.65318	1.11413	0.959906	0.898274	1.31727
368	P21177	Fatty acid oxidation complex subunit alpha;Enoyl-CoA hydratase/Delta(3)-cis-Delta(2)-trans-enoyl-CoA isomerase/3-hydroxybutyryl-CoA epimerase;3-hydroxyacyl-CoA dehydrogenase	fadB		0.993255	0.869341	1.28412		1.26782	1.71123	2.22807	0.566245	0.549677	0.36123	0.691219	0.613404	0.436824	0.519236	0.691219		1.80698	2.40661	1.85777		2.90237	3.29567	3.22339		0.853581	1.267	0.89357		1.53723	1.72057	1.68858	0.89357	1.68858
522	P21177	Fatty acid oxidation complex subunit alpha;Enoyl-CoA hydratase/Delta(3)-cis-Delta(2)-trans-enoyl-CoA isomerase/3-hydroxybutyryl-CoA epimerase;3-hydroxyacyl-CoA dehydrogenase	fadB	1.04594				2.18709				0.566245	0.549677	0.36123	0.691219	0.613404	0.436824	0.519236	0.691219	1.84715				3.56549				0.8853				1.8341				0.8853	1.8341
525	P21177	Fatty acid oxidation complex subunit alpha;Enoyl-CoA hydratase/Delta(3)-cis-Delta(2)-trans-enoyl-CoA isomerase/3-hydroxybutyryl-CoA epimerase;3-hydroxyacyl-CoA dehydrogenase	fadB	0.898892	0.980721		1.01333	1.80709	1.35663		1.62413	0.566245	0.549677	0.36123	0.691219	0.613404	0.436824	0.519236	0.691219	1.58746	1.78418		1.46601	2.946	3.10566		2.34966	0.66672	0.83526		0.551891	1.55876	1.6349		1.23245	0.66672	1.55876
141	P21177	Fatty acid oxidation complex subunit alpha;Enoyl-CoA hydratase/Delta(3)-cis-Delta(2)-trans-enoyl-CoA isomerase/3-hydroxybutyryl-CoA epimerase;3-hydroxyacyl-CoA dehydrogenase	fadB			0.596355	0.951852			0.821391	1.28394	0.566245	0.549677	0.36123	0.691219	0.613404	0.436824	0.519236	0.691219			1.6509	1.37706			1.58192	1.8575			0.723253	0.461593			0.661679	0.893365	0.592423	0.777522
189	P21177	Fatty acid oxidation complex subunit alpha;Enoyl-CoA hydratase/Delta(3)-cis-Delta(2)-trans-enoyl-CoA isomerase/3-hydroxybutyryl-CoA epimerase;3-hydroxyacyl-CoA dehydrogenase	fadB	1.06581	0.811464		1.0124	2.30858	1.47903		2.13604	0.566245	0.549677	0.36123	0.691219	0.613404	0.436824	0.519236	0.691219	1.88224	1.47626		1.46466	3.76356	3.38588		3.09025	0.912453	0.561943		0.550565	1.9121	1.75953		1.62772	0.561943	1.75953
347	P21177	Fatty acid oxidation complex subunit alpha;Enoyl-CoA hydratase/Delta(3)-cis-Delta(2)-trans-enoyl-CoA isomerase/3-hydroxybutyryl-CoA epimerase;3-hydroxyacyl-CoA dehydrogenase	fadB			0.724714	0.723894			1.94588	1.60194	0.566245	0.549677	0.36123	0.691219	0.613404	0.436824	0.519236	0.691219			2.00624	1.04727			3.74759	2.31755			1.00449	0.0666351			1.90596	1.2126	0.535564	1.55928
192	P21177	Fatty acid oxidation complex subunit alpha;Enoyl-CoA hydratase/Delta(3)-cis-Delta(2)-trans-enoyl-CoA isomerase/3-hydroxybutyryl-CoA epimerase;3-hydroxyacyl-CoA dehydrogenase	fadB		0.622808	0.852308	0.881184		1.69515	1.54439	1.417	0.566245	0.549677	0.36123	0.691219	0.613404	0.436824	0.519236	0.691219		1.13304	2.35946	1.27483		3.88064	2.97434	2.05		0.180203	1.23846	0.3503		1.95629	1.57257	1.03563	0.3503	1.57257
543	P69451	Long-chain-fatty-acid--CoA ligase	fadD			3.66539				0.311901		1.32257				0.745963
404	Q47146	Acyl-coenzyme A dehydrogenase	fadE			1.85424	0.634116			1.67906	1.07742				0.593154				0.593154				1.06906				1.81643				0.0963411				0.861106	0.0963411	0.861106
696	Q47146	Acyl-coenzyme A dehydrogenase	fadE			0.315196	0.474829			1.20563	1.23248				0.593154				0.593154				0.800516				2.07784				-0.320997				1.05508	-0.320997	1.05508
359	P77399	Fatty acid oxidation complex subunit alpha;Enoyl-CoA hydratase/3-hydroxybutyryl-CoA epimerase;3-hydroxyacyl-CoA dehydrogenase	fadJ			1.03257	1.13327			1.37767	1.89761
319	P0AB71	Fructose-bisphosphate aldolase class 2	fbaA	5.40748	6.39802	3.39894	3.94146	4.17616	2.71049	2.61722	2.32733	1.33061	1.38043	1.0049		0.990677	1.2264	1.06379		4.06391	4.6348	3.38235		4.21546	2.21011	2.46029		2.02287	2.21251	1.75803		2.07569	1.14412	1.29883		2.02287	1.29883
72	P0AB71	Fructose-bisphosphate aldolase class 2	fbaA			2.14046				3.23257		1.33061	1.38043	1.0049		0.990677	1.2264	1.06379				2.13001				3.03874				1.09086				1.60348		1.09086	1.60348
326	P0AB71	Fructose-bisphosphate aldolase class 2	fbaA	2.6817	3.06571			4.8729	2.38814			1.33061	1.38043	1.0049		0.990677	1.2264	1.06379		2.01539	2.22083			4.91876	1.94727			1.01106	1.1511			2.2983	0.961455			1.08108	1.62988
129	P0AB71	Fructose-bisphosphate aldolase class 2	fbaA			1.6553	1.49158			3.63435	2.79148	1.33061	1.38043	1.0049		0.990677	1.2264	1.06379				1.64723				3.41643				0.720038				1.77249		0.720038	1.77249
251	P0AB71	Fructose-bisphosphate aldolase class 2	fbaA	2.2004	1.52608	1.63572		4.86515	2.90844	2.96213		1.33061	1.38043	1.0049		0.990677	1.2264	1.06379		1.65368	1.10551	1.62773		4.91093	2.37151	2.78452		0.725678	0.144714	0.702864		2.296	1.24581	1.47743		0.702864	1.47743
9	P0AB71	Fructose-bisphosphate aldolase class 2	fbaA			1.34978	1.36255			2.68041	2.5281	1.33061	1.38043	1.0049		0.990677	1.2264	1.06379				1.34319				2.51969				0.425665				1.33325		0.425665	1.33325
115	P0AB71	Fructose-bisphosphate aldolase class 2	fbaA	1.63121	1.55981	1.97434	1.38614	2.9388	2.69616	2.58936	1.99163	1.33061	1.38043	1.0049		0.990677	1.2264	1.06379		1.22591	1.12994	1.9647		2.96646	2.19843	2.4341		0.293857	0.176248	0.97431		1.56874	1.13647	1.28339		0.293857	1.28339
327	P0AB71	Fructose-bisphosphate aldolase class 2	fbaA				1.57445				2.42011	1.33061	1.38043	1.0049		0.990677	1.2264	1.06379
348	P0AB71	Fructose-bisphosphate aldolase class 2	fbaA				1.43167				2.35427	1.33061	1.38043	1.0049		0.990677	1.2264	1.06379
3	P0AB71	Fructose-bisphosphate aldolase class 2	fbaA				0.799104				1.29517	1.33061	1.38043	1.0049		0.990677	1.2264	1.06379
10	P0A991	Fructose-bisphosphate aldolase class 1	fbaB			2.79747	2.54031			1.71608	2.51514	0.900123	1.24605	1.00247	0.828706	0.736468	1.26539	0.938179	0.828706			2.79058	3.0654			1.82916	3.03502			1.48057	1.61607			0.87118	1.6017	1.54832	1.23644
208	P0A991	Fructose-bisphosphate aldolase class 1	fbaB	1.79908				3.923				0.900123	1.24605	1.00247	0.828706	0.736468	1.26539	0.938179	0.828706	1.9987				5.32678				0.999065				2.41326				0.999065	2.41326
239	P0A991	Fructose-bisphosphate aldolase class 1	fbaB			1.26987	1.36152			1.32158	2.76741	0.900123	1.24605	1.00247	0.828706	0.736468	1.26539	0.938179	0.828706			1.26674	1.64294			1.40866	3.33944			0.341125	0.716284			0.494323	1.7396	0.528704	1.11696
333	P0A991	Fructose-bisphosphate aldolase class 1	fbaB				1.11268				2.57923	0.900123	1.24605	1.00247	0.828706	0.736468	1.26539	0.938179	0.828706				1.34267				3.11236				0.425107				1.63801	0.425107	1.63801
262	P0A991	Fructose-bisphosphate aldolase class 1	fbaB			0.563478	0.600438			1.66545	3.11758	0.900123	1.24605	1.00247	0.828706	0.736468	1.26539	0.938179	0.828706			0.562091	0.724549			1.77519	3.76198			-0.831124	-0.464846			0.827977	1.91149	-0.647985	1.36974
269	P0A993	Fructose-1,6-bisphosphatase class 1	fbp	2.71748	2.58242	1.91179		1.21652	0.53914	0.765244		0.675494	0.848547	0.683891	0.826802	0.951781	1.04397	0.887704	0.826802	4.02295	3.04334	2.79546		1.27815	0.516434	0.862049		2.00825	1.60566	1.48309		0.354058	-0.953343	-0.214158		1.60566	-0.214158
229	P0A993	Fructose-1,6-bisphosphatase class 1	fbp	1.69253	1.4974	1.58275	1.81108	4.31196	1.94962	2.11601	2.92952	0.675494	0.848547	0.683891	0.826802	0.951781	1.04397	0.887704	0.826802	2.50561	1.76467	2.31432	2.19046	4.53041	1.86751	2.38369	3.5432	1.32516	0.819398	1.21059	1.13124	2.17964	0.901118	1.2532	1.82505	1.17091	1.53913
199	P0A993	Fructose-1,6-bisphosphatase class 1	fbp		1.63363				2.39382			0.675494	0.848547	0.683891	0.826802	0.951781	1.04397	0.887704	0.826802		1.92521				2.29301				0.945014				1.19724			0.945014	1.19724
222	P0A993	Fructose-1,6-bisphosphatase class 1	fbp		2.8546	0.865978	1.0174		1.86903	1.50899	1.31075	0.675494	0.848547	0.683891	0.826802	0.951781	1.04397	0.887704	0.826802		3.36411	1.26625	1.23052		1.79031	1.69988	1.58533		1.75022	0.340564	0.29927		0.840213	0.76543	0.664783	0.340564	0.76543
278	P0AGD7	Signal recognition particle protein	ffh			0.531317				1.78199
28	P61949	Flavodoxin-1	fldA	2.4209	2.40132	1.55919		4.88307	2.95906	2.86084		1.38117				1.16103				1.75279				4.20582				0.809655				2.07239				0.809655	2.07239
24	P61949	Flavodoxin-1	fldA		1.98136	1.49533	2.39298		3.38534	3.16946	2.61053	1.38117				1.16103
38	P61949	Flavodoxin-1	fldA				1.28371				3.204	1.38117				1.16103
159	P61949	Flavodoxin-1	fldA				0.803594				3.41961	1.38117				1.16103
5	P75933	Flagella basal body P-ring formation protein flgA	flgA		1.94498				3.22744
4	P24186	Bifunctional protein FolD;Methylenetetrahydrofolate dehydrogenase;Methenyltetrahydrofolate cyclohydrolase	folD	1.48357	1.9333	1.74453	1.567	3.28054	2.52043	2.67345	2.43433
9	P24186	Bifunctional protein FolD;Methylenetetrahydrofolate dehydrogenase;Methenyltetrahydrofolate cyclohydrolase	folD	1.99274	2.15675	0.906519		5.73492	3.32627	1.79957
137	P0A6T5	GTP cyclohydrolase 1	folE			0.704467	1.03487			0.992229	1.54133				0.626977				0.626977				1.65058				2.45835				0.72297				1.29769
62	P0AC19	D-erythro-7,8-dihydroneopterin triphosphate epimerase	folX		0.590557				3.0553
22	P0AC19	D-erythro-7,8-dihydroneopterin triphosphate epimerase	folX			1.75259	1.50689			2.40339	2.67426
226	P28861	Ferredoxin--NADP reductase	fpr		1.54401		1.9847		2.11432		3.35538
5	P0AC47	Fumarate reductase iron-sulfur subunit	frdB			2.86318				2.93354
104	P45544	HTH-type transcriptional regulator FrlR	frlR			0.80337				1.48493
222	P25437	S-(hydroxymethyl)glutathione dehydrogenase	frmA	2.86875				6.11577				1.10082				0.570924				2.60601				10.7121				1.38184				3.42116
223	P25437	S-(hydroxymethyl)glutathione dehydrogenase	frmA	2.86875				6.11577				1.10082				0.570924				2.60601				10.7121				1.38184				3.42116
169	P0A805	Ribosome-recycling factor	frr			2.54414	2.10368			3.3348	1.92903	1.56653	0.994052	0.732931		1.35073	0.922472	0.763353				3.47119				4.36861				1.79543				2.12718		1.79543	2.12718
26	P0A805	Ribosome-recycling factor	frr	2.69518	2.39548	1.69454		3.84252	2.14148	2.25029		1.56653	0.994052	0.732931		1.35073	0.922472	0.763353		1.72048	2.40981	2.31201		2.84477	2.32145	2.9479		0.782811	1.26892	1.20915		1.50831	1.21503	1.55969		1.20915	1.50831
21	P0A805	Ribosome-recycling factor	frr			1.62673	1.57518			1.71307	1.45504	1.56653	0.994052	0.732931		1.35073	0.922472	0.763353				2.21948				2.24413				1.15022				1.16616		1.15022	1.16616
144	P0A805	Ribosome-recycling factor	frr	3.4417	2.43185	1.61602	2.73959	3.76962	2.54081	2.10932	2.76367	1.56653	0.994052	0.732931		1.35073	0.922472	0.763353		2.19702	2.44641	2.20487		2.7908	2.75435	2.76323		1.13555	1.29066	1.14069		1.48068	1.46171	1.46635		1.14069	1.46635
115	P0A805	Ribosome-recycling factor	frr	2.91814	1.71316	2.97839	3.37198	2.53244	1.44789	2.1359	2.6997	1.56653	0.994052	0.732931		1.35073	0.922472	0.763353		1.86281	1.72341	4.06367		1.87486	1.56958	2.79806		0.897477	0.785266	2.02278		0.906786	0.650376	1.48442		0.897477	0.906786
162	P0A805	Ribosome-recycling factor	frr			1.17617	0.993052			2.80959	3.16297	1.56653	0.994052	0.732931		1.35073	0.922472	0.763353				1.60475				3.68059				0.68235				1.87994		0.68235	1.87994
15	P0A805	Ribosome-recycling factor	frr	2.31719	1.43128	1.23815	1.75883	4.54495	2.67113	2.66776	3.1288	1.56653	0.994052	0.732931		1.35073	0.922472	0.763353		1.47919	1.43985	1.68931		3.3648	2.89562	3.49479		0.564806	0.525917	0.756431		1.75052	1.53387	1.80521		0.564806	1.75052
146	P0A805	Ribosome-recycling factor	frr	1.99494	1.46341	1.48649	1.43488	3.91938	2.58906	2.38588	2.91007	1.56653	0.994052	0.732931		1.35073	0.922472	0.763353		1.27348	1.47217	2.02815		2.90167	2.80665	3.12553		0.348776	0.557946	1.02016		1.53688	1.48885	1.6441		0.557946	1.53688
170	P0A805	Ribosome-recycling factor	frr	1.49809		1.37588	1.62505	2.72046		2.13783	2.22607	1.56653	0.994052	0.732931		1.35073	0.922472	0.763353		0.956309		1.87723		2.01406		2.80057		-0.0644505		0.908605		1.01011		1.48572		0.422077	1.24791
138	P0A805	Ribosome-recycling factor	frr	1.30326				1.06014				1.56653	0.994052	0.732931		1.35073	0.922472	0.763353		0.83194				0.784866				-0.265448				-0.349482				-0.265448	-0.349482
7	P0A805	Ribosome-recycling factor	frr		1.83969				2.60469			1.56653	0.994052	0.732931		1.35073	0.922472	0.763353			1.8507				2.82359				0.88807				1.49753
12	P04335	Esterase FrsA	frsA				0.661245				0.911692
190	P20966	PTS system fructose-specific EIIBC component;Fructose-specific phosphotransferase enzyme IIB component;Fructose permease IIC component	fruA				0.839011				1.09594
59	P0ABH0	Cell division protein FtsA	ftsA				1.83136				3.07842
179	P0AAI3	ATP-dependent zinc metalloprotease FtsH	ftsH			1.16018	0.951779			2.74462	2.19028			0.740679	0.662373			1.05281	0.662373			1.56637	1.43692			2.60693	3.30672			0.647422	0.522984			1.38235	1.7254	0.585203	1.55388
398	P10121	Signal recognition particle receptor FtsY	ftsY		5.17108				5.78836
337	P0AC33	Fumarate hydratase class I, aerobic	fumA			1.57382	1.47761			4.0265	3.60778	0.380051	0.294436	0.431179	0.512781	0.908577	0.653382	0.641659	0.512781			3.65003	2.88156			6.27514	7.03572			1.86791	1.52685			2.64965	2.8147
475	P0AC33	Fumarate hydratase class I, aerobic	fumA	0.582786		1.39307	0.91032	2.72029		2.62374	1.40914	0.380051	0.294436	0.431179	0.512781	0.908577	0.653382	0.641659	0.512781	1.53344		3.23083	1.77526	2.99401		4.08899	2.74804	0.616774		1.69191	0.828032	1.58208		2.03175	1.45841
215	P0AC33	Fumarate hydratase class I, aerobic	fumA			0.581065	0.672926			1.67339	1.85733	0.380051	0.294436	0.431179	0.512781	0.908577	0.653382	0.641659	0.512781			1.34762	1.31231			2.60791	3.62207			0.430413	0.392107			1.38289	1.85681
352	P0AC33	Fumarate hydratase class I, aerobic	fumA		0.668773				2.07483			0.380051	0.294436	0.431179	0.512781	0.908577	0.653382	0.641659	0.512781		2.27137				3.17553				1.18357				1.667
4	P0AC33	Fumarate hydratase class I, aerobic	fumA			1.2345				3.72534		0.380051	0.294436	0.431179	0.512781	0.908577	0.653382	0.641659	0.512781			2.86308				5.8058				1.51757				2.5375
116;116	P0AC33	Fumarate hydratase class I, aerobic;Fumarate hydratase class I, anaerobic	fumA;fumB	1.08828		1.13022	1.20021	1.98339		1.96207	1.76767	0.380051	0.294436	0.431179	0.512781	0.908577	0.653382	0.641659	0.512781	2.8635		2.62123	2.3406	2.18296		3.05781	3.44722	1.51778		1.39024	1.22688	1.12629		1.6125	1.78543
207;207	P0AC33	Fumarate hydratase class I, aerobic;Fumarate hydratase class I, anaerobic	fumA;fumB	0.651889	0.51659	0.915835	1.01357	3.01187	1.91207	2.60296	2.81754	0.380051	0.294436	0.431179	0.512781	0.908577	0.653382	0.641659	0.512781	1.71527	1.75451	2.12403	1.97661	3.31493	2.92643	4.05661	5.49463	0.778436	0.811068	1.0868	0.983031	1.72898	1.54914	2.02028	2.45802
192;192	P0AC33	Fumarate hydratase class I, aerobic;Fumarate hydratase class I, anaerobic	fumA;fumB	0.678048	0.514412	0.867697	0.925157	1.98097	1.46376	1.58065	1.92729	0.380051	0.294436	0.431179	0.512781	0.908577	0.653382	0.641659	0.512781	1.7841	1.74711	2.01238	1.8042	2.1803	2.24028	2.46338	3.7585	0.835196	0.804974	1.00891	0.851357	1.12453	1.16368	1.30064	1.91016
430	P05042	Fumarate hydratase class II	fumC	2.40236	4.36688	5.88101	2.58946	3.90801	1.61412	3.34237	2.05386	1.95515	1.98521	1.70674		1.5564	0.514723	0.751776		1.22873	2.19971	3.44576		2.51093	3.13589	4.44597		0.297173	1.13731	1.78482		1.32822	1.64888	2.1525		1.13731	1.64888
39	P05042	Fumarate hydratase class II	fumC			2.89232				2.20579		1.95515	1.98521	1.70674		1.5564	0.514723	0.751776				1.69465				2.93411				0.760987				1.55292		0.760987	1.55292
158	P05042	Fumarate hydratase class II	fumC	2.31551	2.41366	2.54732	2.17849	2.43818	1.17758	1.96203	2.04363	1.95515	1.98521	1.70674		1.5564	0.514723	0.751776		1.18431	1.21582	1.49251		1.56655	2.2878	2.60986		0.244051	0.281934	0.577737		0.647593	1.19396	1.38397		0.281934	1.19396
8	P05042	Fumarate hydratase class II	fumC	2.4546	1.97432		2.72531	2.91106	1.53539		3.13104	1.95515	1.98521	1.70674		1.5564	0.514723	0.751776		1.25545	0.994516			1.87038	2.98293			0.328208	-0.00793383			0.903335	1.57673			0.160137	1.24003
117	P0A9A9	Ferric uptake regulation protein	fur	2.04044	2.60167			4.37555	2.16742			0.875442		0.858125		1.02168		0.818129		2.33076				4.2827				1.2208				2.09852
370	P0A6M8	Elongation factor G	fusA	3.09249	3.44172		2.67513	8.94877	3.84794		4.09674	1.16692	1.05179	0.907504		1.08272	0.960773	0.919675		2.65013	3.27224			8.26508	4.00505			1.40606	1.71028			3.04703	2.00182			1.55817	2.52442
430	P0A6M8	Elongation factor G	fusA	2.9127	3.99644	1.53579	1.3818	5.69666	3.49673	2.42268	2.4034	1.16692	1.05179	0.907504		1.08272	0.960773	0.919675		2.49606	3.79964	1.69232		5.26143	3.63949	2.63428		1.31965	1.92586	0.759005		2.39546	1.86374	1.39741		1.31965	1.86374
602	P0A6M8	Elongation factor G	fusA	3.35524		1.18739	1.31485	13.7476		3.06741	2.87391	1.16692	1.05179	0.907504		1.08272	0.960773	0.919675		2.8753		1.30841		12.6972		3.33532		1.52371		0.387813		3.66644		1.73782		0.955762	2.70213
532	P0A6M8	Elongation factor G	fusA			1.75739				4.65588		1.16692	1.05179	0.907504		1.08272	0.960773	0.919675				1.93651				5.06253				0.953458				2.33986		0.953458	2.33986
504	P0A6M8	Elongation factor G	fusA	1.8088	1.92944	1.71078	1.65516	3.66778	2.69783	2.50308	2.65381	1.16692	1.05179	0.907504		1.08272	0.960773	0.919675		1.55007	1.83443	1.88515		3.38756	2.80798	2.7217		0.632329	0.875333	0.914677		1.76024	1.48953	1.44451		0.875333	1.48953
497	P0A6M8	Elongation factor G	fusA	2.1317	1.90196	1.60784	1.22608	4.63422	3.19034	3.68697	2.44555	1.16692	1.05179	0.907504		1.08272	0.960773	0.919675		1.82678	1.8083	1.77171		4.28017	3.32059	4.00899		0.869299	0.854635	0.825145		2.09767	1.73144	2.00324		0.854635	2.00324
609	P0A6M8	Elongation factor G	fusA			1.63037	1.58418			3.29391	3.65854	1.16692	1.05179	0.907504		1.08272	0.960773	0.919675				1.79654				3.58161				0.845224				1.84061		0.845224	1.84061
143	P0A6M8	Elongation factor G	fusA	2.14635	1.78818	1.12718	1.50906	2.50487	1.43077	1.13341	1.48584	1.16692	1.05179	0.907504		1.08272	0.960773	0.919675		1.83933	1.70012	1.24206		2.3135	1.48919	1.23241		0.879179	0.765635	0.312739		1.21007	0.574526	0.30148		0.765635	0.574526
153	P0A6M8	Elongation factor G	fusA			1.52373	1.68164			2.45977	3.08303	1.16692	1.05179	0.907504		1.08272	0.960773	0.919675				1.67903				2.67461				0.747632				1.41933		0.747632	1.41933
555	P0A6M8	Elongation factor G	fusA			1.48332	1.4355			2.95392	2.80158	1.16692	1.05179	0.907504		1.08272	0.960773	0.919675				1.63451				3.21192				0.708855				1.68344		0.708855	1.68344
159	P0A6M8	Elongation factor G	fusA	1.89565	1.76932	1.17294	1.26685	4.87377	2.78676	2.37829	2.42797	1.16692	1.05179	0.907504		1.08272	0.960773	0.919675		1.62449	1.68219	1.29249		4.50141	2.90054	2.58602		0.699988	0.750344	0.370154		2.17038	1.53632	1.37073		0.699988	1.53632
440	P0A6M8	Elongation factor G	fusA	1.38609		1.2815	1.69323	2.49384		2.60033	3.47622	1.16692	1.05179	0.907504		1.08272	0.960773	0.919675		1.18782		1.41212		2.30331		2.82745		0.248317		0.497859		1.20371		1.4995		0.373088	1.3516
375	P0A6M8	Elongation factor G	fusA		0.733513	1.83728	1.76038		1.94952	2.60113	2.7421	1.16692	1.05179	0.907504		1.08272	0.960773	0.919675			0.697392	2.02454			2.02912	2.82832			-0.519958	1.01759			1.02085	1.49995		0.248818	1.2604
643	P0A6M8	Elongation factor G	fusA				1.03235				1.80558	1.16692	1.05179	0.907504		1.08272	0.960773	0.919675
562	P0A6M8	Elongation factor G	fusA				1.42225				3.23293	1.16692	1.05179	0.907504		1.08272	0.960773	0.919675
138	P25526	Succinate-semialdehyde dehydrogenase [NADP(+)] GabD	gabD		3.64592				2.32646			1.22857	1.70652			1.05353	0.767258				2.13647				3.03217				1.09523				1.60035			1.09523	1.60035
359	P25526	Succinate-semialdehyde dehydrogenase [NADP(+)] GabD	gabD	1.65118				3.11872				1.22857	1.70652			1.05353	0.767258			1.34398				2.96027				0.426515				1.56573				0.426515	1.56573
44	P25526	Succinate-semialdehyde dehydrogenase [NADP(+)] GabD	gabD		1.63004		1.27709		2.44357		2.0379	1.22857	1.70652			1.05353	0.767258				0.955186				3.18482				-0.0661471				1.67121			-0.0661471	1.67121
308	P25526	Succinate-semialdehyde dehydrogenase [NADP(+)] GabD	gabD		1.0412	1.23413			1.83347	2.79865		1.22857	1.70652			1.05353	0.767258				0.61013				2.38963				-0.712812				1.25679			-0.712812	1.25679
247	P25526	Succinate-semialdehyde dehydrogenase [NADP(+)] GabD	gabD		0.532961				0.396349			1.22857	1.70652			1.05353	0.767258				0.312308				0.516578				-1.67896				-0.952941			-1.67896	-0.952941
341	P22256	4-aminobutyrate aminotransferase GabT	gabT			1.22566				1.51118		1.1477	1.10409	0.978435		0.745929	0.841429	0.903362				1.25268				1.67283				0.325015				0.742295		0.325015	0.742295
5	P22256	4-aminobutyrate aminotransferase GabT	gabT	1.4509	1.059	0.691412	1.52831	4.22734	2.17891	1.07686	2.678	1.1477	1.10409	0.978435		0.745929	0.841429	0.903362		1.26419	0.959162	0.706652		5.66722	2.58953	1.19206		0.338212	-0.0601542	-0.500929		2.50264	1.37269	0.253455		-0.0601542	1.37269
330	P22256	4-aminobutyrate aminotransferase GabT	gabT				0.986761				1.69135	1.1477	1.10409	0.978435		0.745929	0.841429	0.903362
30	P69908	Glutamate decarboxylase alpha	gadA			1.10346				2.37549
4	P69908	Glutamate decarboxylase alpha	gadA			17.6523				2.04717
446;446	P69908;P69910	Glutamate decarboxylase alpha;Glutamate decarboxylase beta	gadA;gadB	2.19859	0.657395	1.193	1.18231	18.2622	4.5347	3.98461	3.94174
453;453	P69908;P69910	Glutamate decarboxylase alpha;Glutamate decarboxylase beta	gadA;gadB	1.95204	1.20841	0.91474	0.981443	17.2885	6.91525	3.49025	3.56576
383;383	P69908;P69910	Glutamate decarboxylase alpha;Glutamate decarboxylase beta	gadA;gadB			0.462719	0.720593			1.8828	3.00609
192;192	P69908;P69910	Glutamate decarboxylase alpha;Glutamate decarboxylase beta	gadA;gadB	1.90745		0.599119	1.08609	15.0175		2.50802	4.10473
30	P69910	Glutamate decarboxylase beta	gadB			0.805556	0.807692			3.16686	2.72576
4	P69910	Glutamate decarboxylase beta	gadB			42.3812				1.35512
180	P0AAB6	UTP--glucose-1-phosphate uridylyltransferase	galF				1.44305				3.58746	1.15384	1.11803			1.49808	1.28736
293	P0AAB6	UTP--glucose-1-phosphate uridylyltransferase	galF				2.62723				2.46239	1.15384	1.11803			1.49808	1.28736
286	P0AAB6	UTP--glucose-1-phosphate uridylyltransferase	galF			1.91522				1.88448		1.15384	1.11803			1.49808	1.28736
183	P0A6T3	Galactokinase	galK	1.986	1.82602			6.76426	2.90274			1.37365	0.92501			1.65959	0.869709			1.44579	1.97405			4.07587	3.3376			0.531855	0.981158			2.02711	1.73881			0.756506	1.88296
326	P0A6T3	Galactokinase	galK	1.50535	2.05239	1.15032	1.0183	3.89887	2.70704	2.09128	2.26361	1.37365	0.92501			1.65959	0.869709			1.09588	2.21878			2.3493	3.11257			0.132085	1.14976			1.23223	1.63811			0.640925	1.43517
101	P0A6T3	Galactokinase	galK	1.8123				7.27885				1.37365	0.92501			1.65959	0.869709			1.31934				4.38594				0.399812				2.13288				0.399812	2.13288
116	P0A9B2	Glyceraldehyde-3-phosphate dehydrogenase A	gapA			2.9843				2.12017		1.17654	1.12839	0.981542		1.2047	1.10702	1.02275				3.04041				2.07301				1.60427				1.05173		1.60427	1.05173
132	P0A9B2	Glyceraldehyde-3-phosphate dehydrogenase A	gapA	2.48584	2.4928	1.58133	1.75924	5.97687	3.29376	2.97611	3.18292	1.17654	1.12839	0.981542		1.2047	1.10702	1.02275		2.11284	2.20916	1.61106		4.9613	2.97534	2.90991		1.07918	1.1435	0.688014		2.31072	1.57305	1.54097		1.07918	1.57305
217	P0A9B2	Glyceraldehyde-3-phosphate dehydrogenase A	gapA		2.18251				3.20322			1.17654	1.12839	0.981542		1.2047	1.10702	1.02275			1.93418				2.89355				0.951721				1.53284			0.951721	1.53284
213	P0A9B2	Glyceraldehyde-3-phosphate dehydrogenase A	gapA	2.16696	2.0909	1.74879	1.60591	4.58838	2.8843	2.72429	2.54993	1.17654	1.12839	0.981542		1.2047	1.10702	1.02275		1.84181	1.85299	1.78167		3.80874	2.60546	2.66369		0.881124	0.889855	0.833231		1.92931	1.38154	1.41343		0.881124	1.41343
70	P0A9B2	Glyceraldehyde-3-phosphate dehydrogenase A	gapA	1.99728	1.99079			3.99728	2.85546			1.17654	1.12839	0.981542		1.2047	1.10702	1.02275		1.69759	1.76427			3.31807	2.57941			0.763488	0.819071			1.73035	1.36704			0.791279	1.54869
138	P0A9B2	Glyceraldehyde-3-phosphate dehydrogenase A	gapA			1.61818	1.75097			2.18556	2.60505	1.17654	1.12839	0.981542		1.2047	1.10702	1.02275				1.64861				2.13694				0.721253				1.09555		0.721253	1.09555
257	P0A9B2	Glyceraldehyde-3-phosphate dehydrogenase A	gapA	2.09035	1.83345	1.50992	1.52789	3.74894	2.43298	1.8002	1.77527	1.17654	1.12839	0.981542		1.2047	1.10702	1.02275		1.7767	1.62484	1.53831		3.11194	2.19777	1.76015		0.829197	0.700295	0.62135		1.63781	1.13604	0.8157		0.700295	1.13604
192	P0A9B2	Glyceraldehyde-3-phosphate dehydrogenase A	gapA	1.78806	1.20156	2.3603	2.60508	6.28621	2.20021	2.5532	3.46375	1.17654	1.12839	0.981542		1.2047	1.10702	1.02275		1.51977	1.06485	2.40469		5.21808	1.98751	2.49641		0.603849	0.0906437	1.26585		2.38352	0.990959	1.31985		0.603849	1.31985
249	P0A9B2	Glyceraldehyde-3-phosphate dehydrogenase A	gapA	1.2216	0.893583	1.61097	1.66405	2.89227	2.62024	2.69695	2.4796	1.17654	1.12839	0.981542		1.2047	1.10702	1.02275		1.0383	0.791909	1.64126		2.40083	2.36693	2.63695		0.0542193	-0.336593	0.714807		1.26353	1.24302	1.39887		0.0542193	1.26353
225	P0A9B2	Glyceraldehyde-3-phosphate dehydrogenase A	gapA				1.14031				1.55168	1.17654	1.12839	0.981542		1.2047	1.10702	1.02275
184	P0A9B2	Glyceraldehyde-3-phosphate dehydrogenase A	gapA				4.40489				1.92729	1.17654	1.12839	0.981542		1.2047	1.10702	1.02275
61	P0A9B2	Glyceraldehyde-3-phosphate dehydrogenase A	gapA				2.37001				3.81566	1.17654	1.12839	0.981542		1.2047	1.10702	1.02275
228	P0ABQ2	2-hydroxy-3-oxopropionate reductase	garR		0.748981		2.68589		1.85692		3.70331		1.73108				1.20747				0.432666				1.53785				-1.20867				0.620919			-1.20867	0.620919
443	P69831	Galactitol permease IIC component	gatC			1.35913	1.2924			1.91272	1.2325			0.0771562	0.294497			0.338794	0.294497			17.6154	4.3885			5.64566	4.18511			4.13876	2.13373			2.49714	2.06527
208	P69831	Galactitol permease IIC component	gatC			0.224035	0.24473			2.94969	3.04313			0.0771562	0.294497			0.338794	0.294497			2.90366	0.831009			8.70644	10.3333			1.53787	-0.267065			3.12208	3.36923
265	P69831	Galactitol permease IIC component	gatC			0.283418				3.02892				0.0771562	0.294497			0.338794	0.294497			3.67331				8.9403				1.87708				3.16032
23	P0A9S3	Galactitol-1-phosphate 5-dehydrogenase	gatD	1.11869	0.836478	1.40917	2.22246	4.23854	2.09649	2.41523	4.01195	0.403267	0.492704	0.708983		1.31428	0.905811	0.982875		2.77406	1.69773	1.98759		3.22498	2.31449	2.45731		1.472	0.763606	0.991024		1.68929	1.21069	1.29708		0.991024	1.29708
223	P0C8J6	D-tagatose-1,6-bisphosphate aldolase subunit GatY	gatY	1.71469		1.06061	0.933011	6.59762		3.03945	2.49868	0.534746	0.706919	0.809463		1.17645	1.16288	1.18957		3.20655		1.31026		5.60806		2.55507		1.68102		0.389854		2.4875		1.35336		1.03544	1.92043
236	P0C8J6	D-tagatose-1,6-bisphosphate aldolase subunit GatY	gatY	1.09245	1.13819	1.24222	1.46488	4.5939	2.35817	2.79958	3.11433	0.534746	0.706919	0.809463		1.17645	1.16288	1.18957		2.04293	1.61007	1.53462		3.90487	2.02786	2.35343		1.03064	0.687124	0.617881		1.96528	1.01996	1.23476		0.687124	1.23476
216	P0C8J6	D-tagatose-1,6-bisphosphate aldolase subunit GatY	gatY			1.17327	1.18811			3.35665	3.08765	0.534746	0.706919	0.809463		1.17645	1.16288	1.18957				1.44944				2.82173				0.5355				1.49658		0.5355	1.49658
273	P0C8J6	D-tagatose-1,6-bisphosphate aldolase subunit GatY	gatY			0.899412	1.87637			0.988652	1.34966	0.534746	0.706919	0.809463		1.17645	1.16288	1.18957				1.11112				0.831097				0.152017				-0.266911		0.152017	-0.266911
118	P0C8J6	D-tagatose-1,6-bisphosphate aldolase subunit GatY	gatY		0.384296	1.31847	1.76856		2.5663	3.39775	4.2924	0.534746	0.706919	0.809463		1.17645	1.16288	1.18957			0.543621	1.62882			2.20684	2.85627			-0.879328	0.703823			1.14198	1.51413		-0.0877521	1.32806
264	P0C8J6	D-tagatose-1,6-bisphosphate aldolase subunit GatY	gatY			0.671679	1.07709			1.37217	2.22096	0.534746	0.706919	0.809463		1.17645	1.16288	1.18957				0.829784				1.15349				-0.269192				0.206011		-0.269192	0.206011
202	P0C8J8	D-tagatose-1,6-bisphosphate aldolase subunit gatZ	gatZ		0.427062				2.10007			0.171443		0.318002	0.599289	1.41312		1.07854	0.599289
111	P0C8J8	D-tagatose-1,6-bisphosphate aldolase subunit gatZ	gatZ				1.25298				2.30389	0.171443		0.318002	0.599289	1.41312		1.07854	0.599289				2.09078				3.84437				1.06404				1.94275
394	P00370	NADP-specific glutamate dehydrogenase	gdhA			1.24037	1.22949			1.44334	1.98639	0.421492	0.515461	0.533231	0.549625	1.14654	0.830441	0.848458	0.549625			2.32614	2.23697			1.70113	3.61409			1.21794	1.16154			0.766494	1.85363	1.18974	1.31006
276	P00370	NADP-specific glutamate dehydrogenase	gdhA		0.978079	1.02135	0.977615		1.8966	2.60743	2.58584	0.421492	0.515461	0.533231	0.549625	1.14654	0.830441	0.848458	0.549625		1.89748	1.91541	1.77869		2.28385	3.07314	4.70474		0.924087	0.937651	0.830818		1.19147	1.61971	2.23411	0.924087	1.61971
136	P00370	NADP-specific glutamate dehydrogenase	gdhA	0.789397			0.837521	3.88388			2.0167	0.421492	0.515461	0.533231	0.549625	1.14654	0.830441	0.848458	0.549625	1.87286			1.5238	3.38749			3.66922	0.905245			0.607677	1.76022			1.87547	0.756461	1.81785
397	P00370	NADP-specific glutamate dehydrogenase	gdhA	0.527967	1.16857			1.3294	1.72961			0.421492	0.515461	0.533231	0.549625	1.14654	0.830441	0.848458	0.549625	1.25261	2.26703			1.15949	2.08276			0.324942	1.18081			0.213493	1.0585			0.752874	0.635996
16	P00370	NADP-specific glutamate dehydrogenase	gdhA			0.644558				1.58465		0.421492	0.515461	0.533231	0.549625	1.14654	0.830441	0.848458	0.549625			1.20878				1.86768				0.273549				0.901248		0.273549	0.901248
298	P75913	Glyoxylate/hydroxypyruvate reductase A	ghrA			1.54609				2.091
301	P37330	Malate synthase G	glcB			1.38387	1.33658			2.14783	2.32471	0.663491	0.589057	0.548396		0.631671	0.481317	0.57474				2.52348				3.73705				1.33542				1.9019		1.33542	1.9019
483	P37330	Malate synthase G	glcB	1.33981				3.96867				0.663491	0.589057	0.548396		0.631671	0.481317	0.57474		2.01934				6.28281				1.01388				2.65141				1.01388	2.65141
76	P37330	Malate synthase G	glcB	1.19737	1.11884	1.34501	1.20673	3.11924	1.88107	2.09034	2.17008	0.663491	0.589057	0.548396		0.631671	0.481317	0.57474		1.80465	1.89938	2.45263		4.93807	3.90817	3.63702		0.851719	0.92553	1.29433		2.30395	1.96649	1.86276		0.92553	1.96649
82	P37330	Malate synthase G	glcB			0.953373				1.25549		0.663491	0.589057	0.548396		0.631671	0.481317	0.57474				1.73848				2.18445				0.797823				1.12727		0.797823	1.12727
196	P37330	Malate synthase G	glcB	1.19242		0.9204	1.2415	2.86694		1.45327	2.08129	0.663491	0.589057	0.548396		0.631671	0.481317	0.57474		1.79719		1.67835		4.53866		2.52857		0.84574		0.747043		2.18227		1.33832		0.796392	1.76029
206	P37330	Malate synthase G	glcB		0.802754				1.84701			0.663491	0.589057	0.548396		0.631671	0.481317	0.57474			1.36278				3.8374				0.44655				1.94013			0.44655	1.94013
323	P37747	UDP-galactopyranose mutase	glf	1.1316	1.03534		0.913911	5.00371	1.98049		2.43632	0.400506	0.255799		0.713547	0.908698	0.931377		0.713547	2.82542	4.04749		1.2808	5.50646	2.12642		3.41438	1.49847	2.01703		0.357044	2.46112	1.08842		1.77162	1.49847	1.77162
334	P37747	UDP-galactopyranose mutase	glf				2.35335				1.92479	0.400506	0.255799		0.713547	0.908698	0.931377		0.713547				3.2981				2.6975				1.72163				1.43162
169	P37747	UDP-galactopyranose mutase	glf			1.0784	1.44057			2.95401	3.78923	0.400506	0.255799		0.713547	0.908698	0.931377		0.713547				2.01888				5.31041				1.01355				2.40882
87	P37747	UDP-galactopyranose mutase	glf				1.15717				2.57562	0.400506	0.255799		0.713547	0.908698	0.931377		0.713547				1.62172				3.60959				0.697521				1.85184
34	P0A6V1	Glucose-1-phosphate adenylyltransferase	glgC	2.80005	3.14019	2.98575	3.52935	2.31082	1.94619	2.2286	2.28144	0.820325				0.533614				3.41334				4.33051				1.77119				2.11454				1.77119	2.11454
6	P0A6V1	Glucose-1-phosphate adenylyltransferase	glgC	2.16825	2.83814			5.0766	2.40445			0.820325				0.533614				2.64316				9.51363				1.40227				3.25				1.40227	3.25
39	P0A6V1	Glucose-1-phosphate adenylyltransferase	glgC	1.95787	2.08784	0.706528	1.50161	2.89158	1.96666	1.28948	2.23243	0.820325				0.533614				2.3867				5.41887				1.25502				2.43799				1.25502	2.43799
214	P0A6V8	Glucokinase	glk	2.36179	2.74891	0.924367	0.652854	4.17978	3.09442	3.59488	2.78936	1.26652	1.3637			1.15551	0.969311			1.86478	2.01577			3.61725	3.1924			0.899004	1.01133			1.85489	1.67464			0.955168	1.76477
3	P0A6V8	Glucokinase	glk		1.74542	1.0815			1.94071	1.28568		1.26652	1.3637			1.15551	0.969311				1.27991				2.00215				0.356047				1.00155			0.356047	1.00155
53	P0A6V8	Glucokinase	glk		3.77073				3.53625			1.26652	1.3637			1.15551	0.969311				2.76507				3.64821				1.46731				1.86719
204	P0A6V8	Glucokinase	glk		3.54807				4.51593			1.26652	1.3637			1.15551	0.969311				2.60179				4.6589				1.37951				2.21999
314	P31120	Phosphoglucosamine mutase	glmM	4.2389	2.44965	1.5095	1.72334	7.13461	2.06925	2.15327	2.10561	1.37883	1.85337			1.64101	1.03612			3.07427	1.32173			4.34769	1.99713			1.62024	0.402425			2.12025	0.997927			1.01133	1.55909
318	P31120	Phosphoglucosamine mutase	glmM	2.57943	2.64243	1.14175	1.76028	3.89663	2.05545	1.83523	2.81367	1.37883	1.85337			1.64101	1.03612			1.87073	1.42575			2.37453	1.9838			0.903605	0.511718			1.24764	0.988266			0.707661	1.11795
49	P31120	Phosphoglucosamine mutase	glmM				0.924961				2.60293	1.37883	1.85337			1.64101	1.03612
147	P31120	Phosphoglucosamine mutase	glmM		1.17965				1.55186			1.37883	1.85337			1.64101	1.03612				0.636493				1.49777				-0.651784				0.582813
453	P17169	Glucosamine--fructose-6-phosphate aminotransferase [isomerizing]	glmS			1.444				2.1696		1.58286	1.40924	0.93076		1.13714	1.02274	0.952789				1.55142				2.2771				0.633591				1.1872		0.633591	1.1872
225	P17169	Glucosamine--fructose-6-phosphate aminotransferase [isomerizing]	glmS	2.27714				5.24894				1.58286	1.40924	0.93076		1.13714	1.02274	0.952789		1.43862				4.6159				0.524686				2.20661				0.524686	2.20661
156	P0ACC7	Bifunctional protein GlmU;UDP-N-acetylglucosamine pyrophosphorylase;Glucosamine-1-phosphate N-acetyltransferase	glmU			2.18603	1.93617			2.96374	3.27882	1.16302				1.14829
386	P0A9C5	Glutamine synthetase	glnA		1.35096				2.66795			0.869726	0.652628	0.661991	0.83449	1.31818	0.916444	0.906543	0.83449		2.07002				2.9112				1.04965				1.54161			1.04965	1.54161
395	P0A9C5	Glutamine synthetase	glnA			0.907415	0.895783			2.64146	2.91493	0.869726	0.652628	0.661991	0.83449	1.31818	0.916444	0.906543	0.83449			1.37074	1.07345			2.91377	3.49307			0.454951	0.102256			1.54289	1.8045	0.278603	1.67369
90	P0A9Z1	Nitrogen regulatory protein P-II 1	glnB				1.85081				4.01033
85	P0A9Z1	Nitrogen regulatory protein P-II 1	glnB	2.36036	1.75458	2.59963	1.34745	6.47802	2.37874	2.45436	2.3938
127	P0AEQ3	Glutamine-binding periplasmic protein	glnH			3.74236	1.03467			2.40109	0.596667	0.816061	0.829521	1.13979		0.725524	0.729961	0.865086				3.28337				2.77555				1.71518				1.47277		1.71518	1.47277
147	P0AEQ3	Glutamine-binding periplasmic protein	glnH				1.373				1.11509	0.816061	0.829521	1.13979		0.725524	0.729961	0.865086
69	P10346	Glutamine transport ATP-binding protein GlnQ	glnQ		1.77078				2.81241
399	P00962	Glutamine--tRNA ligase	glnS	12.3863				4.7826				1.05277	0.872101	0.969106		0.980009	0.853676	0.963335		11.7654				4.88016				3.55648				2.28693				3.55648	2.28693
273	P00962	Glutamine--tRNA ligase	glnS	2.55973	3.31851			9.3765	4.56077			1.05277	0.872101	0.969106		0.980009	0.853676	0.963335		2.43142	3.80519			9.56776	5.34251			1.2818	1.92797			3.25818	2.41752			1.60488	2.83785
408	P00962	Glutamine--tRNA ligase	glnS	1.82669			1.20332	10.0295			4.07068	1.05277	0.872101	0.969106		0.980009	0.853676	0.963335		1.73513				10.2341				0.795041				3.35531				0.795041	3.35531
195	P00962	Glutamine--tRNA ligase	glnS		0.286018				2.38408			1.05277	0.872101	0.969106		0.980009	0.853676	0.963335			0.327964				2.79273				-1.60839				1.48167			-1.60839	1.48167
170	P00962	Glutamine--tRNA ligase	glnS				1.54548				3.00472	1.05277	0.872101	0.969106		0.980009	0.853676	0.963335
22	P0AC81	Lactoylglutathione lyase	gloA				1.358				2.43346
127	P0AC81	Lactoylglutathione lyase	gloA			0.889734	0.983378			2.55708	2.91556
27	P0AC81	Lactoylglutathione lyase	gloA			1.29481				2.31915
354	P13035	Aerobic glycerol-3-phosphate dehydrogenase	glpD				0.523738				1.13383
239	P0A9C9	Fructose-1,6-bisphosphatase 1 class 2	glpX	1.39309				3.66502
29	P0A9C9	Fructose-1,6-bisphosphatase 1 class 2	glpX			1.15139				1.44076
293	P0ABH7	Citrate synthase	gltA	5.08406				2.23551				0.940787	1.03095	0.879082		1.12101	0.955827	1.01151		5.40405				1.99419				2.43404				0.995802				2.43404	0.995802
168	P0ABH7	Citrate synthase	gltA			2.76386				2.17449		0.940787	1.03095	0.879082		1.12101	0.955827	1.01151				3.14403				2.14974				1.65261				1.10416		1.65261	1.10416
295	P0ABH7	Citrate synthase	gltA	1.76343	5.30292	1.33815	1.64036	4.05311	0.942114	2.37312	2.80894	0.940787	1.03095	0.879082		1.12101	0.955827	1.01151		1.87442	5.14373	1.52221		3.61558	0.985653	2.34611		0.906447	2.36281	0.606169		1.85423	-0.0208484	1.23027		0.906447	1.23027
283	P0ABH7	Citrate synthase	gltA	2.39769		1.20864	2.16359	5.13606		2.17535	3.14027	0.940787	1.03095	0.879082		1.12101	0.955827	1.01151		2.5486		1.37488		4.58162		2.15059		1.34971		0.459309		2.19586		1.10474		0.904508	1.6503
328	P0ABH7	Citrate synthase	gltA	1.48707		1.7889	1.29995	2.94036		4.17127	2.86368	0.940787	1.03095	0.879082		1.12101	0.955827	1.01151		1.58067		2.03497		2.62295		4.1238		0.660533		1.025		1.39119		2.04397		0.842768	1.71758
310	P0ABH7	Citrate synthase	gltA	1.5397	1.58809	1.02342	1.67647	3.19817	2.29888	1.97473	2.78088	0.940787	1.03095	0.879082		1.12101	0.955827	1.01151		1.63661	1.54041	1.16419		2.85293	2.40512	1.95226		0.710708	0.623317	0.219321		1.51244	1.26611	0.965144		0.623317	1.26611
38	P0ABH7	Citrate synthase	gltA			1.28794	1.41004			2.47455	2.91394	0.940787	1.03095	0.879082		1.12101	0.955827	1.01151				1.4651				2.44638				0.550994				1.29065		0.550994	1.29065
422	P0ABH7	Citrate synthase	gltA	1.15419	0.67419	2.13861	1.75428	2.91382	2.39338	4.04671	3.96119	0.940787	1.03095	0.879082		1.12101	0.955827	1.01151		1.22683	0.653951	2.43278		2.59927	2.50399	4.00065		0.294941	-0.612745	1.28261		1.37811	1.32423	2.00024		0.294941	1.37811
418	P0ABH7	Citrate synthase	gltA	3.41953	1.14007	0.922472	1.45319	7.75984	2.14768	1.85096	2.23094	0.940787	1.03095	0.879082		1.12101	0.955827	1.01151		3.63476	1.10585	1.04936		6.92217	2.24694	1.82989		1.86186	0.145155	0.069506		2.79122	1.16796	0.871756		0.145155	1.16796
356	P0ABH7	Citrate synthase	gltA		0.895004				2.14716			0.940787	1.03095	0.879082		1.12101	0.955827	1.01151			0.868136				2.24638				-0.204008				1.1676			-0.204008	1.1676
1123	P09831	Glutamate synthase [NADPH] large chain	gltB		2.4049				4.35009			0.813364	0.84698	0.43199	0.58378	1.03231	1.04908	0.915768	0.58378		2.83938				4.14656				1.50558				2.05192			1.50558	2.05192
769	P09831	Glutamate synthase [NADPH] large chain	gltB			0.781681	1.38397			1.44629	2.67463	0.813364	0.84698	0.43199	0.58378	1.03231	1.04908	0.915768	0.58378			1.80949	2.37071			1.57932	4.58158			0.855581	1.24532			0.659301	2.19584	1.05045	1.42757
599	P09831	Glutamate synthase [NADPH] large chain	gltB	1.3962		1.3046	1.19545	3.84476		3.18722	2.16709	0.813364	0.84698	0.43199	0.58378	1.03231	1.04908	0.915768	0.58378	1.71658		3.01997	2.04778	3.72442		3.48038	3.71217	0.779534		1.59453	1.03406	1.89701		1.79925	1.89226	1.03406	1.89226
602	P09831	Glutamate synthase [NADPH] large chain	gltB		1.69444				3.19345			0.813364	0.84698	0.43199	0.58378	1.03231	1.04908	0.915768	0.58378		2.00056				3.04404				1.00041				1.60599			1.00041	1.60599
553	P09831	Glutamate synthase [NADPH] large chain	gltB			0.925775	1.0803			3.73902	2.9819	0.813364	0.84698	0.43199	0.58378	1.03231	1.04908	0.915768	0.58378			2.14304	1.85052			4.08293	5.10792			1.09966	0.88793			2.02961	2.35274	0.993796	2.19117
693	P09831	Glutamate synthase [NADPH] large chain	gltB	1.19854	1.039	0.901267	1.76587	4.23079	3.08616	2.2835	3.65667	0.813364	0.84698	0.43199	0.58378	1.03231	1.04908	0.915768	0.58378	1.47355	1.22671	2.08631	3.02488	4.09836	2.94176	2.49353	6.26378	0.559298	0.294789	1.06095	1.59688	2.03505	1.55668	1.31819	2.64703	0.810127	1.79586
333	P09832	Glutamate synthase [NADPH] small chain	gltD	1.81736	1.62513			4.50153	3.03183			0.894783			0.75659	1.26501			0.75659	2.03106				3.55848				1.02223				1.83126				1.02223	1.83126
375	P09832	Glutamate synthase [NADPH] small chain	gltD			0.930429	1.0714			1.87994	1.97754	0.894783			0.75659	1.26501			0.75659				1.41609				2.61376				0.501911				1.38612	0.501911	1.38612
312	P09832	Glutamate synthase [NADPH] small chain	gltD	0.610253			1.52065	3.71172			2.62874	0.894783			0.75659	1.26501			0.75659	0.682013			2.00987	2.93413			3.47446	-0.552129			1.0071	1.55293			1.79679	0.227488	1.67486
118	P04805	Glutamate--tRNA ligase	gltX	4.96118				21.8484				0.969305	1.26321	0.795778		0.853137	0.926247	0.763668		5.11829				25.6095				2.35566				4.67861				2.35566	4.67861
102	P04805	Glutamate--tRNA ligase	gltX	1.48655		1.10434	1.82743	3.36774		2.03692	3.32695	0.969305	1.26321	0.795778		0.853137	0.926247	0.763668		1.53363		1.38775		3.94748		2.66728		0.616947		0.472747		1.98093		1.41537		0.544847	1.69815
377	P04805	Glutamate--tRNA ligase	gltX			0.988817				2.44724		0.969305	1.26321	0.795778		0.853137	0.926247	0.763668				1.24258				3.20458				0.313339				1.68014		0.313339	1.68014
215	P04805	Glutamate--tRNA ligase	gltX				1.39763				2.96818	0.969305	1.26321	0.795778		0.853137	0.926247	0.763668
375	P0A825	Serine hydroxymethyltransferase	glyA	1.14768	1.55941	1.72111	2.12955	5.47659	2.63669	3.12059	3.37584	0.906488	0.868529	0.673503	0.749461	1.27947	0.867136	0.871266	0.749461	1.26608	1.79546	2.55546	2.84144	4.28035	3.04069	3.58167	4.50435	0.340365	0.844353	1.35358	1.50662	2.09773	1.6044	1.84063	2.17132	1.09897	1.96918
354	P0A825	Serine hydroxymethyltransferase	glyA		1.93117	0.911198	1.57983		2.10559	1.24834	2.30913	0.906488	0.868529	0.673503	0.749461	1.27947	0.867136	0.871266	0.749461		2.2235	1.35292	2.10796		2.42822	1.43278	3.08105		1.15283	0.43608	1.07585		1.2799	0.518822	1.62342	1.07585	1.2799
405	P0A825	Serine hydroxymethyltransferase	glyA			1.38285	1.3849			2.44131	2.27645	0.906488	0.868529	0.673503	0.749461	1.27947	0.867136	0.871266	0.749461			2.05321	1.84786			2.80202	3.03746			1.03788	0.885858			1.48647	1.60286	0.961871	1.54467
293	P0A825	Serine hydroxymethyltransferase	glyA	1.48046	1.65474	1.4253		4.13101	2.95684	3.08743		0.906488	0.868529	0.673503	0.749461	1.27947	0.867136	0.871266	0.749461	1.63318	1.90522	2.11625		3.22868	3.40989	3.54362		0.707685	0.929958	1.08151		1.69094	1.76972	1.82522		0.929958	1.76972
331	P0A825	Serine hydroxymethyltransferase	glyA	1.37624		1.26663	1.42308	4.41484		2.26348	2.86231	0.906488	0.868529	0.673503	0.749461	1.27947	0.867136	0.871266	0.749461	1.51821		1.88066	1.89881	3.45051		2.59792	3.81916	0.602372		0.911238	0.925092	1.78681		1.37736	1.93325	0.911238	1.78681
250	P0A825	Serine hydroxymethyltransferase	glyA	1.52414	1.55728	1.52219	1.4506	5.21964	3.35942	3.68096	3.32695	0.906488	0.868529	0.673503	0.749461	1.27947	0.867136	0.871266	0.749461	1.68137	1.79301	2.26011	1.93553	4.07952	3.87416	4.22484	4.43913	0.749639	0.842387	1.17639	0.952727	2.0284	1.95388	2.0789	2.15028	0.897557	2.05365
160	P0A825	Serine hydroxymethyltransferase	glyA			1.11326	1.39142			2.28902	2.20176	0.906488	0.868529	0.673503	0.749461	1.27947	0.867136	0.871266	0.749461			1.65294	1.85656			2.62724	2.93779			0.725035	0.892633			1.39355	1.55473	0.808834	1.47414
62	P0A825	Serine hydroxymethyltransferase	glyA	1.5174	1.514	1.18061	1.47843	5.38784	2.98516	2.73644	3.08303	0.906488	0.868529	0.673503	0.749461	1.27947	0.867136	0.871266	0.749461	1.67394	1.74318	1.75293	1.97267	4.21098	3.44255	3.14076	4.11367	0.743244	0.80172	0.809771	0.980146	2.07416	1.78348	1.65111	2.04043	0.805745	1.91195
346	P0A825	Serine hydroxymethyltransferase	glyA	1.37572	1.24139	1.32645	1.49633	3.08563	1.99306	1.88379	1.73824	0.906488	0.868529	0.673503	0.749461	1.27947	0.867136	0.871266	0.749461	1.51764	1.42931	1.96948	1.99655	2.41164	2.29844	2.16213	2.31932	0.601828	0.515314	0.977813	0.997508	1.27002	1.20065	1.11246	1.2137	0.789821	1.20718
285	P0A825	Serine hydroxymethyltransferase	glyA	1.50911	1.50006	1.28738	1.27388	4.81552	3.01901	3.24014	2.83325	0.906488	0.868529	0.673503	0.749461	1.27947	0.867136	0.871266	0.749461	1.66478	1.72713	1.91147	1.69973	3.76367	3.48159	3.71889	3.78039	0.735335	0.788374	0.934681	0.765306	1.91214	1.79975	1.89487	1.91853	0.77684	1.90351
242	P0A825	Serine hydroxymethyltransferase	glyA	1.08894				3.83563				0.906488	0.868529	0.673503	0.749461	1.27947	0.867136	0.871266	0.749461	1.20127				2.99782				0.26456				1.58391				0.26456	1.58391
3	P00960	Glycine--tRNA ligase alpha subunit	glyQ			1.53192				1.53663
72	P00961	Glycine--tRNA ligase beta subunit	glyS		1.4982	2.7573	3.27606		2.33976	2.76122	3.43931	1.05359	1.03327	0.921425		0.880108	0.88966	0.793409			1.44996	2.99243			2.62995	3.48019			0.53601	1.58132			1.39504	1.79917		1.05866	1.5971
475	P00961	Glycine--tRNA ligase beta subunit	glyS	1.38168	0.975158		4.69894	2.99171	2.43124		3.96892	1.05359	1.03327	0.921425		0.880108	0.88966	0.793409		1.31141	0.943757			3.39926	2.73278			0.391118	-0.0835127			1.76522	1.45037			0.153802	1.60779
624	P00961	Glycine--tRNA ligase beta subunit	glyS			0.938526	1.74672			1.33047	2.28007	1.05359	1.03327	0.921425		0.880108	0.88966	0.793409				1.01856				1.67691				0.0265293				0.745801		0.0265293	0.745801
662	P00961	Glycine--tRNA ligase beta subunit	glyS			0.93684	1.05081			1.86699	2.46251	1.05359	1.03327	0.921425		0.880108	0.88966	0.793409				1.01673				2.35312				0.0239353				1.23457		0.0239353	1.23457
112	P00961	Glycine--tRNA ligase beta subunit	glyS				1.85216				1.99637	1.05359	1.03327	0.921425		0.880108	0.88966	0.793409
147	P63224	Phosphoheptose isomerase	gmhA		2.48788				5.01638			0.850308	0.963793	1.08257		0.91342	0.964834	1.00654			2.58135				5.19922				1.36812				2.3783			1.36812	2.3783
38	P00350	6-phosphogluconate dehydrogenase, decarboxylating	gnd	2.62882	2.40862	1.27052	2.24916	4.17909	2.57801	2.17291	1.68723	1.0523	0.990733	0.678331		1.14852	0.916808	0.994528		2.49815	2.43115	1.87301		3.63868	2.81194	2.18486		1.32086	1.28164	0.905359		1.86342	1.49157	1.12754		1.28164	1.49157
454	P00350	6-phosphogluconate dehydrogenase, decarboxylating	gnd	2.51358	1.82363	1.81243	3.19764	5.05816	2.07018	2.00932	3.19639	1.0523	0.990733	0.678331		1.14852	0.916808	0.994528		2.38864	1.84068	2.67189		4.40408	2.25803	2.02038		1.25619	0.880242	1.41786		2.13884	1.17507	1.01462		1.25619	1.17507
320	P00350	6-phosphogluconate dehydrogenase, decarboxylating	gnd			0.940314				1.59586		1.0523	0.990733	0.678331		1.14852	0.916808	0.994528				1.38622				1.60464				0.471153				0.682251		0.471153	0.682251
314	P00350	6-phosphogluconate dehydrogenase, decarboxylating	gnd				1.11672				1.25277	1.0523	0.990733	0.678331		1.14852	0.916808	0.994528
260	P00350	6-phosphogluconate dehydrogenase, decarboxylating	gnd				1.44191				1.87154	1.0523	0.990733	0.678331		1.14852	0.916808	0.994528
20	P77695	Protein gnsB	gnsB	3.63679	3.05323	1.75645	1.27667	11.6332	3.88833	2.56337	2.22919
26	P77695	Protein gnsB	gnsB		1.18905	1.40922	1.38863		1.91669	2.00902	1.97081
113	P62707	2,3-bisphosphoglycerate-dependent phosphoglycerate mutase	gpmA	6.02165	6.37439	4.43192	5.94799	2.90572	1.74216	1.59323	2.19378	1.32944	1.14211	1.22561		1.704	1.05737	1.0076		4.52945	5.58126	3.61608		1.70523	1.64763	1.58121		2.17933	2.48059	1.85443		0.769969	0.720389	0.661032		2.17933	0.720389
142	P62707	2,3-bisphosphoglycerate-dependent phosphoglycerate mutase	gpmA		3.56068	2.58186	2.41129		3.72582	2.929	2.77938	1.32944	1.14211	1.22561		1.704	1.05737	1.0076			3.11765	2.10658			3.52365	2.90691			1.64046	1.0749			1.81707	1.53949		1.35768	1.67828
100	P62707	2,3-bisphosphoglycerate-dependent phosphoglycerate mutase	gpmA	2.53458	12.2627	2.70832	2.65847	4.70764	2.59659	2.60296	2.65406	1.32944	1.14211	1.22561		1.704	1.05737	1.0076		1.90649	10.7369	2.20977		2.7627	2.4557	2.58333		0.930922	3.42451	1.14389		1.46608	1.29613	1.36923		1.14389	1.36923
39	P62707	2,3-bisphosphoglycerate-dependent phosphoglycerate mutase	gpmA			2.60007	1.56524			2.50193	1.90372	1.32944	1.14211	1.22561		1.704	1.05737	1.0076				2.12144				2.48306				1.08504				1.31212		1.08504	1.31212
86	P62707	2,3-bisphosphoglycerate-dependent phosphoglycerate mutase	gpmA	2.30099	2.1687	1.75407	1.54434	4.5596	2.64024	1.9476	1.9314	1.32944	1.14211	1.22561		1.704	1.05737	1.0076		1.73079	1.89886	1.43117		2.67582	2.49697	1.93291		0.791432	0.925134	0.517198		1.41998	1.32018	0.950776		0.791432	1.32018
106	P62707	2,3-bisphosphoglycerate-dependent phosphoglycerate mutase	gpmA	2.57256	1.62314	1.93901	2.03343	4.8038	2.44616	3.20807	3.13803	1.32944	1.14211	1.22561		1.704	1.05737	1.0076		1.93506	1.42118	1.58207		2.81913	2.31343	3.18388		0.95238	0.50709	0.661816		1.49525	1.21003	1.67079		0.661816	1.49525
43	P62707	2,3-bisphosphoglycerate-dependent phosphoglycerate mutase	gpmA		1.82894	1.77222	1.68878		2.96252	2.05452	1.90621	1.32944	1.14211	1.22561		1.704	1.05737	1.0076			1.60137	1.44598			2.80177	2.03903			0.679308	0.532052			1.48634	1.02788		0.60568	1.25711
5	P62707	2,3-bisphosphoglycerate-dependent phosphoglycerate mutase	gpmA			1.6832				2.65744		1.32944	1.14211	1.22561		1.704	1.05737	1.0076				1.37335				2.6374				0.457704				1.39911		0.457704	1.39911
128	P62707	2,3-bisphosphoglycerate-dependent phosphoglycerate mutase	gpmA	1.80608				7.39432				1.32944	1.14211	1.22561		1.704	1.05737	1.0076		1.35852				4.33939				0.442038				2.11749				0.442038	2.11749
33	P62707	2,3-bisphosphoglycerate-dependent phosphoglycerate mutase	gpmA			1.39495	1.57124			1.95524	1.85184	1.32944	1.14211	1.22561		1.704	1.05737	1.0076				1.13817				1.9405				0.18671				0.956425		0.18671	0.956425
146	P62707	2,3-bisphosphoglycerate-dependent phosphoglycerate mutase	gpmA			1.33909				2.29355		1.32944	1.14211	1.22561		1.704	1.05737	1.0076				1.09258				2.27626				0.127744				1.18666		0.127744	1.18666
18	P62707	2,3-bisphosphoglycerate-dependent phosphoglycerate mutase	gpmA	1.34254	0.458953	3.46045		5.01646	2.80668	2.44769		1.32944	1.14211	1.22561		1.704	1.05737	1.0076		1.00985	0.401848	2.82344		2.94393	2.65438	2.42923		0.014138	-1.31528	1.49746		1.55774	1.40838	1.2805		0.014138	1.40838
62	P68066	Autonomous glycyl radical cofactor	grcA		0.283097	1.52662			2.76381	2.55771		0.550833				1.53308
63	P0A6W5	Transcription elongation factor GreA	greA		7.31349	2.88823	3.93184		1.78516	2.47488	1.77191	1.09918	0.911707	0.972453		1.12237	0.885247	0.944691			8.02176	2.97004			2.01657	2.61977			3.00392	1.57048			1.0119	1.38944		2.2872	1.20067
116	P0A6W5	Transcription elongation factor GreA	greA			1.52528	2.91166			1.89048	4.619	1.09918	0.911707	0.972453		1.12237	0.885247	0.944691				1.56848				2.00116				0.649369				1.00084
371	P0A6F5	60 kDa chaperonin	groL	3.82786	3.3055			4.97148	2.66877			1.44209	1.14707	1.10921		1.76969	1.01228	0.959238		2.65438	2.88168			2.80923	2.6364			1.40838	1.52691			1.49018	1.39857			1.46764	1.44437
122	P0A6F5	60 kDa chaperonin	groL			2.68723				4.39725		1.44209	1.14707	1.10921		1.76969	1.01228	0.959238				2.42265				4.58411				1.27659				2.19664		1.27659	2.19664
425	P0A6F5	60 kDa chaperonin	groL	3.09845	2.75808	1.48469	1.49292	5.555	2.60279	1.86088	2.10349	1.44209	1.14707	1.10921		1.76969	1.01228	0.959238		2.14858	2.40445	1.33851		3.13896	2.57122	1.93995		1.10339	1.26571	0.420627		1.65029	1.36245	0.956023		1.10339	1.36245
272	P0A6F5	60 kDa chaperonin	groL	3.01925		2.11413	2.13907	5.56672		3.30401	3.4125	1.44209	1.14707	1.10921		1.76969	1.01228	0.959238		2.09366		1.90598		3.14558		3.44441		1.06603		0.930531		1.65333		1.78426		0.99828	1.71879
7	P0A6F5	60 kDa chaperonin	groL	2.53095	2.52626		1.34031	4.98423	2.31685		1.68486	1.44209	1.14707	1.10921		1.76969	1.01228	0.959238		1.75506	2.20235			2.81644	2.28875			0.811517	1.13905			1.49387	1.19456			0.975281	1.34422
364	P0A6F5	60 kDa chaperonin	groL	2.46432	2.44686	2.09598	1.42618	5.80006	2.28903	2.07951	2.48408	1.44209	1.14707	1.10921		1.76969	1.01228	0.959238		1.70885	2.13313	1.88961		3.27744	2.26126	2.16787		0.773029	1.09297	0.91809		1.71257	1.17713	1.11628		0.91809	1.17713
117	P0A6F5	60 kDa chaperonin	groL	3.07019		1.84585	1.4416	8.81452		1.5295	1.51739	1.44209	1.14707	1.10921		1.76969	1.01228	0.959238		2.12899		1.66411		4.98082		1.5945		1.09017		0.734753		2.31638		0.673103		0.912461	1.49474
390	P0A6F5	60 kDa chaperonin	groL	2.45408	2.48775	2.03813	1.4625	4.53547	2.85743	3.22257	2.30077	1.44209	1.14707	1.10921		1.76969	1.01228	0.959238		1.70175	2.16878	1.83746		2.56286	2.82278	3.35951		0.767021	1.11689	0.87771		1.35775	1.49711	1.74825		0.87771	1.49711
51	P0A6F5	60 kDa chaperonin	groL			1.74049	1.66705			1.55718	1.53721	1.44209	1.14707	1.10921		1.76969	1.01228	0.959238				1.56913				1.62335				0.649964				0.698972		0.649964	0.698972
142	P0A6F5	60 kDa chaperonin	groL	2.60522		1.48086	1.28516	6.34308		2.48183	2.48683	1.44209	1.14707	1.10921		1.76969	1.01228	0.959238		1.80656		1.33505		3.58428		2.5873		0.853247		0.416898		1.84168		1.37145		0.635073	1.60657
168	P0A6F5	60 kDa chaperonin	groL	2.1724	1.6716	1.8135	1.49354	4.20615	2.45319	2.54535	2.07942	1.44209	1.14707	1.10921		1.76969	1.01228	0.959238		1.50643	1.45728	1.63495		2.37677	2.42344	2.65351		0.591131	0.543275	0.709245		1.249	1.27706	1.4079		0.591131	1.27706
42	P0A6F5	60 kDa chaperonin	groL	1.22551	3.22756	1.56924	1.49427	2.92691	3.91254	2.95684	2.93676	1.44209	1.14707	1.10921		1.76969	1.01228	0.959238		0.849816	2.81374	1.41474		1.65391	3.86509	3.08249		-0.234778	1.49249	0.500534		0.725881	1.9505	1.6241		0.500534	1.6241
321	P0A6F5	60 kDa chaperonin	groL	2.03902	2.00818	1.42012	1.52593	4.64405	2.58276	2.26077	2.6578	1.44209	1.14707	1.10921		1.76969	1.01228	0.959238		1.41393	1.7507	1.28029		2.62421	2.55143	2.35684		0.499713	0.807932	0.356476		1.39188	1.35131	1.23686		0.499713	1.35131
160	P0A6F5	60 kDa chaperonin	groL			1.40278	1.85702			2.35773	2.82702	1.44209	1.14707	1.10921		1.76969	1.01228	0.959238				1.26466				2.45792				0.33875				1.29744		0.33875	1.29744
441	P0A6F5	60 kDa chaperonin	groL		1.3888				3.79184			1.44209	1.14707	1.10921		1.76969	1.01228	0.959238			1.21073				3.74585				0.27588				1.90529			0.27588	1.90529
65	P0A6F5	60 kDa chaperonin	groL				0.851365				2.15537	1.44209	1.14707	1.10921		1.76969	1.01228	0.959238
132	P0A6F5	60 kDa chaperonin	groL				1.60715				2.4367	1.44209	1.14707	1.10921		1.76969	1.01228	0.959238
55	P0A6F9	10 kDa chaperonin	groS			2.26473	1.44719			2.56379	1.93165	1.41733	1.05279	0.949615		1.69116	1.11729	0.966247				2.38489				2.65335				1.25393				1.40782		1.25393	1.40782
85	P09372	Protein grpE	grpE		9.29949				3.00515			1.27861	1.29336	0.95744		1.3775	1.00285	0.825561			7.19018				2.99659				2.84603				1.58332			2.84603	1.58332
82	P09372	Protein grpE	grpE		5.12846	3.91024	3.38181		3.08337	4.33433	3.79022	1.27861	1.29336	0.95744		1.3775	1.00285	0.825561			3.96522	4.08405			3.07459	5.25016			1.9874	2.03			1.6204	2.39236		2.0087	2.00638
43	P09372	Protein grpE	grpE				2.22308				1.87678	1.27861	1.29336	0.95744		1.3775	1.00285	0.825561
14	P0AC59	Glutaredoxin-2	grxB	3.45726			3.96443	11.0512			4.82526	1.14889	1.18566	1.0148		1.17104	1.21335	1.11662		3.00922				9.4371				1.58939				3.23834				1.58939	3.23834
125	P0AC59	Glutaredoxin-2	grxB	1.62214	2.30758	0.697295	1.09395	3.94041	2.3773	2.21491	2.23605	1.14889	1.18566	1.0148		1.17104	1.21335	1.11662		1.41192	1.94625	0.687123		3.36488	1.95929	1.98358		0.49766	0.960696	-0.54136		1.75055	0.970329	0.98811		0.49766	0.98811
107	P0AC59	Glutaredoxin-2	grxB	2.98347		0.721523	1.25174	9.62328		2.2914	3.57374	1.14889	1.18566	1.0148		1.17104	1.21335	1.11662		2.59683		0.710998		8.21771		2.05209		1.37675		-0.492083		3.03874		1.03709		0.442335	2.03791
75	P0AC59	Glutaredoxin-2	grxB	1.44585			1.12437	3.73774			2.67438	1.14889	1.18566	1.0148		1.17104	1.21335	1.11662		1.25848				3.19181				0.331678				1.67438				0.331678	1.67438
99	P0AC59	Glutaredoxin-2	grxB	1.40657				4.07328				1.14889	1.18566	1.0148		1.17104	1.21335	1.11662		1.22429				3.47834				0.291945				1.7984				0.291945	1.7984
53	P0AC59	Glutaredoxin-2	grxB	1.08426	0.921465	0.93143	0.993445	3.59195	2.9021	1.87556	2.47872	1.14889	1.18566	1.0148		1.17104	1.21335	1.11662		0.943744	0.777178	0.917842		3.06731	2.3918	1.67968		-0.0835321	-0.363683	-0.123682		1.61698	1.2581	0.748184		-0.123682	1.2581
71	P0AC59	Glutaredoxin-2	grxB			0.680544	0.771706			2.35737	2.38919	1.14889	1.18566	1.0148		1.17104	1.21335	1.11662				0.670616				2.11116				-0.576441				1.07804		-0.576441	1.07804
156	P0AC59	Glutaredoxin-2	grxB			0.592697	0.520975			3.26767	2.61926	1.14889	1.18566	1.0148		1.17104	1.21335	1.11662				0.58405				2.92639				-0.775836				1.54912		-0.775836	1.54912
40	P0AC62	Glutaredoxin-3	grxC			2.7554				1.99888		1.58144	1.45877	1.24225		0.89996	0.921487	1.04337				2.21807				1.91579				1.1493				0.937941		1.1493	0.937941
9	P0AC62	Glutaredoxin-3	grxC	2.86927			3.82589	8.86415			6.72424	1.58144	1.45877	1.24225		0.89996	0.921487	1.04337		1.81434				9.84949				0.859448				3.30005				0.859448	3.30005
46	P0AC62	Glutaredoxin-3	grxC				2.38346				2.52362	1.58144	1.45877	1.24225		0.89996	0.921487	1.04337
7	P0AC69	Glutaredoxin-4	grxD	3.57431	1.29406	1.89697	1.46664	3.78014	1.47067	1.75142	1.93539	1.34824	1.07368	0.900559		0.711876	1.04015	0.814034		2.65109	1.20527	2.10644		5.31011	1.4139	2.15154		1.40659	0.269351	1.07481		2.40874	0.499678	1.10537		1.07481	1.10537
101	P0AC69	Glutaredoxin-4	grxD				1.70068				2.58435	1.34824	1.07368	0.900559		0.711876	1.04015	0.814034
17	P04425	Glutathione synthetase	gshB				1.67181				2.69246
2	P0A9D2	Glutathione S-transferase GstA	gstA			1.97962	1.49768			2.81095	3.49954	1.59505	1.55914			1.3198	1.20206
82	P0ACA7	Glutathione S-transferase GstB	gstB	2.56478	1.9406	1.33323		4.90427	2.97228	2.75949		0.933813	1.44084	1.92212		1.91428	1.39842	0.757551		2.74657	1.34685	0.693626		2.56194	2.12546	3.64264		1.45763	0.429588	-0.52777		1.35724	1.08777	1.86499		0.429588	1.35724
381	P04079	GMP synthase [glutamine-hydrolyzing]	guaA	2.77789	1.51719	1.44705	1.82381	4.9427	2.12387	2.47613	3.14414	1.04493	0.888631	0.83403		0.998122	1.0321	1.02975		2.65845	1.70733	1.73501		4.952	2.05782	2.40459		1.41058	0.771743	0.794945		2.30801	1.04112	1.26579		0.794945	1.26579
7	P04079	GMP synthase [glutamine-hydrolyzing]	guaA	1.53205				5.77335				1.04493	0.888631	0.83403		0.998122	1.0321	1.02975		1.46618				5.78421				0.552059				2.53212				0.552059	2.53212
417	P04079	GMP synthase [glutamine-hydrolyzing]	guaA			0.886212	1.46602			2.23364	2.32534	1.04493	0.888631	0.83403		0.998122	1.0321	1.02975				1.06257				2.16911				0.087553				1.1171		0.087553	1.1171
411	P0ADG7	Inosine-5'-monophosphate dehydrogenase	guaB	2.94938		1.32595	2.2056	6.60503		1.57375	2.52835	1.1402	1.0685	0.786908		1.25016	1.17431	0.84		2.58671		1.68501		5.28335		1.87351		1.37112		0.75276		2.40145		0.905747		1.06194	1.6536
203	P0ADG7	Inosine-5'-monophosphate dehydrogenase	guaB	3.00577	1.56897	1.46722	2.59525	4.02295	1.99063	1.51389	2.32634	1.1402	1.0685	0.786908		1.25016	1.17431	0.84		2.63617	1.46839	1.86454		3.21795	1.69516	1.80225		1.39844	0.554233	0.898819		1.68614	0.761418	0.8498		0.898819	0.8498
156	P0ADG7	Inosine-5'-monophosphate dehydrogenase	guaB			1.333						1.1402	1.0685	0.786908		1.25016	1.17431	0.84				1.69397								0.760408						0.760408
174	P0ADG7	Inosine-5'-monophosphate dehydrogenase	guaB		1.68727				3.42491			1.1402	1.0685	0.786908		1.25016	1.17431	0.84			1.5791				2.91653				0.659106				1.54425			0.659106	1.54425
428	P0ADG7	Inosine-5'-monophosphate dehydrogenase	guaB	1.71651	1.67319	2.24309	2.69293	3.82098	1.87563	1.85073	2.78213	1.1402	1.0685	0.786908		1.25016	1.17431	0.84		1.50544	1.56593	2.85051		3.05639	1.59722	2.20325		0.590185	0.647022	1.51122		1.61183	0.675567	1.13964		0.647022	1.13964
110	P0ADG7	Inosine-5'-monophosphate dehydrogenase	guaB	1.29294	0.648605	1.49324	1.67833	2.6579	1.61711	1.87879	2.03204	1.1402	1.0685	0.786908		1.25016	1.17431	0.84		1.13396	0.607026	1.8976		2.12605	1.37707	2.23666		0.181366	-0.720171	0.924179		1.08818	0.461607	1.16134		0.181366	1.08818
12	P60560	GMP reductase	guaC			1.1553	1.14041			2.57928	2.51364			0.580037				0.784081				1.99177				3.28955				0.99405				1.71789
294	P60560	GMP reductase	guaC			2.19707				1.85292				0.580037				0.784081				3.78782				2.36317				1.92137				1.24072
291	P17115	Arabinose 5-phosphate isomerase GutQ	gutQ			1.76026				1.47239
282	P0AES4	DNA gyrase subunit A	gyrA			1.81121	1.38997			3.38955	2.71404	0.91573	1.13044	0.827115		0.805211	0.959599	1.19887				2.18979				2.82729				1.1308				1.49942		1.1308	1.49942
465	P0AES4	DNA gyrase subunit A	gyrA	1.51922		1.442	1.40435	2.51228		3.14676	3.78748	0.91573	1.13044	0.827115		0.805211	0.959599	1.19887		1.65902		1.74341		3.12002		2.62478		0.730334		0.801915		1.64156		1.39219		0.766124	1.51688
671	P0AES4	DNA gyrase subunit A	gyrA			1.36807				2.01513		0.91573	1.13044	0.827115		0.805211	0.959599	1.19887				1.65402				1.68086				0.725979				0.749202		0.725979	0.749202
473	P0AES4	DNA gyrase subunit A	gyrA		1.76043		0.988303		1.80876		1.98627	0.91573	1.13044	0.827115		0.805211	0.959599	1.19887			1.5573				1.88491				0.639046				0.914499			0.639046	0.914499
239	P0AES4	DNA gyrase subunit A	gyrA				0.930093				2.06221	0.91573	1.13044	0.827115		0.805211	0.959599	1.19887
516	P0AES4	DNA gyrase subunit A	gyrA				0.793682				3.52685	0.91573	1.13044	0.827115		0.805211	0.959599	1.19887
231	P0AES6	DNA gyrase subunit B	gyrB		2.71267				4.35129			1.09674	0.867294	0.916933		1.07328	1.09513	0.918581			3.12774				3.97329				1.64512				1.99034			1.64512	1.99034
339	P0AES6	DNA gyrase subunit B	gyrB		1.97605				2.51663			1.09674	0.867294	0.916933		1.07328	1.09513	0.918581			2.27841				2.29801				1.18802				1.20039			1.18802	1.20039
592	P0AES6	DNA gyrase subunit B	gyrB		1.40991	1.35694			1.83407	2.45775		1.09674	0.867294	0.916933		1.07328	1.09513	0.918581			1.62564	1.47987			1.67474	2.67559			0.701007	0.565472			0.743936	1.41986		0.63324	1.0819
112	P31658	Molecular chaperone Hsp31 and glyoxalase 3	hchA	3.32167		1.45684	1.82836	8.22841		2.86278	3.67388	1.97537	1.81367	0.913829		1.33338	1.11322	0.927432		1.68154		1.59421		6.1711		3.08678		0.749784		0.672842		2.62553		1.6261		0.711313	2.12582
115	P31658	Molecular chaperone Hsp31 and glyoxalase 3	hchA			0.95184	0.796952			2.58878	2.49805	1.97537	1.81367	0.913829		1.33338	1.11322	0.927432				1.0416				2.79135				0.0587949				1.48096		0.0587949	1.48096
124	P31658	Molecular chaperone Hsp31 and glyoxalase 3	hchA				1.65733				2.03403	1.97537	1.81367	0.913829		1.33338	1.11322	0.927432
105	P0AES9	Chaperone-like protein hdeA	hdeA			1.24635	0.510535			1.45368	0.544416	4.96701	2.47408			2.92984	2.6897
96	P0AES9	Chaperone-like protein hdeA	hdeA			1.77314				1.21295		4.96701	2.47408			2.92984	2.6897
88	P0AET2	Protein hdeB	hdeB			1.72353	0.544338			2.16676	0.657572	4.26768	1.4739	0.702741		3.51905	2.1158	0.872004				2.45259				2.48481				1.2943				1.31313		1.2943	1.31313
208	P0AET8	7-alpha-hydroxysteroid dehydrogenase	hdhA				2.83292				1.05932	0.921563	0.973366	1.11092		0.938115	0.981461	1.02324
217	P0ACB2	Delta-aminolevulinic acid dehydratase	hemB			2.02442	2.19877			1.77517	2.75781
213	P0ACB2	Delta-aminolevulinic acid dehydratase	hemB				2.77394				2.68548
5	P29680	Uroporphyrinogen decarboxylase	hemE		5.07097				3.71454
134	P23893	Glutamate-1-semialdehyde 2,1-aminomutase	hemL		3.15121				2.78904			1.0193	0.95985	0.66333		0.981285	0.893303	0.696581			3.28303				3.12216				1.71503				1.64255			1.71503	1.64255
29	P09127	Putative uroporphyrinogen-III C-methyltransferase	hemX			1.92127	1.13731			3.23066	2.31661
315	P0ACB7	Protein hemY	hemY		1.12273	1.29501	1.01262		2.12611	1.8659	1.59021
178	P0ACB7	Protein hemY	hemY		0.843063				1.87994
250	P06987	Histidine biosynthesis bifunctional protein HisB;Histidinol-phosphatase;Imidazoleglycerol-phosphate dehydratase	hisB	1.84782	1.54733			1.67422	1.522			0.673122	0.678824			0.557689	0.903383			2.74515	2.27942			3.00207	1.68477			1.45688	1.18867			1.58596	0.752555
420	P06988	Histidinol dehydrogenase	hisD	1.80232	1.92267			5.96309	3.9229
91	P60664	Imidazole glycerol phosphate synthase subunit HisF	hisF			0.856603				2.59298				1.18602				1.11589				0.722249				2.32368				-0.469431				1.21641
13	P60757	ATP phosphoribosyltransferase	hisG		1.31994		2.04502		2.42113		2.47349	0.645084	0.481352		0.814603	0.647199	0.799272		0.814603		2.74215		2.51045		3.02916		3.03643		1.45531		1.32794		1.59892		1.60238	1.39163	1.60065
142	P60757	ATP phosphoribosyltransferase	hisG	1.29041				8.36266				0.645084	0.481352		0.814603	0.647199	0.799272		0.814603	2.00038				12.9213				1.00028				3.69168				1.00028	3.69168
192	P60757	ATP phosphoribosyltransferase	hisG				1.42753				2.75644	0.645084	0.481352		0.814603	0.647199	0.799272		0.814603				1.75242				3.38378				0.809351				1.75863
191	P60906	Histidine--tRNA ligase	hisS			1.26733	2.04243			2.40945	2.59407	1.04528	1.40141			1.93824	1.1208
290	P67910	ADP-L-glycero-D-manno-heptose-6-epimerase	hldD		2.28926				2.59565			1.71767	1.66642			0.760129	1.08644				1.37376				2.38913				0.458125				1.25649			0.458125	1.25649
208	P67910	ADP-L-glycero-D-manno-heptose-6-epimerase	hldD		1.09897	1.16481			2.65829	2.12197		1.71767	1.66642			0.760129	1.08644				0.659477				2.44679				-0.600605				1.29089			-0.600605	1.29089
267	P67910	ADP-L-glycero-D-manno-heptose-6-epimerase	hldD			1.43717	1.2416			3.77434	3.08341	1.71767	1.66642			0.760129	1.08644
34	P67910	ADP-L-glycero-D-manno-heptose-6-epimerase	hldD				1.49902				2.86019	1.71767	1.66642			0.760129	1.08644
135	P67910	ADP-L-glycero-D-manno-heptose-6-epimerase	hldD				2.27016				3.55267	1.71767	1.66642			0.760129	1.08644
179	P76658	Bifunctional protein HldE;D-beta-D-heptose 7-phosphate kinase;D-beta-D-heptose 1-phosphate adenosyltransferase	hldE			2.21468	2.513			1.73402	1.72414	1.15984		0.981301		1.56072		0.984577				2.25688				1.76119				1.17433				0.816548		1.17433	0.816548
207	P76658	Bifunctional protein HldE;D-beta-D-heptose 7-phosphate kinase;D-beta-D-heptose 1-phosphate adenosyltransferase	hldE		1.4832		0.996736		1.95886		2.10835	1.15984		0.981301		1.56072		0.984577
128	P0ACF8	DNA-binding protein H-NS	hns			5.03069	5.59951			3.25871	3.2121	1.0469	0.86582	1.0676		0.688507	0.670679	0.844515				4.71214				3.85867				2.23638				1.94811
6	P0ACF8	DNA-binding protein H-NS	hns			9.94097	6.95855			1.56649	1.24815	1.0469	0.86582	1.0676		0.688507	0.670679	0.844515				9.31149				1.8549				3.21901				0.891341
57	P0ACF8	DNA-binding protein H-NS	hns			7.8489				1.33141		1.0469	0.86582	1.0676		0.688507	0.670679	0.844515				7.35189				1.57654				2.87812				0.656758
136	P0ACF8	DNA-binding protein H-NS	hns				8.71769				1.16019	1.0469	0.86582	1.0676		0.688507	0.670679	0.844515
120	P0ACF8	DNA-binding protein H-NS	hns			11.4863	5.89708			1.0709	0.565965	1.0469	0.86582	1.0676		0.688507	0.670679	0.844515				10.759				1.26807				3.42747				0.34263
23	P0AFX0	Ribosome hibernation promoting factor	hpf				0.885861				2.77639			1.19885				1.18412
26	P0AFX0	Ribosome hibernation promoting factor	hpf			0.758303	1.23612			2.46658	2.98115			1.19885				1.18412				0.632526				2.08305				-0.660802				1.0587
1088	P43329	ATP-dependent RNA helicase hrpA	hrpA		3.38582				2.89642
309	P0A6Z1	Chaperone protein HscA	hscA				1.35158				2.83163	0.76307				0.807917
156	P0A6L9	Co-chaperone protein HscB	hscB				1.40528				2.58908
109	P0A6H5	ATP-dependent protease ATPase subunit HslU	hslU			1.96887				1.98039		1.16889	1.07433	0.950913		1.35097	1.13531	0.97073				2.07051				2.0401				1.04999				1.02864		1.04999	1.02864
72	P0A6H5	ATP-dependent protease ATPase subunit HslU	hslU	2.10876		1.16447		5.8957		3.90028		1.16889	1.07433	0.950913		1.35097	1.13531	0.97073		1.80407		1.22458		4.36404		4.01788		0.851253		0.292293		2.12566		2.00644		0.571773	2.06605
118	P0A6H5	ATP-dependent protease ATPase subunit HslU	hslU				1.16897				2.30601	1.16889	1.07433	0.950913		1.35097	1.13531	0.97073
502	P0A6Z3	Chaperone protein htpG	htpG		4.61901				2.0617			0.911673	0.950569	0.850019		1.05816	1.0144	0.823434			4.85921				2.03245				2.28072				1.02322			2.28072	1.02322
238	P0A6Z3	Chaperone protein htpG	htpG	1.8836	1.11376	1.72847	1.51289	4.39382	2.48636	2.82845	2.77028	0.911673	0.950569	0.850019		1.05816	1.0144	0.823434		2.06609	1.17168	2.03345		4.15231	2.45107	3.43494		1.0469	0.228574	1.02393		2.05391	1.29341	1.78029		1.02393	1.78029
45	P0A6Z3	Chaperone protein htpG	htpG			1.72418				3.73104		0.911673	0.950569	0.850019		1.05816	1.0144	0.823434				2.0284				4.53107				1.02034				2.17985		1.02034	2.17985
362	P0A6Z3	Chaperone protein htpG	htpG	2.04187		1.35488	0.829244	8.0416		3.11064	2.39979	0.911673	0.950569	0.850019		1.05816	1.0144	0.823434		2.2397		1.59394		7.59959		3.77764		1.1633		0.672599		2.92592		1.91749		0.917951	2.4217
365	P0A6Z3	Chaperone protein htpG	htpG		1.55702		1.08454		2.01888		1.37074	0.911673	0.950569	0.850019		1.05816	1.0144	0.823434			1.63799				1.99023				0.711923				0.992936			0.711923	0.992936
247	P0A6Z3	Chaperone protein htpG	htpG	1.46374	3.2804	1.0852	1.07998	2.80025	2.5018	1.91335	2.51688	0.911673	0.950569	0.850019		1.05816	1.0144	0.823434		1.60555	3.45099	1.27668		2.64633	2.4663	2.32362		0.683068	1.78701	0.352393		1.40399	1.30235	1.21637		0.683068	1.30235
354	P0A6Z3	Chaperone protein htpG	htpG	1.44637				3.08942				0.911673	0.950569	0.850019		1.05816	1.0144	0.823434		1.5865				2.91961				0.665846				1.54578				0.665846	1.54578
67	P0ACF0	DNA-binding protein HU-alpha	hupA	28.7588	37.9874	7.01559	4.68528	3.7679	1.49787	1.97963	1.09882	0.943133	0.77843	0.877486		0.922071	0.849254	0.954555		30.4929	48.8001	7.99511		4.08635	1.76375	2.07387		4.9304	5.60881	2.99912		2.03081	0.818647	1.05233		4.9304	1.05233
83	P0ACF0	DNA-binding protein HU-alpha	hupA			7.96606	3.16111			1.88127	0.475518	0.943133	0.77843	0.877486		0.922071	0.849254	0.954555				9.07829				1.97084				3.18242				0.978807		3.18242	0.978807
86	P0ACF0	DNA-binding protein HU-alpha	hupA	7.6609	7.60572	2.89287	2.74073	3.00929	1.36974	1.67375	1.28631	0.943133	0.77843	0.877486		0.922071	0.849254	0.954555		8.12282	9.77059	3.29677		3.26362	1.61287	1.75344		3.02198	3.28845	1.72105		1.70647	0.689628	0.810184		3.02198	0.810184
18	P0ACF0	DNA-binding protein HU-alpha	hupA	3.8355	4.10399	2.83208	2.0804	2.97965	1.1034	1.8794	1.54357	0.943133	0.77843	0.877486		0.922071	0.849254	0.954555		4.06677	5.27213	3.2275		3.23147	1.29925	1.96888		2.02388	2.39839	1.69042		1.69219	0.377683	0.977373		2.02388	0.977373
13	P0ACF0	DNA-binding protein HU-alpha	hupA			1.99598	1.81615			2.30605	2.16584	0.943133	0.77843	0.877486		0.922071	0.849254	0.954555				2.27465				2.41584				1.18565				1.27252		1.18565	1.27252
3	P0ACF0	DNA-binding protein HU-alpha	hupA				1.94993				0.949402	0.943133	0.77843	0.877486		0.922071	0.849254	0.954555
67	P0ACF4	DNA-binding protein HU-beta	hupB	19.383	35.1634	4.67718		6.42994	2.7467	2.03866		0.909793	0.637373	0.796952		0.885105	0.835024	0.836287		21.3048	55.1693	5.86883		7.2646	3.28937	2.43776		4.41311	5.78579	2.55307		2.86088	1.71781	1.28556		4.41311	1.71781
18	P0ACF4	DNA-binding protein HU-beta	hupB	3.92093	2.85195	1.81458	1.34931	3.73947	1.88685	1.63398	0.999869	0.909793	0.637373	0.796952		0.885105	0.835024	0.836287		4.30969	4.47453	2.2769		4.22488	2.25964	1.95385		2.10758	2.16174	1.18707		2.07891	1.17609	0.96632		2.10758	1.17609
3	P0ACF4	DNA-binding protein HU-beta	hupB			2.64426				1.20905		0.909793	0.637373	0.796952		0.885105	0.835024	0.836287				3.31797				1.44573				1.7303				0.531801		1.7303	0.531801
9	P0ACF4	DNA-binding protein HU-beta	hupB			2.34253	1.18459			3.15136	1.14694	0.909793	0.637373	0.796952		0.885105	0.835024	0.836287				2.93936				3.76827				1.5555				1.9139		1.5555	1.9139
4	P08200	Isocitrate dehydrogenase [NADP]	icd	3.52311			1.83177	2.91416			1.38707
401	P08200	Isocitrate dehydrogenase [NADP]	icd	2.53289	1.74237	1.73569	1.77652	2.63929	1.87357	2.58763	2.03478
12	P08200	Isocitrate dehydrogenase [NADP]	icd	1.86999	1.65647	1.41687	1.44098	4.12343	2.51607	2.94043	2.51726
265	P08200	Isocitrate dehydrogenase [NADP]	icd			1.18899	1.21532			1.88694	1.53771
273	P08200	Isocitrate dehydrogenase [NADP]	icd		0.748291	1.77868	0.985623		2.76732	2.23332	1.29828
404	P08200	Isocitrate dehydrogenase [NADP]	icd			0.671434				1.61033
186;150	P08200	Isocitrate dehydrogenase [NADP]	icd;icd		3.32023	1.76928	3.71807		2.14037	3.17326	4.20973
235;199	P08200	Isocitrate dehydrogenase [NADP]	icd;icd	1.95035		1.27294	1.61046	3.32138		2.2316	2.31935
174;138	P08200	Isocitrate dehydrogenase [NADP]	icd;icd	1.32115	0.794641	1.60708	1.13503	2.09868	2.02769	2.38976	1.37996
55;19	P08200	Isocitrate dehydrogenase [NADP]	icd;icd	1.66621	1.25099	1.35901	1.10037	3.81064	2.62638	2.40003	1.61914
58;22	P08200	Isocitrate dehydrogenase [NADP]	icd;icd		1.68196				2.89216
142;106	P08200	Isocitrate dehydrogenase [NADP]	icd;icd	1.25589		0.778301	1.70668	1.71999		1.32581	2.24066
166;130	P08200	Isocitrate dehydrogenase [NADP]	icd;icd			1.00741	1.18935			2.77826	2.77327
177;141	P08200	Isocitrate dehydrogenase [NADP]	icd;icd			0.871073	1.12313			1.68452	1.91768
242;206	P08200	Isocitrate dehydrogenase [NADP]	icd;icd				1.56173				1.87204
97	P0A6X7	Integration host factor subunit alpha	ihfA	3.86363	4.42755	2.74231	2.92459	4.60648	2.28643	2.07392	2.48246		3.00118	1.40494			0.838	0.845671			1.47527	1.9519			2.72843	2.4524			0.560979	0.964877			1.44807	1.29419
20	P0A6X7	Integration host factor subunit alpha	ihfA				3.13328				2.33656		3.00118	1.40494			0.838	0.845671
86	P0A6X7	Integration host factor subunit alpha	ihfA			4.7907				1.31155			3.00118	1.40494			0.838	0.845671				3.40989				1.5509				1.76972				0.633108
81	P0A6Y1	Integration host factor subunit beta	ihfB	2.43127	2.89483	2.81653	3.20198	4.37314	1.90295	3.13685	2.8668	1.23709	1.16112	2.31693		0.769676	0.773606	0.965693		1.96532	2.49314	1.21563		5.68179	2.45984	3.24829		0.974762	1.31796	0.281706		2.50634	1.29856	1.69968		0.974762	1.69968
3	P0A6Y1	Integration host factor subunit beta	ihfB	1.82812	3.07248	1.58982	1.46695	2.34667	1.98024	1.46793	1.74684	1.23709	1.16112	2.31693		0.769676	0.773606	0.965693		1.47776	2.64614	0.686176		3.0489	2.55976	1.52008		0.563412	1.40389	-0.543349		1.60829	1.35601	0.604148		0.563412	1.35601
69	P0A6Y1	Integration host factor subunit beta	ihfB			5.86298	4.12925			2.19358	1.32884	1.23709	1.16112	2.31693		0.769676	0.773606	0.965693				2.5305				2.27151				1.33942				1.18365
934	P00956	Isoleucine--tRNA ligase	ileS	2.08141		2.32963	1.42432	5.37767		2.95533	3.07929	1.08169	1.05194	0.86819		1.08706	0.902843	1.0903		1.92422		2.68332		4.94697		2.71057		0.94427		1.42402		2.30655		1.4386		1.18414	1.87257
436	P00956	Isoleucine--tRNA ligase	ileS	2.0363	1.88921	1.73592	1.65009	4.28266	2.9838	2.85846	2.58534	1.08169	1.05194	0.86819		1.08706	0.902843	1.0903		1.88251	1.79593	1.99947		3.93966	3.30489	2.62172		0.912659	0.844734	0.999618		1.97807	1.7246	1.39051		0.912659	1.7246
900	P00956	Isoleucine--tRNA ligase	ileS	1.84458				2.32461				1.08169	1.05194	0.86819		1.08706	0.902843	1.0903		1.70527				2.13843				0.770004				1.09655				0.770004	1.09655
116	P00956	Isoleucine--tRNA ligase	ileS		1.59446		3.54084		3.34226		3.38332	1.08169	1.05194	0.86819		1.08706	0.902843	1.0903			1.51573				3.70193				0.600016				1.88828			0.600016	1.88828
183	P00956	Isoleucine--tRNA ligase	ileS	1.60646				8.18895				1.08169	1.05194	0.86819		1.08706	0.902843	1.0903		1.48513				7.53309				0.570593				2.91324				0.570593	2.91324
428	P00956	Isoleucine--tRNA ligase	ileS			1.24559				2.19098		1.08169	1.05194	0.86819		1.08706	0.902843	1.0903				1.4347				2.00953				0.520747				1.00685		0.520747	1.00685
112	P00956	Isoleucine--tRNA ligase	ileS				1.43074				1.90945	1.08169	1.05194	0.86819		1.08706	0.902843	1.0903
439	P00956	Isoleucine--tRNA ligase	ileS				2.48744				3.76753	1.08169	1.05194	0.86819		1.08706	0.902843	1.0903
293	P08142	Acetolactate synthase isozyme 1 large subunit	ilvB				0.346727				3.86954		0.072309				1.23285
485	P05793	Ketol-acid reductoisomerase	ilvC	2.04978	2.58162		1.25888	4.11653	2.99792		2.84772	0.617824	0.644941	0.473094	0.564245	0.939856	0.763305	0.882296	0.564245	3.31774	4.00288		2.23109	4.37996	3.92755		5.04695	1.7302	2.00104		1.15775	2.13092	1.97363		2.33541	1.7302	2.13092
475	P05793	Ketol-acid reductoisomerase	ilvC	1.15462	1.5525	2.52094	1.41698	3.76704	2.09375	3.66466	2.40552	0.617824	0.644941	0.473094	0.564245	0.939856	0.763305	0.882296	0.564245	1.86885	2.40721	5.32863	2.51128	4.0081	2.743	4.15355	4.26326	0.902149	1.26736	2.41376	1.32842	2.00292	1.45576	2.05435	2.09196	1.29789	2.02863
166	P05793	Ketol-acid reductoisomerase	ilvC	1.63925	1.35043			6.37393	2.77357			0.617824	0.644941	0.473094	0.564245	0.939856	0.763305	0.882296	0.564245	2.65327	2.09388			6.78182	3.63363			1.40777	1.06618			2.76167	1.86141			1.23697	2.31154
75	P05793	Ketol-acid reductoisomerase	ilvC	1.55525	1.58875	1.05922	1.11754	4.19718	2.4088	2.18669	2.50865	0.617824	0.644941	0.473094	0.564245	0.939856	0.763305	0.882296	0.564245	2.51731	2.46341	2.23893	1.9806	4.46578	3.15575	2.47841	4.44603	1.33188	1.30066	1.16281	0.985937	2.15891	1.65798	1.30942	2.15252	1.23173	1.90525
326	P05793	Ketol-acid reductoisomerase	ilvC		1.40951	0.793027	1.20756		3.14498	2.10965	3.11957	0.617824	0.644941	0.473094	0.564245	0.939856	0.763305	0.882296	0.564245		2.18549	1.67626	2.14013		4.12021	2.3911	5.52875		1.12795	0.745243	1.0977		2.04272	1.25767	2.46695	1.0977	2.04272
69	P05793	Ketol-acid reductoisomerase	ilvC			0.99197				2.16889		0.617824	0.644941	0.473094	0.564245	0.939856	0.763305	0.882296	0.564245			2.09677				2.45823				1.06817				1.29762		1.06817	1.29762
348	P05793	Ketol-acid reductoisomerase	ilvC			1.05625	1.08785			2.78202	2.78013	0.617824	0.644941	0.473094	0.564245	0.939856	0.763305	0.882296	0.564245			2.23264	1.92797			3.15316	4.92717			1.15875	0.947084			1.6568	2.30076	1.05292	1.97878
19	P05793	Ketol-acid reductoisomerase	ilvC	1.27128				4.03881				0.617824	0.644941	0.473094	0.564245	0.939856	0.763305	0.882296	0.564245	2.05768				4.29727				1.04102				2.10342				1.04102	2.10342
336	P05793	Ketol-acid reductoisomerase	ilvC				0.865012				2.60118	0.617824	0.644941	0.473094	0.564245	0.939856	0.763305	0.882296	0.564245				1.53304				4.61002				0.616399				2.20477
320	P05791	Dihydroxy-acid dehydratase	ilvD	1.69862				6.00858						0.720108				1.07006
313	P05791	Dihydroxy-acid dehydratase	ilvD		0				4.20814					0.720108				1.07006
47	P0AB80	Branched-chain-amino-acid aminotransferase	ilvE		2.37105				2.61518					0.642078				0.962395
62	P00894	Acetolactate synthase isozyme 3 small subunit	ilvH		1.7976		1.53389		1.7395		1.87104	0.846536				0.963362
143	P00894	Acetolactate synthase isozyme 3 small subunit	ilvH				1.19535				2.53347	0.846536				0.963362
364	P00893	Acetolactate synthase isozyme 3 large subunit	ilvI	2.07441	3.52377			3.34413	2.69191			0.897958	0.954127	0.663618		0.907526	0.860636	0.775033		2.31014	3.69319			3.68489	3.12781			1.20798	1.88487			1.88162	1.64516
64	P69222	Translation initiation factor IF-1	infA				7.07557				1.70457
849	P0A705	Translation initiation factor IF-2	infB			14.215				4.0707		0.26922	0.868343	0.912285		0.5925	0.956456	0.869387				15.5818				4.68227				3.96179				2.22721		3.96179	2.22721
502	P0A705	Translation initiation factor IF-2	infB			2.23637	0.571953			2.23483	2.13679	0.26922	0.868343	0.912285		0.5925	0.956456	0.869387				2.45139				2.57058				1.2936				1.36209		1.2936	1.36209
576	P0A705	Translation initiation factor IF-2	infB				2.0563				3.24477	0.26922	0.868343	0.912285		0.5925	0.956456	0.869387
77	P0A707	Translation initiation factor IF-3;Translation initiation factor IF-3, N-terminally processed;Translation initiation factor IF-3S	infC				20.6706				0.730947			0.553589	0.836166			0.773675	0.836166				24.7207				0.874165				4.62765				-0.194022
15	P0AAN9	Anti-adapter protein iraP	iraP	1.06162		1.66767		2.08144		1.7782					0.702528				0.702528
260	P0A6B7	Cysteine desulfurase	iscS			0.72701				1.85262		0.852537	0.802754	0.785225		1.21407	0.906563	0.858437				0.925861				2.15813				-0.111132				1.10978		-0.111132	1.10978
101	P0A6B7	Cysteine desulfurase	iscS		0.2413	2.15812	1.86602		3.17447	5.28231	4.67113	0.852537	0.802754	0.785225		1.21407	0.906563	0.858437			0.30059	2.74841			3.50166	6.15341			-1.73413	1.4586			1.80804	2.62139		-0.137765	2.21471
92	P0A6B7	Cysteine desulfurase	iscS	0.573038	0.643215		0.871137	4.28008	2.71865		2.6659	0.852537	0.802754	0.785225		1.21407	0.906563	0.858437		0.672156	0.80126			3.52539	2.99886			-0.573133	-0.319657			1.81778	1.58441			-0.446395	1.7011
105	P0A6B7	Cysteine desulfurase	iscS	0.361955	0.30985	1.17672	1.24574	2.69823	1.82715	1.94527	2.54694	0.852537	0.802754	0.785225		1.21407	0.906563	0.858437		0.424562	0.385984	1.49857		2.22246	2.01547	2.26606		-1.23595	-1.37339	0.583587		1.15216	1.01112	1.18019		-1.23595	1.15216
2	P0A6B7	Cysteine desulfurase	iscS				1.47595				1.58236	0.852537	0.802754	0.785225		1.21407	0.906563	0.858437
45	P22939	Farnesyl diphosphate synthase	ispA				1.3312				0
654	P13029	Catalase-peroxidase	katG	10.9451	1.32373			5.47883	1.06059			0.998315	1.31924	1.57471		0.858032	0.798403	1.14289		10.9636	1.0034			6.38535	1.32839			3.45465	0.00489934			2.67476	0.409675			1.72977	1.54222
515	P13029	Catalase-peroxidase	katG		3.18547	2.09636	1.86881		1.20303	2.57755	2.56988	0.998315	1.31924	1.57471		0.858032	0.798403	1.14289			2.41463	1.33127			1.5068	2.2553			1.2718	0.412803			0.591489	1.17332		0.842303	0.882403
388	P13029	Catalase-peroxidase	katG	1.68682	1.65248	1.40143		4.2413	2.2843	2.0893		0.998315	1.31924	1.57471		0.858032	0.798403	1.14289		1.68967	1.2526	0.889959		4.94306	2.86109	1.82809		0.756742	0.324931	-0.168189		2.3054	1.51656	0.870336		0.324931	1.51656
660	P13029	Catalase-peroxidase	katG	2.02385	1.57534	1.51831	1.45381	5.53484	2.27201	1.63013	2.26087	0.998315	1.31924	1.57471		0.858032	0.798403	1.14289		2.02727	1.19413	0.964186		6.45062	2.84569	1.42632		1.01954	0.255961	-0.0526159		2.68944	1.50878	0.512301		0.255961	1.50878
429	P13029	Catalase-peroxidase	katG			1.43504	1.6773			2.70521	3.70692	0.998315	1.31924	1.57471		0.858032	0.798403	1.14289				0.911304				2.36699				-0.133996				1.24306		-0.133996	1.24306
23	P0AB77	2-amino-3-ketobutyrate coenzyme A ligase	kbl		0.935765	1.01186			2.01432	1.99634
162	P37647	2-dehydro-3-deoxygluconokinase	kdgK		3.35701				2.56488
170	P76268	Transcriptional regulator kdgR	kdgR		1.83305				0.445496			0.795152		0.979124		1.08705		0.763479
60	P0A715	2-dehydro-3-deoxyphosphooctonate aldolase	kdsA	1.7786	1.4759	0.837913	1.08919	2.81231	1.38576	0.953259	1.1556	0.923495	0.886347	0.704737		1.04174	1.00278	0.943931		1.92594	1.66514	1.18897		2.69963	1.38192	1.00988		0.945565	0.735647	0.249715		1.43276	0.466675	0.014188		0.735647	0.466675
162	P0A715	2-dehydro-3-deoxyphosphooctonate aldolase	kdsA		0.671269	0.961281	1.0112		2.65183	1.54841	1.80171	0.923495	0.886347	0.704737		1.04174	1.00278	0.943931			0.757344	1.36403			2.64448	1.64038			-0.40098	0.447872			1.40299	0.714034		0.0234461	1.05851
265	P0A715	2-dehydro-3-deoxyphosphooctonate aldolase	kdsA				1.86074				2.59607	0.923495	0.886347	0.704737		1.04174	1.00278	0.943931
230	P0AEX3	Alpha-ketoglutarate permease	kgtP			4.95947				1.22017
248	P52643	D-lactate dehydrogenase	ldhA			2.16709				2.69053		2.06391				0.936978
283	P60785	Elongation factor 4	lepA		2.42296				2.73275			1.00145			0.683884	1.05844			0.683884
146	P00803	Signal peptidase I	lepB				1.32406				2.86069
507	P09151	2-isopropylmalate synthase	leuA	14.942			4.61565	0.803695			1.2402	0.463711	0.507814	0.480575	0.63364	1.07167	1.06839	0.828957	0.63364	32.2226			7.28434	0.749944			1.95726	5.01			2.8648	-0.415146			0.968833	3.9374	0.276844
127	P09151	2-isopropylmalate synthase	leuA				1.23591				3.35065	0.463711	0.507814	0.480575	0.63364	1.07167	1.06839	0.828957	0.63364				1.95049				5.28793				0.963837				2.4027
89	P09151	2-isopropylmalate synthase	leuA				0.572253				2.71553	0.463711	0.507814	0.480575	0.63364	1.07167	1.06839	0.828957	0.63364				0.90312				4.28561				-0.14701				2.0995
160	P30125	3-isopropylmalate dehydrogenase	leuB				1.26322				3.27969	0.53017	0.584994	0.643744		1.39797	0.965356	1.26825
321	P0A6A6	3-isopropylmalate dehydratase large subunit	leuC			1.02236				2.65888		0.0737222		0.30819	0.387658	0.877574		1.04741	0.387658			3.31729				2.53852				1.73001				1.34399		1.73001	1.34399
363	P0A6A6	3-isopropylmalate dehydratase large subunit	leuC				0.252676				2.45515	0.0737222		0.30819	0.387658	0.877574		1.04741	0.387658				0.6518				6.33329				-0.617498				2.66296
4	P30126	3-isopropylmalate dehydratase small subunit	leuD	0.159764	0.153113	0.610841	0.695679	5.21068	2.81766	3.53093	3.0021
145	P07813	Leucine--tRNA ligase	leuS	2.2074			1.34827	6.6295			2.28356	1.11421	1.21444	0.787719		1.02047	0.895391	0.955244		1.98113				6.4965				0.986323				2.69966				0.986323	2.69966
21	P07813	Leucine--tRNA ligase	leuS	1.67853	1.70997			6.21745	3.21292			1.11421	1.21444	0.787719		1.02047	0.895391	0.955244		1.50647	1.40803			6.09271	3.58828			0.59117	0.493682			2.60708	1.84329			0.542426	2.22519
738	P07813	Leucine--tRNA ligase	leuS				0.450608				0.823177	1.11421	1.21444	0.787719		1.02047	0.895391	0.955244
598	P07813	Leucine--tRNA ligase	leuS				2.32831				3.36274	1.11421	1.21444	0.787719		1.02047	0.895391	0.955244
66	P0AD96	Leu/Ile/Val-binding protein	livJ			2.50594	0.989669			1.1975	0.48179	1.05475	1.13832	0.930826		0.865183	0.526949	0.640108				2.69217				1.87079				1.42877				0.903644		1.42877	0.903644
158	P0AD96	Leu/Ile/Val-binding protein	livJ			1.87423	0.54261			1.02346	0.324103	1.05475	1.13832	0.930826		0.865183	0.526949	0.640108				2.01352				1.59889				1.00972				0.677072		1.00972	0.677072
87	P0AD96	Leu/Ile/Val-binding protein	livJ			1.4508	0.996053			1.4432	0.619001	1.05475	1.13832	0.930826		0.865183	0.526949	0.640108				1.55862				2.25462				0.640268				1.17289		0.640268	1.17289
79	P0AD96	Leu/Ile/Val-binding protein	livJ			1.10912	0.909751			1.3699	1.13985	1.05475	1.13832	0.930826		0.865183	0.526949	0.640108				1.19154				2.1401				0.252829				1.09768		0.252829	1.09768
170	P0AD96	Leu/Ile/Val-binding protein	livJ				1.176				0.570691	1.05475	1.13832	0.930826		0.865183	0.526949	0.640108
71	P0AD96	Leu/Ile/Val-binding protein	livJ				0.720894				0.735848	1.05475	1.13832	0.930826		0.865183	0.526949	0.640108
282	P0AD96	Leu/Ile/Val-binding protein	livJ				0.896632				1.0621	1.05475	1.13832	0.930826		0.865183	0.526949	0.640108
720	P0A9M0	Lon protease	lon			2.11764	1.56442			3.15576	2.57873	0.983045	0.666251	0.755619		0.867114	0.76509	0.92999				2.80253				3.39332				1.48673				1.7627		1.48673	1.7627
409	P0A9M0	Lon protease	lon		1.73068	1.54974	2.29944		1.60364	1.67236	2.07132	0.983045	0.666251	0.755619		0.867114	0.76509	0.92999			2.59765	2.05096			2.09601	1.79826			1.37721	1.0363			1.06765	0.846599		1.20675	0.957123
48	P0A9M0	Lon protease	lon	1.95839		1.97489		4.35452		3.36592		0.983045	0.666251	0.755619		0.867114	0.76509	0.92999		1.99217		2.61361		5.02186		3.6193		0.994339		1.38604		2.32822		1.85571		1.19019	2.09197
550	P0A9M0	Lon protease	lon	1.7331	1.08339	1.23347	1.56545	2.95811	1.54323	1.36642	2.04189	0.983045	0.666251	0.755619		0.867114	0.76509	0.92999		1.76299	1.62611	1.6324		3.41144	2.01706	1.46929		0.818026	0.701421	0.706993		1.77038	1.01225	0.555116		0.706993	1.01225
651	P0A9M0	Lon protease	lon		1.52768	0.844388			4.36994	2.62798		0.983045	0.666251	0.755619		0.867114	0.76509	0.92999			2.29295	1.11748			5.71166	2.82581			1.1972	0.160248			2.51391	1.49866		0.678725	2.00629
741	P0A9M0	Lon protease	lon				0.897315				3.5079	0.983045	0.666251	0.755619		0.867114	0.76509	0.92999
278	P0A9P0	Dihydrolipoyl dehydrogenase	lpdA			1.92968	2.37901			2.3638	2.57487	1.014	1.004	0.876062		0.73676	0.717622	0.809201				2.20267				2.92115				1.13925				1.54654		1.13925	1.54654
111	P0A9P0	Dihydrolipoyl dehydrogenase	lpdA	2.10785	2.1764			3.06978	2.09029			1.014	1.004	0.876062		0.73676	0.717622	0.809201		2.07875	2.16774			4.16659	2.91281			1.05571	1.11619			2.05887	1.54241			1.08595	1.80064
80	P0A9P0	Dihydrolipoyl dehydrogenase	lpdA	2.37112	1.76122	1.84697	1.96711	3.17645	2.17288	2.43874	2.59295	1.014	1.004	0.876062		0.73676	0.717622	0.809201		2.33838	1.75421	2.10826		4.31138	3.02789	3.01376		1.22551	0.810823	1.07605		2.10815	1.59831	1.59156		1.07605	1.59831
92	P0A9P0	Dihydrolipoyl dehydrogenase	lpdA	2.03565		1.9167	1.83498	2.68858		2.20558	1.91831	1.014	1.004	0.876062		0.73676	0.717622	0.809201		2.00754		2.18786		3.64919		2.72563		1.00543		1.12952		1.86757		1.44659		1.06748	1.65708
403	P0A9P0	Dihydrolipoyl dehydrogenase	lpdA	2.07544	1.51825	1.68558	3.21885	3.1749	1.68994	2.14341	3.55142	1.014	1.004	0.876062		0.73676	0.717622	0.809201		2.04679	1.51221	1.92404		4.30927	2.35492	2.6488		1.03336	0.596655	0.944142		2.10744	1.23568	1.40534		0.944142	1.40534
106	P0A9P0	Dihydrolipoyl dehydrogenase	lpdA		2.25646	1.28496	1.63695		2.31671	1.88452	2.25862	1.014	1.004	0.876062		0.73676	0.717622	0.809201			2.24748	1.46675			3.22832	2.32887			1.16831	0.552624			1.69078	1.21963		0.860466	1.45521
220	P0A9P0	Dihydrolipoyl dehydrogenase	lpdA	1.7449		1.5201	1.99008	1.77159		1.79181	2.38332	1.014	1.004	0.876062		0.73676	0.717622	0.809201		1.72081		1.73515		2.40457		2.2143		0.783084		0.795059		1.26578		1.14685		0.789072	1.20631
255	P0A9P0	Dihydrolipoyl dehydrogenase	lpdA	1.93246		1.30258	1.78832	1.23234		1.97545	2.04276	1.014	1.004	0.876062		0.73676	0.717622	0.809201		1.90578		1.48686		1.67265		2.44123		0.930385		0.572267		0.742133		1.28761		0.751326	1.01487
85	P0A9P0	Dihydrolipoyl dehydrogenase	lpdA	1.66219	2.13976	1.39112	1.68713	2.43076	2.45135	1.86774	2.20076	1.014	1.004	0.876062		0.73676	0.717622	0.809201		1.63925	2.13124	1.58793		3.29926	3.41594	2.30813		0.713032	1.09169	0.667147		1.72214	1.77228	1.20672		0.713032	1.72214
172	P0A9P0	Dihydrolipoyl dehydrogenase	lpdA			1.22089	1.78035			1.59611	1.95921	1.014	1.004	0.876062		0.73676	0.717622	0.809201				1.39361				1.97245				0.478824				0.979988		0.478824	0.979988
299	P0A9P0	Dihydrolipoyl dehydrogenase	lpdA			1.15555				1.66422		1.014	1.004	0.876062		0.73676	0.717622	0.809201				1.31902				2.05663				0.39947				1.04028		0.39947	1.04028
284	P0A9P0	Dihydrolipoyl dehydrogenase	lpdA			0.886897	1.23301			1.68685	2.4453	1.014	1.004	0.876062		0.73676	0.717622	0.809201				1.01237				2.08458				0.0177343				1.05976		0.0177343	1.05976
365	P0A9P0	Dihydrolipoyl dehydrogenase	lpdA				1.40435				1.70694	1.014	1.004	0.876062		0.73676	0.717622	0.809201
220	P0A722	Acyl-[acyl-carrier-protein]--UDP-N-acetylglucosamine O-acyltransferase	lpxA	2.01011	2.04934	1.09561	1.68971	4.32299	2.08679	1.56335	2.54319	1.15822				0.890637				1.73551				4.85381				0.795364				2.27912
10	P0ACJ0	Leucine-responsive regulatory protein	lrp			5.27227				3.74567		0.364042		1.02874		0.514898		0.890518				5.12499				4.20617				2.35755				2.07251		2.35755	2.07251
25	P0ACJ0	Leucine-responsive regulatory protein	lrp	0.76504			1.56617	1.64537			2.33756	0.364042		1.02874		0.514898		0.890518		2.10152				3.19553				1.07143				1.67605				1.07143	1.67605
36	P0ACJ0	Leucine-responsive regulatory protein	lrp			1.42932				1.06518		0.364042		1.02874		0.514898		0.890518				1.38939				1.19613				0.474451				0.258379		0.474451	0.258379
11	P76143	Uncharacterized aldolase lsrF	lsrF		1.15431	1.84008	1.48506		1.0542	1.26176	1.49145	0.999663	0.989909			1.10168	0.668225				1.16607				1.57761				0.22166				0.657736			0.22166	0.657736
178	P76143	Uncharacterized aldolase lsrF	lsrF			1.39895				1.09187		0.999663	0.989909			1.10168	0.668225
142	P75823	Low specificity L-threonine aldolase	ltaE		1.657				3.89489			0.394932	0.601325			1.17931	0.912971				2.75558				4.26617				1.46235				2.09294
45	P45578	S-ribosylhomocysteine lyase	luxS	1.85262			1.24119	4.54616			2.45815	0.994582	1.23105	0.846491		1.17835	1.19757	0.924998		1.86271				3.85808				0.897402				1.94788
165	P45578	S-ribosylhomocysteine lyase	luxS			3.41844	4.3069			2.32958	2.28094	0.994582	1.23105	0.846491		1.17835	1.19757	0.924998				4.03836				2.51847				2.01377				1.33255
280	P08660	Lysine-sensitive aspartokinase 3	lysC		0.905997				2.48368
63	P08660	Lysine-sensitive aspartokinase 3	lysC			0.499184				1.97482
156	P0A8N3	Lysine--tRNA ligase	lysS		3.21959				3.99738			0.831253	1.21556	0.891983		1.43578	0.917922	1.16995			2.64866				4.35481				1.40526				2.12261			1.40526	2.12261
114	P0A8N3	Lysine--tRNA ligase	lysS			1.22558				2.70269		0.831253	1.21556	0.891983		1.43578	0.917922	1.16995				1.374				2.31009				0.458379				1.20795		0.458379	1.20795
115	P0A8N3	Lysine--tRNA ligase	lysS				1.51434				2.18692	0.831253	1.21556	0.891983		1.43578	0.917922	1.16995
517	P26616	NAD-dependent malic enzyme	maeA	4.47106				12.4275				1.17318		0.727529		0.899426		0.894471		3.81106				13.8171				1.93019				3.78839				1.93019	3.78839
485	P76558	NADP-dependent malic enzyme	maeB	2.96792	3.79131	2.99101		2.85419	1.87653	3.74189		0.986195	0.959969	1.014		0.933634	0.789518	1.05222		3.00946	3.94941	2.94972		3.05707	2.3768	3.55619		1.58951	1.98164	1.56058		1.61215	1.24902	1.83033		1.58951	1.61215
275	P76558	NADP-dependent malic enzyme	maeB	0.674755	2.4361	3.98061	3.2621	1.05304	2.37342	2.85423	3.67737	0.986195	0.959969	1.014		0.933634	0.789518	1.05222		0.684201	2.53769	3.92567		1.1279	3.00617	2.71259		-0.547508	1.34352	1.97294		0.173637	1.58792	1.43967		1.34352	1.43967
432	P76558	NADP-dependent malic enzyme	maeB			2.28452	2.892			2.64802	4.20948	0.986195	0.959969	1.014		0.933634	0.789518	1.05222				2.25298				2.51661				1.17183				1.33148		1.17183	1.33148
183	P76558	NADP-dependent malic enzyme	maeB			1.87015				2.5815		0.986195	0.959969	1.014		0.933634	0.789518	1.05222				1.84433				2.45339				0.883099				1.29478		0.883099	1.29478
59	P76558	NADP-dependent malic enzyme	maeB	2.69389		1.24121	3.88755	3.0067		1.84026	3.70281	0.986195	0.959969	1.014		0.933634	0.789518	1.05222		2.7316		1.22408		3.22043		1.74894		1.44975		0.291694		1.68725		0.806479		0.870719	1.24687
344	P76558	NADP-dependent malic enzyme	maeB				2.43385				2.08628	0.986195	0.959969	1.014		0.933634	0.789518	1.05222
52	P0AEX9	Maltose-binding periplasmic protein	malE				1.53907				0.778958	0.780802	0.809578	1.11311		0.600134	0.576753	0.80772
696	P00490	Maltodextrin phosphorylase	malP		0.386447				1.67024			0.328369				0.764661
261	P23256	Protein MalY;Cystathionine beta-lyase MalY;Maltose regulon modulator	malY				1.39101				4.13665
280	P00946	Mannose-6-phosphate isomerase	manA			0.987785	2.8592			0.531046	2.81517	0.960723	0.933401			0.989729	0.698475
292	P69797	PTS system mannose-specific EIIAB component;Mannose-specific phosphotransferase enzyme IIA component;Mannose-specific phosphotransferase enzyme IIB component	manX		1.57601	1.82522			1.98084	2.7558		0.571495	0.54329	0.621008	0.718845	0.817723	0.836536	0.692677	0.718845		2.90085	2.93913			2.36791	3.97848			1.53648	1.55539			1.24362	1.99222		1.54593	1.61792
234	P69797	PTS system mannose-specific EIIAB component;Mannose-specific phosphotransferase enzyme IIA component;Mannose-specific phosphotransferase enzyme IIB component	manX	1.44935	1.18773	1.52993	1.0775	3.81478	2.04645	1.56952	2.47947	0.571495	0.54329	0.621008	0.718845	0.817723	0.836536	0.692677	0.718845	2.53606	2.18617	2.46362	1.49893	4.66512	2.44634	2.26587	3.44924	1.34259	1.12841	1.30078	0.583938	2.22191	1.29062	1.18006	1.78628	1.21459	1.53845
311	P69797	PTS system mannose-specific EIIAB component;Mannose-specific phosphotransferase enzyme IIA component;Mannose-specific phosphotransferase enzyme IIB component	manX			2.05662	1.09851			2.15137	1.30215	0.571495	0.54329	0.621008	0.718845	0.817723	0.836536	0.692677	0.718845			3.31175	1.52815			3.10588	1.81145			1.72759	0.61179			1.635	0.857142	1.16969	1.24607
132	P69797	PTS system mannose-specific EIIAB component;Mannose-specific phosphotransferase enzyme IIA component;Mannose-specific phosphotransferase enzyme IIB component	manX				14.2453				1.21729	0.571495	0.54329	0.621008	0.718845	0.817723	0.836536	0.692677	0.718845				19.8169				1.6934				4.30866				0.759919
225	P69797	PTS system mannose-specific EIIAB component;Mannose-specific phosphotransferase enzyme IIA component;Mannose-specific phosphotransferase enzyme IIB component	manX				1.73969				3.66253	0.571495	0.54329	0.621008	0.718845	0.817723	0.836536	0.692677	0.718845				2.42012				5.09502				1.27508				2.34909
184	P69797	PTS system mannose-specific EIIAB component;Mannose-specific phosphotransferase enzyme IIA component;Mannose-specific phosphotransferase enzyme IIB component	manX		2.41194		1.62215		2.20999		2.25588	0.571495	0.54329	0.621008	0.718845	0.817723	0.836536	0.692677	0.718845		4.4395		2.25661		2.64184		3.1382		2.1504		1.17415		1.40154		1.64994
55	P69797	PTS system mannose-specific EIIAB component;Mannose-specific phosphotransferase enzyme IIA component;Mannose-specific phosphotransferase enzyme IIB component	manX		1.29437		0.940232		2.71311		2.35477	0.571495	0.54329	0.621008	0.718845	0.817723	0.836536	0.692677	0.718845		2.38246		1.30798		3.24327		3.27577		1.25245		0.387337		1.69745		1.71183
13	P0AE18	Methionine aminopeptidase	map		1.38149				2.52359
117	P0AE18	Methionine aminopeptidase	map				1.22298				1.27509
54	P61889	Malate dehydrogenase	mdh			1.2889	1.17352			2.57949	2.28294	0.935978	0.80748	0.720052		0.920278	0.987446	0.906809				1.79001				2.84458				0.839965				1.50822		0.839965	1.50822
272	P61889	Malate dehydrogenase	mdh			1.24264	1.25143			1.93249	2.21597	0.935978	0.80748	0.720052		0.920278	0.987446	0.906809				1.72576				2.13109				0.787234				1.09159		0.787234	1.09159
99	P61889	Malate dehydrogenase	mdh			1.23798	1.54631			2.68484	2.95584	0.935978	0.80748	0.720052		0.920278	0.987446	0.906809				1.71929				2.96075				0.781814				1.56596		0.781814	1.56596
300	P61889	Malate dehydrogenase	mdh			1.20111				2.53539		0.935978	0.80748	0.720052		0.920278	0.987446	0.906809				1.66808				2.79595				0.738192				1.48334		0.738192	1.48334
107	P61889	Malate dehydrogenase	mdh	1.55123	1.46673	1.04058	1.17642	3.4627	2.17709	2.41554	2.30489	0.935978	0.80748	0.720052		0.920278	0.987446	0.906809		1.65734	1.81643	1.44514		3.76266	2.20477	2.66378		0.728871	0.861108	0.531209		1.91175	1.14063	1.41348		0.728871	1.41348
301	P61889	Malate dehydrogenase	mdh	1.51883		0.919745	1.26902	3.29622		1.93286	2.5306	0.935978	0.80748	0.720052		0.920278	0.987446	0.906809		1.62272		1.27733		3.58177		2.13149		0.698413		0.353133		1.84067		1.09186		0.525773	1.46627
279	P61889	Malate dehydrogenase	mdh			0.888357	0.924609			2.94257	2.40677	0.935978	0.80748	0.720052		0.920278	0.987446	0.906809				1.23374				3.24498				0.303038				1.69821		0.303038	1.69821
56	P61889	Malate dehydrogenase	mdh				0.681669				1.27197	0.935978	0.80748	0.720052		0.920278	0.987446	0.906809
140;34	P61889	Malate dehydrogenase;Malate dehydrogenase	mdh;mdh	1.51572	1.64093	0.981039	1.01629	3.19972	2.34921	2.44272	2.07593	0.935978	0.80748	0.720052		0.920278	0.987446	0.906809		1.61939	2.03216	1.36246		3.4769	2.37908	2.69376		0.695454	1.02302	0.446209		1.7978	1.2504	1.42962		0.695454	1.42962
133;27	P61889	Malate dehydrogenase;Malate dehydrogenase	mdh;mdh				1.18573				1.85633	0.935978	0.80748	0.720052		0.920278	0.987446	0.906809
89	P0ABU0	1,4-Dihydroxy-2-naphthoyl-CoA synthase	menB	2.23203	1.73892	1.44835		2.68341	2.20293	1.65001
264	P00935	Cystathionine gamma-synthase	metB			1.3562				1.1895
42	P06721	Cystathionine beta-lyase metC	metC	1.94698	1.36091		1.57507	2.47402	1.65941		1.69808			0.925532				1.1928
4	P06721	Cystathionine beta-lyase metC	metC		3.01366				3.06807					0.925532				1.1928
448	P25665	5-methyltetrahydropteroyltriglutamate--homocysteine methyltransferase	metE	3.92132	2.98684			2.4704	1.65797			0.190887	0.263234	0.215326	0.350617	1.16587	1.06802	0.784412	0.350617	20.5426	11.3467			2.11893	1.55239			4.36055	3.5042			1.08334	0.634488			3.93237	0.858913
394	P25665	5-methyltetrahydropteroyltriglutamate--homocysteine methyltransferase	metE	0.497868	0.556222	1.19223	1.11372	4.92219	2.17474	2.90077	3.11359	0.190887	0.263234	0.215326	0.350617	1.16587	1.06802	0.784412	0.350617	2.60818	2.11303	5.53685	3.17644	4.2219	2.03625	3.69801	8.88029	1.38304	1.07932	2.46907	1.66741	2.07789	1.02591	1.88675	3.15061	1.52523	1.98232
132	P25665	5-methyltetrahydropteroyltriglutamate--homocysteine methyltransferase	metE			0.508335				2.42985		0.190887	0.263234	0.215326	0.350617	1.16587	1.06802	0.784412	0.350617			2.36077				3.09767				1.23926				1.63118		1.23926	1.63118
729	P25665	5-methyltetrahydropteroyltriglutamate--homocysteine methyltransferase	metE			0.494505	0.531291			1.01497	1.05143	0.190887	0.263234	0.215326	0.350617	1.16587	1.06802	0.784412	0.350617			2.29654	1.5153			1.29392	2.99881			1.19946	0.599604			0.37175	1.58439	0.899532	0.978069
309	P25665	5-methyltetrahydropteroyltriglutamate--homocysteine methyltransferase	metE	0.455247	0.347186	0.48118	0.421678	5.34234	2.63095	2.76831	2.71491	0.190887	0.263234	0.215326	0.350617	1.16587	1.06802	0.784412	0.350617	2.3849	1.31892	2.23465	1.20267	4.58227	2.4634	3.52915	7.74323	1.25393	0.399362	1.16005	0.266245	2.19606	1.30065	1.81932	2.95293	0.779706	2.00769
314	P25665	5-methyltetrahydropteroyltriglutamate--homocysteine methyltransferase	metE	0.300331		0.336789		3.18559		2.43279		0.190887	0.263234	0.215326	0.350617	1.16587	1.06802	0.784412	0.350617	1.57334		1.56408		2.73237		3.10141		0.65383		0.645319		1.45015		1.63293		0.649574	1.54154
546	P25665	5-methyltetrahydropteroyltriglutamate--homocysteine methyltransferase	metE			0.586074	0.255687			1.64083	1.22254	0.190887	0.263234	0.215326	0.350617	1.16587	1.06802	0.784412	0.350617			2.72179	0.729247			2.0918	3.48682			1.44456	-0.45552			1.06475	1.80191	0.494519	1.43333
278	P25665	5-methyltetrahydropteroyltriglutamate--homocysteine methyltransferase	metE			0.355894	0.418781			2.67987	2.84872	0.190887	0.263234	0.215326	0.350617	1.16587	1.06802	0.784412	0.350617			1.65281	1.19441			3.4164	8.12486			0.724922	0.256299			1.77248	3.02234	0.490611	2.39741
466	P00959	Methionine--tRNA ligase	metG			2.73048				1.52289		0.766505	1.29718	0.854291		0.971065	1.04448	0.837117				3.19619				1.81921				1.67635				0.863314		1.67635	0.863314
403	P00959	Methionine--tRNA ligase	metG	1.34487		1.23127	1.56131	4.29921		2.00497	3.08341	0.766505	1.29718	0.854291		0.971065	1.04448	0.837117		1.75455		1.44128		4.42731		2.39509		0.8111		0.527348		2.14643		1.26008		0.669224	1.70326
597	P00959	Methionine--tRNA ligase	metG			1.03792	1.98708			2.86916	4.78361	0.766505	1.29718	0.854291		0.971065	1.04448	0.837117				1.21494				3.42743				0.280891				1.77713		0.280891	1.77713
529	P00959	Methionine--tRNA ligase	metG				1.67513				2.73137	0.766505	1.29718	0.854291		0.971065	1.04448	0.837117
335	P00562	Bifunctional aspartokinase/homoserine dehydrogenase 2;Aspartokinase;Homoserine dehydrogenase	metL	1.07391	1.0037		1.44026	3.58988	3.05233		3.90321
342	P00562	Bifunctional aspartokinase/homoserine dehydrogenase 2;Aspartokinase;Homoserine dehydrogenase	metL		0.911866	0.867779			2.39652	2.08399
312	P0AEE5	D-galactose-binding periplasmic protein	mglB				1.06281				0.348844	0.836399	0.899345	1.14674		0.721612	0.625639	0.781437
187	P0AEE5	D-galactose-binding periplasmic protein	mglB				1.19732				0.541423	0.836399	0.899345	1.14674		0.721612	0.625639	0.781437
78	P0AEZ3	Septum site-determining protein MinD	minD		1.91218				2.69848			0.814972	0.551443	0.715896		1.21433	0.914278	0.697			3.4676				2.95148				1.79394				1.56144			1.79394	1.56144
94	P0AEZ3	Septum site-determining protein MinD	minD			0.593041	1.10409			1.28586	2.50242	0.814972	0.551443	0.715896		1.21433	0.914278	0.697				0.828391				1.84485				-0.271617				0.883507		-0.271617	0.883507
149	P25745	tRNA-specific 2-thiouridylase MnmA	mnmA				1.46126				2.18792
141	P0AEZ9	Molybdenum cofactor biosynthesis protein B	moaB			1.00622				1.84671		1.82954	1.97007	1.41238		1.35311	1.2928	0.816831				0.712425				2.26083				-0.48919				1.17685
119	P30749	Molybdopterin synthase catalytic subunit	moaE				2.36587				5.20448
282	P12281	Molybdopterin molybdenumtransferase	moeA	2.16955	1.45996		11.6007	5.49727	2.68758		6.71676			1.05027				1.08911
97	P0ACR9	Transcriptional repressor mprA	mprA				1.01932				2.51975
105	P0A742	Large-conductance mechanosensitive channel	mscL				1.04036				2.24653
5	P0A742	Large-conductance mechanosensitive channel	mscL			0.7234				1.54159
82	P0A746	Peptide methionine sulfoxide reductase MsrB	msrB	1.36937	1.36981		4.39806	3.3898	2.24923		7.87637		0.915132				0.691099				1.49684				3.25458				0.581924				1.70247			0.581924	1.70247
157	P76270	Free methionine-R-sulfoxide reductase	msrC			1.33099	1.48816			2.60559	2.47386
287	P09424	Mannitol-1-phosphate 5-dehydrogenase	mtlD	2.49439	0.95831	1.43032	2.19608	5.99359	2.30036	1.93706	3.49268		3.30324				1.84021				0.290112				1.25005				-1.78532				0.321987			-1.78532	0.321987
309	P09424	Mannitol-1-phosphate 5-dehydrogenase	mtlD				2.77601				2.51601		3.30324				1.84021
269	P09424	Mannitol-1-phosphate 5-dehydrogenase	mtlD				1.52986				5.10908		3.30324				1.84021
52	P0A9H1	G/U mismatch-specific DNA glycosylase	mug	1.89228	0.430447			4.21942	0.18751
1314	P22523	Chromosome partition protein MukB	mukB				0.817118				7.26133
154	P22524	Chromosome partition protein MukE	mukE				1.31661				2.33893
265	P0A749	UDP-N-acetylglucosamine 1-carboxyvinyltransferase	murA			0.318002	1.72686			3.0227	13.5216		0.668494				1.03475
217	P08373	UDP-N-acetylenolpyruvoylglucosamine reductase	murB		2.0516				2.82556
252	P14900	UDP-N-acetylmuramoylalanine--D-glutamate ligase	murD	2.62233	2.66447			8.94446	4.11876
255	P14900	UDP-N-acetylmuramoylalanine--D-glutamate ligase	murD	2.81483	2.67921			9.03734	4.01742
179	P11458	Quinolinate synthase A	nadA				1.01086				5.14662
257	P18843	NH(3)-dependent NAD(+) synthetase	nadE	1.67516		1.52027		11.753		8.88554		1.15949		0.73901		1.20654		0.991157		1.44473		2.05718		9.74104		8.96482		0.530804		1.04067		3.28408		3.16427		0.785735	3.22418
207	P18843	NH(3)-dependent NAD(+) synthetase	nadE				1.30885				2.86992	1.15949		0.73901		1.20654		0.991157
47	P27278	Trifunctional NAD biosynthesis/regulator protein NadR;Transcriptional regulator NadR;Nicotinamide mononucleotide adenylyltransferase;Ribosylnicotinamide kinase	nadR		2.89377				3.27604
347	P0AF18	N-acetylglucosamine-6-phosphate deacetylase	nagA		2.74015				3.71753			2.26651				1.8226
170	P0AF24	Ribonucleotide monophosphatase NagD	nagD		0.925037	1.68899	1.84688		2.4438	2.33946	2.27072
647	P09323	PTS system N-acetylglucosamine-specific EIICBA component;N-acetylglucosamine permease IIC component;N-acetylglucosamine-specific phosphotransferase enzyme IIB component;N-acetylglucosamine-specific phosphotransferase enzyme IIA component	nagE		2.4916				3.75342					1.27384				0.758109
33	P0A763	Nucleoside diphosphate kinase	ndk	1.91121		1.37148	1.43881	4.85894		3.07035	2.71566	0.491296	0.605335	0.51377		0.627363	0.759174	0.698786		3.89013		2.66945		7.74503		4.39384		1.95982		1.41654		2.95327		2.13548		1.68818	2.54438
20;20	P38489	Oxygen-insensitive NAD(P)H nitroreductase	nfnB;NTR			1.14794	0.828644			2.82975	2.3322
505	P31806	Bifunctional NAD(P)H-hydrate repair enzyme Nnr;ADP-dependent (S)-NAD(P)H-hydrate dehydratase;NAD(P)H-hydrate epimerase	nnr			1.10445				2.05671		1.26371				1.37798
21	P00452	Ribonucleoside-diphosphate reductase 1 subunit alpha	nrdA		1.22174	1.54188	2.43209		1.53048	1.72358	2.89972	0.753386		0.460006		1.36395		0.806315				3.35187				2.1376				1.74497				1.09599		1.74497	1.09599
381	P00452	Ribonucleoside-diphosphate reductase 1 subunit alpha	nrdA			1.31285	1.15458			3.33672	3.11072	0.753386		0.460006		1.36395		0.806315				2.85398				4.13823				1.51297				2.04901		1.51297	2.04901
384	P00452	Ribonucleoside-diphosphate reductase 1 subunit alpha	nrdA	0.841416	0.745157	1.93362	1.80342	2.80576	3.04417	3.37486	3.63958	0.753386		0.460006		1.36395		0.806315		1.11684		4.20346		2.05708		4.18554		0.159428		2.07158		1.0406		2.06541		1.1155	1.55301
154	P00452	Ribonucleoside-diphosphate reductase 1 subunit alpha	nrdA		0.854973	0.898708			2.50005	2.20155		0.753386		0.460006		1.36395		0.806315				1.95369				2.73038				0.966199				1.4491		0.966199	1.4491
648	P00452	Ribonucleoside-diphosphate reductase 1 subunit alpha	nrdA				1.35283				2.86144	0.753386		0.460006		1.36395		0.806315
3	P0AEI6	Phosphatase nudJ	nudJ		1.92108				1.56419
9	P37128	GDP-mannose pyrophosphatase nudK	nudK	1.45726	1.37525			3.04858	2.10967
286	P31979	NADH-quinone oxidoreductase subunit F	nuoF			1.57755	1.08826			3.28597	2.60941		0.655934	0.901532			0.706391	0.732991				1.74985				4.48297				0.807234				2.16445		0.807234	2.16445
809	P33602	NADH-quinone oxidoreductase subunit G	nuoG		1.21933				1.71294					0.834182	0.754913			0.833654	0.754913
76	P0AFD4	NADH-quinone oxidoreductase subunit H	nuoH				0.949451				3.6831
171	P0AFD6	NADH-quinone oxidoreductase subunit I	nuoI	0.786273		2.18338		3.63796		4.33474
243	P0AFF6	Transcription elongation protein nusA	nusA	4.34143				9.23174				1.26726	1.22284	0.604485	0.709409	0.939339	0.965652	0.850872	0.709409	3.42584				9.82791				1.77646				3.29688				1.77646	3.29688
67	P0A780	N utilization substance protein B	nusB				2.17766				3.2535		0.548641				0.907873
121	P0AFG0	Transcription antitermination protein NusG	nusG	1.58157	1.81579	2.7469		4.27267	2.97859	3.26181		0.906319	1.38588	0.806759		0.899736	1.01843	0.889236		1.74504	1.31021	3.40486		4.7488	2.92468	3.6681		0.803264	0.389801	1.7676		2.24756	1.54828	1.87503		0.803264	1.87503
106	P0AFG0	Transcription antitermination protein NusG	nusG			1.36727	2.52593			1.77327	2.92067	0.906319	1.38588	0.806759		0.899736	1.01843	0.889236				1.69477				1.99415				0.761091				0.995771		0.761091	0.995771
110	P42641	GTPase ObgE/CgtA	obgE			3.50565				2.16813			1.85058				0.95513
294	P0A910	Outer membrane protein A	ompA			0.801406	0.348693			0.460294	0.439902	1.19785	0.433328	0.463561	0.472594	1.16678	0.664662	0.770332	0.472594			1.7288	0.737827			0.597527	0.930825			0.789775	-0.438645			-0.742924	-0.103418	0.175565	-0.423171
315	P0A910	Outer membrane protein A	ompA			0.1835				0.84		1.19785	0.433328	0.463561	0.472594	1.16678	0.664662	0.770332	0.472594			0.39585				1.09044				-1.33698				0.12491		-1.33698	0.12491
184	P0AA16	Transcriptional regulatory protein OmpR	ompR	2.05963		3.0903	3.93711	2.14762		1.61003	2.39704	1.11682	1.15083	1.04363		0.773916	0.850818	0.743157		1.84419		2.96111		2.77501		2.16647		0.882988		1.56614		1.47249		1.11534		1.22456	1.29392
138	P0A784	Oligoribonuclease	orn			1.19398	1.50999			2.06574	2.43483		1.59459				1.25666
97	P0C0L2	Peroxiredoxin osmC	osmC			1.25331	1.88071			3.4812	5.33193	1.53503	1.73905	1.46851		1.58416	1.64481	0.989623				0.853456				3.51771				-0.228611				1.81464		-0.228611	1.81464
101	P0C0L2	Peroxiredoxin osmC	osmC				1.24139				2.43807	1.53503	1.73905	1.46851		1.58416	1.64481	0.989623
120	P0C0L2	Peroxiredoxin osmC	osmC				1.44191				3.20437	1.53503	1.73905	1.46851		1.58416	1.64481	0.989623
16	P0C0L2	Peroxiredoxin osmC	osmC		2.74918		2.06437		5.29686		5.75754	1.53503	1.73905	1.46851		1.58416	1.64481	0.989623			1.58085				3.22034				0.660702				1.68721
231	P31677	Alpha,alpha-trehalose-phosphate synthase [UDP-forming]	otsA				1.44419				3.30775	2.13326		0.693922		1.29061		0.731256
249	P31677	Alpha,alpha-trehalose-phosphate synthase [UDP-forming]	otsA		11.1023		1.03072		4.82056		0.85661	2.13326		0.693922		1.29061		0.731256
13	P31057	3-methyl-2-oxobutanoate hydroxymethyltransferase	panB	2.41454	9.5831			5.40335	10.7287			1.2321				1.68615				1.95971				3.20455				0.970637				1.68012				0.970637	1.68012
11	P31057	3-methyl-2-oxobutanoate hydroxymethyltransferase	panB	1.76875		5.45009	4.10783	2.66014		4.57274	3.53596	1.2321				1.68615				1.43556				1.57765				0.521614				0.657773				0.521614	0.657773
181	P31663	Pantothenate synthetase	panC	2.25186	2.19672			5.17173	2.74997			0.827908	0.923404	2.51652		0.957365	1.28734	1.01206		2.71994	2.37893			5.40205	2.13617			1.44358	1.25031			2.43351	1.09503			1.34695	1.76427
81	P31663	Pantothenate synthetase	panC	1.93519	1.84819	1.74799	1.70803	4.13618	2.85266	2.95845	2.38694	0.827908	0.923404	2.51652		0.957365	1.28734	1.01206		2.33744	2.0015	0.694605		4.32038	2.21594	2.92318		1.22493	1.00108	-0.525736		2.11116	1.14792	1.54754		1.00108	1.54754
86	P31663	Pantothenate synthetase	panC		1.80105				2.8277			0.827908	0.923404	2.51652		0.957365	1.28734	1.01206			1.95045				2.19655				0.963808				1.13524			0.963808	1.13524
278	P31663	Pantothenate synthetase	panC			1.09897				2.29151		0.827908	0.923404	2.51652		0.957365	1.28734	1.01206				0.436703				2.2642				-1.19528				1.179		-1.19528	1.179
206	P31663	Pantothenate synthetase	panC				1.55014				2.8749	0.827908	0.923404	2.51652		0.957365	1.28734	1.01206
448	P22259	Phosphoenolpyruvate carboxykinase [ATP]	pckA		5.63034				4.81376			0.638629	0.70101	0.707508	0.845064	0.814087	0.907464	1.00468	0.845064		8.03174				5.30463				3.00571				2.40725			3.00571	2.40725
453	P22259	Phosphoenolpyruvate carboxykinase [ATP]	pckA	1.1071	1.59791	3.07539	5.7334	5.32045	1.74973	3.0863	7.54965	0.638629	0.70101	0.707508	0.845064	0.814087	0.907464	1.00468	0.845064	1.73355	2.27944	4.34679	6.78457	6.53549	1.92815	3.07192	8.93382	0.793733	1.18868	2.11995	2.76226	2.7083	0.947217	1.61914	3.15928	1.65432	2.16372
390	P22259	Phosphoenolpyruvate carboxykinase [ATP]	pckA			1.22926	3.99185			3.07086	5.51013	0.638629	0.70101	0.707508	0.845064	0.814087	0.907464	1.00468	0.845064			1.73745	4.72372			3.05655	6.52037			0.796969	2.23992			1.6119	2.70495	1.51845	2.15843
509	P22259	Phosphoenolpyruvate carboxykinase [ATP]	pckA			1.59526				2.64319		0.638629	0.70101	0.707508	0.845064	0.814087	0.907464	1.00468	0.845064			2.25476				2.63087				1.17298				1.39554		1.17298	1.39554
291	P22259	Phosphoenolpyruvate carboxykinase [ATP]	pckA	1.4894	1.50165	1.42366	1.61429	3.02135	1.77407	2.56259	2.96968	0.638629	0.70101	0.707508	0.845064	0.814087	0.907464	1.00468	0.845064	2.33219	2.14213	2.01222	1.91025	3.71134	1.95498	2.55065	3.51415	1.22169	1.09904	1.00879	0.933765	1.89194	0.967154	1.35086	1.81317	1.05392	1.58202
515	P22259	Phosphoenolpyruvate carboxykinase [ATP]	pckA			1.45734	1.5191			2.30582	1.88825	0.638629	0.70101	0.707508	0.845064	0.814087	0.907464	1.00468	0.845064			2.05983	1.79761			2.29507	2.23445			1.04252	0.846082			1.19854	1.15992	0.944303	1.17923
87	P22259	Phosphoenolpyruvate carboxykinase [ATP]	pckA			1.34081	1.43405			2.94127	3.04001	0.638629	0.70101	0.707508	0.845064	0.814087	0.907464	1.00468	0.845064			1.89511	1.69697			2.92756	3.59737			0.922284	0.762961			1.5497	1.84694	0.842623	1.69832
262	P22259	Phosphoenolpyruvate carboxykinase [ATP]	pckA	1.36107	1.52356	0.829882	0.835576	3.27037	1.91613	2.70829	3.03315	0.638629	0.70101	0.707508	0.845064	0.814087	0.907464	1.00468	0.845064	2.13124	2.17338	1.17297	0.988773	4.01723	2.11152	2.69567	3.58926	1.0917	1.11994	0.230161	-0.0162894	2.0062	1.07828	1.43064	1.84369	0.660928	1.63716
346	P22259	Phosphoenolpyruvate carboxykinase [ATP]	pckA			1.23069	1.14351			3.49012	3.59768	0.638629	0.70101	0.707508	0.845064	0.814087	0.907464	1.00468	0.845064			1.73947	1.35317			3.47385	4.25729			0.798651	0.436341			1.79654	2.08994	0.617496	1.94324
294	P22259	Phosphoenolpyruvate carboxykinase [ATP]	pckA	1.70277		0.987477	1.20508	5.49985		2.47395	3.201	0.638629	0.70101	0.707508	0.845064	0.814087	0.907464	1.00468	0.845064	2.66629		1.39571	1.42602	6.75586		2.46242	3.78788	1.41483		0.481001	0.511992	2.75614		1.30008	1.92139	0.511992	1.92139
539	P22259	Phosphoenolpyruvate carboxykinase [ATP]	pckA				2.15635				2.64645	0.638629	0.70101	0.707508	0.845064	0.814087	0.907464	1.00468	0.845064				2.5517				3.13165				1.35146				1.64693
523	P22259	Phosphoenolpyruvate carboxykinase [ATP]	pckA				0.94584				2.08005	0.638629	0.70101	0.707508	0.845064	0.814087	0.907464	1.00468	0.845064				1.11925				2.46141				0.162536				1.29948
34	P0A7A5	Protein-L-isoaspartate O-methyltransferase	pcm		0.8123				0.663595
396	P0ABF1	Poly(A) polymerase	pcnB			1.72935	3.49045			24.9822	35.17
48	P05459	Erythronate-4-phosphate dehydrogenase	pdxB	3.94906	4.25163	1.40889		5.38594	2.77563	3.62497
341	P05459	Erythronate-4-phosphate dehydrogenase	pdxB			1.06319				2.21905
179	P05459	Erythronate-4-phosphate dehydrogenase	pdxB			1.56544	1.63922			2.91143	2.78961
192	P05459	Erythronate-4-phosphate dehydrogenase	pdxB		2.8793				4.33879
72	P0AFI7	Pyridoxine/pyridoxamine 5'-phosphate oxidase	pdxH	2.22516	0	2.07757	2.55004	9.2438	5.50863	7.4699	7.58581
6	P68767	Cytosol aminopeptidase	pepA		1.87727				2.79509			1.2393				1.15801
90	P68767	Cytosol aminopeptidase	pepA				3.3607				2.81804	1.2393				1.15801
216	P68767	Cytosol aminopeptidase	pepA		2.01535				2.52993			1.2393				1.15801
57	P37095	Peptidase B	pepB			1.00977	1.69613			2.28378	3.03802	1.22475	1.22014	0.903574		1.16916	0.827597	0.85095				1.11753				2.6838				0.160312				1.42428		0.160312	1.42428
148	P37095	Peptidase B	pepB		1.30234	0.733224	0.801401		2.52602	2.71091	3.14015	1.22475	1.22014	0.903574		1.16916	0.827597	0.85095			1.06737	0.811471			3.05223	3.18574			0.0940589	-0.301388			1.60987	1.67163		-0.103664	1.64075
184	P37095	Peptidase B	pepB				2.02226				3.38631	1.22475	1.22014	0.903574		1.16916	0.827597	0.85095
389	P15288	Cytosol non-specific dipeptidase	pepD	2.02748	2.02849	1.24066	1.40559	4.23837	2.58752	2.37817	2.2277	0.976188		0.827041		1.2555		1.07454		2.07694		1.50011		3.37584		2.2132		1.05446		0.585073		1.75525		1.14614		0.819765	1.45069
294	P15288	Cytosol non-specific dipeptidase	pepD		0.667339	1.31622	1.40021		1.41635	2.2637	1.76056	0.976188		0.827041		1.2555		1.07454				1.59148				2.10667				0.670366				1.07497		0.670366	1.07497
209	P15288	Cytosol non-specific dipeptidase	pepD		1.87169	1.30647	1.82484		3.65405	2.73951	2.87204	0.976188		0.827041		1.2555		1.07454				1.5797				2.54947				0.659647				1.3502		0.659647	1.3502
315	P15288	Cytosol non-specific dipeptidase	pepD		1.63535	1.28538	1.69706		3.17691	2.42204	3.23505	0.976188		0.827041		1.2555		1.07454				1.55419				2.25403				0.636162				1.17251		0.636162	1.17251
288	P15288	Cytosol non-specific dipeptidase	pepD				1.39432				1.91556	0.976188		0.827041		1.2555		1.07454
43	P15288	Cytosol non-specific dipeptidase	pepD				6.98493				6.41971	0.976188		0.827041		1.2555		1.07454
144	P04825	Aminopeptidase N	pepN	1.37287	1.30427	1.62093		2.59414	3.4087	2.97649		0.748059	0.908294	0.635278		0.836473	0.80457	0.761973		1.83524	1.43596	2.55152		3.10128	4.23668	3.9063		0.875971	0.522015	1.35136		1.63286	2.08293	1.9658		0.875971	1.9658
149	P04825	Aminopeptidase N	pepN		0.839651	1.3568			2.33344	2.28125		0.748059	0.908294	0.635278		0.836473	0.80457	0.761973			0.924426	2.13576			2.90023	2.99387			-0.11337	1.09475			1.53617	1.58201		0.49069	1.55909
102	P15034	Xaa-Pro aminopeptidase	pepP	2.73213	2.27293			8.91085	3.12372			1.05774	1.45226	0.767497		1.20201	0.92557	0.734094		2.583	1.56509			7.4133	3.37491			1.36905	0.646249			2.89012	1.75485
404	P21165	Xaa-Pro dipeptidase	pepQ		1.99503				1.62055			0.867107	1.0329	0.725516		1.02652	0.856609	0.899156			1.93149				1.89181				0.949712				0.919771			0.949712	0.919771
180	P29745	Peptidase T	pepT	2.68443			4.30721	6.97382			5.04598	1.95359				1.20168				1.3741				5.80338				0.458483				2.53689				0.458483	2.53689
3	P29745	Peptidase T	pepT		3.26115				2.31248			1.95359				1.20168
285	P29745	Peptidase T	pepT		1.66682	3.12694			3.03711	1.81362		1.95359				1.20168
299	P29745	Peptidase T	pepT			1.64307				2.3808		1.95359				1.20168
91	P0A796	6-phosphofructokinase isozyme 1	pfkA				1.5611				2.37784	1.57975	1.58981	1.10554		0.837576	0.85467	0.746329
235	P09373	Formate acetyltransferase 1	pflB		3.3112				4.58822			2.58902	2.21092	1.39863		1.5737	1.25594	1.09097			1.49766				3.65321				0.582708				1.86916			0.582708	1.86916
135	P09373	Formate acetyltransferase 1	pflB	3.60659	1.75963	1.63406	1.82981	8.22031	3.28839	2.07341	1.54033	2.58902	2.21092	1.39863		1.5737	1.25594	1.09097		1.39303	0.79588	1.16833		5.22356	2.61826	1.90053		0.478227	-0.329376	0.224446		2.38503	1.38861	0.9264		0.224446	1.38861
462	P09373	Formate acetyltransferase 1	pflB			1.56846	1.35893			3.60271	3.05884	2.58902	2.21092	1.39863		1.5737	1.25594	1.09097				1.12143				3.3023				0.16534				1.72347		0.16534	1.72347
385	P09373	Formate acetyltransferase 1	pflB	2.77905				2.2605				2.58902	2.21092	1.39863		1.5737	1.25594	1.09097		1.0734				1.43642				0.102187				0.522482				0.102187	0.522482
195	P09373	Formate acetyltransferase 1	pflB			1.1701	1.28733			3.03427	2.52873	2.58902	2.21092	1.39863		1.5737	1.25594	1.09097				0.836605				2.78127				-0.257381				1.47574		-0.257381	1.47574
63	P09373	Formate acetyltransferase 1	pflB	2.28103	1.73175	1.15559	1.5222	7.07378	3.9575	2.72365	3.20674	2.58902	2.21092	1.39863		1.5737	1.25594	1.09097		0.881039	0.783269	0.82623		4.495	3.15102	2.49655		-0.182722	-0.35242	-0.275384		2.16832	1.65582	1.31993		-0.275384	1.65582
124	P09373	Formate acetyltransferase 1	pflB	1.20146	2.96985	1.12251	1.82184	2.41301	3.20819	1.72959	2.47137	2.58902	2.21092	1.39863		1.5737	1.25594	1.09097		0.464061	1.34326	0.802576		1.53334	2.55441	1.58537		-1.10761	0.425741	-0.317291		0.616678	1.35299	0.664824		-0.317291	0.664824
117	P09373	Formate acetyltransferase 1	pflB			0.956034	0.960967			3.6521	3.32795	2.58902	2.21092	1.39863		1.5737	1.25594	1.09097				0.683551				3.34758				-0.548879				1.74312		-0.548879	1.74312
725	P09373	Formate acetyltransferase 1	pflB			0.876731				1.69676		2.58902	2.21092	1.39863		1.5737	1.25594	1.09097				0.626851				1.55528				-0.673806				0.637175		-0.673806	0.637175
454	P09373	Formate acetyltransferase 1	pflB	1.45868			1.64574	5.06971			2.37509	2.58902	2.21092	1.39863		1.5737	1.25594	1.09097		0.563411				3.22153				-0.827741				1.68774				-0.827741	1.68774
591	P09373	Formate acetyltransferase 1	pflB	1.04497	1.04676	2.44434	2.23664	5.3065	3.67956	3.76102	4.21995	2.58902	2.21092	1.39863		1.5737	1.25594	1.09097		0.403615	0.473451	1.74767		3.37199	2.92972	3.44742		-1.30895	-1.07871	0.805433		1.7536	1.55076	1.78552		-1.07871	1.7536
745	P09373	Formate acetyltransferase 1	pflB				3.75636				1.25763	2.58902	2.21092	1.39863		1.5737	1.25594	1.09097
677	P09373	Formate acetyltransferase 1	pflB				2.17787				2.2363	2.58902	2.21092	1.39863		1.5737	1.25594	1.09097
467	P09373	Formate acetyltransferase 1	pflB				1.26022				2.50092	2.58902	2.21092	1.39863		1.5737	1.25594	1.09097
7	P09373	Formate acetyltransferase 1	pflB				1.72013				3.22245	2.58902	2.21092	1.39863		1.5737	1.25594	1.09097
234	P0A6T1	Glucose-6-phosphate isomerase	pgi	2.28129	2.18981	1.77909		4.77002	3.58124	0.896287		1.35252	1.31051	1.27237		1.26291	1.34322	1.11241		1.6867	1.67096	1.39825		3.777	2.66617	0.805715		0.754201	0.740673	0.48362		1.91724	1.41477	-0.311659		0.740673	1.41477
87	P0A6T1	Glucose-6-phosphate isomerase	pgi		4.02193	1.15479			4.30101	1.7314		1.35252	1.31051	1.27237		1.26291	1.34322	1.11241			3.06897	0.907589			3.20203	1.55644			1.61776	-0.139889			1.67899	0.638248		0.738934	1.15862
2	P0A6T1	Glucose-6-phosphate isomerase	pgi			1.74699	1.6775			2.56948	2.52748	1.35252	1.31051	1.27237		1.26291	1.34322	1.11241				1.37302				2.30983				0.457351				1.20778		0.457351	1.20778
525	P0A6T1	Glucose-6-phosphate isomerase	pgi	1.58364	1.30393	1.4957	1.44264	3.92886	4.54152	3.33252	2.6028	1.35252	1.31051	1.27237		1.26291	1.34322	1.11241		1.17088	0.994975	1.17552		3.11095	3.38108	2.99576		0.227598	-0.007268	0.2333		1.63736	1.75748	1.58292		0.227598	1.63736
528	P0A6T1	Glucose-6-phosphate isomerase	pgi	1.52544				6.36721				1.35252	1.31051	1.27237		1.26291	1.34322	1.11241		1.12785				5.04169				0.173577				2.33391				0.173577	2.33391
65	P0A6T1	Glucose-6-phosphate isomerase	pgi			1.38533	1.59856			2.32083	2.58834	1.35252	1.31051	1.27237		1.26291	1.34322	1.11241				1.08878				2.0863				0.12271				1.06095		0.12271	1.06095
449	P0A6T1	Glucose-6-phosphate isomerase	pgi			0.835396	0.802549			3.37474	3.44941	1.35252	1.31051	1.27237		1.26291	1.34322	1.11241				0.656567				3.03371				-0.606986				1.60108		-0.606986	1.60108
461	P0A6T1	Glucose-6-phosphate isomerase	pgi				1.30461				1.8259	1.35252	1.31051	1.27237		1.26291	1.34322	1.11241
17	P0A6T1	Glucose-6-phosphate isomerase	pgi				1.55955				2.29254	1.35252	1.31051	1.27237		1.26291	1.34322	1.11241
80	P0A6T1	Glucose-6-phosphate isomerase	pgi				1.6326				3.0642	1.35252	1.31051	1.27237		1.26291	1.34322	1.11241
33	P0A6T1	Glucose-6-phosphate isomerase	pgi				1.11154				4.76864	1.35252	1.31051	1.27237		1.26291	1.34322	1.11241
179	P0A799	Phosphoglycerate kinase	pgk			2.34522	1.09923			2.99399	1.67663	1.36846	1.24411	0.983404		1.26484	1.06033	1.01566				2.3848				2.94784				1.25387				1.55966		1.25387	1.55966
14	P0A799	Phosphoglycerate kinase	pgk	2.627			1.44698	7.76707			2.62824	1.36846	1.24411	0.983404		1.26484	1.06033	1.01566		1.91967				6.14075				0.940861				2.61841				0.940861	2.61841
5	P0A799	Phosphoglycerate kinase	pgk		2.4839	1.71353	1.48775		3.67577	2.44633	1.98976	1.36846	1.24411	0.983404		1.26484	1.06033	1.01566			1.99652	1.74244			3.46663	2.40862			0.997488	0.801112			1.79353	1.26821		0.8993	1.53087
156	P0A799	Phosphoglycerate kinase	pgk			1.75253	1.96142			2.02036	1.87915	1.36846	1.24411	0.983404		1.26484	1.06033	1.01566				1.7821				1.98921				0.833579				0.992196		0.833579	0.992196
49	P0A799	Phosphoglycerate kinase	pgk			1.65501	1.60322			3.46416	3.0233	1.36846	1.24411	0.983404		1.26484	1.06033	1.01566				1.68294				3.41076				0.750981				1.77009		0.750981	1.77009
30	P0A799	Phosphoglycerate kinase	pgk	1.68929	2.92895	1.60553	1.34527	4.56167	3.0071	2.53519	2.39841	1.36846	1.24411	0.983404		1.26484	1.06033	1.01566		1.23444	2.35425	1.63263		3.60651	2.83601	2.4961		0.303859	1.23527	0.707195		1.8506	1.50386	1.31968		0.707195	1.50386
197	P0A799	Phosphoglycerate kinase	pgk			1.48929	1.32986			3.40224	3.03328	1.36846	1.24411	0.983404		1.26484	1.06033	1.01566				1.51442				3.34979				0.59877				1.74407		0.59877	1.74407
27	P0A799	Phosphoglycerate kinase	pgk	1.99961	1.44483	1.7785	1.53576	4.29317	2.89194	2.84687	2.43982	1.36846	1.24411	0.983404		1.26484	1.06033	1.01566		1.46121	1.16133	1.80852		3.39424	2.7274	2.80298		0.547164	0.215777	0.854808		1.76309	1.44753	1.48696		0.547164	1.48696
243	P0A799	Phosphoglycerate kinase	pgk	2.01426	1.68302		1.5758	5.76835	3.14398		3.16334	1.36846	1.24411	0.983404		1.26484	1.06033	1.01566		1.47191	1.35278			4.56053	2.96509			0.557694	0.435932			2.1892	1.56808			0.496813	1.87864
84	P0A799	Phosphoglycerate kinase	pgk	1.91561		1.30193	1.50078	5.09384		2.45488	2.78873	1.36846	1.24411	0.983404		1.26484	1.06033	1.01566		1.39983		1.32391		4.02725		2.41704		0.485251		0.4048		2.00979		1.27324		0.445026	1.64152
116	P0A799	Phosphoglycerate kinase	pgk	1.53646	1.79057	1.32427	1.62536	5.00819	3.58124	2.60537	3.17818	1.36846	1.24411	0.983404		1.26484	1.06033	1.01566		1.12276	1.43923	1.34662		3.95953	3.37747	2.56521		0.167052	0.525295	0.429339		1.98533	1.75594	1.35908		0.429339	1.75594
119	P0A799	Phosphoglycerate kinase	pgk	1.77017	1.40752	3.21974	3.36173	3.88785	2.209	1.67514	2.33008	1.36846	1.24411	0.983404		1.26484	1.06033	1.01566		1.29355	1.13134	3.27407		3.07378	2.08331	1.64932		0.371335	0.178033	1.71109		1.62001	1.05888	0.721869		0.371335	1.05888
299	P0A799	Phosphoglycerate kinase	pgk			1.24404	1.40901			2.11882	2.31424	1.36846	1.24411	0.983404		1.26484	1.06033	1.01566				1.26503				2.08615				0.339173				1.06084		0.339173	1.06084
120	P0A799	Phosphoglycerate kinase	pgk	1.60231	1.3872	1.24669	1.54776	2.33667	2.77357	2.15392	2.52611	1.36846	1.24411	0.983404		1.26484	1.06033	1.01566		1.17088	1.11501	1.26773		1.8474	2.61576	2.12072		0.227596	0.15706	0.342246		0.885497	1.38723	1.08455		0.227596	1.08455
127	P0A799	Phosphoglycerate kinase	pgk	1.26755	1.10847	2.08323	1.77652	3.20592	3.48447	3.21129	2.88363	1.36846	1.24411	0.983404		1.26484	1.06033	1.01566		0.926257	0.890975	2.11839		2.53464	3.28622	3.16179		-0.110515	-0.166544	1.08297		1.34178	1.71643	1.66074		-0.110515	1.66074
302	P0A799	Phosphoglycerate kinase	pgk				1.52706				3.17905	1.36846	1.24411	0.983404		1.26484	1.06033	1.01566
93	P0A799	Phosphoglycerate kinase	pgk				1.7281				3.63647	1.36846	1.24411	0.983404		1.26484	1.06033	1.01566
287	P52697	6-phosphogluconolactonase	pgl		2.01057				2.95328			1.30495	1.24766	1.09235		0.971634	0.90602	0.924167			1.61147				3.25962				0.688379				1.7047			0.688379	1.7047
147	P52697	6-phosphogluconolactonase	pgl			1.45697	1.27233			1.64646	2.15799	1.30495	1.24766	1.09235		0.971634	0.90602	0.924167				1.33379				1.78156				0.415536				0.83314		0.415536	0.83314
438	P36938	Phosphoglucomutase	pgm			2.88152	3.1577			4.46331	4.07879	1.13574	1.20544	0.84191		1.19362	0.854773	1.04209				3.4226				4.28303				1.77509				2.09863		1.77509	2.09863
273	P36938	Phosphoglucomutase	pgm	1.80102	1.29197	1.72276	3.8144	3.12527	1.79348	1.96269	3.68423	1.13574	1.20544	0.84191		1.19362	0.854773	1.04209		1.58577	1.07178	2.04625		2.61832	2.0982	1.88342		0.665179	0.10001	1.03298		1.38864	1.06915	0.913352		0.665179	1.06915
37	P0A9J8	P-protein;Chorismate mutase;Prephenate dehydratase	pheA		2.75741				4.68875			0.935783	1.2097	0.92327		1.94117	0.972347	1.08103			2.27942				4.82209				1.18867				2.26966			1.18867	2.26966
13	P0A9J8	P-protein;Chorismate mutase;Prephenate dehydratase	pheA	1.67425			1.54952	3.2509			2.39368	0.935783	1.2097	0.92327		1.94117	0.972347	1.08103		1.78914				1.67472				0.839268				0.743916				0.839268	0.743916
20	P0A9J8	P-protein;Chorismate mutase;Prephenate dehydratase	pheA			1.44989	2.02857			3.20209	3.40477	0.935783	1.2097	0.92327		1.94117	0.972347	1.08103				1.57038				2.96207				0.651115				1.56661		0.651115	1.56661
360	P0A9J8	P-protein;Chorismate mutase;Prephenate dehydratase	pheA			1.34016	1.91682			2.7283	3.13254	0.935783	1.2097	0.92327		1.94117	0.972347	1.08103				1.45154				2.5238				0.537583				1.3356		0.537583	1.3356
179	P08312	Phenylalanine--tRNA ligase alpha subunit	pheS	2.87498				4.05277				0.968216	1.02309	0.602185		1.00036	0.977539	0.9061		2.96935				4.0513				1.57015				2.01839				1.57015
324	P08312	Phenylalanine--tRNA ligase alpha subunit	pheS		1.65766		1.85226		4.27596		4.97553	0.968216	1.02309	0.602185		1.00036	0.977539	0.9061			1.62025				4.3742				0.696217				2.12902			0.696217	2.12902
34	P08312	Phenylalanine--tRNA ligase alpha subunit	pheS		0.919288	0.977486	1.51496		2.42255	2.64085	3.0778	0.968216	1.02309	0.602185		1.00036	0.977539	0.9061			0.898541	1.62323			2.47821	2.91453			-0.154343	0.698871			1.3093	1.54326		0.272264	1.42628
104	P07395	Phenylalanine--tRNA ligase beta subunit	pheT			3.96171	5.05931			2.72742	2.52536	1.00395	0.994384	1.07063		0.885881	1.0293	1.02171				3.70036				2.66945				1.88767				1.41654		1.88767	1.41654
786	P07395	Phenylalanine--tRNA ligase beta subunit	pheT	2.34118				4.39485				1.00395	0.994384	1.07063		0.885881	1.0293	1.02171		2.33196				4.961				1.22154				2.31063				1.22154	2.31063
222	P07395	Phenylalanine--tRNA ligase beta subunit	pheT	1.85845	2.16671	2.07766	1.21428	3.60367	2.65138	2.62144	1.77253	1.00395	0.994384	1.07063		0.885881	1.0293	1.02171		1.85113	2.17895	1.9406		4.06789	2.57591	2.56572		0.888406	1.12363	0.956505		2.02428	1.36508	1.35937		0.956505	1.36508
371	P07395	Phenylalanine--tRNA ligase beta subunit	pheT	1.91872			2.1759	6.45803			4.6624	1.00395	0.994384	1.07063		0.885881	1.0293	1.02171		1.91117				7.28995				0.934455				2.86591				0.934455	2.86591
655	P07395	Phenylalanine--tRNA ligase beta subunit	pheT	1.1628	1.0225		2.61533	3.102	2.50013		4.46686	1.00395	0.994384	1.07063		0.885881	1.0293	1.02171		1.15822	1.02828			3.5016	2.42896			0.211907	0.0402331			1.80802	1.28034			0.12607	1.54418
235	P07395	Phenylalanine--tRNA ligase beta subunit	pheT				1.29902				1.63461	1.00395	0.994384	1.07063		0.885881	1.0293	1.02171
109	P0AFJ1	Protein phnA	phnA			17.4672	13.579			2.60992	1.8254
94	P0AFJ1	Protein phnA	phnA			9.13829	10.5795			2.43119	2.98651
131	P16681	Protein phnB	phnB			1.67678				3.06751
360	P0A7A7	Glycerol-3-phosphate acyltransferase	plsB				0.86764				1.94487
184	P0A7A7	Glycerol-3-phosphate acyltransferase	plsB	1.55603	1.63137	1.85424		6.13232	2.47305	1.99436
153	P0AFK0	Protein pmbA	pmbA	2.09852	1.48293	1.61719	1.38976	5.33286	2.91827	2.49278	2.40128	1.52881		1.03217		1.09504		0.933578		1.37265		1.56678		4.87001		2.67014		0.456961		0.6478		2.28392		1.41691		0.55238	1.85042
381	P18133	Nicotinate phosphoribosyltransferase	pncB	15.7275				5.46056						0.364892				0.775358
604	P05055	Polyribonucleotide nucleotidyltransferase	pnp	21.737		2.08916	2.38925	3.7586		2.83815	1.85708	1.01085	0.929113	0.937749		1.09758	0.91684	0.896374		21.5037		2.22784		3.42445		3.16626		4.42651		1.15565		1.77587		1.66278		2.79108	1.71933
321	P05055	Polyribonucleotide nucleotidyltransferase	pnp		2.41061		1.44998		3.04712		2.64183	1.01085	0.929113	0.937749		1.09758	0.91684	0.896374			2.59453				3.3235				1.37547				1.73271			1.37547	1.73271
564	P05055	Polyribonucleotide nucleotidyltransferase	pnp			1.75366	1.30461			2.23639	1.46688	1.01085	0.929113	0.937749		1.09758	0.91684	0.896374				1.87008				2.49493				0.903098				1.319		0.903098	1.319
516	P05055	Polyribonucleotide nucleotidyltransferase	pnp				1.74403				2.88663	1.01085	0.929113	0.937749		1.09758	0.91684	0.896374
571	P05055	Polyribonucleotide nucleotidyltransferase	pnp				2.52521				3.67525	1.01085	0.929113	0.937749		1.09758	0.91684	0.896374
390	P07001	NAD(P) transhydrogenase subunit alpha	pntA				1.20601				1.44693	0.511647	0.451744	0.653507	0.647639	1.06702	0.691099	0.939587	0.647639				1.86216				2.23416				0.896977				1.15973
424	P0AB67	NAD(P) transhydrogenase subunit beta	pntB		0.947117	0.989105	1.06384		2.33983	2.02353	3.46126	0.415322				0.87766
518	P00582	DNA polymerase I	polA	2.70024	2.76724	1.84189	2.66975	4.72901	2.80748	3.32344	4.69594	1.09528	0.911136			0.943699	0.90556			2.46535	3.03713			5.01114	3.10027			1.30179	1.60271			2.32514	1.63239			1.45225	1.97877
235	P00582	DNA polymerase I	polA		2.13259				2.94321			1.09528	0.911136			0.943699	0.90556				2.34058				3.25015				1.22687				1.70051			1.22687	1.70051
635	P00582	DNA polymerase I	polA	2.2192	2.46053		1.55707	4.78208	2.67185		2.38968	1.09528	0.911136			0.943699	0.90556			2.02616	2.70051			5.06738	2.9505			1.01874	1.43323			2.34124	1.56096			1.22599	1.9511
127	P00582	DNA polymerase I	polA		1.96529				3.13356			1.09528	0.911136			0.943699	0.90556				2.15697				3.46036				1.10901				1.79092			1.10901	1.79092
345	P00582	DNA polymerase I	polA			2.03258	1.85454			3.3263	1.53721	1.09528	0.911136			0.943699	0.90556
568;80	P00582;P25549	DNA polymerase I;Arylsulfatase	polA;aslA		0.698103	0.882718	0.87121		2.37881	1.55558	1.61029
334	P07003	Pyruvate dehydrogenase [ubiquinone];Alpha-peptide	poxB		3.71749				6.13087			2.47832	2.6099	1.19633		1.80778	1.12786	1.03101			1.42438				5.43583				0.510332				2.4425			0.510332	2.4425
330	P07003	Pyruvate dehydrogenase [ubiquinone];Alpha-peptide	poxB		3.40826				3.63679			2.47832	2.6099	1.19633		1.80778	1.12786	1.03101			1.3059				3.2245				0.38504				1.68907			0.38504	1.68907
351	P07003	Pyruvate dehydrogenase [ubiquinone];Alpha-peptide	poxB	2.70555	3.29434			5.50554	3.33942			2.47832	2.6099	1.19633		1.80778	1.12786	1.03101		1.09169	1.26225			3.04547	2.96084			0.126562	0.335995			1.60667	1.56601			0.231278	1.58634
344	P07003	Pyruvate dehydrogenase [ubiquinone];Alpha-peptide	poxB		2.81211	1.12461			4.07601	2.57569		2.47832	2.6099	1.19633		1.80778	1.12786	1.03101			1.07748	0.940048			3.61392	2.49822			0.107659	-0.089194			1.85356	1.3209		0.00923272	1.58723
143	P0A7A9	Inorganic pyrophosphatase	ppa	2.12133	4.35333		3.64006	4.13825	3.89701		2.21161	1.19924	1.53578	0.724657		1.38791	1.09774	0.88516		1.7689	2.83462			2.98165	3.55004			0.822854	1.50315			1.57611	1.82784			1.163	1.70197
152	P0A7A9	Inorganic pyrophosphatase	ppa			1.52348	1.01577			2.64055	2.12694	1.19924	1.53578	0.724657		1.38791	1.09774	0.88516				2.10235				2.98314				1.072				1.57683		1.072	1.57683
113	P0A7A9	Inorganic pyrophosphatase	ppa	2.1667	2.47049	1.21106	2.20436	4.23699	2.26742	1.69202	2.57649	1.19924	1.53578	0.724657		1.38791	1.09774	0.88516		1.80673	1.60863	1.67122		3.0528	2.06554	1.91154		0.853384	0.685831	0.740901		1.61013	1.04652	0.934737		0.740901	1.04652
105	P0A7A9	Inorganic pyrophosphatase	ppa	2.22166	2.10231	1.16126	1.53348	2.96155	1.51378	1.92743	1.45466	1.19924	1.53578	0.724657		1.38791	1.09774	0.88516		1.85256	1.36889	1.6025		2.13383	1.379	2.17749		0.889524	0.453011	0.680324		1.09344	0.463624	1.12267		0.680324	1.09344
122	P0A7A9	Inorganic pyrophosphatase	ppa			1.12704	1.528			2.04275	2.52237	1.19924	1.53578	0.724657		1.38791	1.09774	0.88516				1.55527				2.30778				0.637169				1.2065		0.637169	1.2065
147	P0A7A9	Inorganic pyrophosphatase	ppa	1.6819	2.18795	1.44753	1.15034	3.94644	2.77809	2.22458	2.12419	1.19924	1.53578	0.724657		1.38791	1.09774	0.88516		1.40248	1.42466	1.99754		2.84345	2.53074	2.5132		0.487975	0.510614	0.998224		1.50764	1.33956	1.32953		0.510614	1.33956
116	P0A7A9	Inorganic pyrophosphatase	ppa	1.43146	1.49794	1.23608	2.10037	3.37102	2.88355	2.49372	3.04974	1.19924	1.53578	0.724657		1.38791	1.09774	0.88516		1.19364	0.975361	1.70574		2.42885	2.62682	2.81725		0.255373	-0.0359919	0.770401		1.28027	1.39332	1.49429		0.255373	1.39332
30	P0A7A9	Inorganic pyrophosphatase	ppa			0.494638				1.29987		1.19924	1.53578	0.724657		1.38791	1.09774	0.88516				0.682582				1.46852				-0.550925				0.554361		-0.550925	0.554361
855	P00864	Phosphoenolpyruvate carboxylase	ppc	1.74243		1.52929		4.12291		1.73231		1.03889	1.05462	0.684401	0.827692	1.1009	0.877464	0.76651	0.827692	1.67721		2.2345		3.74503		2.25999		0.746063		1.15995		1.90498		1.17632		0.953007	1.54065
789	P00864	Phosphoenolpyruvate carboxylase	ppc			1.20361	1.35065			2.60596	2.93277	1.03889	1.05462	0.684401	0.827692	1.1009	0.877464	0.76651	0.827692			1.75864	1.63183			3.39978	3.54331			0.814456	0.706492			1.76544	1.8251	0.760474	1.79527
796	P00864	Phosphoenolpyruvate carboxylase	ppc			1.14668				1.7987		1.03889	1.05462	0.684401	0.827692	1.1009	0.877464	0.76651	0.827692			1.67545				2.34661				0.744552				1.23058		0.744552	1.23058
676	P00864	Phosphoenolpyruvate carboxylase	ppc			1.14618				1.74342		1.03889	1.05462	0.684401	0.827692	1.1009	0.877464	0.76651	0.827692			1.67472				2.27449				0.743921				1.18554		0.743921	1.18554
17	P00864	Phosphoenolpyruvate carboxylase	ppc				1.6446				2.72389	1.03889	1.05462	0.684401	0.827692	1.1009	0.877464	0.76651	0.827692				1.98697				3.29095				0.990573				1.7185
317	P00864	Phosphoenolpyruvate carboxylase	ppc				1.24553				2.61901	1.03889	1.05462	0.684401	0.827692	1.1009	0.877464	0.76651	0.827692				1.50483				3.16424				0.589596				1.66186
69	P23869	Peptidyl-prolyl cis-trans isomerase B	ppiB	5.97939	7.97496			5.05506	3.77979			0.944144	1.29206			0.923122	0.920062			6.33313	6.17229			5.47605	4.10819			2.66292	2.62581			2.45314	2.0385			2.64436	2.24582
19	P23869	Peptidyl-prolyl cis-trans isomerase B	ppiB	2.13624	1.92347	1.86756	1.53679	5.05541	3.37067	3.7952	2.77489	0.944144	1.29206			0.923122	0.920062			2.26262	1.48869			5.47642	3.66352			1.17799	0.57404			2.45323	1.87323			0.876016	2.16323
33	P0A9L5	Peptidyl-prolyl cis-trans isomerase C	ppiC	2.74211	2.83827	2.28344	2.16318	3.91697	2.40202	2.30061	2.25251		0.919062				1.18098				3.08822				2.03392				1.62678				1.02426			1.62678	1.02426
463	P0A7B1	Polyphosphate kinase	ppk	2.54871			3.17436	9.97053			6.27805
543	P0A7B1	Polyphosphate kinase	ppk			1.19277				2.07983
277	P23538	Phosphoenolpyruvate synthase	ppsA	1.82008		1.91406	2.56152	3.19455		3.29848	4.45115	0.76841	0.622436	0.652624		0.862754	0.88273	0.891203		2.36863		2.93287		3.70273		3.70116		1.24405		1.55231		1.88859		1.88798		1.39818	1.88828
280	P23538	Phosphoenolpyruvate synthase	ppsA			1.09779				2.51115		0.76841	0.622436	0.652624		0.862754	0.88273	0.891203				1.68212				2.81771				0.750277				1.49452		0.750277	1.49452
75	P23538	Phosphoenolpyruvate synthase	ppsA				1.04936				1.83176	0.76841	0.622436	0.652624		0.862754	0.88273	0.891203
417	P0AFL6	Exopolyphosphatase	ppx				0.434767				2.94399
428	P0AFL6	Exopolyphosphatase	ppx				1.43736				2.40976
30	P07012	Peptide chain release factor 2	prfB	0.900253	1.58025	1.24796	1.10037	0.988092	2.55055	2.98666	1.4372	1.17118	1.58862			1.24764	1.19987			0.768669	0.994735			0.791967	2.12568			-0.379566	-0.00761637			-0.336489	1.08793			-0.193591	0.375719
310	P0A7I4	Peptide chain release factor 3	prfC		1.46275	1.07499	2.05216		1.68374	1.54585	3.04712
303	P27298	Oligopeptidase A	prlC			0.549644				1.16046		1.28738	1.19628	0.95048		1.17647	0.909819	0.791445				0.57828				1.46625				-0.79016				0.552135		-0.79016	0.552135
281	P27298	Oligopeptidase A	prlC				3.10772				3.2772	1.28738	1.19628	0.95048		1.17647	0.909819	0.791445
207	P07004	Gamma-glutamyl phosphate reductase	proA	1.35394	2.19433			4.71418	2.78025			1.04932	0.777779	0.969065		0.960587	0.881868	0.86251		1.2903	2.82127			4.90761	3.15268			0.36771	1.49634			2.29502	1.65658			0.932027	1.9758
15	P07004	Gamma-glutamyl phosphate reductase	proA		2.17813				3.32064			1.04932	0.777779	0.969065		0.960587	0.881868	0.86251			2.80044				3.76546				1.48566				1.91283
298	P0A7B5	Glutamate 5-kinase	proB		1.93701	0.682772	1.68723		6.46444	5.86448	4.10286	0.636334	0.704024		0.670847	0.734761	0.927122		0.670847		2.75134		2.51508		6.97259		6.11594		1.46014		1.3306		2.80169		2.61257	1.39537	2.70713
126	P16659	Proline--tRNA ligase	proS			1.50211				2.58597		1.16654	0.991795	0.82816		0.926465	0.8732	0.866866				1.81379				2.98312				0.85901				1.57682		0.85901	1.57682
554	P16659	Proline--tRNA ligase	proS	1.86934	1.78247	1.97898	1.75831	3.26055	2.3687	2.57971	2.06708	1.16654	0.991795	0.82816		0.926465	0.8732	0.866866		1.60246	1.79721	2.38961		3.51935	2.71266	2.9759		0.680287	0.845761	1.25677		1.81531	1.43971	1.57333		0.845761	1.57333
34	P16659	Proline--tRNA ligase	proS			0.781348				0.94986		1.16654	0.991795	0.82816		0.926465	0.8732	0.866866				0.943475				1.09574				-0.0839439				0.131906		-0.0839439	0.131906
568	P16659	Proline--tRNA ligase	proS				1.68216				3.71266	1.16654	0.991795	0.82816		0.926465	0.8732	0.866866
121	P77541	Methylisocitrate lyase	prpB		1.00806				1.15429
8	P77541	Methylisocitrate lyase	prpB		1.43381				0.734123
374	P77243	2-methylcitrate dehydratase	prpD		0.37864	0.586261	0.839684		0.785789	1.25902	2.11771		0.296719	0.41367	0.582341		0.2243	0.271758	0.582341		1.27609	1.41722	1.44191		3.50329	4.63286	3.63654		0.351727	0.503064	0.527981		1.80871	2.2119	1.86257	0.503064	1.86257
352	P77674	Gamma-aminobutyraldehyde dehydrogenase	prr			1.53703	1.46291			1.56108	2.22819	0.68812	0.675824	1.17746		0.897306	0.468036	0.678729				1.30538				2.30001				0.384469				1.20164		0.384469	1.20164
290	P77674	Gamma-aminobutyraldehyde dehydrogenase	prr				1.26084				1.77565	0.68812	0.675824	1.17746		0.897306	0.468036	0.678729
182	P0A717	Ribose-phosphate pyrophosphokinase	prs			2.22181	1.82722			3.64593	2.88663	1.04083	1.15972	0.740321		0.934737	0.967556	0.932413				3.00114				3.9102				1.58551				1.96724		1.58551	1.96724
194	P0A717	Ribose-phosphate pyrophosphokinase	prs	2.65422	2.18397	1.28525	1.86778	3.76618	2.01904	1.66665	2.30514	1.04083	1.15972	0.740321		0.934737	0.967556	0.932413		2.5501	1.88318	1.73607		4.02913	2.08674	1.78746		1.35055	0.91317	0.795829		2.01047	1.06125	0.837909		0.91317	1.06125
50	P0A8K1	Phosphatidylserine decarboxylase proenzyme;Phosphatidylserine decarboxylase alpha chain;Phosphatidylserine decarboxylase beta chain	psd			2.4035				4.7048
94	P0AFM6	Phage shock protein A	pspA		3.40892	2.89378	0.88554		2.37371	3.18394	1.30215	1.28398	0.799288			0.762645	0.952396				4.26495				2.49235				2.09253				1.31751			2.09253	1.31751
54	P0AFM6	Phage shock protein A	pspA	1.67736				1.56653				1.28398	0.799288			0.762645	0.952396			1.30637				2.05407				0.385565				1.03849				0.385565	1.03849
27	P0AFM6	Phage shock protein A	pspA				1.51848				3.07206	1.28398	0.799288			0.762645	0.952396
9	P23830	CDP-diacylglycerol--serine O-phosphatidyltransferase	pssA	4.22179				3.94075				1.37028	1.35414			1.14953	0.728269			3.08098				3.42813				1.62339				1.77742				1.62339	1.77742
254	P23830	CDP-diacylglycerol--serine O-phosphatidyltransferase	pssA				1.25319				1.89574	1.37028	1.35414			1.14953	0.728269
317	P0A9M8	Phosphate acetyltransferase	pta			1.27469				2.22187		1.54112	1.51759	1.12805		1.30372	1.16997	0.91055				1.12999				2.44014				0.176309				1.28696		0.176309	1.28696
665	P0A9M8	Phosphate acetyltransferase	pta				1.58801				1.39069	1.54112	1.51759	1.12805		1.30372	1.16997	0.91055
143	P0A7D1	Peptidyl-tRNA hydrolase	pth		11.1028				3.29349
441	P69786	PTS system glucose-specific EIICB component;Glucose permease IIC component;Glucose-specific phosphotransferase enzyme IIB component	ptsG			9.12739				2.96583
27	P0AA04	Phosphocarrier protein HPr	ptsH	8.34066	13.8043			8.60548	3.51064			2.08892	3.08841			2.04491	1.84627			3.9928	4.46971			4.20824	1.90148			1.9974	2.16018			2.07322	0.927122			2.07879	1.50017
250	P08839	Phosphoenolpyruvate-protein phosphotransferase	ptsI	2.58876	2.59065	2.43474	1.89106	3.13475	2.62875	2.81599	2.12619	1.76564	1.38309	1.25193		1.13918	0.925647	0.927404		1.46619	1.87309	1.9448		2.75177	2.8399	3.03642		0.552074	0.905422	0.95962		1.46036	1.50584	1.60237		0.905422	1.50584
255	P08839	Phosphoenolpyruvate-protein phosphotransferase	ptsI	3.24558	3.38967	1.78779	2.06861	4.5303	2.89471	2.71973	2.72813	1.76564	1.38309	1.25193		1.13918	0.925647	0.927404		1.83819	2.4508	1.42803		3.97682	3.12723	2.93263		0.878287	1.29325	0.514025		1.99162	1.64489	1.5522		0.878287	1.64489
404	P08839	Phosphoenolpyruvate-protein phosphotransferase	ptsI			2.09407	0.862043			4.71557	2.28094	1.76564	1.38309	1.25193		1.13918	0.925647	0.927404				1.67267				5.0847				0.742157				2.34616		0.742157	2.34616
49	P08839	Phosphoenolpyruvate-protein phosphotransferase	ptsI	2.71152	2.77534	1.87734	1.70544	5.32407	3.47353	2.87539	2.99724	1.76564	1.38309	1.25193		1.13918	0.925647	0.927404		1.53572	2.00662	1.49956		4.67362	3.75254	3.10047		0.618912	1.00477	0.584539		2.22454	1.90787	1.63249		0.618912	1.90787
134	P69829	Nitrogen regulatory protein	ptsN				1.08174				2.87278
343	P0A7D4	Adenylosuccinate synthetase	purA		3.42433				3.61386			1.62564	1.15448	1.20762		1.02177	1.09323	1.04072			2.96612				3.30568				1.56858				1.72495			1.56858	1.72495
161	P0A7D4	Adenylosuccinate synthetase	purA	2.93914		2.76761	2.28382	1.51057		2.49164	1.79934	1.62564	1.15448	1.20762		1.02177	1.09323	1.04072		1.80799		2.29179		1.47839		2.39415		0.854387		1.19648		0.564031		1.25951		1.02543	0.911771
29	P0A7D4	Adenylosuccinate synthetase	purA	3.52155		1.83178	2.32893	4.22062		2.26658	2.76367	1.62564	1.15448	1.20762		1.02177	1.09323	1.04072		2.16625		1.51685		4.13071		2.17789		1.1152		0.601082		2.04639		1.12293		0.858143	1.58466
367	P0A7D4	Adenylosuccinate synthetase	purA			2.18728	2.85061			2.07202	2.74783	1.62564	1.15448	1.20762		1.02177	1.09323	1.04072				1.81124				1.99095				0.856977				0.993455		0.856977	0.993455
340	P0A7D4	Adenylosuccinate synthetase	purA			1.98617	2.42567			3.17402	3.57187	1.62564	1.15448	1.20762		1.02177	1.09323	1.04072				1.6447				3.04982				0.717827				1.60873		0.717827	1.60873
85	P0A7D4	Adenylosuccinate synthetase	purA	3.01031	1.27757	1.93766		3.64554	1.97011	2.37488		1.62564	1.15448	1.20762		1.02177	1.09323	1.04072		1.85177	1.10662	1.60453		3.56789	1.8021	2.28196		0.888902	0.146163	0.682151		1.83507	0.849681	1.19027		0.682151	1.19027
401	P0A7D4	Adenylosuccinate synthetase	purA			1.93337				3.54918		1.62564	1.15448	1.20762		1.02177	1.09323	1.04072				1.60098				3.41031				0.678957				1.7699		0.678957	1.7699
155	P0A7D4	Adenylosuccinate synthetase	purA				1.96287				1.98714	1.62564	1.15448	1.20762		1.02177	1.09323	1.04072
406	P0AB89	Adenylosuccinate lyase	purB	6.31434	6.06782		4.07276	3.1587	1.9268		2.07094	1.00297	1.0324	0.664338		1.08679	1.00166	0.890176		6.29565	5.87741			2.90646	1.9236			2.65436	2.55518			1.53926	0.94381			2.60477	1.24154
412	P0AB89	Adenylosuccinate lyase	purB	5.77769	5.93199			7.61645	3.01195			1.00297	1.0324	0.664338		1.08679	1.00166	0.890176		5.76059	5.74585			7.00823	3.00694			2.52622	2.52252			2.80905	1.5883			2.52437	2.19867
404	P0AB89	Adenylosuccinate lyase	purB		3.57476				3.06687			1.00297	1.0324	0.664338		1.08679	1.00166	0.890176			3.46258				3.06178				1.79185				1.61437			1.79185	1.61437
101	P0AB89	Adenylosuccinate lyase	purB			1.98975				1.9135		1.00297	1.0324	0.664338		1.08679	1.00166	0.890176				2.99508				2.14958				1.58259				1.10406		1.58259	1.10406
19	P0AB89	Adenylosuccinate lyase	purB	2.41727	2.05239	1.36933	1.64533	3.49889	1.92341	1.6533	1.96894	1.00297	1.0324	0.664338		1.08679	1.00166	0.890176		2.41011	1.98799	2.0612		3.21948	1.92021	1.85728		1.2691	0.991309	1.04348		1.68683	0.941264	0.893188		1.04348	0.941264
400	P0AB89	Adenylosuccinate lyase	purB		1.64611	1.56683	1.34931		2.25007	2.38607	2.12656	1.00297	1.0324	0.664338		1.08679	1.00166	0.890176			1.59445	2.35848			2.24633	2.68045			0.673063	1.23786			1.16757	1.42247		0.955461	1.29502
366	P0AB89	Adenylosuccinate lyase	purB			0.862803	0.95987			1.19293	1.45104	1.00297	1.0324	0.664338		1.08679	1.00166	0.890176				1.29874				1.3401				0.377113				0.422344		0.377113	0.422344
152	P0A7D7	Phosphoribosylaminoimidazole-succinocarboxamide synthase	purC		10.542				6.15683			1.29989	1.09503	0.737347		1.46313	1.33681	1.00249			9.62716				4.6056				3.26711				2.20339			3.26711	2.20339
46	P0A7D7	Phosphoribosylaminoimidazole-succinocarboxamide synthase	purC		9.74016				2.56924			1.29989	1.09503	0.737347		1.46313	1.33681	1.00249			8.89492				1.92191				3.15298				0.942542			3.15298	0.942542
103	P0A7D7	Phosphoribosylaminoimidazole-succinocarboxamide synthase	purC	4.15659	4.1	2.34654	3.00871	4.92805	3.45064	2.37105	2.90259	1.29989	1.09503	0.737347		1.46313	1.33681	1.00249		3.19765	3.74421	3.18241		3.36816	2.58124	2.36517		1.67701	1.90466	1.67012		1.75196	1.36806	1.24194		1.67701	1.36806
211	P0A7D7	Phosphoribosylaminoimidazole-succinocarboxamide synthase	purC	2.00804	1.80862			4.84533	1.39506			1.29989	1.09503	0.737347		1.46313	1.33681	1.00249		1.54477	1.65167			3.31162	1.04357			0.627396	0.723927			1.72754	0.0615319			0.675662	0.894535
157	P0A7D7	Phosphoribosylaminoimidazole-succinocarboxamide synthase	purC	1.88515				5.4435				1.29989	1.09503	0.737347		1.46313	1.33681	1.00249		1.45024				3.72045				0.536291				1.89548				0.536291	1.89548
82	P0A7D7	Phosphoribosylaminoimidazole-succinocarboxamide synthase	purC				1.48568				2.24104	1.29989	1.09503	0.737347		1.46313	1.33681	1.00249
3	P0A7D7	Phosphoribosylaminoimidazole-succinocarboxamide synthase	purC				3.04885				2.63971	1.29989	1.09503	0.737347		1.46313	1.33681	1.00249
370	P15640	Phosphoribosylamine--glycine ligase	purD		2.58295				2.52196			0.923663	0.785746	0.658571		1.11676	0.851769	0.767589			3.28726				2.96086				1.71689				1.56601			1.71689	1.56601
327	P0AG16	Amidophosphoribosyltransferase	purF	1.14347	1.01974			2.78818	1.46682
258	P15639	Bifunctional purine biosynthesis protein PurH;Phosphoribosylaminoimidazolecarboxamide formyltransferase;IMP cyclohydrolase	purH			1.34525	1.29116			2.50931	2.11471	0.888872	0.800629	0.772796	0.788612	1.10483	0.838832	0.85095	0.788612			1.74076	1.63726			2.94884	2.68156			0.799713	0.71128			1.56015	1.42307	0.755497	1.49161
455	P15639	Bifunctional purine biosynthesis protein PurH;Phosphoribosylaminoimidazolecarboxamide formyltransferase;IMP cyclohydrolase	purH				1.68237				2.96669	0.888872	0.800629	0.772796	0.788612	1.10483	0.838832	0.85095	0.788612				2.13333				3.76191				1.0931				1.91146
60	P15254	Phosphoribosylformylglycinamidine synthase	purL			2.03442	2.13897			4.34775	3.95271	1.01504	0.870521	0.82252		1.13377	0.973191	0.760972				2.4734				5.71341				1.3065				2.51435		1.3065	2.51435
239	P15254	Phosphoribosylformylglycinamidine synthase	purL	2.24253		1.78445	1.81512	4.7664		2.62433	2.7199	1.01504	0.870521	0.82252		1.13377	0.973191	0.760972		2.20931		2.16949		4.20405		3.44866		1.1436		1.11736		2.07178		1.78603		1.13048	1.92891
18	P15254	Phosphoribosylformylglycinamidine synthase	purL				1.32541				2.098	1.01504	0.870521	0.82252		1.13377	0.973191	0.760972
524	P15254	Phosphoribosylformylglycinamidine synthase	purL				1.6445				2.52062	1.01504	0.870521	0.82252		1.13377	0.973191	0.760972
285	P31466	Probable adenine permease PurP	purP				1.06871				1.52138
109	P33221	Phosphoribosylglycinamide formyltransferase 2	purT	1.62201	1.61863	1.44612		5.01301	3.01229	2.51305
179	P33221	Phosphoribosylglycinamide formyltransferase 2	purT			0.714725				1.26543
255	P37051	Formyltetrahydrofolate deformylase	purU	2.19483	2.99839		1.38356	6.57263	2.93309		2.20001	1.17807	0.979181	0.726837		0.990298	1.09961	0.875959		1.86308	3.06214			6.63702	2.66739			0.897686	1.61454			2.73054	1.41543			1.25611	2.07298
264	P37051	Formyltetrahydrofolate deformylase	purU	2.06974	2.05013	1.34057	1.79753	8.35318	4.96846	4.65472	5.48781	1.17807	0.979181	0.726837		0.990298	1.09961	0.875959		1.75689	2.09372	1.84439		8.43502	4.51838	5.31385		0.813027	1.06607	0.883145		3.07639	2.1758	2.40976		0.883145	2.40976
17	P37051	Formyltetrahydrofolate deformylase	purU		1.83557				2.77818			1.17807	0.979181	0.726837		0.990298	1.09961	0.875959			1.8746				2.52651				0.906584				1.33715
82	P21599	Pyruvate kinase II	pykA			2.52796				2.16544		1.07421	1.23915	0.872481		1.27055	0.980493	0.970516				2.89743				2.23123				1.53478				1.15784		1.53478	1.15784
102	P21599	Pyruvate kinase II	pykA	4.01996		1.88664	2.02919	4.69385		2.64003	2.47012	1.07421	1.23915	0.872481		1.27055	0.980493	0.970516		3.74225		2.16238		3.69435		2.72023		1.9039		1.11262		1.88532		1.44373		1.50826	1.66453
60	P21599	Pyruvate kinase II	pykA	2.81263				8.62323				1.07421	1.23915	0.872481		1.27055	0.980493	0.970516		2.61832				6.78702				1.38864				2.76278				1.38864	2.76278
85	P21599	Pyruvate kinase II	pykA	2.75805				4.05535				1.07421	1.23915	0.872481		1.27055	0.980493	0.970516		2.56752				3.19182				1.36037				1.67438				1.36037	1.67438
343	P21599	Pyruvate kinase II	pykA	2.6257			1.70937	3.18696			1.6073	1.07421	1.23915	0.872481		1.27055	0.980493	0.970516		2.44431				2.50834				1.28943				1.32673				1.28943	1.32673
351	P21599	Pyruvate kinase II	pykA	2.44889	1.64452	2.3484	2.92138	3.88543	2.17921	2.65546	3.4771	1.07421	1.23915	0.872481		1.27055	0.980493	0.970516		2.27972	1.32713	2.69164		3.05808	2.22256	2.73613		1.18885	0.408313	1.42848		1.61263	1.15223	1.45214		1.18885	1.45214
219	P21599	Pyruvate kinase II	pykA			1.7081				3.71266		1.07421	1.23915	0.872481		1.27055	0.980493	0.970516				1.95776				3.82545				0.969201				1.93563		0.969201	1.93563
179	P21599	Pyruvate kinase II	pykA		2.13763				2.81907			1.07421	1.23915	0.872481		1.27055	0.980493	0.970516			1.72508				2.87516				0.786663				1.52364			0.786663	1.52364
115	P21599	Pyruvate kinase II	pykA			1.18127				1.49403		1.07421	1.23915	0.872481		1.27055	0.980493	0.970516				1.35393				1.53942				0.437148				0.622383		0.437148	0.622383
68	P0AD61	Pyruvate kinase I	pykF	3.39192		1.49846	1.83312	10.2109		1.71443	2.17345	2.14064	2.2939	1.45663		1.11434	1.10118	1.0038		1.58453		1.02872		9.16319		1.70794		0.664059		0.0408461		3.19585		0.772254		0.352453	1.98405
317	P0AD61	Pyruvate kinase I	pykF			1.84089	1.75283			2.49984	2.70319	2.14064	2.2939	1.45663		1.11434	1.10118	1.0038				1.2638				2.49037				0.337773				1.31636		0.337773	1.31636
56	P0AD61	Pyruvate kinase I	pykF	3.53698	2.02889			7.38432	3.27031			2.14064	2.2939	1.45663		1.11434	1.10118	1.0038		1.6523	0.884471			6.62661	2.96981			0.724471	-0.177114			2.72827	1.57037			0.273679	2.14932
145	P0AD61	Pyruvate kinase I	pykF	2.53782	2.58003		1.59277	5.88933	2.84563		2.28232	2.14064	2.2939	1.45663		1.11434	1.10118	1.0038		1.18554	1.12473			5.28502	2.58415			0.245544	0.169582			2.40191	1.36969			0.207563	1.8858
13	P0AD61	Pyruvate kinase I	pykF	2.18044		1.79292	1.99411	5.20809		2.50789	2.58123	2.14064	2.2939	1.45663		1.11434	1.10118	1.0038		1.01859		1.23087		4.67369		2.49839		0.0265739		0.29968		2.22456		1.321		0.163127	1.77278
382	P0AD61	Pyruvate kinase I	pykF			1.62751	0.76497			1.66722	0.940199	2.14064	2.2939	1.45663		1.11434	1.10118	1.0038				1.11731				1.66091				0.160034				0.73197		0.160034	0.73197
76	P0AD61	Pyruvate kinase I	pykF	2.41066	2.51218	1.38489	1.63167	6.0863	3.30861	2.68212	2.54195	2.14064	2.2939	1.45663		1.11434	1.10118	1.0038		1.12614	1.09516	0.950751		5.46179	3.00459	2.67196		0.17138	0.131136	-0.0728599		2.44937	1.58717	1.4179		0.131136	1.58717
266	P0AD61	Pyruvate kinase I	pykF	2.2109	2.68492	0.861346		5.79558	2.86577	1.27946		2.14064	2.2939	1.45663		1.11434	1.10118	1.0038		1.03282	1.17046	0.591329		5.20089	2.60244	1.27461		0.0465897	0.227073	-0.757967		2.37876	1.37987	0.350057		0.0465897	1.37987
22	P0AD61	Pyruvate kinase I	pykF			1.05128	2.2891			1.75245	3.40489	2.14064	2.2939	1.45663		1.11434	1.10118	1.0038				0.721721				1.74581				-0.470487				0.803899		-0.470487	0.803899
286	P0AD61	Pyruvate kinase I	pykF			0.468985	0.452729			2.38337	1.78363	2.14064	2.2939	1.45663		1.11434	1.10118	1.0038				0.321966				2.37434				-1.63502				1.24753		-1.63502	1.24753
389	P0AD61	Pyruvate kinase I	pykF				1.23963				1.5018	2.14064	2.2939	1.45663		1.11434	1.10118	1.0038
421	P0AD61	Pyruvate kinase I	pykF				1.34238				2.35577	2.14064	2.2939	1.45663		1.11434	1.10118	1.0038
368	P0AD61	Pyruvate kinase I	pykF				1.51951				2.57724	2.14064	2.2939	1.45663		1.11434	1.10118	1.0038
41	P0A786	Aspartate carbamoyltransferase catalytic chain	pyrB	2.5478	2.91873	2.06732	1.81863	2.78594	1.66698	2.69099	2.08504	1.48824	1.88616	1.31471	0.824536	1.41851	0.970221	1.5887	0.824536	1.71196	1.54744	1.57246	2.20564	1.96399	1.71815	1.69384	2.52874	0.775648	0.629888	0.653022	1.1412	0.973788	0.780852	0.760297	1.33842	0.714335	0.87732
84	P0A786	Aspartate carbamoyltransferase catalytic chain	pyrB			1.40766				2.11081		1.48824	1.88616	1.31471	0.824536	1.41851	0.970221	1.5887	0.824536			1.0707				1.32864				0.0985559				0.409953		0.0985559	0.409953
85	P0A786	Aspartate carbamoyltransferase catalytic chain	pyrB				2.88175				4.07642	1.48824	1.88616	1.31471	0.824536	1.41851	0.970221	1.5887	0.824536				3.495				4.94389				1.80529				2.30565
179	P0A786	Aspartate carbamoyltransferase catalytic chain	pyrB				2.13555				2.71329	1.48824	1.88616	1.31471	0.824536	1.41851	0.970221	1.5887	0.824536				2.59				3.29069				1.37295				1.71839
30	P0A786	Aspartate carbamoyltransferase catalytic chain	pyrB				1.41511				2.19714	1.48824	1.88616	1.31471	0.824536	1.41851	0.970221	1.5887	0.824536				1.71625				2.6647				0.779263				1.41397
9	P05020	Dihydroorotase	pyrC		1.91059	11.0079	1.0626		3.37211	2.38263	1.96557	1.0854	1.28743	0.740202		1.39771	1.17096	1.06164			1.48404	14.8715			2.87978	2.24429			0.569531	3.89448			1.52596	1.16626		2.232	1.34611
233	P0A7E5	CTP synthase	pyrG			6.55326				2.77245		1.27424	0.94393	0.680645		1.14685	0.774904	0.812749				9.62802				3.4112				3.26724				1.77028		3.26724	1.77028
239	P0A7E5	CTP synthase	pyrG			1.25049	1.33834			3.08148	2.56938	1.27424	0.94393	0.680645		1.14685	0.774904	0.812749				1.83722				3.79143				0.877523				1.92274		0.877523	1.92274
262	P0A7E5	CTP synthase	pyrG	1.98094	1.58344	0.980044	1.78956	4.58907	2.30245	1.77588	3.46774	1.27424	0.94393	0.680645		1.14685	0.774904	0.812749		1.55461	1.6775	1.43987		4.00147	2.97127	2.18503		0.636555	0.746311	0.525943		2.00053	1.57108	1.12766		0.636555	1.57108
313	P0A7E5	CTP synthase	pyrG			0.7532	1.69168			1.89171	3.07418	1.27424	0.94393	0.680645		1.14685	0.774904	0.812749				1.1066				2.32755				0.146131				1.21881		0.146131	1.21881
10	P0A7E9	Uridylate kinase	pyrH	0.686292				2.1135
234	P0A7E9	Uridylate kinase	pyrH			1.08252				1.76705
68	P0A7E9	Uridylate kinase	pyrH			1.42056				2.00251
143	P0A7F3	Aspartate carbamoyltransferase regulatory chain	pyrI	3.19749	3.15387		1.27212	3.49389	1.74367		2.29267	1.56809	1.50431	0.627204	0.703584	1.20518	1.02432	0.75613	0.703584	2.0391	2.09656		1.80806	2.89906	1.70227		3.25855	1.02793	1.06802		0.854444	1.53559	0.767461		1.70423	1.02793	1.53559
13	P0A7F3	Aspartate carbamoyltransferase regulatory chain	pyrI	2.20299	1.85496	1.0053	1.6773	3.72861	1.96395	1.71805	2.5831	1.56809	1.50431	0.627204	0.703584	1.20518	1.02432	0.75613	0.703584	1.40489	1.2331	1.60283	2.38394	3.09382	1.91733	2.27216	3.67135	0.490461	0.302287	0.680622	1.25335	1.62939	0.939097	1.18407	1.87631	0.585541	1.40673
6	P0A7F3	Aspartate carbamoyltransferase regulatory chain	pyrI				11.4869				1.58061	1.56809	1.50431	0.627204	0.703584	1.20518	1.02432	0.75613	0.703584				16.3262				2.24652				4.02912				1.16769
34	P0A7F3	Aspartate carbamoyltransferase regulatory chain	pyrI			1.15936				1.67218		1.56809	1.50431	0.627204	0.703584	1.20518	1.02432	0.75613	0.703584			1.84845				2.2115				0.886317				1.14502
137	P0A7F3	Aspartate carbamoyltransferase regulatory chain	pyrI		2.56197				3.28728			1.56809	1.50431	0.627204	0.703584	1.20518	1.02432	0.75613	0.703584		1.70309				3.20924				0.768154				1.68223
139	P0A7F3	Aspartate carbamoyltransferase regulatory chain	pyrI		2.94714				1.20959			1.56809	1.50431	0.627204	0.703584	1.20518	1.02432	0.75613	0.703584		1.95914				1.18088				0.970217				0.239859
204	P0AA53	Protein QmcA	qmcA				0.788913				1.25638
202	P28304	Quinone oxidoreductase 1	qorA	2.35751	3.15135			4.33367	2.94464			1.38505	3.01871			0.961914	1.65145			1.70211	1.04394			4.50526	1.78306			0.767321	0.0620376			2.17161	0.834355			0.414679	1.50298
177	P28304	Quinone oxidoreductase 1	qorA		3.20114		2.49448		3.90437		2.39555	1.38505	3.01871			0.961914	1.65145				1.06043				2.36421				0.0846532				1.24136			0.0846532	1.24136
194	P64554	7-carboxy-7-deazaguanine synthase	queE				0.948282				2.2484
87	P0AD49	Ribosome-associated inhibitor A	raiA	15.8196	12.8444	9.19699	5.1305	1.57427	1.44626	3.61535	1.3221	0.991185		0.772016		1.20366		1.00718		15.9602		11.9129		1.3079		3.58957		3.99641		3.57446		0.387248		1.84381		3.78543	1.11553
26	P0AD49	Ribosome-associated inhibitor A	raiA	0.503156		0.996061	0.993011	3.33827		4.18275	2.45378	0.991185		0.772016		1.20366		1.00718		0.507631		1.29021		2.77343		4.15293		-0.978148		0.367603		1.47167		2.05413		-0.305273	1.7629
131	P0A7G2	Ribosome-binding factor A	rbfA			4.55418	5.90132			2.10238	2.51277
154	P69407	Capsular synthesis regulator component B	rcsB	7.4872				4.56667						1.25153				1.06511
177	P52061	dITP/XTP pyrophosphatase	rdgB		0.813495	1.11739	1.20652		2.42434	1.74924	1.88551
97	P52061	dITP/XTP pyrophosphatase	rdgB		1.65447	1.15661	1.17993		2.86577	3.27125	2.43582
90	P36767	Recombination-associated protein RdgC	rdgC		2.30453	1.15861	1.13193		2.47343	2.22378	2.25064	1.13864				1.33243
87	P36767	Recombination-associated protein RdgC	rdgC	1.23009		2.66221		2.03216		3.04404		1.13864				1.33243				1.08032				1.52515				0.111454				0.608951
146	P36767	Recombination-associated protein RdgC	rdgC		2.62291				2.76781			1.13864				1.33243
283	P0A7G6	Protein RecA	recA		2.14175	1.47771	1.33058		2.90231	2.59531	2.83562	1.26086	0.982355	0.743379		1.33843	0.919244	0.846289			2.18022	1.98783			3.15728	3.06669			1.12447	0.991193			1.65868	1.61668		1.05783	1.63768
287	P0A7G6	Protein RecA	recA		2.20495	1.12278	1.19359		4.12959	2.20417	2.00622	1.26086	0.982355	0.743379		1.33843	0.919244	0.846289			2.24455	1.51037			4.49238	2.60451			1.16643	0.594905			2.16748	1.38101		0.880667	1.77424
298	P0A7G6	Protein RecA	recA	1.09329				1.41569				1.26086	0.982355	0.743379		1.33843	0.919244	0.846289		0.867101				1.05772				-0.205729				0.0809609				-0.205729	0.0809609
216	P0AG20	GTP pyrophosphokinase	relA	1.92832	1.83544	0.798408	2.49003	6.54316	2.00042	3.9118	9.8463
212	P0AG20	GTP pyrophosphokinase	relA	2.85281				7.30401
164	P0AG20	GTP pyrophosphokinase	relA		1.23621	1.04216			2.48549	2.36271
188	P27127	Lipopolysaccharide 1,6-galactosyltransferase	rfaB		2.56795		1.53213		1.54682		3.1167
264	P37759	dTDP-glucose 4,6-dehydratase 1	rfbB		1.80145				2.91914			0.742031				1.07862
72	P37745	dTDP-4-dehydrorhamnose 3,5-epimerase	rfbC		0.586189				2.15955
19	P0A8J8	ATP-dependent RNA helicase rhlB	rhlB			2.75556				4.77116		1.1398	0.584516	0.791455		1.75832	1.08274	1.00614				3.48164				4.74202				1.79977				2.2455		1.79977	2.2455
266	P0A8J8	ATP-dependent RNA helicase rhlB	rhlB		0.245602	1.78894	4.24938		0.917697	2.38153	4.87302	1.1398	0.584516	0.791455		1.75832	1.08274	1.00614			0.42018	2.26032			0.84757	2.36699			-1.25092	1.17652			-0.238596	1.24305		-0.0371984	0.502229
26	P0A8J8	ATP-dependent RNA helicase rhlB	rhlB				1.17983				1.80495	1.1398	0.584516	0.791455		1.75832	1.08274	1.00614
123	P0AG30	Transcription termination factor Rho	rho	2.05989	1.77012	1.29687	1.52944	4.66042	2.23604	1.89927	2.58285	1.07617	1.0702	0.715784		1.52657	0.98086	0.939806		1.91409	1.65401	1.81182		3.05288	2.27967	2.02092		0.936662	0.72597	0.857442		1.61017	1.18883	1.01501		0.857442	1.18883
100	P0AG30	Transcription termination factor Rho	rho		0.752579	2.26887	1.98697		2.37975	2.75588	2.55529	1.07617	1.0702	0.715784		1.52657	0.98086	0.939806			0.703216	3.16977			2.42619	2.93239			-0.507961	1.66438			1.27869	1.55208		0.578209	1.41538
105	P0AG30	Transcription termination factor Rho	rho	0.937261	0.914853	2.19566	2.22019	3.25142	1.97194	2.51476	2.8355	1.07617	1.0702	0.715784		1.52657	0.98086	0.939806		0.870924	0.854846	3.06748		2.12989	2.01042	2.67583		-0.199381	-0.226264	1.61706		1.09078	1.0075	1.41999		-0.199381	1.09078
349	P25539	Riboflavin biosynthesis protein RibD;Diaminohydroxyphosphoribosylaminopyrimidine deaminase;5-amino-6-(5-phosphoribosylamino)uracil reductase	ribD				0.838111				1.21176
115	P0AF93	Enamine/imine deaminase	ridA	2.92268	1.80809	1.72954	2.02277	22.586	9.95355	11.2336	11.7051	1.26654	1.26061	0.912194		1.28954	1.13515	0.935575		2.30761	1.4343	1.89602		17.5148	8.76849	12.0072		1.2064	0.520351	0.922976		4.13051	3.13233	3.58582		0.922976	3.58582
58	P0AF93	Enamine/imine deaminase	ridA			2.61035	1.85795			2.13497	1.55156	1.26654	1.26061	0.912194		1.28954	1.13515	0.935575				2.86161				2.28199				1.51683				1.19029
184	P0C0R7	Ribosomal RNA large subunit methyltransferase E	rlmE				2.23757				3.49593
640	P75864	Ribosomal RNA large subunit methyltransferase L	rlmL				0.589015				1.19817
118	P0ADR6	Ribosomal RNA large subunit methyltransferase M	rlmM		1.94392				2.95895
309	P0AA39	Ribosomal large subunit pseudouridine synthase C	rluC			0.537855				1.37347
191	P37744	Glucose-1-phosphate thymidylyltransferase 1	rmlA1		0.928436				2.34472			0.733048	0.638236	0.711181		0.900701	0.817356	0.803798			1.45469				2.86867				0.540713				1.52038			0.540713	1.52038
501	P30850	Exoribonuclease 2	rnb	1.01934			1.87109	3.32587			2.75282		0.576789				1.12636
210	P0A7Y0	Ribonuclease 3	rnc	2.2577	2.49625			6.29138	3.76457			0.717817				0.878229				3.14523				7.16371				1.65316				2.84071				1.65316	2.84071
601	P21513	Ribonuclease E	rne	0.743366				1.72368				1.00583	0.749353	0.980892		1.44307	0.766808	0.977888		0.739055				1.19445				-0.436246				0.256351				-0.436246	0.256351
37	P21513	Ribonuclease E	rne				1.16224				1.89162	1.00583	0.749353	0.980892		1.44307	0.766808	0.977888
33	P0A7Y4	Ribonuclease HI	rnhA		2.2704				2.24525
257	P0ACI0	Right origin-binding protein	rob	1.37067				7.86255					1.76467				0.873871
210	P0AG07	Ribulose-phosphate 3-epimerase	rpe	2.18199	2.01083			4.85446	3.33389			0.603033				0.761456				3.61837				6.37524				1.85534				2.67248
149	P0A7Z0	Ribose-5-phosphate isomerase A	rpiA	1.88373	2.41008	7.92548	2.19101	7.73054	4.20431	9.37382	3.36012	0.853639	0.95738	0.95271		1.03005	1.14205	1.03791		2.2067	2.51737	8.31888		7.50498	3.68137	9.03141		1.14189	1.33192	3.05639		2.90785	1.88024	3.17495		1.33192	2.90785
7	P0A7Z0	Ribose-5-phosphate isomerase A	rpiA	1.97745	1.75658	1.95925	1.24098	3.71155	2.02268	2.34111	1.80907	0.853639	0.95738	0.95271		1.03005	1.14205	1.03791		2.31649	1.83477	2.0565		3.60325	1.77109	2.25559		1.21194	0.875602	1.04019		1.8493	0.82464	1.17351		1.04019	1.17351
59	P0A7Z0	Ribose-5-phosphate isomerase A	rpiA		1.74728		1.29882		2.46389		2.24353	0.853639	0.95738	0.95271		1.03005	1.14205	1.03791			1.82507				2.15743				0.867948				1.10931			0.867948	1.10931
14	P0A7L0	50S ribosomal protein L1	rplA	3.24713	5.01135			4.08775	3.21029			1.07196	1.03537	0.794951		1.03197	0.981387	0.922604		3.02917	4.84015			3.96112	3.27117			1.59892	2.27505			1.98591	1.70981			1.93699	1.84786
210	P0A7L0	50S ribosomal protein L1	rplA	3.33113	2.53236	1.48775	1.56855	5.26169	2.53033	2.27783	2.09763	1.07196	1.03537	0.794951		1.03197	0.981387	0.922604		3.10753	2.44585	1.87149		5.09869	2.57832	2.46891		1.63577	1.29034	0.904191		2.35013	1.36643	1.30388		1.29034	1.36643
154	P0A7L0	50S ribosomal protein L1	rplA		2.38339		1.38976		2.76372		2.13741	1.07196	1.03537	0.794951		1.03197	0.981387	0.922604			2.30197				2.81613				1.20287				1.49371			1.20287	1.49371
197	P0A7L0	50S ribosomal protein L1	rplA			1.67025	1.75604			2.98349	2.98414	1.07196	1.03537	0.794951		1.03197	0.981387	0.922604				2.10107				3.23377				1.07112				1.69322		1.07112	1.69322
184	P0A7L0	50S ribosomal protein L1	rplA	1.37585		1.29126	1.552	2.33012		2.36332	2.04837	1.07196	1.03537	0.794951		1.03197	0.981387	0.922604		1.2835		1.62432		2.25794		2.56157		0.360079		0.699837		1.17501		1.35703		0.529958	1.26602
141	P0A7L0	50S ribosomal protein L1	rplA				1.08609				1.55966	1.07196	1.03537	0.794951		1.03197	0.981387	0.922604
19	P0A7L0	50S ribosomal protein L1	rplA				1.06985				1.58585	1.07196	1.03537	0.794951		1.03197	0.981387	0.922604
105	P0A7L0	50S ribosomal protein L1	rplA				1.55334				2.79023	1.07196	1.03537	0.794951		1.03197	0.981387	0.922604
26	P60422	50S ribosomal protein L2	rplB			2.75921				2.62723		0.993428	0.879536	0.604604	0.769037	1.10175	0.977759	1.00401	0.769037			4.56366				2.61675				2.19019				1.38777		2.19019	1.38777
68	P60422	50S ribosomal protein L2	rplB			0.789684	0.916901			1.39452	1.14637	0.993428	0.879536	0.604604	0.769037	1.10175	0.977759	1.00401	0.769037			1.30612	1.19227			1.38896	1.49066			0.385284	0.253713			0.474002	0.575949	0.319499	0.524976
28	P60422	50S ribosomal protein L2	rplB				0.529956				0.782325	0.993428	0.879536	0.604604	0.769037	1.10175	0.977759	1.00401	0.769037				0.689117				1.01728				-0.537179				0.0247151
62	P60438	50S ribosomal protein L3	rplC			2.23169	0.879353			2.7951	1.44917	1.02643	0.595682	0.662516		0.809089	0.881353	0.869468				3.36851				3.21473				1.75211				1.6847
137	P60723	50S ribosomal protein L4	rplD		0.980336	1.49702	1.6176		2.71922	2.03584	2.19278	0.520449	0.377285	0.712451		0.997139	1.06283	0.848846			2.5984	2.10122			2.55848	2.39837			1.37762	1.07123			1.35529	1.26205		1.22442	1.30867
166	P60723	50S ribosomal protein L4	rplD			2.26641	2.88651			1.9339	2.73748	0.520449	0.377285	0.712451		0.997139	1.06283	0.848846				3.18114				2.27828				1.66955				1.18794
132	P60723	50S ribosomal protein L4	rplD			1.67901	1.09426			1.89423	1.41077	0.520449	0.377285	0.712451		0.997139	1.06283	0.848846				2.35668				2.23153				1.23675				1.15803
106	P60723	50S ribosomal protein L4	rplD				1.26519				1.45042	0.520449	0.377285	0.712451		0.997139	1.06283	0.848846
78	P62399	50S ribosomal protein L5	rplE	11.553	17.8194	2.16209	2.49924	2.09988	2.59745	2.15102	2.4155	1.12264	1.11987	0.634971		1.34987	1.15735	0.796546		10.291	15.912	3.40502		1.55562	2.24431	2.70044		3.36331	3.99205	1.76766		0.637488	1.16627	1.43319		3.36331	1.16627
47	P62399	50S ribosomal protein L5	rplE	3.08484		1.41495	1.2743	6.55729		2.93484	2.56888	1.12264	1.11987	0.634971		1.34987	1.15735	0.796546		2.74785		2.22837		4.85772		3.68446		1.4583		1.15599		2.28028		1.88145		1.30715	2.08087
120	P62399	50S ribosomal protein L5	rplE	2.22555	0.747786	1.09623	1.47016	5.30925	2.04805	2.0186	2.82664	1.12264	1.11987	0.634971		1.34987	1.15735	0.796546		1.98243	0.667746	1.72642		3.93315	1.7696	2.53419		0.987267	-0.58263	0.787787		1.97569	0.823426	1.34152		0.787787	1.34152
3	P62399	50S ribosomal protein L5	rplE	1.69058	1.06912	2.01752	2.30865	4.14359	3.48293	3.86563	3.64744	1.12264	1.11987	0.634971		1.34987	1.15735	0.796546		1.5059	0.954686	3.17734		3.06962	3.0094	4.853		0.590626	-0.0669016	1.66782		1.61806	1.58948	2.27888		0.590626	1.61806
14	P62399	50S ribosomal protein L5	rplE		1.07111	1.0497	0.904919		5.0167	2.32409	1.91594	1.12264	1.11987	0.634971		1.34987	1.15735	0.796546			0.956465	1.65315			4.33465	2.91771			-0.0642166	0.72522			2.11592	1.54484		0.330502	1.83038
145	P62399	50S ribosomal protein L5	rplE			0.756366	1.21966			1.82836	2.73511	1.12264	1.11987	0.634971		1.34987	1.15735	0.796546				1.19118				2.29536				0.252395				1.19872		0.252395	1.19872
9	P62399	50S ribosomal protein L5	rplE		1.06637				2.42681			1.12264	1.11987	0.634971		1.34987	1.15735	0.796546			0.952232				2.09687				-0.0706151				1.06824			-0.0706151	1.06824
64	P62399	50S ribosomal protein L5	rplE				0.861774				1.75769	1.12264	1.11987	0.634971		1.34987	1.15735	0.796546
44	P0AG55	50S ribosomal protein L6	rplF			0.995996	2.09861			1.86537	2.8254	0.938155	0.61994	0.811323		1.11229	1.2833	0.896721				1.22762				2.08021				0.295863				1.05673		0.295863	1.05673
158	P0AG55	50S ribosomal protein L6	rplF				3.49324				1.47811	0.938155	0.61994	0.811323		1.11229	1.2833	0.896721
138	P0AG55	50S ribosomal protein L6	rplF				3.57136				2.11696	0.938155	0.61994	0.811323		1.11229	1.2833	0.896721
41	P0A7R1	50S ribosomal protein L9	rplI			2.48551	2.56308			1.9879	1.57999	1.24537	1.09552	0.786908		1.04887	1.02001	0.863555				3.15858				2.302				1.65928				1.20289		1.65928	1.20289
57	P0A7R1	50S ribosomal protein L9	rplI			1.28138				2.95675		1.24537	1.09552	0.786908		1.04887	1.02001	0.863555				1.62837				3.42392				0.703427				1.77565		0.703427	1.77565
112	P0A7R1	50S ribosomal protein L9	rplI			1.00524	1.6326			1.77432	2.93738	1.24537	1.09552	0.786908		1.04887	1.02001	0.863555				1.27745				2.05467				0.353265				1.03891		0.353265	1.03891
89	P0A7R1	50S ribosomal protein L9	rplI			0.4681	1.43819			0.856137	5.26571	1.24537	1.09552	0.786908		1.04887	1.02001	0.863555				0.594859				0.99141				-0.74938				-0.0124458		-0.74938	-0.0124458
8	P0A7R1	50S ribosomal protein L9	rplI				1.48288				2.62163	1.24537	1.09552	0.786908		1.04887	1.02001	0.863555
97	P0A7J3	50S ribosomal protein L10	rplJ	4.47936	4.33634	1.72266	1.90348	4.36848	3.07636	2.18923	2.08454	1.22892	0.876535	0.810822		1.31763	0.938758	0.809131		3.64496	4.94714	2.12458		3.31541	3.27706	2.70565		1.8659	2.30659	1.08718		1.72919	1.7124	1.43598		1.8659	1.7124
101	P0A7J3	50S ribosomal protein L10	rplJ	2.42245	2.4219	2.34014	1.79008	2.42577	3.21502	2.2884	2.05286	1.22892	0.876535	0.810822		1.31763	0.938758	0.809131		1.9712	2.76303	2.88614		1.84101	3.42476	2.82822		0.979077	1.46625	1.52914		0.880498	1.776	1.4999		1.46625	1.4999
105	P0A7J3	50S ribosomal protein L10	rplJ	2.84011	2.38538	1.46941	1.74766	4.20666	2.42262	2.66224	2.34205	1.22892	0.876535	0.810822		1.31763	0.938758	0.809131		2.31106	2.72138	1.81224		3.1926	2.58067	3.29025		1.20855	1.44434	0.857777		1.67473	1.36774	1.7182		1.20855	1.67473
37	P0A7J3	50S ribosomal protein L10	rplJ	2.07441	1.60163	2.74108	1.8356	5.72337	3.69479	3.57588	2.2353	1.22892	0.876535	0.810822		1.31763	0.938758	0.809131		1.68799	1.82723	3.38062		4.34369	3.93583	4.41941		0.755307	0.869657	1.75729		2.11892	1.97667	2.14385		0.869657	2.11892
100	P0A7J7	50S ribosomal protein L11	rplK			1.59258				2.2183		1.14064	0.847896	0.770396		0.994709	0.913948	0.84838				2.06722				2.61475				1.04769				1.38667		1.04769	1.38667
51	P0A7J7	50S ribosomal protein L11	rplK			0.92929	1.09354			1.94932	1.94075	1.14064	0.847896	0.770396		0.994709	0.913948	0.84838				1.20625				2.2977				0.270528				1.20019		0.270528	1.20019
72	P0A7J7	50S ribosomal protein L11	rplK				1.57725				1.05127	1.14064	0.847896	0.770396		0.994709	0.913948	0.84838
87	P0A7J7	50S ribosomal protein L11	rplK				4.81016				4.20549	1.14064	0.847896	0.770396		0.994709	0.913948	0.84838
82	P0A7K2	50S ribosomal protein L7/L12	rplL	10.7759	18.365	12.1837	6.93909	2.1683	1.95248	1.93141	1.02102	1.33385	1.13664	1.04059		1.09799	0.915685	0.906366		8.07881	16.1574	11.7085		1.97479	2.13226	2.13094		3.01414	4.01412	3.54949		0.981702	1.09238	1.09149		3.54949	1.09149
71	P0A7K2	50S ribosomal protein L7/L12	rplL		7.79014	4.50766	4.48859		1.86088	2.03263	1.91831	1.33385	1.13664	1.04059		1.09799	0.915685	0.906366			6.85368	4.33184			2.03222	2.24262			2.77688	2.11498			1.02306	1.16518		2.44593	1.09412
85	P0A7K2	50S ribosomal protein L7/L12	rplL	5.28252	5.64773	2.33639	2.33524	3.72551	2.58505	2.00802	1.90247	1.33385	1.13664	1.04059		1.09799	0.915685	0.906366		3.96035	4.96881	2.24526		3.39303	2.82308	2.21546		1.98563	2.3129	1.16688		1.76257	1.49727	1.14761		1.98563	1.49727
108	P0A7K2	50S ribosomal protein L7/L12	rplL	3.0278	2.54551	4.22972		2.95431	1.94186	1.79967		1.33385	1.13664	1.04059		1.09799	0.915685	0.906366		2.26997	2.23951	4.06475		2.69066	2.12066	1.98559		1.18267	1.16318	2.02317		1.42796	1.08451	0.989571		1.18267	1.08451
101	P0A7K2	50S ribosomal protein L7/L12	rplL	2.00648	1.92838	2.07222	1.73431	3.52991	3.04016	2.62827	2.63186	1.33385	1.13664	1.04059		1.09799	0.915685	0.906366		1.50428	1.69657	1.9914		3.21489	3.32009	2.8998		0.589069	0.762621	0.993782		1.68477	1.73122	1.53595		0.762621	1.68477
96	P0A7K2	50S ribosomal protein L7/L12	rplL			1.57029	1.52551			2.80212	2.64221	1.33385	1.13664	1.04059		1.09799	0.915685	0.906366				1.50904				3.0916				0.593633				1.62835		0.593633	1.62835
60	P0A7K2	50S ribosomal protein L7/L12	rplL				2.00591				3.12356	1.33385	1.13664	1.04059		1.09799	0.915685	0.906366
7	P0AA10	50S ribosomal protein L13	rplM	1.6272			0.814872	4.21149			1.20345	0.954346				1.12582				1.70504				3.74082				0.769804				1.90335				0.769804	1.90335
12	P0AA10	50S ribosomal protein L13	rplM		0.75165				2.88525			0.954346				1.12582
114	P0ADY3	50S ribosomal protein L14	rplN				1.34496				2.28955	0.957781	0.83446	0.592009	0.818421	1.15419	1.23953	0.753794	0.818421				1.64336				2.79752				0.716651				1.48415
111	P0ADY3	50S ribosomal protein L14	rplN			1.21292	0.789523			1.93916	1.2474	0.957781	0.83446	0.592009	0.818421	1.15419	1.23953	0.753794	0.818421			2.04882	0.96469			2.57254	1.52416			1.03479	-0.0518623			1.36319	0.608014
141	P02413	50S ribosomal protein L15	rplO	1.55564				4.14635				0.682766	0.798067	0.632607	0.811261	1.05975	1.1442	0.893264	0.811261	2.27844				3.91258				1.18805				1.96812				1.18805	1.96812
71	P0ADY7	50S ribosomal protein L16	rplP			1.96925				2.98128		0.622749	0.504601	0.661943	0.799642	0.807762	0.979405	0.991348	0.799642			2.97496				3.0073				1.57287				1.58847		1.57287	1.58847
35	P0AG44	50S ribosomal protein L17	rplQ	2.85592	2.06912		2.83064	2.36269	1.3364		2.04525	1.25916	1.4443	0.776851		1.61689	1.00569	0.734734		2.26811	1.43262			1.46126	1.32884			1.18149	0.518652			0.547215	0.410169			0.850073	0.478692
40	P0AG44	50S ribosomal protein L17	rplQ			3.05604				2.28434		1.25916	1.4443	0.776851		1.61689	1.00569	0.734734				3.93387				3.10907				1.97595				1.63648
63	P0C018	50S ribosomal protein L18	rplR	3.07538	3.76728	1.56989	1.41946	4.30679	3.32599	2.82113	2.49107			0.829507	0.688477			0.764171	0.688477			1.89255	2.06174			3.69176	3.61823			0.920334	1.04386			1.88431	1.85528
88	P0C018	50S ribosomal protein L18	rplR		1.65222		1.39256		2.52342		2.37435			0.829507	0.688477			0.764171	0.688477				2.02266				3.44869				1.01626				1.78605
85	P0C018	50S ribosomal protein L18	rplR	2.09903	2.08983	1.58359	1.24553	3.58454	2.76742	2.31961	1.73474			0.829507	0.688477			0.764171	0.688477			1.90908	1.80911			3.03546	2.51968			0.932874	0.85528			1.60191	1.33324
68	P0C018	50S ribosomal protein L18	rplR	1.64612	1.62978	1.74172	1.0804	3.64193	2.82902	2.4087	1.50953			0.829507	0.688477			0.764171	0.688477			2.0997	1.56926			3.15204	2.19256			1.07018	0.650083			1.65629	1.13262
17	P0C018	50S ribosomal protein L18	rplR	3.01251	4.2345			4.16875	2.25472					0.829507	0.688477			0.764171	0.688477
87	P0A7K6	50S ribosomal protein L19	rplS			1.57687	1.44729			1.89314	2.13392	0.934176	0.540462	0.764175	0.767702	0.944819	0.973348	0.973329	0.767702			2.0635	1.88523			1.94502	2.77962			1.04509	0.914737			0.959785	1.47489
6	P0A7K6	50S ribosomal protein L19	rplS			1.65131				2.78821		0.934176	0.540462	0.764175	0.767702	0.944819	0.973348	0.973329	0.767702			2.16091				2.86461				1.11164				1.51834
112	P0A7L3	50S ribosomal protein L20	rplT			1.60486	1.23487			3.82906	2.9274
73	P61175	50S ribosomal protein L22	rplV			2.24748	1.27947			2.97144	1.81792	0.693823	0.590239	0.738118	0.786129	1.23187	0.961267	0.969755	0.786129			3.04488	1.62755			3.06411	2.3125			1.60639	0.702706			1.61547	1.20945	1.15455	1.41246
70	P61175	50S ribosomal protein L22	rplV			1.47358				2.24381		0.693823	0.590239	0.738118	0.786129	1.23187	0.961267	0.969755	0.786129			1.9964				2.31379				0.997404				1.21026		0.997404	1.21026
48	P61175	50S ribosomal protein L22	rplV			1.62999	1.38045			1.58581	1.10321	0.693823	0.590239	0.738118	0.786129	1.23187	0.961267	0.969755	0.786129			2.20831	1.75601			1.63527	1.40334			1.14294	0.812302			0.709532	0.48887	0.977623	0.599201
6	P61175	50S ribosomal protein L22	rplV				2.12893				1.83725	0.693823	0.590239	0.738118	0.786129	1.23187	0.961267	0.969755	0.786129				2.70812				2.33708				1.43729				1.22471
83	P61175	50S ribosomal protein L22	rplV				1.24512				0.76332	0.693823	0.590239	0.738118	0.786129	1.23187	0.961267	0.969755	0.786129				1.58386				0.970985				0.663444				-0.0424789
33	P0ADZ0	50S ribosomal protein L23	rplW				1.8056				1.76841			0.680948				0.806947
9	P0ADZ0	50S ribosomal protein L23	rplW				1.81398				1.0597			0.680948				0.806947
40	P0ADZ0	50S ribosomal protein L23	rplW			2.61012	0.660355			1.32948	0.313715			0.680948				0.806947				3.83307				1.64754				1.9385				0.720316
83	P68919	50S ribosomal protein L25	rplY	1.08358				4.88014				1.27762	1.51374	0.858928		1.60034	0.998836	0.949354		0.848126				3.04944				-0.237649				1.60854				-0.237649	1.60854
46	P68919	50S ribosomal protein L25	rplY			1.3112	1.29033			2.38982	2.2802	1.27762	1.51374	0.858928		1.60034	0.998836	0.949354				1.52655				2.51731				0.610274				1.33188
34	P68919	50S ribosomal protein L25	rplY			0.482216	1.47057			0.115132	2.93139	1.27762	1.51374	0.858928		1.60034	0.998836	0.949354				0.561416				0.121274				-0.832857				-3.04366
68	P0A7L8	50S ribosomal protein L27	rpmA			1.55763	0.869585			1.72009	1.01749
62	P0A7M2	50S ribosomal protein L28	rpmB			1.85409	1.20311			1.75255	1.18746	0.826081				1.40186
9	P0A7M6	50S ribosomal protein L29	rpmC			1.28061				1.56543			0.871092	0.879082			0.878445	0.961905				1.45675				1.62743				0.542758				0.702595
8	P0A7M9	50S ribosomal protein L31	rpmE	3.29898	3.08616	2.06807	1.74931	8.15862	2.4369	2.73321	2.85134	0.971327	0.752977	0.96883		1.48562	1.05004	0.956052		3.39637	4.0986	2.1346		5.49173	2.32078	2.85885		1.76399	2.03513	1.09397		2.45726	1.21461	1.51543		1.76399	1.51543
33	P0A7N9	50S ribosomal protein L33	rpmG	2.95444	9.26869	2.48511	2.1281	2.45713	3.49455	4.93106	3.26722
15	P0A7Q6	50S ribosomal protein L36	rpmJ			1.09835	0.938246			2.18695	1.30464
32	P0A7Q6	50S ribosomal protein L36	rpmJ			1.13708	0.71065			2.21465	0.854989
291	P0A7Z4	DNA-directed RNA polymerase subunit alpha	rpoA	2.94316	1.63562	2.20235	1.90358	2.96121	2.19174	2.78704	2.33207	0.983162	0.964112	1.12806		1.11477	0.93556	1.28774		2.99357	1.6965	1.95232		2.65633	2.3427	2.16429		1.58187	0.762566	0.965192		1.40943	1.22817	1.11389		0.965192	1.22817
297	P0A7Z4	DNA-directed RNA polymerase subunit alpha	rpoA			1.4716	1.63601			2.14277	2.22158	0.983162	0.964112	1.12806		1.11477	0.93556	1.28774				1.30453				1.66398				0.383533				0.734636		0.383533	0.734636
95	P0A7Z4	DNA-directed RNA polymerase subunit alpha	rpoA			1.40512	1.17342			2.21979	1.89175	0.983162	0.964112	1.12806		1.11477	0.93556	1.28774				1.2456				1.72379				0.316839				0.785584		0.316839	0.785584
304	P0A7Z4	DNA-directed RNA polymerase subunit alpha	rpoA				2.21874				1.75632	0.983162	0.964112	1.12806		1.11477	0.93556	1.28774
246	P0A7Z4	DNA-directed RNA polymerase subunit alpha	rpoA				1.02271				2.04027	0.983162	0.964112	1.12806		1.11477	0.93556	1.28774
954	P0A8V2	DNA-directed RNA polymerase subunit beta	rpoB		3.36392	1.4103			3.44368	3.80424		1.07946	1.03184	0.70631		0.982146	0.873521	0.923063			3.26012	1.99671			3.9423	4.12132			1.70492	0.997626			1.97904	2.04311		1.35127	2.01107
909	P0A8V2	DNA-directed RNA polymerase subunit beta	rpoB		2.44566	1.64051	1.24419		2.31275	2.94678	2.03902	1.07946	1.03184	0.70631		0.982146	0.873521	0.923063			2.3702	2.32265			2.64762	3.1924			1.24501	1.21577			1.4047	1.67464		1.23039	1.53967
1133	P0A8V2	DNA-directed RNA polymerase subunit beta	rpoB	2.4314	1.9483		1.80549	4.09309	2.39843		2.37884	1.07946	1.03184	0.70631		0.982146	0.873521	0.923063		2.25242	1.88818			4.1675	2.7457			1.17147	0.916997			2.05918	1.45717			1.04424	1.75818
191	P0A8V2	DNA-directed RNA polymerase subunit beta	rpoB			1.45331				2.27576		1.07946	1.03184	0.70631		0.982146	0.873521	0.923063				2.0576				2.46544				1.04096				1.30185		1.04096	1.30185
890	P0A8V2	DNA-directed RNA polymerase subunit beta	rpoB	2.13572	1.69656	1.26714	1.50409	4.42105	2.5632	2.6064	2.86194	1.07946	1.03184	0.70631		0.982146	0.873521	0.923063		1.9785	1.64421	1.79402		4.50141	2.93433	2.82364		0.984411	0.717397	0.843198		2.17038	1.55303	1.49756		0.843198	1.55303
988	P0A8V2	DNA-directed RNA polymerase subunit beta	rpoB		1.57109	1.33459	1.22039		5.04474	3.62667	3.00759	1.07946	1.03184	0.70631		0.982146	0.873521	0.923063			1.52261	1.88952			5.77518	3.92895			0.606551	0.918021			2.52987	1.97414		0.762286	2.252
1200	P0A8V2	DNA-directed RNA polymerase subunit beta	rpoB			1.15624	1.20818			2.34461	2.75581	1.07946	1.03184	0.70631		0.982146	0.873521	0.923063				1.63702				2.54003				0.711073				1.34484		0.711073	1.34484
844	P0A8V2	DNA-directed RNA polymerase subunit beta	rpoB			1.13086	1.37724			2.5518	2.53559	1.07946	1.03184	0.70631		0.982146	0.873521	0.923063				1.60108				2.76449				0.679045				1.46701		0.679045	1.46701
279	P0A8V2	DNA-directed RNA polymerase subunit beta	rpoB	1.54761	1.5067	1.08874	1.16566	2.70788	2.35584	2.40358	2.14452	1.07946	1.03184	0.70631		0.982146	0.873521	0.923063		1.43368	1.46021	1.54145		2.7571	2.69694	2.60392		0.519727	0.546173	0.624284		1.46315	1.43133	1.38068		0.546173	1.43133
991	P0A8V2	DNA-directed RNA polymerase subunit beta	rpoB		1.63788	0.907146	1.42546		2.84986	2.04298	2.99424	1.07946	1.03184	0.70631		0.982146	0.873521	0.923063			1.58734	1.28434			3.2625	2.21326			0.66661	0.361032			1.70598	1.14617		0.513821	1.42608
1065	P0A8V2	DNA-directed RNA polymerase subunit beta	rpoB			0.996418				3.75067		1.07946	1.03184	0.70631		0.982146	0.873521	0.923063				1.41074				4.06328				0.496449				2.02265		0.496449	2.02265
1140	P0A8V2	DNA-directed RNA polymerase subunit beta	rpoB	1.76823	1.34671	0.842528		4.27629	2.43615	1.9634		1.07946	1.03184	0.70631		0.982146	0.873521	0.923063		1.63807	1.30515	1.19286		4.35402	2.78888	2.12705		0.711994	0.384219	0.254423		2.12235	1.47969	1.08885		0.384219	1.47969
1242	P0A8V2	DNA-directed RNA polymerase subunit beta	rpoB		1.14167				2.71339			1.07946	1.03184	0.70631		0.982146	0.873521	0.923063			1.10644				3.10627				0.145925				1.63519			0.145925	1.63519
914	P0A8V2	DNA-directed RNA polymerase subunit beta	rpoB			0.751166				2.62969		1.07946	1.03184	0.70631		0.982146	0.873521	0.923063				1.06351				2.84888				0.0888304				1.51039		0.0888304	1.51039
639	P0A8V2	DNA-directed RNA polymerase subunit beta	rpoB			0.67011				1.55139		1.07946	1.03184	0.70631		0.982146	0.873521	0.923063				0.948748				1.6807				-0.0759033				0.74906		-0.0759033	0.74906
1027	P0A8V2	DNA-directed RNA polymerase subunit beta	rpoB	0.691775	0.463123			1.30474	2.78291			1.07946	1.03184	0.70631		0.982146	0.873521	0.923063		0.640853	0.448832			1.32846	3.18585			-0.641936	-1.15575			0.40975	1.67168			-0.898844	1.04072
236	P0A8V2	DNA-directed RNA polymerase subunit beta	rpoB				1.65847				2.47149	1.07946	1.03184	0.70631		0.982146	0.873521	0.923063
87	P0A8T7	DNA-directed RNA polymerase subunit beta'	rpoC	0.791821	2.9425		1.6863	3.23505	2.24679		3.13578	1.13451	0.95414	0.569669	0.5035	1.09268	0.850597	0.787745	0.5035	0.697939	3.08392		3.34916	2.96065	2.64142		6.22797	-0.518828	1.62477		1.7438	1.56591	1.40132		2.63876	1.62477	1.56591
1072	P0A8T7	DNA-directed RNA polymerase subunit beta'	rpoC	2.32368	2.25872		1.6683	3.63779	2.44494		3.44704	1.13451	0.95414	0.569669	0.5035	1.09268	0.850597	0.787745	0.5035	2.04817	2.36728		3.3134	3.32923	2.87439		6.84616	1.03434	1.24323		1.72831	1.73519	1.52325		2.7753	1.24323	1.73519
13	P0A8T7	DNA-directed RNA polymerase subunit beta'	rpoC	1.91484	2.13086			3.64072	2.65227			1.13451	0.95414	0.569669	0.5035	1.09268	0.850597	0.787745	0.5035	1.6878	2.23328			3.33191	3.11813			0.755148	1.15916			1.73635	1.64068			0.957155	1.68852
50	P0A8T7	DNA-directed RNA polymerase subunit beta'	rpoC	2.44669	1.81314	0.335153		9.08784	2.6724	1.79022		1.13451	0.95414	0.569669	0.5035	1.09268	0.850597	0.787745	0.5035	2.1566	1.90028	0.58833		8.31701	3.14179	2.27259		1.10876	0.926214	-0.765303		3.05606	1.65159	1.18434		0.926214	1.65159
959	P0A8T7	DNA-directed RNA polymerase subunit beta'	rpoC	1.80763	1.84646			3.88181	2.98607			1.13451	0.95414	0.569669	0.5035	1.09268	0.850597	0.787745	0.5035	1.59331	1.93521			3.55256	3.51055			0.67203	0.95249			1.82886	1.8117			0.81226	1.82028
603	P0A8T7	DNA-directed RNA polymerase subunit beta'	rpoC	1.76745	1.69909	0.623624	0.891676	3.88819	2.75055	1.62804	2.98015	1.13451	0.95414	0.569669	0.5035	1.09268	0.850597	0.787745	0.5035	1.55789	1.78075	1.09471	1.77096	3.55839	3.23367	2.06671	5.91888	0.639597	0.832485	0.130554	0.824528	1.83123	1.69317	1.04733	2.56532	0.732062	1.7622
74	P0A8T7	DNA-directed RNA polymerase subunit beta'	rpoC		1.56565				2.54435			1.13451	0.95414	0.569669	0.5035	1.09268	0.850597	0.787745	0.5035		1.6409				2.99125				0.714487				1.58075			0.714487	1.58075
649	P0A8T7	DNA-directed RNA polymerase subunit beta'	rpoC			0.800707				2.7098		1.13451	0.95414	0.569669	0.5035	1.09268	0.850597	0.787745	0.5035			1.40557				3.43994				0.491151				1.78238		0.491151	1.78238
983	P0A8T7	DNA-directed RNA polymerase subunit beta'	rpoC			0.541153	0.891976			2.5238	2.24091	1.13451	0.95414	0.569669	0.5035	1.09268	0.850597	0.787745	0.5035			0.949944	1.77155			3.20382	4.45068			-0.0740856	0.825013			1.67979	2.15402	0.375464	1.91691
996	P0A8T7	DNA-directed RNA polymerase subunit beta'	rpoC				4.49304				8.06081	1.13451	0.95414	0.569669	0.5035	1.09268	0.850597	0.787745	0.5035				8.92362				16.0096				3.15763				4.00086
557	P00579	RNA polymerase sigma factor rpoD	rpoD		37.5241	24.4864	13.7962		1.83424	1.50626	0.564705	1.457	1.1828			1.31432	0.814035				31.7248				2.25326				4.98754				1.17202			4.98754	1.17202
493	P00579	RNA polymerase sigma factor rpoD	rpoD		2.32484	1.04957			2.54098	1.92791		1.457	1.1828			1.31432	0.814035				1.96554				3.12146				0.974925				1.64222			0.974925	1.64222
418	P00579	RNA polymerase sigma factor rpoD	rpoD		1.85549				3.5075			1.457	1.1828			1.31432	0.814035				1.56873				4.30878				0.649594				2.10728			0.649594	2.10728
257	P00579	RNA polymerase sigma factor rpoD	rpoD	1.55681	1.40353	0.862722	1.40197	2.06094	1.40976	1.0078	1.74023	1.457	1.1828			1.31432	0.814035			1.06851	1.18662			1.56806	1.73182			0.0955941	0.246857			0.648985	0.79229			0.171226	0.720637
16	P0AGB6	RNA polymerase sigma-E factor	rpoE				0.912234				2.0485
158	P0AG67	30S ribosomal protein S1	rpsA		17.8725	7.99521	5.78523		1.79054	2.32287	1.22209	1.16019	1.08266	0.829283		1.07588	0.96468	0.970303			16.5079	9.64111			1.85609	2.39396			4.04508	3.2692			0.89227	1.2594		3.65714	1.07583
536	P0AG67	30S ribosomal protein S1	rpsA			10.063				0.881038		1.16019	1.08266	0.829283		1.07588	0.96468	0.970303				12.1346				0.908003				3.60106				-0.139231		3.60106	-0.139231
155	P0AG67	30S ribosomal protein S1	rpsA			8.62236	3.62578			1.5193	0.481553	1.16019	1.08266	0.829283		1.07588	0.96468	0.970303				10.3974				1.5658				3.37815				0.6469		3.37815	0.6469
528	P0AG67	30S ribosomal protein S1	rpsA	9.99689	9.56106	8.00288	5.40344	2.75872	2.44609	2.89307	1.98365	1.16019	1.08266	0.829283		1.07588	0.96468	0.970303		8.61658	8.83105	9.65036		2.56415	2.53565	2.98162		3.10712	3.14258	3.27058		1.35848	1.34235	1.57609		3.14258	1.35848
449	P0AG67	30S ribosomal protein S1	rpsA			4.70861				4.86251		1.16019	1.08266	0.829283		1.07588	0.96468	0.970303				5.67794				5.01133				2.50537				2.32519		2.50537	2.32519
279	P0AG67	30S ribosomal protein S1	rpsA			2.26927	2.85278			3.08898	3.81591	1.16019	1.08266	0.829283		1.07588	0.96468	0.970303				2.73642				3.18352				1.45229				1.67062		1.45229	1.67062
370	P0AG67	30S ribosomal protein S1	rpsA			2.22925	2.76639			3.28295	2.889	1.16019	1.08266	0.829283		1.07588	0.96468	0.970303				2.68817				3.38342				1.42662				1.75848		1.42662	1.75848
247	P0AG67	30S ribosomal protein S1	rpsA		2.83402	1.15979	2.03436		2.17054	1.98633	3.17669	1.16019	1.08266	0.829283		1.07588	0.96468	0.970303			2.61764	1.39855			2.25001	2.04712			1.38827	0.483934			1.16993	1.0336		0.9361	1.10176
464	P0AG67	30S ribosomal protein S1	rpsA			1.35089	2.48144			2.55835	3.36623	1.16019	1.08266	0.829283		1.07588	0.96468	0.970303				1.62899				2.63665				0.703976				1.3987		0.703976	1.3987
363	P0AG67	30S ribosomal protein S1	rpsA	1.78767				6.0739				1.16019	1.08266	0.829283		1.07588	0.96468	0.970303		1.54084				5.64552				0.623719				2.49711				0.623719	2.49711
272	P0AG67	30S ribosomal protein S1	rpsA			1.12224	0.680945			2.08395	1.64022	1.16019	1.08266	0.829283		1.07588	0.96468	0.970303				1.35327				2.14773				0.436451				1.10281		0.436451	1.10281
131	P0A7V0	30S ribosomal protein S2	rpsB	1.57236				4.05811				1.00372	0.746565	0.54176	0.802601	1.18045	0.915856	0.757799	0.802601	1.56654				3.43776				0.647578				1.78147				0.647578	1.78147
105	P0A7V0	30S ribosomal protein S2	rpsB			0.770267	1.35076			1.53515	2.42473	1.00372	0.746565	0.54176	0.802601	1.18045	0.915856	0.757799	0.802601			1.42179	1.68297			2.0258	3.02108			0.507704	0.751013			1.01849	1.59507	0.629359	1.30678
128	P0A7V0	30S ribosomal protein S2	rpsB	1.38894	1.18309	0.881192	0.850217	4.32213	2.69811	2.62262	2.87141	1.00372	0.746565	0.54176	0.802601	1.18045	0.915856	0.757799	0.802601	1.38379	1.58472	1.62654	1.05933	3.66142	2.94599	3.46084	3.57763	0.46863	0.664224	0.701803	0.083147	1.8724	1.55875	1.79112	1.83901	0.566427	1.81506
115	P0A7V0	30S ribosomal protein S2	rpsB		1.04265		0.466459		2.40644		1.75594	1.00372	0.746565	0.54176	0.802601	1.18045	0.915856	0.757799	0.802601		1.39659		0.581184		2.62753		2.18782		0.481911		-0.782934		1.39371		1.12949	-0.150511	1.2616
45	P0A7V0	30S ribosomal protein S2	rpsB				1.56949				3.77177	1.00372	0.746565	0.54176	0.802601	1.18045	0.915856	0.757799	0.802601				1.9555				4.69943				0.967537				2.23249
59	P0A7V0	30S ribosomal protein S2	rpsB				0.924174				2.53509	1.00372	0.746565	0.54176	0.802601	1.18045	0.915856	0.757799	0.802601				1.15147				3.15859				0.203482				1.65928
28	P0A7V0	30S ribosomal protein S2	rpsB				0.883522				2.13928	1.00372	0.746565	0.54176	0.802601	1.18045	0.915856	0.757799	0.802601				1.10082				2.66543				0.138584				1.41437
62	P0A7V3	30S ribosomal protein S3	rpsC			0.871487	1.50792			2.43017	4.54692	0.525361	0.693456	0.28541	0.442661	1.00334	1.05745	0.70356	0.442661			3.05346	3.40649			3.45411	10.2718			1.61044	1.76829			1.78831	3.36062	1.68937	2.57446
219	P0A7V3	30S ribosomal protein S3	rpsC			0.609139				2.45339		0.525361	0.693456	0.28541	0.442661	1.00334	1.05745	0.70356	0.442661			2.13426				3.48711				1.09373				1.80203		1.09373	1.80203
49	P0A7V3	30S ribosomal protein S3	rpsC	1.10759	1.18173	0.614357	0.825167	3.70724	2.73018	2.10874	2.94362	0.525361	0.693456	0.28541	0.442661	1.00334	1.05745	0.70356	0.442661	2.10824	1.70411	2.15254	1.8641	3.69489	2.58187	2.99725	6.64981	1.07604	0.769019	1.10604	0.898483	1.88553	1.36841	1.58364	2.73331	0.987262	1.73458
38	P0A7V3	30S ribosomal protein S3	rpsC			0.56334	0.752689			1.41502	1.90097	0.525361	0.693456	0.28541	0.442661	1.00334	1.05745	0.70356	0.442661			1.97379	1.70037			2.01124	4.29442			0.98097	0.76585			1.00808	2.10246	0.87341	1.55527
86	P0A7V3	30S ribosomal protein S3	rpsC		0.582697		1.60632		3.01565		2.41325	0.525361	0.693456	0.28541	0.442661	1.00334	1.05745	0.70356	0.442661		0.84028		3.62878		2.85182		5.45169		-0.251057		1.85948		1.51188		2.4467	0.804213	1.97929
147	P0A7V3	30S ribosomal protein S3	rpsC			0.587537	0.562279			2.47092	2.66391	0.525361	0.693456	0.28541	0.442661	1.00334	1.05745	0.70356	0.442661			2.05857	1.27022			3.51202	6.01793			1.04164	0.345083			1.8123	2.58927	0.693363	2.20079
45	P0A7V3	30S ribosomal protein S3	rpsC	0.816255	0.669543	0.938746	0.709088	3.02928	2.28709	2.81198	2.08441	0.525361	0.693456	0.28541	0.442661	1.00334	1.05745	0.70356	0.442661	1.5537	0.965517	3.28912	1.60187	3.01919	2.16285	3.99678	4.70882	0.63571	-0.0506261	1.7177	0.679761	1.59416	1.11293	1.99884	2.23536	0.657736	1.7965
108	P0A7V3	30S ribosomal protein S3	rpsC				0.409925				1.65643	0.525361	0.693456	0.28541	0.442661	1.00334	1.05745	0.70356	0.442661				0.926045				3.74198				-0.110845				1.9038
33	P0A7V8	30S ribosomal protein S4	rpsD	2.19988	2.05863			4.20632	2.0137			0.945687	0.516962	0.411057	0.526345	1.13726	0.773454	0.671258	0.526345	2.32623	3.98218			3.69863	2.60352			1.21799	1.99356			1.88699	1.38047			1.60577	1.63373
77	P0A7V8	30S ribosomal protein S4	rpsD		1.32524				1.43969			0.945687	0.516962	0.411057	0.526345	1.13726	0.773454	0.671258	0.526345		2.56351				1.86138				1.35812				0.896371			1.35812	0.896371
177	P0A7V8	30S ribosomal protein S4	rpsD			1.33253	2.17777			3.39987	3.61015	0.945687	0.516962	0.411057	0.526345	1.13726	0.773454	0.671258	0.526345			3.24172	4.13752			5.06492	6.85891			1.69676	2.04877			2.34054	2.77798
31	P0A7V8	30S ribosomal protein S4	rpsD				0.910331				0.647284	0.945687	0.516962	0.411057	0.526345	1.13726	0.773454	0.671258	0.526345				1.72953				1.22977				0.790381				0.298389
156	P0A7V8	30S ribosomal protein S4	rpsD			0.797229	0.890196			1.85418	1.97268	0.945687	0.516962	0.411057	0.526345	1.13726	0.773454	0.671258	0.526345			1.93946	1.69128			2.76224	3.74788			0.955655	0.758114			1.46584	1.90607
8	P0A7V8	30S ribosomal protein S4	rpsD				0.743346				0.478947	0.945687	0.516962	0.411057	0.526345	1.13726	0.773454	0.671258	0.526345				1.41228				0.909948				0.498024				-0.136143
35	P02358	30S ribosomal protein S6;30S ribosomal protein S6, fully modified isoform;30S ribosomal protein S6, non-modified isoform	rpsF	1.36094	1.15824	1.62425	2.45361	3.53766	2.38785	2.39966	3.3716	0.937961	1.16988	1.16344		1.08687	0.975997	1.2361		1.45096	0.990047	1.39608		3.2549	2.44658	1.94131		0.537008	-0.0144314	0.48138		1.70261	1.29077	0.957032		0.48138	1.29077
53	P02358	30S ribosomal protein S6;30S ribosomal protein S6, fully modified isoform;30S ribosomal protein S6, non-modified isoform	rpsF				0.853631				1.59221	0.937961	1.16988	1.16344		1.08687	0.975997	1.2361
149	P02359	30S ribosomal protein S7	rpsG	2.70257	2.97078	1.90976	2.83954	7.59681	3.41374	2.60743	4.30512	1.94517	1.17032	0.71008		1.42296	1.02453	1.04169		1.38938	2.53843	2.6895		5.33874	3.332	2.50307		0.474439	1.34394	1.42734		2.4165	1.73639	1.3237		1.34394	1.73639
131	P02359	30S ribosomal protein S7	rpsG	1.99015	1.59101	1.26194	1.12003	4.93942	2.53401	2.33486	2.1217	1.94517	1.17032	0.71008		1.42296	1.02453	1.04169		1.02312	1.35946	1.77719		3.47124	2.47333	2.24141		0.0329811	0.443038	0.829594		1.79545	1.30646	1.16441		0.443038	1.30646
114	P02359	30S ribosomal protein S7	rpsG	1.11417	1.42279			5.77283	2.9199			1.94517	1.17032	0.71008		1.42296	1.02453	1.04169		0.572791	1.21572			4.05692	2.84998			-0.80392	0.281816			2.02039	1.51095			-0.261052	1.76567
89	P0A7W7	30S ribosomal protein S8	rpsH		3.68204				2.64986			1.01838	1.13252	0.603531		0.877092	0.897899	0.709538			3.25119				2.95118				1.70097				1.56129			1.70097	1.56129
56	P0A7W7	30S ribosomal protein S8	rpsH			0.771497	0.823398			1.46339	1.85558	1.01838	1.13252	0.603531		0.877092	0.897899	0.709538				1.27831				2.06245				0.354233				1.04436		0.354233	1.04436
41	P0A7W7	30S ribosomal protein S8	rpsH				1.07191				2.25326	1.01838	1.13252	0.603531		0.877092	0.897899	0.709538
27	P0A7X3	30S ribosomal protein S9	rpsI		2.91315				3.26135			0.929496	0.756164	0.617582		0.919469	0.810089	0.75718			3.85254				4.02591				1.94581				2.00932
30	P0A7R5	30S ribosomal protein S10	rpsJ	5.92663		1.06637	1.2416	8.59324		1.69258	2.18255	1.44053	1.09439	0.660419		1.95995	0.958124	0.86428		4.11419		1.61469		4.38442		1.95837		2.04061		0.691261		2.13239		0.969652		1.36594	1.55102
82	P0A7R5	30S ribosomal protein S10	rpsJ			0.987158	1.41811			1.92968	2.91294	1.44053	1.09439	0.660419		1.95995	0.958124	0.86428				1.49475				2.2327				0.5799				1.15879		0.5799	1.15879
75	P0A7R9	30S ribosomal protein S11	rpsK			1.14886	0.959695			2.36277	1.88389	0.463115	0.481923	0.647696		0.705671	0.822432	0.682778				1.77377				3.46053				0.826819				1.79099
80	P0A7R9	30S ribosomal protein S11	rpsK				1.47885				2.82677	0.463115	0.481923	0.647696		0.705671	0.822432	0.682778
108	P0A7S3	30S ribosomal protein S12	rpsL		1.28644				2.46188					0.518442				0.855111
78	P0A7S9	30S ribosomal protein S13	rpsM		1.67346				2.34872			1.09148	0.892614	0.914922		1.80761	0.951346	1.06905			1.87479				2.46884				0.906726				1.30383			0.906726	1.30383
97	P0AG59	30S ribosomal protein S14	rpsN				1.20766				1.07131			0.720391	0.688746			0.990543	0.688746				1.75342				1.55545				0.810173				0.637333
71	P0ADZ4	30S ribosomal protein S15	rpsO	2.57295	2.05	0.832744	1.84533	5.5226	3.63208	1.87378	3.42672
65	P0ADZ4	30S ribosomal protein S15	rpsO			1.52667				2.14689
46	P0A7T3	30S ribosomal protein S16	rpsP			1.23709	0.583748			1.75304	2.95746	0.62249	0.43382			1.19953	1.01642
76	P0A7T3	30S ribosomal protein S16	rpsP			5.32643	1.54496			1.50769	0.675467	0.62249	0.43382			1.19953	1.01642
81	P0AG63	30S ribosomal protein S17	rpsQ				1.21863				1.65157
16	P0AG63	30S ribosomal protein S17	rpsQ	2.07933		1.81211	1.11268	3.39583		2.05854	1.37797
69	P0AG63	30S ribosomal protein S17	rpsQ			1.90216	1.41366			1.83266	1.21349
30	P0AG63	30S ribosomal protein S17	rpsQ	2.9442	2.65637	2.39298	1.61056	2.59638	1.71077	1.92459	1.22637
30	P0A7T7	30S ribosomal protein S18	rpsR			1.64962	1.62453			2.64938	2.63211	1.10338		0.906339	0.764246	1.03205		0.978735	0.764246			1.82009	2.12566			2.70695	3.44406			0.864013	1.08791			1.43667	1.78411	0.975963	1.61039
29	P0A7U3	30S ribosomal protein S19	rpsS	1.58727	1.28195			4.12274	2.30144			0.795074				0.987437				1.99638				4.17519				0.997387				2.06184				0.997387	2.06184
28	P0A7U3	30S ribosomal protein S19	rpsS	1.2721	1.25822			3.23125	2.43781			0.795074				0.987437				1.59997				3.27237				0.678048				1.71033				0.678048	1.71033
18	P0A7U3	30S ribosomal protein S19	rpsS		0.710889				3.85701			0.795074				0.987437
21	P0A7U3	30S ribosomal protein S19	rpsS		0.710889	2.91844	1.38738		3.85701	3.3541	1.82004	0.795074				0.987437
17	P0A7U3	30S ribosomal protein S19	rpsS				1.29251				1.1128	0.795074				0.987437
49	P0A7U7	30S ribosomal protein S20	rpsT			0.875393	1.161			1.86928	2.56726	0.475507	0.844869	0.59427	0.693402	0.766092	1.33779	0.86243	0.693402			1.47306	1.67435			2.16746	3.70241			0.558813	0.743602			1.11601	1.88847	0.651208	1.50224
16	P0A7U7	30S ribosomal protein S20	rpsT			1.26429	0.67482			1.91921	0.941545	0.475507	0.844869	0.59427	0.693402	0.766092	1.33779	0.86243	0.693402			2.12747	0.973201			2.22535	1.35786			1.08914	-0.0391905			1.15403	0.441338	0.524974	0.797685
25	P68679	30S ribosomal protein S21	rpsU		2.07085	2.25361	0.910972		0.533935	3.59307	0.816556
17	P0AFX4	Regulator of sigma D	rsd		2.66487	2.05024			3.31448	2.73152
79	P0AFX4	Regulator of sigma D	rsd		2.79339		3.83975		2.59462		3.53783
260	P67087	Ribosomal RNA small subunit methyltransferase I	rsmI				2.33638				3.0541
73	P0A809	Holliday junction ATP-dependent DNA helicase RuvA	ruvA				2.67658				3.48745
10	P33012	DNA gyrase inhibitor	sbmC		8.54468				3.24491
124	P0AC41	Succinate dehydrogenase flavoprotein subunit	sdhA		1.45186				1.77644			0.633392	0.483994	0.88664	0.760914	0.810226	0.839478	0.811681	0.760914		2.99975				2.11613				1.58484				1.08143			1.58484	1.08143
320	P0AC41	Succinate dehydrogenase flavoprotein subunit	sdhA			1.66888	1.53224			2.32467	2.4024	0.633392	0.483994	0.88664	0.760914	0.810226	0.839478	0.811681	0.760914			1.88225	2.01368			2.86402	3.15726			0.912458	1.00983			1.51804	1.65867	0.961146	1.58836
312	P0AC41	Succinate dehydrogenase flavoprotein subunit	sdhA	0.870776	0.738691	2.16143	1.97342	1.67779	1.36003	1.88579	1.72439	0.633392	0.483994	0.88664	0.760914	0.810226	0.839478	0.811681	0.760914	1.37478	1.52624	2.43777	2.59348	2.07076	1.62009	2.32331	2.26621	0.459203	0.609981	1.28556	1.37489	1.05016	0.696078	1.21618	1.18028	0.947772	1.11522
2	P0AC41	Succinate dehydrogenase flavoprotein subunit	sdhA			1.26025	1.17766			1.34554	1.91793	0.633392	0.483994	0.88664	0.760914	0.810226	0.839478	0.811681	0.760914			1.42137	1.54769			1.65772	2.52056			0.507285	0.630114			0.729196	1.33375	0.568699	1.03147
488	P0AC41	Succinate dehydrogenase flavoprotein subunit	sdhA				1.44698				2.0586	0.633392	0.483994	0.88664	0.760914	0.810226	0.839478	0.811681	0.760914				1.90163				2.70543				0.92724				1.43586
45	P07014	Succinate dehydrogenase iron-sulfur subunit	sdhB		1.4581	1.01186	1.08154		2.04607	1.99634	2.30588		0.579006	0.74841			0.719396	0.718948			2.51829	1.35202			2.84415	2.77675			1.33244	0.435112			1.508	1.4734		0.883778	1.4907
34	P0AG86	Protein-export protein SecB	secB				2.14983				2.72925	0.664048	0.644715	1.12045		0.612387	0.61175	1.01226
364	P0AGA2	Protein translocase subunit SecY	secY				1.1788				2.69072
60	P0AFY8	Negative modulator of initiation of replication	seqA				1.13493				1.92142
133	P0A9T0	D-3-phosphoglycerate dehydrogenase	serA			2.19855	2.48072			2.58842	3.08166	0.945829	0.787711	0.675237		1.13835	0.801679	0.806596				3.25596				3.20907				1.70308				1.68216		1.70308	1.68216
398	P0A9T0	D-3-phosphoglycerate dehydrogenase	serA	2.39264		2.39879	3.82982	5.41265		1.75248	2.96531	0.945829	0.787711	0.675237		1.13835	0.801679	0.806596		2.52967		3.55252		4.75483		2.17269		1.33895		1.82884		2.24939		1.11948		1.5839	1.68444
39	P0A9T0	D-3-phosphoglycerate dehydrogenase	serA	2.62713	2.28036	1.87469	2.04802	6.85388	2.86577	2.62917	2.66216	0.945829	0.787711	0.675237		1.13835	0.801679	0.806596		2.7776	2.89492	2.77635		6.02089	3.57471	3.25959		1.47384	1.53353	1.47319		2.58998	1.83783	1.70469		1.47384	1.83783
141	P0A9T0	D-3-phosphoglycerate dehydrogenase	serA			1.54906	2.33917			1.54978	2.18405	0.945829	0.787711	0.675237		1.13835	0.801679	0.806596				2.2941				1.92139				1.19793				0.942147		1.19793	0.942147
224	P0A9T0	D-3-phosphoglycerate dehydrogenase	serA			1.43627				2.29987		0.945829	0.787711	0.675237		1.13835	0.801679	0.806596				2.12706				2.85133				1.08886				1.51163		1.08886	1.51163
8	P0A9T0	D-3-phosphoglycerate dehydrogenase	serA		1.56777	1.23147			1.85084	1.55969		0.945829	0.787711	0.675237		1.13835	0.801679	0.806596			1.99029	1.82376			2.3087	1.93367			0.99298	0.866913			1.20708	0.951342		0.929946	1.07921
48	P0A9T0	D-3-phosphoglycerate dehydrogenase	serA				1.17083				2.04538	0.945829	0.787711	0.675237		1.13835	0.801679	0.806596
292	P0AGB0	Phosphoserine phosphatase	serB		1.87222				4.31756
298	P0AGB0	Phosphoserine phosphatase	serB			1.87015				2.5815
44	P23721	Phosphoserine aminotransferase	serC			4.00983	1.19545			4.08056	2.13342	0.777873	0.831698	0.60002	0.787236	1.00984	1.02507	0.89968	0.787236			6.68283	1.51854			4.53557	2.71001			2.74046	0.602689			2.18128	1.4383	1.67157	1.80979
267	P23721	Phosphoserine aminotransferase	serC		1.29856	1.7685			2.83525	2.89533		0.777873	0.831698	0.60002	0.787236	1.00984	1.02507	0.89968	0.787236		1.56134	2.9474			2.76592	3.21818			0.642786	1.55944			1.46776	1.68624		1.10111	1.577
108	P23721	Phosphoserine aminotransferase	serC				2.79805				4.30886	0.777873	0.831698	0.60002	0.787236	1.00984	1.02507	0.89968	0.787236				3.55427				5.47341				1.82955				2.45244
20	P23721	Phosphoserine aminotransferase	serC				1.35459				2.57387	0.777873	0.831698	0.60002	0.787236	1.00984	1.02507	0.89968	0.787236				1.72068				3.2695				0.782983				1.70907
24	P0A8L1	Serine--tRNA ligase	serS	2.80122	2.57259	1.85398	5.56557	9.75701	6.17911	3.42449	5.47309	1.09911	0.841669	1.08434		1.08351	0.937413	0.933239		2.54862	3.05654	1.70978		9.00498	6.59166	3.66946		1.34972	1.6119	0.773809		3.17072	2.72064	1.87557		1.34972	2.72064
43	P0A8L1	Serine--tRNA ligase	serS			2.61973				2.60128		1.09911	0.841669	1.08434		1.08351	0.937413	0.933239				2.41597				2.78737				1.2726				1.4789		1.2726	1.4789
86	P0A8L1	Serine--tRNA ligase	serS			1.19178				1.6182		1.09911	0.841669	1.08434		1.08351	0.937413	0.933239				1.09908				1.73397				0.136302				0.794075		0.136302	0.794075
51	P0A8R4	Protein SlyX	slyX		2.70629				3.22241
135	P00448	Superoxide dismutase [Mn]	sodA			1.59501	1.87057			4.22085	2.94673	1.44805	1.60243	1.45083		0.948645	1.09538	1.01853				1.09938				4.14407				0.136694				2.05105		0.136694	2.05105
114	P00448	Superoxide dismutase [Mn]	sodA			1.38353	1.68299			2.34235	2.62687	1.44805	1.60243	1.45083		0.948645	1.09538	1.01853				0.953618				2.29975				-0.068516				1.20148		-0.068516	1.20148
68	P00448	Superoxide dismutase [Mn]	sodA	1.32582	1.1066	1.48479	1.59897	2.66445	3.3061	2.50213	2.7623	1.44805	1.60243	1.45083		0.948645	1.09538	1.01853		0.915585	0.690579	1.02341		2.80869	3.01823	2.45662		-0.127234	-0.534121	0.0333811		1.4899	1.5937	1.29668		-0.127234	1.4899
119	P00448	Superoxide dismutase [Mn]	sodA	1.7703	1.33728	1.23621	1.76286	4.43259	3.84004	2.48983	3.4948	1.44805	1.60243	1.45083		0.948645	1.09538	1.01853		1.22254	0.834535	0.852075		4.67255	3.50567	2.44455		0.289882	-0.260956	-0.230948		2.22421	1.80969	1.28957		-0.230948	1.80969
100	P00448	Superoxide dismutase [Mn]	sodA	1.41655		1.00258	0.978256	5.59188		2.09431	2.17145	1.44805	1.60243	1.45083		0.948645	1.09538	1.01853		0.978247		0.69104		5.8946		2.05621		-0.0317289		-0.533159		2.55939		1.03999		-0.282444	1.79969
117	P0AGD3	Superoxide dismutase [Fe]	sodB				2.30255				3.05273	0.997472	1.21273	0.926017		0.932394	1.14495	1.13806
128	P0AGD3	Superoxide dismutase [Fe]	sodB				1.0834				4.00658	0.997472	1.21273	0.926017		0.932394	1.14495	1.13806
51	P0AGD3	Superoxide dismutase [Fe]	sodB				3.25806				4.48307	0.997472	1.21273	0.926017		0.932394	1.14495	1.13806
358	P40874	N-methyl-L-tryptophan oxidase	solA			0.851912				1.84169		0.739128	0.541777			1.34165	1.02358
108	P21170	Biosynthetic arginine decarboxylase	speA	1.52998	1.28728			3.19506	2.24975			1.00776	0.807812	0.682822		0.932738	0.769739	0.867678		1.51819	1.59354			3.42547	2.92274			0.60235	0.672233			1.7763	1.54732			0.637292	1.66181
111	P60651	Agmatinase	speB	3.5616		2.42279	3.47182	8.83089		6.34239	6.16669	2.54754		1.14876		1.3817		0.938721		1.39806		2.10904		6.39131		6.75641		0.483422		1.07659		2.67611		2.75626		0.780006	2.71619
257	P60651	Agmatinase	speB		1.75538	0.814563	1.2176		1.7576	1.15556	1.49082	2.54754		1.14876		1.3817		0.938721				0.709079				1.23099				-0.495982				0.299818		-0.495982	0.299818
52	P21169	Ornithine decarboxylase, constitutive	speC				1.84833				3.7689
169	P21169	Ornithine decarboxylase, constitutive	speC	1.26564				2.19501
177	P21169	Ornithine decarboxylase, constitutive	speC		2.37251				4.56767
173	P21169	Ornithine decarboxylase, constitutive	speC		1.77928	1.68881			2.78805	1.7711
182	P0A951	Spermidine N(1)-acetyltransferase	speG		0.722891		1.49323		1.6519		2.09576
130	P0A951	Spermidine N(1)-acetyltransferase	speG			1.80498	2.80343			2.67592	4.03215
154	P0AG24	Bifunctional (p)ppGpp synthase/hydrolase SpoT;GTP pyrophosphokinase;Guanosine-3',5'-bis(diphosphate) 3'-pyrophosphohydrolase	spoT	0.963964				3.05927
364	P08395	Protease 4	sppA			1.65713				11.3144
29	P68191	Stationary-phase-induced ribosome-associated protein	sra			2.24079	0.911738			1.51443	0.625373
181	P0ACA3	Stringent starvation protein A	sspA			1.94786				3.14249		2.07194	1.54587	0.936897		1.70834	0.765016	0.823727				2.07905				3.81496				1.05593				1.93167		1.05593	1.93167
184	P0ACA3	Stringent starvation protein A	sspA	2.61728	2.52028	1.35028	1.75635	6.371	2.25991	2.16666	2.98302	2.07194	1.54587	0.936897		1.70834	0.765016	0.823727		1.2632	1.63034	1.44122		3.72935	2.95407	2.63031		0.337084	0.705169	0.527292		1.89892	1.56271	1.39523		0.527292	1.56271
259	P27306	Soluble pyridine nucleotide transhydrogenase	sthA	1.44468				3.1394				0.964975	1.18392			1.50866	1.18249			1.49712				2.08092				0.582189				1.05722				0.582189	1.05722
54	P0AFG3	2-oxoglutarate dehydrogenase E1 component	sucA	1.96928		1.48236	1.97601	5.18896		2.76872	4.08402	0.950962	0.93939	0.757427		1.08744	1.03551	0.942807		2.07083		1.9571		4.77172		2.93668		1.05021		0.968721		2.25451		1.55418		1.00946	1.90435
220	P0AFG3	2-oxoglutarate dehydrogenase E1 component	sucA	1.91834	1.89107	1.43587	1.33617	2.91106	2.02853	2.36809	1.88775	0.950962	0.93939	0.757427		1.08744	1.03551	0.942807		2.01726	2.01309	1.89572		2.67698	1.95896	2.51174		1.01239	1.00941	0.922745		1.42061	0.970086	1.32869		1.00941	1.32869
559	P0AFG3	2-oxoglutarate dehydrogenase E1 component	sucA	1.39115	2.25766			6.23382	3.57569			0.950962	0.93939	0.757427		1.08744	1.03551	0.942807		1.46288	2.40332			5.73256	3.45306			0.548814	1.26503			2.51918	1.78788			0.906923	2.15353
576	P0AFG3	2-oxoglutarate dehydrogenase E1 component	sucA			1.12831	1.48547			1.99574	2.27583	0.950962	0.93939	0.757427		1.08744	1.03551	0.942807				1.48967				2.1168				0.574991				1.08189		0.574991	1.08189
495	P0AFG3	2-oxoglutarate dehydrogenase E1 component	sucA				1.16855				2.23792	0.950962	0.93939	0.757427		1.08744	1.03551	0.942807
152	P0AFG3	2-oxoglutarate dehydrogenase E1 component	sucA				1.51403				2.82041	0.950962	0.93939	0.757427		1.08744	1.03551	0.942807
225	P0AFG3	2-oxoglutarate dehydrogenase E1 component	sucA				1.40735				3.00198	0.950962	0.93939	0.757427		1.08744	1.03551	0.942807
148	P0AFG6	Dihydrolipoyllysine-residue succinyltransferase component of 2-oxoglutarate dehydrogenase complex	sucB		273.086	37.0071	13.5448		0.551792	1.79695	0.54186	0.968566	1.03283	0.821416		1.01251	0.991335	0.835683			264.404	45.0528			0.556615	2.15028			8.0466	5.49355			-0.845249	1.10452		6.77007	0.129638
177	P0AFG6	Dihydrolipoyllysine-residue succinyltransferase component of 2-oxoglutarate dehydrogenase complex	sucB	1.94698	2.72502			6.27518	3.49051			0.968566	1.03283	0.821416		1.01251	0.991335	0.835683		2.01017	2.63839			6.19764	3.52102			1.00732	1.39966			2.63172	1.81599			1.20349	2.22386
297	P0AFG6	Dihydrolipoyllysine-residue succinyltransferase component of 2-oxoglutarate dehydrogenase complex	sucB			1.60618	1.35862			2.27615	2.01071	0.968566	1.03283	0.821416		1.01251	0.991335	0.835683				1.95538				2.7237				0.967447				1.44557		0.967447	1.44557
218	P0AFG6	Dihydrolipoyllysine-residue succinyltransferase component of 2-oxoglutarate dehydrogenase complex	sucB	1.64197	1.76149	1.6223	1.33275	2.65825	2.28716	2.33922	1.78126	0.968566	1.03283	0.821416		1.01251	0.991335	0.835683		1.69526	1.70549	1.97501		2.6254	2.30715	2.79917		0.761509	0.770186	0.981858		1.39254	1.20611	1.485		0.770186	1.39254
226	P0AFG6	Dihydrolipoyllysine-residue succinyltransferase component of 2-oxoglutarate dehydrogenase complex	sucB	1.87193	1.74436	1.02571	1.5939	2.98258	1.83484	1.65771	2.3413	0.968566	1.03283	0.821416		1.01251	0.991335	0.835683		1.93268	1.68891	1.24871		2.94572	1.85087	1.98365		0.950604	0.756089	0.320444		1.55862	0.888207	0.988161		0.756089	0.988161
300	P0AFG6	Dihydrolipoyllysine-residue succinyltransferase component of 2-oxoglutarate dehydrogenase complex	sucB	1.53374	1.33423	1.79833	1.60508	2.26205	2.48896	2.64901	2.24341	0.968566	1.03283	0.821416		1.01251	0.991335	0.835683		1.58351	1.29181	2.18931		2.2341	2.51071	3.16987		0.663128	0.369395	1.13047		1.15969	1.3281	1.66442		0.663128	1.3281
305	P0AFG6	Dihydrolipoyllysine-residue succinyltransferase component of 2-oxoglutarate dehydrogenase complex	sucB		1.28902				1.99564			0.968566	1.03283	0.821416		1.01251	0.991335	0.835683			1.24804				2.01309				0.319664				1.00941			0.319664	1.00941
310	P0A836	Succinyl-CoA ligase [ADP-forming] subunit beta	sucC	1.51792	1.62367	1.37981	1.12199	3.42582	2.28576	2.39359	2.04376	0.696273	0.823294	0.735693		1.05299	1.01954	0.945462		2.18006	1.97216	1.87553		3.25341	2.24195	2.53166		1.12437	0.97978	0.907295		1.70195	1.16475	1.34008		0.97978	1.34008
61	P0A836	Succinyl-CoA ligase [ADP-forming] subunit beta	sucC	1.37002	1.40035	1.42247	1.35386	3.65192	3.13945	2.74405	1.48309	0.696273	0.823294	0.735693		1.05299	1.01954	0.945462		1.96764	1.70091	1.93351		3.46814	3.07927	2.90234		0.976469	0.766306	0.951225		1.79416	1.62259	1.53722		0.951225	1.62259
166	P0A836	Succinyl-CoA ligase [ADP-forming] subunit beta	sucC			1.37915	1.58366			2.4675	2.29466	0.696273	0.823294	0.735693		1.05299	1.01954	0.945462				1.87462				2.60983				0.906602				1.38396		0.906602	1.38396
146	P0A836	Succinyl-CoA ligase [ADP-forming] subunit beta	sucC	1.1423				7.39914				0.696273	0.823294	0.735693		1.05299	1.01954	0.945462		1.6406				7.02677				0.71422				2.81286				0.71422	2.81286
172	P0A836	Succinyl-CoA ligase [ADP-forming] subunit beta	sucC			1.06976	1.2744			3.25802	3.17868	0.696273	0.823294	0.735693		1.05299	1.01954	0.945462				1.45408				3.44596				0.540106				1.78491		0.540106	1.78491
359	P0A836	Succinyl-CoA ligase [ADP-forming] subunit beta	sucC	1.00345	0.737802	1.53718	1.39763	2.48488	1.97214	2.77411	2.50167	0.696273	0.823294	0.735693		1.05299	1.01954	0.945462		1.44117	0.896159	2.08943		2.35982	1.93433	2.93413		0.52724	-0.158174	1.06311		1.23868	0.951837	1.55293		0.52724	1.23868
37	P0A836	Succinyl-CoA ligase [ADP-forming] subunit beta	sucC	1.00171		1.05374	1.15055	3.3157		3.0308	2.88887	0.696273	0.823294	0.735693		1.05299	1.01954	0.945462		1.43868		1.43231		3.14883		3.20563		0.524741		0.518345		1.65482		1.68061		0.521543	1.66771
66	P0A836	Succinyl-CoA ligase [ADP-forming] subunit beta	sucC	1.16074		0.83101	1.12251	3.32052		1.92759	2.76729	0.696273	0.823294	0.735693		1.05299	1.01954	0.945462		1.66707		1.12956		3.15342		2.03878		0.737315		0.175762		1.65692		1.02771		0.456538	1.34231
144	P0AGE9	Succinyl-CoA ligase [ADP-forming] subunit alpha	sucD		2.43146		1.18676		5.36525		2.89772	0.842945	0.912543	0.897741		1.36271	1.01692	1.02785			2.66448				5.27599				1.41386				2.39944			1.41386	2.39944
272	P0AGE9	Succinyl-CoA ligase [ADP-forming] subunit alpha	sucD	2.36879		1.22886	1.81439	7.08101		2.9664	3.63684	0.842945	0.912543	0.897741		1.36271	1.01692	1.02785		2.81013		1.36884		5.19627		2.88601		1.49064		0.452953		2.37748		1.52908		0.971795	1.95328
7	P0AGE9	Succinyl-CoA ligase [ADP-forming] subunit alpha	sucD	1.56407	1.64252	0.970007	1.04077	3.98608	2.49774	1.57244	1.75008	0.842945	0.912543	0.897741		1.36271	1.01692	1.02785		1.85548	1.79994	1.0805		2.92511	2.45619	1.52983		0.891792	0.84795	0.111697		1.54849	1.29642	0.613372		0.84795	1.29642
285	P0AGE9	Succinyl-CoA ligase [ADP-forming] subunit alpha	sucD			1.23739	1.51703			2.73401	3.02293	0.842945	0.912543	0.897741		1.36271	1.01692	1.02785				1.37834				2.65992				0.462935				1.41138		0.462935	1.41138
111	P0AGE9	Succinyl-CoA ligase [ADP-forming] subunit alpha	sucD			1.1125	0.686936			1.11057	0.738205	0.842945	0.912543	0.897741		1.36271	1.01692	1.02785				1.23923				1.08048				0.309441				0.111668		0.309441	0.111668
21	P0ADG4	Inositol-1-monophosphatase	suhB				1.8684				2.46825				0.804236				0.804236				2.3232				3.06906				1.21611				1.6178
34	P0AF96	Toxin-antitoxin biofilm protein TabA	tabA	0.648597	0.647185	1.99946		2.77957	2.79519	4.92111		0.791561	0.815779	0.793027		1.00579	1.07431	1.05679		0.819389	0.793334	2.52129		2.76357	2.60184	4.65667		-0.287379	-0.334001	1.33416		1.46653	1.37953	2.2193		-0.287379	1.46653
36	P0AF96	Toxin-antitoxin biofilm protein TabA	tabA	0.486746	0.339498	1.92196		2.49608	2.36072	3.40849		0.791561	0.815779	0.793027		1.00579	1.07431	1.05679		0.614919	0.416165	2.42357		2.48171	2.19743	3.22534		-0.701533	-1.26477	1.27713		1.31133	1.13582	1.68945		-0.701533	1.31133
146	P0AF96	Toxin-antitoxin biofilm protein TabA	tabA				0.966244				0.811443	0.791561	0.815779	0.793027		1.00579	1.07431	1.05679
254	P0A867	Transaldolase A	talA	9.72273	10.3375	3.89282	4.24368	3.02876	2.04815	1.5411	1.42922	3.09249	3.31705	2.23899		2.05163	1.30256	1.21499		3.14398	3.11648	1.73865		1.47627	1.57241	1.2684		1.65259	1.63992	0.797971		0.561957	0.652976	0.343015		1.63992	0.561957
203	P0A867	Transaldolase A	talA	4.6213	5.02808	3.57641	1.7429	6.38565	3.61204	4.84396	2.4882	3.09249	3.31705	2.23899		2.05163	1.30256	1.21499		1.49436	1.51583	1.59733		3.11247	2.77303	3.98683		0.57953	0.600109	0.675667		1.63806	1.47146	1.99524		0.600109	1.63806
125	P0A867	Transaldolase A	talA		3.77086				4.19443			3.09249	3.31705	2.23899		2.05163	1.30256	1.21499			1.13681				3.22015				0.184995				1.68713			0.184995	1.68713
104	P0A867	Transaldolase A	talA		3.55338		1.84326		3.73574		2.60006	3.09249	3.31705	2.23899		2.05163	1.30256	1.21499			1.07125				2.868				0.0992931				1.52005			0.0992931	1.52005
307	P0A867	Transaldolase A	talA	1.70653	2.35525	1.38141	1.27605	2.71632	3.08313	2.58028	3.04849	3.09249	3.31705	2.23899		2.05163	1.30256	1.21499		0.55183	0.710043	0.61698		1.32398	2.36698	2.12371		-0.857705	-0.494022	-0.696704		0.404883	1.24305	1.08658		-0.696704	1.08658
249	P0A867	Transaldolase A	talA				7.2198				2.01907	3.09249	3.31705	2.23899		2.05163	1.30256	1.21499
189	P0A867	Transaldolase A	talA				2.55294				4.39454	3.09249	3.31705	2.23899		2.05163	1.30256	1.21499
117	P0A870	Transaldolase B	talB		4.19374				4.46509			1.05838	1.02042	0.714113		1.11898	1.21562	1.07514			4.10982				3.67309				2.03907				1.87699			2.03907	1.87699
187	P0A870	Transaldolase B	talB	2.73096	2.38605	0.788057	1.8863	3.74653	2.24095	2.7374	2.19914	1.05838	1.02042	0.714113		1.11898	1.21562	1.07514		2.58031	2.3383	1.10355		3.34817	1.84346	2.5461		1.36755	1.22546	0.142147		1.74337	0.882418	1.34829		1.22546	1.34829
50	P0A870	Transaldolase B	talB			1.62829	1.31103			3.24014	2.27932	1.05838	1.02042	0.714113		1.11898	1.21562	1.07514				2.28015				3.0137				1.18913				1.59154		1.18913	1.59154
308	P0A870	Transaldolase B	talB	2.35932	1.96012	1.35119	1.51734	4.07707	1.84618	2.81685	2.73923	1.05838	1.02042	0.714113		1.11898	1.21562	1.07514		2.22918	1.92089	1.89212		3.64356	1.51871	2.61999		1.15651	0.941775	0.920006		1.86535	0.602848	1.38956		0.941775	1.38956
301	P0A870	Transaldolase B	talB			1.24781	1.56586			3.12122	3.07031	1.05838	1.02042	0.714113		1.11898	1.21562	1.07514				1.74735				2.90309				0.805171				1.53759		0.805171	1.53759
250	P0A870	Transaldolase B	talB			1.07266	1.45267			1.94658	2.34479	1.05838	1.02042	0.714113		1.11898	1.21562	1.07514				1.50208				1.81054				0.586962				0.856418		0.586962	0.856418
4	P0A870	Transaldolase B	talB	1.25527				3.42875				1.05838	1.02042	0.714113		1.11898	1.21562	1.07514		1.18603				3.06418				0.246138				1.6155				0.246138	1.6155
60	P0A870	Transaldolase B	talB			0.515965				1.21684		1.05838	1.02042	0.714113		1.11898	1.21562	1.07514				0.722525				1.1318				-0.46888				0.178619		-0.46888	0.178619
311	P0A870	Transaldolase B	talB				1.48816				2.79971	1.05838	1.02042	0.714113		1.11898	1.21562	1.07514
81	P0A9T4	Protein tas	tas				2.26219				4.12331
119	P0A9T4	Protein tas	tas	1.26541	1.62022	1.34354		3.59212	2.48762	1.78801
115	P0AGL2	Putative reactive intermediate deaminase TdcF	tdcF	0.802281		1.72954	2.02277	5.42885		11.2336	11.7051
6	P0AGG2	Acyl-CoA thioesterase 2	tesB				1.68413				2.28107
770	P00561	Bifunctional aspartokinase/homoserine dehydrogenase 1;Aspartokinase;Homoserine dehydrogenase	thrA			0.936133				3.69785		0.920863	0.6103	0.376384	0.644483	1.61018	1.15648	0.860349	0.644483			2.48717				4.29808				1.31451				2.10369		1.31451	2.10369
598	P00561	Bifunctional aspartokinase/homoserine dehydrogenase 1;Aspartokinase;Homoserine dehydrogenase	thrA	1.56912				4.59424				0.920863	0.6103	0.376384	0.644483	1.61018	1.15648	0.860349	0.644483	1.70397				2.85324				0.7689				1.5126				0.7689	1.5126
227	P00547	Homoserine kinase	thrB		2.7995				2.89952			0.613559				1.02804
2	P00934	Threonine synthase	thrC	3.33541	2.31621			6.81803	3.31532			0.945116	0.855756	0.518735	0.754986	1.30115	1.03078	0.8866	0.754986	3.5291	2.70662			5.23999	3.2163			1.8193	1.43649			2.38957	1.6854			1.6279	2.03748
7	P00934	Threonine synthase	thrC			1.35546	1.51227			3.40574	3.52373	0.945116	0.855756	0.518735	0.754986	1.30115	1.03078	0.8866	0.754986			2.61301	2.00304			3.84135	4.66729			1.38571	1.00219			1.94161	2.22258	1.19395	2.0821
267	P00934	Threonine synthase	thrC		2.06089		1.44512		2.48525		0.895443	0.945116	0.855756	0.518735	0.754986	1.30115	1.03078	0.8866	0.754986		2.40827		1.9141		2.41103		1.18604		1.268		0.936667		1.26965		0.246152	1.10233	0.757901
344	P00934	Threonine synthase	thrC			0.529264	1.96483			1.30373	2.43944	0.945116	0.855756	0.518735	0.754986	1.30115	1.03078	0.8866	0.754986			1.0203	2.60248			1.47048	3.23111			0.0289899	1.37988			0.556292	1.69203	0.704437	1.12416
426	P0A8M3	Threonine--tRNA ligase	thrS			8.0754				3.40062		1.18175	0.879669	0.920335		1.06295	0.891316	0.98597				8.77441				3.44901				3.1333				1.78618		3.1333	1.78618
226	P0A8M3	Threonine--tRNA ligase	thrS	3.80997	2.18928	1.59172	1.68858	3.50578	2.34809	2.61847	2.55903	1.18175	0.879669	0.920335		1.06295	0.891316	0.98597		3.22401	2.48876	1.7295		3.29815	2.63441	2.65573		1.68886	1.31542	0.790357		1.72166	1.39748	1.40911		1.31542	1.40911
306	P0A8M3	Threonine--tRNA ligase	thrS	2.93577				3.35792				1.18175	0.879669	0.920335		1.06295	0.891316	0.98597		2.48426				3.15905				1.31282				1.65949				1.31282	1.65949
577	P0A8M3	Threonine--tRNA ligase	thrS			1.11211	1.24067			3.17924	2.93277	1.18175	0.879669	0.920335		1.06295	0.891316	0.98597				1.20838				3.22448				0.273074				1.68907		0.273074	1.68907
241	P0A8M3	Threonine--tRNA ligase	thrS			1.06779	1.32003			1.65277	1.78749	1.18175	0.879669	0.920335		1.06295	0.891316	0.98597				1.16022				1.67629				0.214396				0.745271		0.214396	0.745271
122	P0A8M3	Threonine--tRNA ligase	thrS			1.05889				1.60376		1.18175	0.879669	0.920335		1.06295	0.891316	0.98597				1.15055				1.62658				0.202328				0.701841		0.202328	0.701841
81	P0A850	Trigger factor	tig			10.6388				2.80144		0.95629	0.637718	0.741697		1.18276	0.936307	0.9798				14.3438				2.85919				3.84236				1.51561		3.84236	1.51561
392	P0A850	Trigger factor	tig	8.74716	6.0803	4.59109		3.51785	1.62763	1.82458		0.95629	0.637718	0.741697		1.18276	0.936307	0.9798		9.14698	9.53447	6.18998		2.97427	1.73835	1.86219		3.1933	3.25315	2.62993		1.57253	0.797721	0.897003		3.1933	0.897003
390	P0A850	Trigger factor	tig			2.15281	1.86726			2.53928	2.35514	0.95629	0.637718	0.741697		1.18276	0.936307	0.9798				2.90254				2.59163				1.53732				1.37386		1.53732	1.37386
361	P0A850	Trigger factor	tig	2.00531	3.36816	1.93725	2.28175	1.70169	2.38503	2.17852	2.64158	0.95629	0.637718	0.741697		1.18276	0.936307	0.9798		2.09697	5.28159	2.61192		1.43875	2.54727	2.22344		1.06831	2.40097	1.38511		0.524812	1.34895	1.15279		1.38511	1.15279
420	P0A850	Trigger factor	tig			1.64788				1.82839		0.95629	0.637718	0.741697		1.18276	0.936307	0.9798				2.22176				1.86609				1.15171				0.900016		1.15171	0.900016
279	P0A850	Trigger factor	tig		0.927148	1.49193	1.51879		2.05895	2.28108	2.44156	0.95629	0.637718	0.741697		1.18276	0.936307	0.9798			1.45385	2.01151			2.19901	2.32811			0.539881	1.00828			1.13685	1.21916		0.774079	1.17801
83	P0A850	Trigger factor	tig			1.13357	1.45515			2.35318	1.96233	0.95629	0.637718	0.741697		1.18276	0.936307	0.9798				1.52834				2.40169				0.611969				1.26405		0.611969	1.26405
203	P0A850	Trigger factor	tig				1.62463				6.58557	0.95629	0.637718	0.741697		1.18276	0.936307	0.9798
340	P27302	Transketolase 1	tktA		1.12998	1.55599	1.83891		2.19972	2.84538	12.5514	0.702521	0.716014	0.654392	0.79063	1.07686	1.05202	1.03598	0.79063		1.57816	2.37777	2.32588		2.09094	2.74657	15.8751		0.658243	1.24961	1.21778		1.06415	1.45763	3.9887	1.21778	1.45763
316	P27302	Transketolase 1	tktA	1.74127			1.43208	6.74531			3.43557	0.702521	0.716014	0.654392	0.79063	1.07686	1.05202	1.03598	0.79063	2.4786			1.81132	6.26386			4.34536	1.30952			0.857039	2.64705			2.11947	1.08328	2.38326
347	P27302	Transketolase 1	tktA	1.28223	1.17899	1.3414	1.44667	4.1217	2.96264	3.3472	3.20512	0.702521	0.716014	0.654392	0.79063	1.07686	1.05202	1.03598	0.79063	1.82519	1.6466	2.04984	1.82977	3.82752	2.81614	3.23096	4.05388	0.868047	0.719493	1.03551	0.871662	1.93641	1.49372	1.69196	2.0193	0.869854	1.81419
303	P27302	Transketolase 1	tktA		1.14778				2.90467			0.702521	0.716014	0.654392	0.79063	1.07686	1.05202	1.03598	0.79063		1.60301				2.76104				0.680781				1.46521			0.680781	1.46521
591	P27302	Transketolase 1	tktA			0.820681				1.79873		0.702521	0.716014	0.654392	0.79063	1.07686	1.05202	1.03598	0.79063			1.25411				1.73627				0.326667				0.795988		0.326667	0.795988
4	P33570	Transketolase 2	tktB	2.1225	3.55245			10.911	5.06099			2.4078	2.0593	1.3478		1.80916	1.23	1.57758		0.881507	1.72508			6.03096	4.11464			-0.181955	0.786664			2.59239	2.04077			0.302354	2.31658
298	P33570	Transketolase 2	tktB		2.43451				3.19047			2.4078	2.0593	1.3478		1.80916	1.23	1.57758			1.18221				2.59388				0.24148				1.37511			0.24148	1.37511
314	P33570	Transketolase 2	tktB	2.78255	2.6824	1.24077	1.54983	8.58928	4.16507	2.59713	3.3075	2.4078	2.0593	1.3478		1.80916	1.23	1.57758		1.15564	1.30258	0.920594		4.74767	3.38624	1.64627		0.208691	0.381371	-0.119363		2.24722	1.75969	0.7192		0.208691	1.75969
301	P33570	Transketolase 2	tktB	2.54508	2.51935		1.00885	13.7093	5.19387		1.73262	2.4078	2.0593	1.3478		1.80916	1.23	1.57758		1.05701	1.2234			7.57773	4.22267			0.0799919	0.290901			2.92177	2.07816			0.185447	2.49996
342	P33570	Transketolase 2	tktB	2.56037	2.48483	1.21542	1.24088	6.85164	3.57309	2.85423	2.35489	2.4078	2.0593	1.3478		1.80916	1.23	1.57758		1.06336	1.20664	0.901784		3.7872	2.90496	1.80924		0.0886365	0.270996	-0.149147		1.92113	1.53852	0.855387		0.0886365	1.53852
338	P33570	Transketolase 2	tktB			1.35183	1.49054			2.76253	2.61078	2.4078	2.0593	1.3478		1.80916	1.23	1.57758				1.00299				1.75112				0.00430697				0.808276		0.00430697	0.808276
533	P33570	Transketolase 2	tktB	1.85508	2.31581		1.40239	5.18	3.2866		2.70867	2.4078	2.0593	1.3478		1.80916	1.23	1.57758		0.770444	1.12456			2.86321	2.67204			-0.376238	0.169367			1.51763	1.41794			-0.103435	1.46779
234	P33570	Transketolase 2	tktB				0.681907				2.04027	2.4078	2.0593	1.3478		1.80916	1.23	1.57758
459	P0A853	Tryptophanase	tnaA			12.2982				1.84107		0.462622	0.737085	0.69324		0.922312	1.09136	0.988262				17.7401				1.86293				4.14895				0.897577		4.14895	0.897577
5	P0A853	Tryptophanase	tnaA	2.40262			7.1034	4.85757			6.2031	0.462622	0.737085	0.69324		0.922312	1.09136	0.988262		5.19348				5.26673				2.3767				2.39691				2.3767	2.39691
219	P0A853	Tryptophanase	tnaA			1.59249				2.48736		0.462622	0.737085	0.69324		0.922312	1.09136	0.988262				2.29718				2.51691				1.19986				1.33165		1.19986	1.33165
239	P0A853	Tryptophanase	tnaA				1.93824				2.54482	0.462622	0.737085	0.69324		0.922312	1.09136	0.988262
406	P0A853	Tryptophanase	tnaA				10.2726				4.57847	0.462622	0.737085	0.69324		0.922312	1.09136	0.988262
844	P06612	DNA topoisomerase 1	topA		1.61039				2.21205			0.91875	0.832495		0.697676	0.706499	1.08728		0.697676		1.93442				2.03447				0.9519				1.02466			0.9519	1.02466
274	P06612	DNA topoisomerase 1	topA			0.271883				2.35683		0.91875	0.832495		0.697676	0.706499	1.08728		0.697676
484	P06612	DNA topoisomerase 1	topA				1.53472				2.84286	0.91875	0.832495		0.697676	0.706499	1.08728		0.697676				2.19976				4.07475				1.13735				2.02671
188	P0A858	Triosephosphate isomerase	tpiA			2.46913	2.36059			2.44782	2.56439	1.30845	1.48107	1.13006		1.1555	1.40522	1.2349				2.18495				1.9822				1.1276				0.987104		1.1276	0.987104
111	P0A858	Triosephosphate isomerase	tpiA	2.22996	2.00366	2.16224	1.69375	5.15915	3.96609	3.65455	3.06582	1.30845	1.48107	1.13006		1.1555	1.40522	1.2349		1.70428	1.35285	1.91338		4.46488	2.82239	2.95939		0.769162	0.435998	0.936122		2.15862	1.49692	1.5653		0.769162	1.5653
103	P0A858	Triosephosphate isomerase	tpiA	1.81489	2.01176	3.26207	2.58501	8.31802	5.69724	5.73992	5.11931	1.30845	1.48107	1.13006		1.1555	1.40522	1.2349		1.38706	1.35831	2.88663		7.19866	4.05433	4.64809		0.472032	0.441818	1.52938		2.84773	2.01947	2.21664		0.472032	2.21664
138	P0A858	Triosephosphate isomerase	tpiA				1.71268				3.12094	1.30845	1.48107	1.13006		1.1555	1.40522	1.2349
46	P0A862	Thiol peroxidase	tpx			1.56424	1.82763			2.59168	2.8668	1.41603	1.29365	1.14538		1.27596	1.10509	0.928574				1.3657				2.79103				0.449637				1.4808		0.449637	1.4808
33	P0A862	Thiol peroxidase	tpx				2.91383				4.0526	1.41603	1.29365	1.14538		1.27596	1.10509	0.928574
253	P0AGI8	Trk system potassium uptake protein trkA	trkA		4.20556				3.08397
250	P0A877	Tryptophan synthase alpha chain	trpA	1.24495				4.12618				0.679292	0.601073	0.69666	0.777904	0.996984	0.966484	0.969217	0.777904	1.83272				4.13866				0.873989				2.04917				0.873989	2.04917
199	P0A877	Tryptophan synthase alpha chain	trpA				1.83705				2.28331	0.679292	0.601073	0.69666	0.777904	0.996984	0.966484	0.969217	0.777904				2.36154				2.93521				1.23973				1.55347
392	P0A879	Tryptophan synthase beta chain	trpB			1.1701	1.95945			1.90921	2.53634	0.690142		0.605602	0.773889	1.03288		1.03577	0.773889			1.93213	2.53195			1.84328	3.27739			0.950191	1.34025			0.882274	1.71255	1.14522	1.29741
137	P0A879	Tryptophan synthase beta chain	trpB			0.946745				1.65466		0.690142		0.605602	0.773889	1.03288		1.03577	0.773889			1.56331				1.59752				0.644606				0.675833		0.644606	0.675833
55	P00909	Tryptophan biosynthesis protein TrpCF;Indole-3-glycerol phosphate synthase;N-(5'-phospho-ribosyl)anthranilate isomerase	trpC	2.43399	2.98127	1.11846	1.39452	2.70426	1.07534	1.36267	1.48359	0.445914				0.674634				5.45843				4.00848				2.44849				2.00306				2.44849	2.00306
55	P00954	Tryptophan--tRNA ligase	trpS	1.45168			0.518492	3.67002			2.36811		0.705392		0.780677		1.09311		0.780677				0.664157				3.03341				-0.590403				1.60094	-0.590403	1.60094
38	P07649	tRNA pseudouridine synthase A	truA	2.09359	1.70692	1.41534	1.32613	3.21281	1.92152	2.47785	2.09451
74	P60340	tRNA pseudouridine synthase B	truB		1.23258	0.756802	1.48826		1.67455	1.47538	2.24441
70	P0AA25	Thioredoxin-1	trxA	3.13436	3.13847	1.90066	2.09955	3.70862	2.53409	1.87925	1.95422	1.41565	1.28912	1.14928		0.821101	0.990035	1.02045		2.21408	2.43457	1.65379		4.51664	2.5596	1.84158		1.14671	1.28367	0.725773		2.17525	1.35592	0.880945		1.14671	1.35592
97	P0AA25	Thioredoxin-1	trxA		2.47208	2.16346	1.37155		2.22919	2.17653	1.21532	1.41565	1.28912	1.14928		0.821101	0.990035	1.02045			1.91765	1.88245			2.25162	2.1329			0.939336	0.912613			1.17097	1.09282		0.925975	1.13189
58	P0AA25	Thioredoxin-1	trxA			2.00347	2.12862			2.12806	1.49743	1.41565	1.28912	1.14928		0.821101	0.990035	1.02045				1.74324				2.0854				0.80177				1.06033		0.80177	1.06033
53	P0AA25	Thioredoxin-1	trxA			1.40628				2.47171		1.41565	1.28912	1.14928		0.821101	0.990035	1.02045				1.22362				2.42216				0.291151				1.2763		0.291151	1.2763
4	P0AA25	Thioredoxin-1	trxA				1.72396				2.11783	1.41565	1.28912	1.14928		0.821101	0.990035	1.02045
185	P0A9P4	Thioredoxin reductase	trxB	1.96396		0.922815	0.72736	4.96993		3.37683	2.63136	0.809553	0.7429	0.6536		0.977183	0.90964	0.799293		2.42598		1.4119		5.08597		4.22477		1.27857		0.497634		2.34652		2.07887		0.888102	2.2127
214	P0A6P1	Elongation factor Ts	tsf	15.9634	14.4045	5.90637	5.80365	3.68208	1.78646	1.68968	1.88414	1.14382	1.08697	0.841755		1.13668	1.13849	0.935009		13.9563	13.252	7.01673		3.23933	1.56915	1.80712		3.80284	3.72814	2.8108		1.6957	0.649984	0.853695		3.72814	0.853695
24	P0A6P1	Elongation factor Ts	tsf	3.11038			1.61398	2.90451			1.64733	1.14382	1.08697	0.841755		1.13668	1.13849	0.935009		2.71929				2.55526				1.44323				1.35347				1.44323	1.35347
247	P0A6P1	Elongation factor Ts	tsf	1.25369		1.33213	2.32624	3.86768		3.46792	4.33281	1.14382	1.08697	0.841755		1.13668	1.13849	0.935009		1.09606		1.58256		3.40262		3.70897		0.132322		0.662261		1.76665		1.89102		0.397291	1.82883
391	P0CE47	Elongation factor Tu 1	tufA			1.1525	1.6177			1.96907	2.63909
57;57	P0CE47;P0CE48	Elongation factor Tu 1;Elongation factor Tu 2	tufA;tufB		91.1202	10.437			0.806909	1.55969		1.07118	0.887741	0.932699		0.905061	0.985278	0.959665			102.643	11.1901			0.818966	1.62525			6.68149	3.48415			-0.288124	0.700658		5.08282	0.206267
283;283	P0CE47;P0CE48	Elongation factor Tu 1;Elongation factor Tu 2	tufA;tufB	3.30339		17.9538	24.9117	5.01025		0.734675	2.34816	1.07118	0.887741	0.932699		0.905061	0.985278	0.959665		3.08389		19.2493		5.53582		0.765554		1.62475		4.26673		2.4688		-0.385423		2.94574	1.04169
253;253	P0CE47;P0CE48	Elongation factor Tu 1;Elongation factor Tu 2	tufA;tufB		2.55693		0.678379		2.86818		2.22595	1.07118	0.887741	0.932699		0.905061	0.985278	0.959665			2.88026				2.91104				1.5262				1.54153			1.5262	1.54153
295;295	P0CE47;P0CE48	Elongation factor Tu 1;Elongation factor Tu 2	tufA;tufB	1.16527	1.26382	1.43454	1.14062	3.55455	4.38433	2.92014	2.48571	1.07118	0.887741	0.932699		0.905061	0.985278	0.959665		1.08784	1.42363	1.53806		3.92742	4.44984	3.04288		0.12147	0.509578	0.62111		1.97358	2.15375	1.60544		0.509578	1.97358
177;177	P0CE47;P0CE48	Elongation factor Tu 1;Elongation factor Tu 2	tufA;tufB			1.27019	1.42567			2.16808	1.89012	1.07118	0.887741	0.932699		0.905061	0.985278	0.959665				1.36184				2.2592				0.445558				1.17581		0.445558	1.17581
300;300	P0CE47;P0CE48	Elongation factor Tu 1;Elongation factor Tu 2	tufA;tufB	1.20559	1.22533			2.77716	3.32078			1.07118	0.887741	0.932699		0.905061	0.985278	0.959665		1.12548	1.38028			3.06847	3.3704			0.170538	0.464957			1.61752	1.75292			0.317747	1.68522
209;209	P0CE47;P0CE48	Elongation factor Tu 1;Elongation factor Tu 2	tufA;tufB	0.93682		1.09234	1.47264	1.70488		1.60404	2.37036	1.07118	0.887741	0.932699		0.905061	0.985278	0.959665		0.87457		1.17116		1.88372		1.67145		-0.193354		0.22794		0.913582		0.741104		0.0172931	0.827343
314;314	P0CE47;P0CE48	Elongation factor Tu 1;Elongation factor Tu 2	tufA;tufB	1.23458		0.828833	1.71527	2.21604		1.67754	3.77351	1.07118	0.887741	0.932699		0.905061	0.985278	0.959665		1.15255		0.88864		2.44849		1.74805		0.204827		-0.170329		1.29189		0.805743		0.0172493	1.04882
264;264	P0CE47;P0CE48	Elongation factor Tu 1;Elongation factor Tu 2	tufA;tufB				2.86799				1.00544	1.07118	0.887741	0.932699		0.905061	0.985278	0.959665
391	P0CE48	Elongation factor Tu 2	tufB				1.42443				3.32446
324	P32132	GTP-binding protein typA/BipA	typA	3.25452	2.65996			5.65358	2.5622			1.52025	2.05744	0.623116	0.835183	1.91549	1.18469	0.934896	0.835183	2.14077	1.29285			2.95151	2.16276			1.09813	0.370555			1.56145	1.11288			0.734344	1.33716
4	P32132	GTP-binding protein typA/BipA	typA		1.72139	1.06804			2.3429	1.72853		1.52025	2.05744	0.623116	0.835183	1.91549	1.18469	0.934896	0.835183		0.836668	1.71403			1.97766	1.8489			-0.257274	0.777389			0.983791	0.886666		0.260058	0.935228
427	P32132	GTP-binding protein typA/BipA	typA		1.97273				3.96589			1.52025	2.05744	0.623116	0.835183	1.91549	1.18469	0.934896	0.835183		0.958828				3.34762				-0.0606559				1.74314
167	P07023	T-protein;Chorismate mutase;Prephenate dehydrogenase	tyrA				1.9729				2.30227		0.669928				0.870085
89	P07023	T-protein;Chorismate mutase;Prephenate dehydrogenase	tyrA			1.50189	1.99929			1.47814	1.84024		0.669928				0.870085
168	P04693	Aromatic-amino-acid aminotransferase	tyrB			0.999129	1.42805			2.30818	3.69957	0.413131	0.515289	0.525928		1.08985	1.07648	0.895162				1.89974				2.5785				0.925805				1.36653		0.925805	1.36653
21	P04693	Aromatic-amino-acid aminotransferase	tyrB	0.911206	0.621241		0.778028	4.972	2.75489		3.64968	0.413131	0.515289	0.525928		1.08985	1.07648	0.895162		2.20561	1.20562			4.56207	2.55918			1.14118	0.269772			2.18969	1.35568			0.705475	1.77268
144	P0AGJ9	Tyrosine--tRNA ligase	tyrS			2.48316				2.92946		1.17095	1.17995	0.960185		1.42852	1.03523	0.947966				2.58613				3.09026				1.37079				1.62773		1.37079	1.62773
238	P0AGJ9	Tyrosine--tRNA ligase	tyrS	3.56899		1.70912	1.84078	4.48808		2.94753	2.47648	1.17095	1.17995	0.960185		1.42852	1.03523	0.947966		3.04794		1.77999		3.14176		3.10932		1.60784		0.831872		1.65157		1.6366		1.21985	1.64409
235	P0AGJ9	Tyrosine--tRNA ligase	tyrS	3.39063	1.88019			4.61078	2.41829			1.17095	1.17995	0.960185		1.42852	1.03523	0.947966		2.89562	1.59345			3.22765	2.336			1.53387	0.672155			1.69049	1.22404			1.10301	1.45726
8	P0AGJ9	Tyrosine--tRNA ligase	tyrS	2.11148	2.19194			4.31868	2.73656			1.17095	1.17995	0.960185		1.42852	1.03523	0.947966		1.80322	1.85766			3.02317	2.64344			0.850573	0.893484			1.59606	1.40241			0.872029	1.49924
90	P0AAB4	3-octaprenyl-4-hydroxybenzoate carboxy-lyase	ubiD				2.52955				2.99686
96	P0AAB4	3-octaprenyl-4-hydroxybenzoate carboxy-lyase	ubiD				2.90865				6.41921
235	P12758	Uridine phosphorylase	udp	21.8199	27.2183		19.8356	3.38032	1.77147		2.55118	1.44714	1.54494	1.51525		0.937477	0.829845	0.916764		15.0779	17.6177			3.60576	2.1347			3.91437	4.13896			1.85031	1.09404			4.02666	1.47217
40	P12758	Uridine phosphorylase	udp	3.11556	3.0989		1.64388	4.75916	2.31945		1.64321	1.44714	1.54494	1.51525		0.937477	0.829845	0.916764		2.1529	2.00584			5.07656	2.79504			1.10628	1.00421			2.34385	1.48287			1.05525	1.91336
43	P12758	Uridine phosphorylase	udp	1.951	2.14839			5.89312	2.99472			1.44714	1.54494	1.51525		0.937477	0.829845	0.916764		1.34817	1.3906			6.28614	3.60877			0.431005	0.475706			2.65218	1.85151			0.453355	2.25184
33	P12758	Uridine phosphorylase	udp			1.42863	1.57218			2.2474	2.48658	1.44714	1.54494	1.51525		0.937477	0.829845	0.916764				0.94283				2.45145				-0.0849304				1.29363
177	P12295	Uracil-DNA glycosylase	ung		2.70284	1.28684			2.42824	2.32031
7	P0A8F0	Uracil phosphoribosyltransferase	upp	1.73504	1.32351	0.915835	1.01041	3.39411	2.03547	2.52332	2.24042	0.983058	0.583188	0.436406	0.658296	0.442983	0.746971	0.803241	0.658296	1.76495	2.26944	2.09858	1.53489	7.66193	2.72496	3.14142	3.40335	0.819624	1.18234	1.06942	0.618138	2.93771	1.44624	1.65142	1.76696	0.94452	1.70919
167	P08390	USG-1 protein	usg		2.61681				2.59857
22	P0AED0	Universal stress protein A	uspA			1.29753				1.71259
230	P0AAC0	Universal stress protein E	uspE		5.24038				6.17717				2.21198				1.02943				2.36909				6.00055				1.24433				2.58509			1.24433	2.58509
235	P0AAC0	Universal stress protein E	uspE		1.74728				1.92832				2.21198				1.02943				0.789916				1.87318				-0.340229				0.905492			-0.340229	0.905492
77	P37903	Universal stress protein F	uspF	2.95586	2.81955	3.3145	1.81294	3.46235	2.17715	3.10908	2.30875	1.78184	1.24714	1.26873		1.1323	0.745199	1.09287		1.65888	2.26081	2.61245		3.0578	2.92158	2.84487		0.730212	1.17684	1.3854		1.6125	1.54675	1.50836		1.17684	1.54675
104	P37903	Universal stress protein F	uspF	3.37676	1.98401			3.72447	1.66581			1.78184	1.24714	1.26873		1.1323	0.745199	1.09287		1.8951	1.59085			3.2893	2.2354			0.922272	0.669797			1.71778	1.16053			0.796034	1.43916
80	P37903	Universal stress protein F	uspF		1.19472		2.15821		1.73692		3.00435	1.78184	1.24714	1.26873		1.1323	0.745199	1.09287			0.957969				2.33081				-0.0619489				1.22083
78	P37903	Universal stress protein F	uspF		1.32865				2.21012			1.78184	1.24714	1.26873		1.1323	0.745199	1.09287			1.06536				2.96581				0.0913363				1.56843
19	P39177	Universal stress protein G	uspG			2.15261				2.67801
614	P0A698	UvrABC system protein A	uvrA		2.96892				4.56316			2.6598	2.13922	1.25911		1.89877	1.1559	0.956594			1.38785				3.94771				0.472849				1.98102
452	P0A8G0	UvrABC system protein C	uvrC			1.24341				4.12652
170	P24215	Mannonate dehydratase	uxuA			0.787922				1.50019
930	P07118	Valine--tRNA ligase	valS		3.47385				2.8789			1.10741	1.04286	0.856203		1.04234	0.975378	0.832531			3.33108				2.95158				1.73599				1.56149			1.73599	1.56149
178	P07118	Valine--tRNA ligase	valS		3.21906				5.42942			1.10741	1.04286	0.856203		1.04234	0.975378	0.832531			3.08677				5.56647				1.6261				2.47676			1.6261	2.47676
898	P07118	Valine--tRNA ligase	valS			1.58018	1.68257			2.23612	2.14739	1.10741	1.04286	0.856203		1.04234	0.975378	0.832531				1.84557				2.68593				0.884067				1.42542		0.884067	1.42542
317	P07118	Valine--tRNA ligase	valS			1.39846				2.83191		1.10741	1.04286	0.856203		1.04234	0.975378	0.832531				1.63332				3.40156				0.707812				1.7662		0.707812	1.7662
593	P07118	Valine--tRNA ligase	valS	1.79714				7.54993				1.10741	1.04286	0.856203		1.04234	0.975378	0.832531		1.62283				7.24324				0.698512				2.85663				0.698512	2.85663
271	P07118	Valine--tRNA ligase	valS		1.79256	1.14743			4.01147	4.09281		1.10741	1.04286	0.856203		1.04234	0.975378	0.832531			1.71889	1.34013			4.11273	4.91611			0.781475	0.422377			2.0401	2.29752		0.601926	2.16881
909	P07118	Valine--tRNA ligase	valS			1.15175	1.70223			1.83847	2.63036	1.10741	1.04286	0.856203		1.04234	0.975378	0.832531				1.34518				2.20829				0.427798				1.14293		0.427798	1.14293
3	P07118	Valine--tRNA ligase	valS				1.59587				2.42448	1.10741	1.04286	0.856203		1.04234	0.975378	0.832531
52	P0A8G9	Exodeoxyribonuclease 7 small subunit	xseB	2.53199		2.64358		3.89922		2.2993
121	P09030	Exodeoxyribonuclease III	xthA		1.7437	2.35781	2.63819		1.25278	1.99802	2.14452
261	P00944	Xylose isomerase	xylA		1.34498				1.55484
209	P0A8I3	UPF0246 protein yaaA	yaaA		0.45031		0.949751		2.09152		3.17207
119	P36879	Uncharacterized ABC transporter ATP-binding protein YadG	yadG			5.23319				7.29529
44	P62768	UPF0325 protein yaeH	yaeH	2.31279				2.36442				0.591393		0.585028		0.409378		0.724965		3.91075				5.77563				1.96744				2.52998				1.96744	2.52998
36	P62768	UPF0325 protein yaeH	yaeH			1.7446				3.21085		0.591393		0.585028		0.409378		0.724965				2.98208				4.42897				1.57632				2.14697		1.57632	2.14697
124	P62768	UPF0325 protein yaeH	yaeH			0.917391				1.89403		0.591393		0.585028		0.409378		0.724965				1.56812				2.61259				0.649032				1.38548		0.649032	1.38548
97	P62768	UPF0325 protein yaeH	yaeH			0.86819	1.13534			2.00919	3.52847	0.591393		0.585028		0.409378		0.724965				1.48401				2.77143				0.569505				1.47063		0.569505	1.47063
38	P62768	UPF0325 protein yaeH	yaeH				8.84816				2.07843	0.591393		0.585028		0.409378		0.724965
6	P62768	UPF0325 protein yaeH	yaeH				1.93659				2.69259	0.591393		0.585028		0.409378		0.724965
12	P75691	Uncharacterized zinc-type alcohol dehydrogenase-like protein YahK	yahK			1.24103	1.78428			1.96053	2.97941	3.10273	2.69408	1.98497		1.35582	1.09288	1.12786				0.625211				1.73828				-0.677584				0.797663		-0.677584	0.797663
60	P75694	Uncharacterized protein YahO	yahO				2.43385				0.326123	2.57865	3.01127	3.25179		0.875851	0.756687	0.847449
58	P0ADZ7	UPF0092 membrane protein YajC	yajC			1.18261	1.56742			2.11877	2.52761
142	Q46948	Chaperone protein YajL	yajL				1.08205				3.74708
115	P0A8E7	UPF0234 protein yajQ	yajQ	3.31557	3.0685			2.6336	2.69941			2.13014	1.46819	1.23943		2.13159	1.13978	1.06927		1.5565	2.08998			1.23551	2.36836			0.638308	1.06349			0.305104	1.24389			0.850898	0.774496
108	P0A8E7	UPF0234 protein yajQ	yajQ	2.92812		2.43326	1.92924	5.00888		2.7771	2.26648	2.13014	1.46819	1.23943		2.13159	1.13978	1.06927		1.37461		1.9632		2.34983		2.59719		0.459025		0.97321		1.23255		1.37695		0.716117	1.30475
135	P0A8E7	UPF0234 protein yajQ	yajQ		2.05969				2.43501			2.13014	1.46819	1.23943		2.13159	1.13978	1.06927			1.40288				2.13639				0.488387				1.09518			0.488387	1.09518
112	P0A8E7	UPF0234 protein yajQ	yajQ				4.00602				1.27945	2.13014	1.46819	1.23943		2.13159	1.13978	1.06927
89	P0A8B5	UPF0133 protein YbaB	ybaB	2.12081	2.445			4.21097	2.68253			1.97537		1.01928		1.62423		1.28206		1.07363				2.5926				0.102493				1.3744				0.102493	1.3744
10	P0AAR3	Cys-tRNA(Pro)/Cys-tRNA(Cys) deacylase ybaK	ybaK		6.17988	4.3132	4.13887		1.54265	2.00294	2.33157
108	P77395	Uncharacterized protein ybbN	ybbN				0.407472				2.96718	1.01882				0.989832
274	P77395	Uncharacterized protein ybbN	ybbN				1.9878				3.28854	1.01882				0.989832
43	P45579	Uncharacterized oxidoreductase YbdH	ybdH		2.03274	1.14872	1.44088		2.39236	4.58813	2.82914
317	P77213	Carboxylate-amine ligase YbdK	ybdK	2.32212	2.26284	1.18303		8.27201	4.47476	4.11626		2.17266				1.8033				1.06879				4.58716				0.0959793				2.1976
275	P77213	Carboxylate-amine ligase YbdK	ybdK		1.43938				3.48633			2.17266				1.8033
95	P0A898	Probable rRNA maturation factor YbeY	ybeY			0.911017	1.34683			2.63702	3.29902
214	P0A9K3	PhoH-like protein	ybeZ			1.09146	1.26778			2.27861	2.48072
2	P75736	Esterase ybfF	ybfF		1.80291				3.15306
145	P75745	Uncharacterized protein ybgK	ybgK		1.45757				3.22241
110	P12994	UPF0098 protein ybhB	ybhB	1.96669				9.11007				1.26554				1.25592				1.55403				7.25373				0.636015				2.85872
13	P12994	UPF0098 protein ybhB	ybhB		1.23896				2.66686			1.26554				1.25592
186	P30177	Uncharacterized protein ybiB	ybiB			1.68388	2.42578			3.02823	4.98401	1.16976				1.19756
256	P30177	Uncharacterized protein ybiB	ybiB			1.20911	1.39814			2.17474	2.3221	1.16976				1.19756
269	P30177	Uncharacterized protein ybiB	ybiB				1.6982				2.79123	1.16976				1.19756
93	P30177	Uncharacterized protein ybiB	ybiB				1.20508				1.96008	1.16976				1.19756
8	P30177	Uncharacterized protein ybiB	ybiB		3.41105	1.64554	2.35231		1.96042	1.5099	2.20213	1.16976				1.19756
313	P0A9U3	Uncharacterized ABC transporter ATP-binding protein YbiT	ybiT	2.43904				2.00252				0.91945				0.822927				2.65272				2.43341				1.40747				1.28298				1.40747	1.28298
420	P75828	Uncharacterized protein ybjD	ybjD				1.78739				2.24229
52	P0A8C1	UPF0145 protein YbjQ	ybjQ	1.05089	4.53828			6.11371	4.57512
10	P21367	Uncharacterized protein ycaC	ycaC				1.43891				3.26922	2.02385	1.56021			1.60992	1.11816
49	P75874	Uncharacterized protein yccU	yccU			3.38503				1.47712		1.59933	2.75715	1.4354		0.739845	0.827449	0.89206				2.35825				1.65586				1.23772				0.727578		1.23772	0.727578
34	P75874	Uncharacterized protein yccU	yccU			2.11078				2.41529		1.59933	2.75715	1.4354		0.739845	0.827449	0.89206				1.47052				2.70754				0.556324				1.43698		0.556324	1.43698
52	P0A729	Maf-like protein yceF	yceF		0.74051	1.24721			2.11826	1.97684
80	P29217	UPF0502 protein YceH	yceH			1.76993	1.55697			2.67284	1.97979
199	P29013	Uncharacterized protein ycgB	ycgB		4.23211				1.83943
21	P0AB43	UPF0745 protein YcgL	ycgL			0.754315	1.1313			2.01522	3.19651
59	P0AB43	UPF0745 protein YcgL	ycgL			2.3205				3.42107
144	P21362	Protein yciF	yciF			1.05576				3.72445
134	P21362	Protein yciF	yciF		2.95923	0.846647	0.862488		4.98993	2.26265	2.39941
30	P21362	Protein yciF	yciF		2.85673				4.80287
137	P21362	Protein yciF	yciF		1.6315				3.30221
151	P51981	L-Ala-D/L-Glu epimerase	ycjG	1.9195	2.1918	1.75642	2.56608	2.4835	1.70446	1.78488	2.80083
196	P39831	NADP-dependent 3-hydroxy acid dehydrogenase YdfG	ydfG	12.9531	13.5866			3.40393	2.10876			1.12273	1.77729	0.760943		1.22164	1.13922	0.798467		11.5372	7.64455			2.78637	1.85106			3.52822	2.93443			1.47839	0.888351			3.23133	1.18337
68	P0ACX3	Putative monooxygenase ydhR	ydhR		2.57087				2.8928			1.04437	1.07912			1.03605	0.917075				2.38238				3.15437				1.2524				1.65735			1.2524	1.65735
101	P0ACY1	Putative NAD(P)H nitroreductase ydjA	ydjA	0.848895	0.757917	1.96651		1.86103	1.33807	1.89021				0.855007				0.835985				2.3				2.26106				1.20163				1.177		1.20163	1.177
78	P0ACY1	Putative NAD(P)H nitroreductase ydjA	ydjA				1.90161				1.4594			0.855007				0.835985
74	P0ACY1	Putative NAD(P)H nitroreductase ydjA	ydjA				1.23953				2.00335			0.855007				0.835985
80	P77721	Uncharacterized HTH-type transcriptional regulator YdjF	ydjF			1.36888				2.13315
158	P77721	Uncharacterized HTH-type transcriptional regulator YdjF	ydjF		4.5197				2.04368
449	P77529	Uncharacterized symporter ydjN	ydjN		1.99596				1.90258					0.579122				0.682226
187	P39173	Putative glucose-6-phosphate 1-epimerase	yeaD			1.66046	1.21377			2.24023	1.2898	0.988787		0.532303		0.946318		0.857642				3.11938				2.61208				1.64126				1.3852
394	P0ACY3	Uncharacterized protein yeaG	yeaG		2.49678	2.44284	6.06604		1.46671	2.9085	3.5715	1.10699	1.05025	1.10032		0.879091	0.791499	0.811113			2.37731	2.22013			1.85308	3.58582			1.24933	1.15065			0.889925	1.8423		1.19999	1.36611
399	P0ACY3	Uncharacterized protein yeaG	yeaG	1.5629	1.71674			2.95121	1.99346			1.10699	1.05025	1.10032		0.879091	0.791499	0.811113		1.41184	1.6346			3.35712	2.51859			0.49758	0.708936			1.74722	1.33262			0.603258	1.53992
586	P0ACY3	Uncharacterized protein yeaG	yeaG	2.44345		0.853179	1.17217	16.6629		2.28457	2.99699	1.10699	1.05025	1.10032		0.879091	0.791499	0.811113		2.20729		0.775395		18.9547		2.81658		1.14227		-0.366997		4.24449		1.49395		0.387638	2.86922
478	P0ACY3	Uncharacterized protein yeaG	yeaG			1.22346	0.962509			3.35095	2.72327	1.10699	1.05025	1.10032		0.879091	0.791499	0.811113				1.11192				4.1313				0.153047				2.0466		0.153047	2.0466
102	P0ACY3	Uncharacterized protein yeaG	yeaG	0.697894		1.60978	1.3879	3.33259		3.53794	2.43308	1.10699	1.05025	1.10032		0.879091	0.791499	0.811113		0.630441		1.46302		3.79095		4.36183		-0.665568		0.548949		1.92256		2.12493		-0.0583091	2.02375
539	P0ACY3	Uncharacterized protein yeaG	yeaG			0.901001	0.620655			2.57398	2.02406	1.10699	1.05025	1.10032		0.879091	0.791499	0.811113				0.818857				3.17339				-0.288316				1.66602		-0.288316	1.66602
426	P0ACY3	Uncharacterized protein yeaG	yeaG				2.68641				1.91207	1.10699	1.05025	1.10032		0.879091	0.791499	0.811113
215	P0A8A0	Probable transcriptional regulatory protein YebC	yebC	2.99151	1.46766	1.97783		4.303	1.49807	2.13193		0.681094				0.944974				4.39221				4.55356				2.13495				2.187				2.13495	2.187
70	P0AD05	Uncharacterized protein yecA	yecA	2.16113		1.14983	1.91817	4.99888		1.9768	3.40901
66	P0AD07	Uncharacterized protein yecF	yecF	1.1216				1.28761
66	P0A8A2	Probable transcriptional regulatory protein YeeN	yeeN	2.56698	2.41247			2.91106	2.52594					0.609746	0.814696			0.872907	0.814696
5	P0A8M6	UPF0265 protein yeeX	yeeX				1.8116				3.67712	0.764094				0.942285
82	P0A8M6	UPF0265 protein yeeX	yeeX			1.23528	3.08713			4.40352	3.47398	0.764094				0.942285
88	P0A8M6	UPF0265 protein yeeX	yeeX		1.76268				2.60754			0.764094				0.942285
33	P0A8M6	UPF0265 protein yeeX	yeeX	2.57878	2.15622	2.01014	1.6476	3.15164	2.01945	2.14049	1.70781	0.764094				0.942285				3.37495				3.34467				1.75487				1.74186
34	P0A8M6	UPF0265 protein yeeX	yeeX	8.1842				5.15295				0.764094				0.942285				10.711				5.46856				3.42102				2.45116
248	P0AD12	Protein yeeZ	yeeZ	1.52298	1.55343	1.40917	1.71537	2.823	1.94802	1.71684	1.97954
160	P37749	Uncharacterized protein yefG	yefG				1.07812				3.36948			0.490331				0.763857
337	P37751	Uncharacterized protein yefI	yefI			1.02304				2.13561
41	P76402	UPF0339 protein yegP	yegP		6.44277	2.50621	3.04161		3.08361	2.3188	2.99188		2.85181				0.873715				2.25918				3.52931				1.1758				1.81939			1.1758	1.81939
65	P76402	UPF0339 protein yegP	yegP				3.48165				2.27408		2.85181				0.873715
107	P76402	UPF0339 protein yegP	yegP	3.75449				7.2256					2.85181				0.873715
58	P76402	UPF0339 protein yegP	yegP	6.34131				5.97636					2.85181				0.873715
287	P76403	Uncharacterized protease yegQ	yegQ		1.38123				2.89845
327	P0AD14	Probable sensor-like histidine kinase YehU	yehU				1.50472				1.48871
23	P0A6N8	Elongation factor P-like protein	yeiP				3.09914				2.63822
55	P0A8W8	UPF0304 protein yfbU	yfbU		1.20027		3.00747		3.90962		4.58034		1.25921				1.34723				0.953195				2.90198				-0.0691569				1.53704
16	P0A8W8	UPF0304 protein yfbU	yfbU			1.12193				1.41371			1.25921				1.34723
166	P65556	Uncharacterized Nudix hydrolase yfcD	yfcD			0.699474				1.66782
146	P77526	Probable disulfide bond reductase yfcG	yfcG	3.78923	2.31541			9.1585	3.40722
181	P76536	Probable deferrochelatase/peroxidase YfeX	yfeX		1.13499				2.91027			0.347955		0.992356		1.40604		1.17656
229	P76536	Probable deferrochelatase/peroxidase YfeX	yfeX				1.01623				2.73175	0.347955		0.992356		1.40604		1.17656
222	P76536	Probable deferrochelatase/peroxidase YfeX	yfeX			2.23468	2.46954			2.31007	1.46077	0.347955		0.992356		1.40604		1.17656				2.25189				1.96342				1.17114				0.973365
14	P24178	Protein YffB	yffB	2.27442	1.80265			2.8392	2.1896			0.921784				0.816396				2.46741				3.47772				1.303				1.79814
64	P76569	Uncharacterized protein YfgD	yfgD	2.65746				2.87211
141	P0AGJ5	Uncharacterized tRNA/rRNA methyltransferase YfiF	yfiF				1.65547				2.415		1.03323		0.732751		1.14734		0.732751				2.25925				3.2958				1.17584				1.72063
53	P0ADQ7	Uncharacterized protein ygaM	ygaM	8.59809		4.29283	3.307	7.27799		2.25885	2.06496
44	P0ADQ7	Uncharacterized protein ygaM	ygaM	7.99494		4.56165	4.54312	4.42432		2.2443	2.12955
24	P0ADE6	Uncharacterized protein ygaU	ygaU	2.72526			2.17787	5.65495			2.01158	1.0328	1.15586	1.84429		1.20908	1.08608	0.726385		2.63872				4.67709				1.39984				2.22561				1.39984	2.22561
137	P0ADE6	Uncharacterized protein ygaU	ygaU	0.768916	0.699829	1.48131	1.49261	4.32523	2.84955	1.60329	2.22819	1.0328	1.15586	1.84429		1.20908	1.08608	0.726385		0.7445	0.605461	0.803186		3.5773	2.62371	2.20721		-0.425657	-0.723894	-0.316194		1.83887	1.39161	1.14223		-0.425657	1.39161
129	P0ADE6	Uncharacterized protein ygaU	ygaU		0.817213	1.32246			3.87988	1.92383		1.0328	1.15586	1.84429		1.20908	1.08608	0.726385			0.707016	0.717052			3.57237	2.6485			-0.500185	-0.47985			1.83688	1.40518		-0.490018	1.62103
8	P0ADE6	Uncharacterized protein ygaU	ygaU				4.70287				1.50479	1.0328	1.15586	1.84429		1.20908	1.08608	0.726385
188	P52598	Uncharacterized HTH-type transcriptional regulator YgbI	ygbI	2.72889				2.21362
337	P0ADR8	LOG family protein ygdH	ygdH		3.32422		1.09219		2.59154		2.15038	1.22398	1.06935			1.07278	0.839128				3.10864				3.08837				1.63628				1.62684			1.63628	1.62684
420	P0ADR8	LOG family protein ygdH	ygdH		1.84487	1.62113	1.87182		1.61728	1.29796	1.73786	1.22398	1.06935			1.07278	0.839128				1.72523				1.92733				0.786788				0.946603			0.786788	0.946603
73	P0ADR8	LOG family protein ygdH	ygdH			1.05502	1.14641			1.44712	2.25438	1.22398	1.06935			1.07278	0.839128
68	P0ADE8	tRNA-modifying protein ygfZ	ygfZ	2.26353	2.47447		1.93079	4.61182	2.66144		3.03764	1.22192	1.45956	1.40241		1.12124	0.951681	1.1348		1.85244	1.69535			4.11315	2.79657			0.889425	0.761584			2.04024	1.48366			0.825505	1.76195
268	P0ADE8	tRNA-modifying protein ygfZ	ygfZ				2.05754				3.81841	1.22192	1.45956	1.40241		1.12124	0.951681	1.1348
87	P38521	Uncharacterized protein yggL	yggL			0.851517	1.56079			2.20129	2.98577
90	P0A8P3	Probable Fe(2+)-trafficking protein	yggX	4.48662	9.48285			3.8601	2.63025			1.12706	1.35255			1.50513	1.20176			3.98082	7.01109			2.56463	2.18865			1.99306	2.80964			1.35875	1.13004			2.40135	1.2444
53	P0A8P3	Probable Fe(2+)-trafficking protein	yggX	3.96461	5.6241			2.95931	5.377			1.12706	1.35255			1.50513	1.20176			3.51766	4.15814			1.96615	4.47426			1.81462	2.05594			0.975377	2.16165			1.93528	1.56851
28	P0A8P3	Probable Fe(2+)-trafficking protein	yggX			1.13038				0.994336		1.12706	1.35255			1.50513	1.20176
5	P0AG84	Uncharacterized oxidoreductase yghA	yghA		4.31403		2.43198		3.58124		2.18779	3.19554	2.98631			1.03276	0.99993				1.4446				3.58149				0.530673				1.84056			0.530673	1.84056
39	P0AG84	Uncharacterized oxidoreductase yghA	yghA			1.43347	1.58304			2.58344	3.37409	3.19554	2.98631			1.03276	0.99993
253	Q46845	Uncharacterized GST-like protein yghU	yghU	1.73154				4.85602				1.1201		1.46031		0.853723		1.05859		1.54589				5.68804				0.628434				2.50793				0.628434	2.50793
244	Q46845	Uncharacterized GST-like protein yghU	yghU		2.83721				3.71471			1.1201		1.46031		0.853723		1.05859
36	Q46845	Uncharacterized GST-like protein yghU	yghU		2.76352				4.94531			1.1201		1.46031		0.853723		1.05859
177	Q46851	Uncharacterized protein yghZ	yghZ				1.60466				1.96108	1.73867	1.26086			1.1905	0.941199
208	P30871	Uncharacterized protein ygiF	ygiF	1.95982	0.746339	2.15225	1.82184	2.56467	2.55545	2.68608	2.04251
26	P0ADU2	Probable quinol monooxygenase ygiN	ygiN				2.29406				3.60142	1.34435	1.13326	1.30158		1.21886	1.144	0.955618
62	P67660	Uncharacterized HTH-type transcriptional regulator YhaJ	yhaJ		2.16127				2.62278
87	P64594	Toxin YhaV	yhaV			1.78185	2.03767			2.25956	2.36063
125	P45470	Protein yhbO	yhbO				1.18666				3.02629
50	P0AGK4	RNA-binding protein YhbY	yhbY	3.02093				3.76084				1.3288	1.18466			1.14567	1.01667			2.27344				3.28264				1.18487				1.71486
188	P26646	Putative quinone oxidoreductase YhdH	yhdH		4.07637				3.70875			1.18785	1.1155	1.58534	0.708115	0.840747	0.803533	1.29869	0.708115		3.6543				4.61556				1.8696				2.2065			1.8696	2.2065
209	P26646	Putative quinone oxidoreductase YhdH	yhdH				1.2895				2.49381	1.18785	1.1155	1.58534	0.708115	0.840747	0.803533	1.29869	0.708115				1.82104				3.52176				0.864761				1.8163
97	P0ADX1	Protein yhfA	yhfA		1.57295	1.37304	1.50244		2.38416	2.11891	2.51065
156	P46837	Protein yhgF	yhgF				1.10533				1.53023
113	P46853	Uncharacterized oxidoreductase YhhX	yhhX			0.651373	0.717096			0.652775	0.717105		0.730712				1.09318
133	P37634	Uncharacterized protein yhiR	yhiR		2.65305				2.05571
7	P37682	Uncharacterized HTH-type transcriptional regulator YiaU	yiaU				1.36297				1.58348
91	P0AG27	Uncharacterized protein yibN	yibN	0.88672	1.3556	1.89439	1.94641	3.34517	2.35668	2.91913	2.54482
153	P23839	UPF0701 protein yicC	yicC			1.51211	1.46757			2.73039	1.68798	1.3673		0.923706		1.45126		0.961187				1.637				2.84064				0.711056				1.50622		0.711056	1.50622
61	P23839	UPF0701 protein yicC	yicC	2.05652		1.2642	1.60911	3.46459		1.93483	2.99287	1.3673		0.923706		1.45126		0.961187		1.50408		1.36862		2.38731		2.01296		0.588878		0.452723		1.25538		1.00932		0.520801	1.13235
234	P23839	UPF0701 protein yicC	yicC	1.83213				3.56575				1.3673		0.923706		1.45126		0.961187		1.33997				2.45701				0.4222				1.29691				0.4222	1.29691
233	P23839	UPF0701 protein yicC	yicC	1.83213	1.90953			3.56575	2.74019			1.3673		0.923706		1.45126		0.961187		1.33997				2.45701				0.4222				1.29691				0.4222	1.29691
98	P0A8Y5	Sugar phosphatase YidA	yidA		2.63393				2.70396
5	P27837	Probable transport protein YifK	yifK			0.635894				3.79411
201	P27848	Pyridoxal phosphate phosphatase YigL	yigL		1.18268				3.22877
197	P0ADP7	Uncharacterized protein yigP	yigP	1.76732	3.17737			4.83775	2.82699
213	P32157	Protein yiiM	yiiM		1.85589				2.27979			1.78327				1.55976
51	P68206	UPF0337 protein yjbJ	yjbJ			14.3834	7.15648			2.65409	1.50841
288	P0AF52	Putative permease yjcD	yjcD			2.32461				4.12946
81	P39274	Uncharacterized protein yjdJ	yjdJ			3.28472	6.1484			1.64921	3.32371
103	P0A8X0	UPF0307 protein YjgA	yjgA			1.7841	1.57021			2.75875	2.3534		1.29689				1.03198
56	P0A8X0	UPF0307 protein YjgA	yjgA			1.66229	2.51383			2.03027	2.12033		1.29689				1.03198
40	P0A8X0	UPF0307 protein YjgA	yjgA			6.5928				2.63627			1.29689				1.03198
487	P39358	Uncharacterized protein YjhG	yjhG		2.90067				2.38713
304	P0A9W3	Uncharacterized ABC transporter ATP-binding protein YjjK	yjjK			4.17186				0.530985		1.27688	1.14399	0.87506		1.19444	0.919997	0.918035				4.76751				0.578393				2.25324				-0.789879		2.25324	-0.789879
18	P0A9W3	Uncharacterized ABC transporter ATP-binding protein YjjK	yjjK			2.87727				1.98535		1.27688	1.14399	0.87506		1.19444	0.919997	0.918035				3.28809				2.16261				1.71725				1.11277		1.71725	1.11277
57	P0A9W3	Uncharacterized ABC transporter ATP-binding protein YjjK	yjjK		2.01787				3.04393			1.27688	1.14399	0.87506		1.19444	0.919997	0.918035			1.76389				3.30863				0.818758				1.72623			0.818758	1.72623
322	P0A9W3	Uncharacterized ABC transporter ATP-binding protein YjjK	yjjK		1.88696				4.0168			1.27688	1.14399	0.87506		1.19444	0.919997	0.918035			1.64945				4.3661				0.721986				2.12635			0.721986	2.12635
278	P77212	Probable pyridine nucleotide-disulfide oxidoreductase ykgC	ykgC		2.45668	1.56611			2.3063	1.64628
54	P0A8W5	UPF0301 protein yqgE	yqgE				1.64502				2.40477
233	Q46856	Alcohol dehydrogenase YqhD	yqhD		2.41021				2.70284			1.7274				0.966809
65	Q46868	Uncharacterized protein yqiC	yqiC	1.42718	4.93156	1.65022	1.41325	2.48402	3.31336	1.12705	1.83176			0.732814				0.40307				2.25189				2.79616				1.17113				1.48345
31	Q46868	Uncharacterized protein yqiC	yqiC				3.29334				2.22034			0.732814				0.40307
38	P64581	Uncharacterized protein yqjD	yqjD	11.5244	17.0347	4.93468		5.08194	2.01593	1.43307		0.925763	1.17182	0.851438		1.14907	0.99562	0.883473		12.4485	14.5369	5.7957		4.42266	2.0248	1.62209		3.6379	3.86165	2.53498		2.14492	1.01778	0.697854		3.6379	1.01778
33	P64581	Uncharacterized protein yqjD	yqjD	6.18083	7.19121	5.24816	1.93534	4.32385	2.03283	2.38429	1.39006	0.925763	1.17182	0.851438		1.14907	0.99562	0.883473		6.67647	6.13678	6.16387		3.76292	2.04178	2.69877		2.73909	2.61748	2.62384		1.91185	1.02983	1.4323		2.62384	1.4323
42	P64581	Uncharacterized protein yqjD	yqjD	11.5284	4.04119	2.79389	2.82505	11.8759	1.72116	1.96169	1.86431	0.925763	1.17182	0.851438		1.14907	0.99562	0.883473		12.4529	3.44864	3.28138		10.3352	1.72873	2.22044		3.63841	1.78603	1.7143		3.36949	0.789713	1.15084		1.78603	1.15084
31	P64581	Uncharacterized protein yqjD	yqjD				6.60531				1.36512	0.925763	1.17182	0.851438		1.14907	0.99562	0.883473
172	P56262	Putative carboxymethylenebutenolidase	ysgA			1.08024				3.72879		0.798937	0.758129			0.841436	0.862963
35	P0AF36	Cell division protein ZapB	zapB				1.96359				2.67725
135	P0AC53	Glucose-6-phosphate 1-dehydrogenase;Extracellular death factor	zwf		2.67244				3.80598			1.48461	1.36715	0.879757		1.21774	0.944221	0.874554			1.95474				4.03082				0.96698				2.01107			0.96698	2.01107
60	P0AC53	Glucose-6-phosphate 1-dehydrogenase;Extracellular death factor	zwf			1.46535				2.51353		1.48461	1.36715	0.879757		1.21774	0.944221	0.874554				1.66563				2.87407				0.736067				1.5231		0.736067	1.5231
228	P0AC53	Glucose-6-phosphate 1-dehydrogenase;Extracellular death factor	zwf			1.42122				2.50775		1.48461	1.36715	0.879757		1.21774	0.944221	0.874554				1.61547				2.86746				0.69195				1.51977		0.69195	1.51977
109	P0AC53	Glucose-6-phosphate 1-dehydrogenase;Extracellular death factor	zwf	2.14751	4.79653	1.37679		4.93942	3.07059	2.02477		1.48461	1.36715	0.879757		1.21774	0.944221	0.874554		1.44652	3.5084	1.56497		4.05621	3.25198	2.3152		0.532587	1.81081	0.646131		2.02013	1.70132	1.21114		0.646131	1.70132
361	P0AC53	Glucose-6-phosphate 1-dehydrogenase;Extracellular death factor	zwf			1.31614				2.373		1.48461	1.36715	0.879757		1.21774	0.944221	0.874554				1.49603				2.71338				0.581137				1.44009		0.581137	1.44009
139	P0AC53	Glucose-6-phosphate 1-dehydrogenase;Extracellular death factor	zwf	1.88943	1.9167	1.25654	1.2924	2.02182	1.62282	1.18935	1.201	1.48461	1.36715	0.879757		1.21774	0.944221	0.874554		1.27268	1.40196	1.42828		1.6603	1.71869	1.35994		0.347869	0.487447	0.514277		0.731442	0.781309	0.443548		0.487447	0.731442

## Sheet: Chemostat
				acK								Protein								AcK/Protein								log 2 AcK/Protein								Median
Positions within proteins	Leading proteins	Protein names	Gene names	Acetyl(K) cobB/wt repl. 1	Acetyl(K) cobB/wt repl. 2	Acetyl(K) cobB/wt repl. 3	Acetyl(K) cobB/wt repl. 4	Acetyl(K) pat/wt repl. 1	Acetyl(K) pat/wt repl. 2	Acetyl(K) pat/wt repl. 3	Acetyl(K) pat/wt repl. 4	Protein cobB/wt repl. 1	Protein cobB/wt repl. 2	Protein cobB/wt repl. 3	Protein cobB/wt repl. 4	Protein pat/wt repl. 1	Protein pat/wt repl. 2	Protein pat/wt repl. 3	Protein pat/wt repl. 4	Protein cobB/wt repl. 1	Protein cobB/wt repl. 2	Protein cobB/wt repl. 3	Protein cobB/wt repl. 4	Protein pat/wt repl. 1	Protein pat/wt repl. 2	Protein pat/wt repl. 3	Protein pat/wt repl. 4	Log2 acetyl (K)/ protein cobB/wt repl. 1	Log2 acetyl (K)/ protein cobB/wt repl. 2	Log2 acetyl (K)/ protein cobB/wt repl. 3	Log2 acetyl (K)/ protein cobB/wt repl. 4	Log2 acetyl (K)/ protein pat/wt repl. 1	Log2 acetyl (K)/ protein pat/wt repl. 2	Log2 acetyl (K)/ protein pat/wt repl. 3	Log2 acetyl (K)/ protein pat/wt repl. 4	Median Log2 cobB/wt	Median Log2 pat/wt
99	P0ABD5	Acetyl-coenzyme A carboxylase carboxyl transferase subunit alpha	accA			1.27972				0.858687		1.10797	1.05465			1.47114	1.08577
144	P24182	Biotin carboxylase	accC			1.07233	1.37559			0.950982	1.20371	1.16379	1.02556	1.26224	0.994177	1.10001	0.99437	0.995593	0.851597			0.849543	1.38365			0.955192	1.41347			-0.235241	0.468477			-0.0661377	0.49924	0.116618	0.216551
84	P0A9Q5	Acetyl-coenzyme A carboxylase carboxyl transferase subunit beta	accD			1.70194				0.793971		0.950503	0.983075	2.3159		1.07748	1.18957	5.30363				0.734895				0.149703				-0.44439				-2.73982		-0.44439	-2.73982
100	P0A9Q5	Acetyl-coenzyme A carboxylase carboxyl transferase subunit beta	accD				1.49474				0.762351	0.950503	0.983075	2.3159		1.07748	1.18957	5.30363
312	P0A9G6	Isocitrate lyase	aceA			0.777579	0.772999			0.733583	0.638127	0.65658	0.73562	0.884149	0.817297	1.07048	0.975272	1.01346	0.844985			0.879467	0.945799			0.723842	0.755194			-0.185299	-0.0803942			-0.466254	-0.405081	-0.132847	-0.435668
381	P0A9G6	Isocitrate lyase	aceA				0.717152				0.630337	0.65658	0.73562	0.884149	0.817297	1.07048	0.975272	1.01346	0.844985				0.877468				0.745975				-0.188581				-0.422802	-0.188581	-0.422802
52	P0A9G6	Isocitrate lyase	aceA			0.764246				0.80022		0.65658	0.73562	0.884149	0.817297	1.07048	0.975272	1.01346	0.844985			0.864386				0.789594				-0.210253				-0.340817		-0.210253	-0.340817
62	P0A9G6	Isocitrate lyase	aceA				1.00744				0.670465	0.65658	0.73562	0.884149	0.817297	1.07048	0.975272	1.01346	0.844985				1.23265				0.793464				0.30176				-0.333764	0.30176	-0.333764
212	P0A9G6	Isocitrate lyase	aceA			0.935374	0.840297			0.979761	0.561844	0.65658	0.73562	0.884149	0.817297	1.07048	0.975272	1.01346	0.844985			1.05794	1.02814			0.96675	0.664917			0.0812534	0.0400391			-0.0487849	-0.588755	0.0606463	-0.31877
391	P0A9G6	Isocitrate lyase	aceA			1.392	1.1151			0.945938	0.735734	0.65658	0.73562	0.884149	0.817297	1.07048	0.975272	1.01346	0.844985			1.5744	1.36438			0.933377	0.870707			0.654798	0.448245			-0.0994686	-0.199741	0.551521	-0.149605
331	P0A9G6	Isocitrate lyase	aceA		0.950354	1.4498	1.56423		1.00592	0.706561	0.779001	0.65658	0.73562	0.884149	0.817297	1.07048	0.975272	1.01346	0.844985		1.29191	1.63977	1.9139		1.03142	0.697178	0.921912		0.369504	0.713491	0.936516		0.0446365	-0.520401	-0.117299	0.713491	-0.117299
193	P0A9G6	Isocitrate lyase	aceA			0.831715	0.847849			1.1029	0.729133	0.65658	0.73562	0.884149	0.817297	1.07048	0.975272	1.01346	0.844985			0.940696	1.03738			1.08826	0.862896			-0.0881992	0.0529468			0.122018	-0.212742	-0.0176262	-0.0453621
326	P0A9G6	Isocitrate lyase	aceA			1.48192	2.09037			0.866076	0.950869	0.65658	0.73562	0.884149	0.817297	1.07048	0.975272	1.01346	0.844985			1.6761	2.55767			0.854575	1.12531			0.745107	1.35483			-0.226721	0.170322	1.04997	-0.0281996
308	P0A9G6	Isocitrate lyase	aceA	1.39708	1.29784	1.5018	1.08009	1.40913	0.752737	1.65683	0.649735	0.65658	0.73562	0.884149	0.817297	1.07048	0.975272	1.01346	0.844985	2.12781	1.76428	1.69858	1.32154	1.31635	0.771822	1.63483	0.768931	1.08937	0.819082	0.76433	0.402221	0.396547	-0.373659	0.709142	-0.379074	0.791706	0.0114438
13	P0A9G6	Isocitrate lyase	aceA		0.814264	1.48173	1.40069		0.92933	1.07847	0.878535	0.65658	0.73562	0.884149	0.817297	1.07048	0.975272	1.01346	0.844985		1.10691	1.67588	1.71381		0.952893	1.06415	1.03971		0.146535	0.744922	0.777208		-0.0696142	0.0897019	0.056175	0.744922	0.056175
201	P0A9G6	Isocitrate lyase	aceA	0.618105		1.57876	1.14861	1.62227		1.51838	0.808806	0.65658	0.73562	0.884149	0.817297	1.07048	0.975272	1.01346	0.844985	0.941401		1.78562	1.40537	1.51546		1.49822	0.957184	-0.0871189		0.836428	0.490953	0.599757		0.583245	-0.063132	0.490953	0.583245
34	P0A9G6	Isocitrate lyase	aceA			1.58207	1.24729			2.54004	1.03846	0.65658	0.73562	0.884149	0.817297	1.07048	0.975272	1.01346	0.844985			1.78937	1.52611			2.50631	1.22897			0.839453	0.609861			1.32556	0.297452	0.724657	0.811508
317	P08997	Malate synthase A	aceB				0.838272				0.60083	0.558844	0.768656	0.700491	0.766481	1.2285	1.01841	0.970594	1.10271				1.09366				0.544867				0.129168				-0.876023	0.129168	-0.876023
348	P08997	Malate synthase A	aceB				1.07135				0.695821	0.558844	0.768656	0.700491	0.766481	1.2285	1.01841	0.970594	1.10271				1.39776				0.63101				0.483113				-0.664265	0.483113	-0.664265
101	P08997	Malate synthase A	aceB			1.92322	1.20969			0.872618	0.651174	0.558844	0.768656	0.700491	0.766481	1.2285	1.01841	0.970594	1.10271			2.74553	1.57824			0.899056	0.590522			1.45708	0.658314			-0.153517	-0.759938	1.0577	-0.456728
46	P08997	Malate synthase A	aceB	1.65261			1.24707	1.33574			0.772092	0.558844	0.768656	0.700491	0.766481	1.2285	1.01841	0.970594	1.10271	2.9572			1.62701	1.08729			0.700177	1.56423			0.702221	0.120738			-0.514209	1.13323	-0.196735
157	P08997	Malate synthase A	aceB			1.22864	1.39531			0.91388	1.01654	0.558844	0.768656	0.700491	0.766481	1.2285	1.01841	0.970594	1.10271			1.75396	1.82041			0.941568	0.92186			0.810618	0.86426			-0.0868631	-0.117381	0.837439	-0.102122
488	P08997	Malate synthase A	aceB			0.893609	1.36967			0.81354	1.15509	0.558844	0.768656	0.700491	0.766481	1.2285	1.01841	0.970594	1.10271			1.27569	1.78695			0.838188	1.0475			0.351277	0.837503			-0.254654	0.0669487	0.59439	-0.0938526
79	P08997	Malate synthase A	aceB				1.45585				1.06195	0.558844	0.768656	0.700491	0.766481	1.2285	1.01841	0.970594	1.10271				1.89939				0.963038				0.925539				-0.0543347	0.925539	-0.0543347
305	P08997	Malate synthase A	aceB			0.95347				0.9367		0.558844	0.768656	0.700491	0.766481	1.2285	1.01841	0.970594	1.10271			1.36114				0.965079				0.44482				-0.0512814		0.44482	-0.0512814
337	P08997	Malate synthase A	aceB			1.09719				1.45674		0.558844	0.768656	0.700491	0.766481	1.2285	1.01841	0.970594	1.10271			1.56632				1.50087				0.64738				0.585803		0.64738	0.585803
866	P0AFG8	Pyruvate dehydrogenase E1 component	aceE			1.63841				0.832801		1.21584	1.05282	1.00647	0.968969	1.16881	0.999307	0.9406	0.869568			1.62788				0.885394				0.702993				-0.175609		0.702993	-0.175609
412	P0AFG8	Pyruvate dehydrogenase E1 component	aceE	6.0816				1.21981				1.21584	1.05282	1.00647	0.968969	1.16881	0.999307	0.9406	0.869568	5.00199				1.04364				2.3225				0.0616201				2.3225	0.0616201
508	P0AFG8	Pyruvate dehydrogenase E1 component	aceE	2.30282		1.8979		1.3914		0.886544		1.21584	1.05282	1.00647	0.968969	1.16881	0.999307	0.9406	0.869568	1.89402		1.8857		1.19044		0.942531		0.921451		0.9151		0.251496		-0.0853884		0.918275	0.0830539
558	P0AFG8	Pyruvate dehydrogenase E1 component	aceE	1.01111		1.41722	1.78669	3.57142		0.752703	0.992947	1.21584	1.05282	1.00647	0.968969	1.16881	0.999307	0.9406	0.869568	0.831615		1.40811	1.8439	3.0556		0.800237	1.14189	-0.266012		0.493755	0.882764	1.61146		-0.321501	0.191419	0.493755	0.191419
404	P0AFG8	Pyruvate dehydrogenase E1 component	aceE	14.3797		13.3919	8.7309	1.97366		1.31916	0.671357	1.21584	1.05282	1.00647	0.968969	1.16881	0.999307	0.9406	0.869568	11.827		13.3058	9.01051	1.68861		1.40247	0.772058	3.56402		3.73399	3.17161	0.755834		0.487971	-0.373219	3.56402	0.487971
531	P06959	Dihydrolipoyllysine-residue acetyltransferase component of pyruvate dehydrogenase complex	aceF	1.622	1.02658	1.4606	1.37311	0.756397	1.19388	0.939817	0.599748	1.08336	1.13185	0.915857	1.10573	1.50809	1.05314	0.989873	0.978735	1.49719	0.906991	1.59479	1.24182	0.501561	1.13364	0.949431	0.612779	0.582259	-0.140839	0.67337	0.312451	-0.995504	0.180966	-0.0748643	-0.706562	0.447355	-0.390713
346	P06959	Dihydrolipoyllysine-residue acetyltransferase component of pyruvate dehydrogenase complex	aceF			3.46657	2.58377			0.884231	0.742751	1.08336	1.13185	0.915857	1.10573	1.50809	1.05314	0.989873	0.978735			3.78506	2.33671			0.893277	0.758889			1.92032	1.22448			-0.162821	-0.398039	1.5724	-0.28043
456	P06959	Dihydrolipoyllysine-residue acetyltransferase component of pyruvate dehydrogenase complex	aceF			1.06314	1.84367			0.843441	1.04429	1.08336	1.13185	0.915857	1.10573	1.50809	1.05314	0.989873	0.978735			1.16082	1.66738			0.85207	1.06698			0.215144	0.737584			-0.230956	0.0935323	0.476364	-0.0687119
410	P06959	Dihydrolipoyllysine-residue acetyltransferase component of pyruvate dehydrogenase complex	aceF			1.4904	1.6349			0.942169	0.945529	1.08336	1.13185	0.915857	1.10573	1.50809	1.05314	0.989873	0.978735			1.62733	1.47857			0.951807	0.966073			0.702508	0.564199			-0.0712587	-0.0497961	0.633353	-0.0605274
296	P0A6A3	Acetate kinase	ackA			0.640391	1.24405			0.501802	0.955853	0.865942	0.889744	1.46056	0.61872	1.24728	0.896564	0.826034	0.912276			0.438457	2.01069			0.607483	1.04777			-1.18949	1.00769			-0.719084	0.0673177	-0.0909012	-0.325883
368	P0A6A3	Acetate kinase	ackA				1.2084				0.764373	0.865942	0.889744	1.46056	0.61872	1.24728	0.896564	0.826034	0.912276				1.95306				0.837874				0.965735				-0.255194	0.965735	-0.255194
142	P0A6A3	Acetate kinase	ackA	1.17758				1.06616				0.865942	0.889744	1.46056	0.61872	1.24728	0.896564	0.826034	0.912276	1.35988				0.854789				0.44348				-0.226359				0.44348	-0.226359
272	P0A6A3	Acetate kinase	ackA			0.848074	1.37839			0.717229	0.986275	0.865942	0.889744	1.46056	0.61872	1.24728	0.896564	0.826034	0.912276			0.580651	2.22781			0.86828	1.08111			-0.784256	1.15563			-0.203768	0.11252	0.185686	-0.045624
460	P25516	Aconitate hydratase 1	acnA				0.606956				0.569456	0.465318	0.524101	0.68365	0.522992	0.956834	1.03541	1.05965	0.743144				1.16055				0.76628				0.214803				-0.384057	0.214803	-0.384057
684	P25516	Aconitate hydratase 1	acnA			0.796144	1.21798			0.990549	1.22547	0.465318	0.524101	0.68365	0.522992	0.956834	1.03541	1.05965	0.743144			1.16455	2.32888			0.934785	1.64904			0.21977	1.21963			-0.0972933	0.721623	0.719702	0.312165
356	P36683	Aconitate hydratase 2	acnB				1.11866				0.574189	1.02294	0.872392	1.15655	1.19741	1.08789	0.781552	0.872319	0.919579				0.934233				0.624405				-0.0981457				-0.679446	-0.0981457	-0.679446
77	P36683	Aconitate hydratase 2	acnB			1.91357	2.09231			0.741935	0.677803	1.02294	0.872392	1.15655	1.19741	1.08789	0.781552	0.872319	0.919579			1.65456	1.74737			0.850533	0.73708			0.726445	0.805184			-0.233561	-0.440108	0.765814	-0.336834
571	P36683	Aconitate hydratase 2	acnB				1.48052				0.732131	1.02294	0.872392	1.15655	1.19741	1.08789	0.781552	0.872319	0.919579				1.23644				0.796159				0.306189				-0.328872	0.306189	-0.328872
567	P36683	Aconitate hydratase 2	acnB	1.7949	1.18586	1.9922	2.24141	0.914907	0.706573	0.68824	0.715789	1.02294	0.872392	1.15655	1.19741	1.08789	0.781552	0.872319	0.919579	1.75465	1.35932	1.72254	1.87188	0.840989	0.904065	0.788978	0.778389	0.811179	0.442882	0.784538	0.904492	-0.24984	-0.145502	-0.341942	-0.361438	0.797859	-0.295891
722	P36683	Aconitate hydratase 2	acnB	4.86649		4.1039	2.84523	1.14318		1.28415	0.461419	1.02294	0.872392	1.15655	1.19741	1.08789	0.781552	0.872319	0.919579	4.75735		3.54841	2.37616	1.05082		1.47212	0.501772	2.25016		1.82717	1.24863	0.0715183		0.557891	-0.994897	1.82717	0.0715183
396	P36683	Aconitate hydratase 2	acnB	2.34964			1.12846	1.66197			0.708963	1.02294	0.872392	1.15655	1.19741	1.08789	0.781552	0.872319	0.919579	2.29695			0.94242	1.5277			0.770965	1.19972			-0.0855577	0.61136			-0.375263	0.55708	0.118048
728	P36683	Aconitate hydratase 2	acnB	4.20866			3.86736	1.24293			1.92205	1.02294	0.872392	1.15655	1.19741	1.08789	0.781552	0.872319	0.919579	4.11428			3.22978	1.14251			2.09014	2.04064			1.69144	0.192206			1.0636	1.86604	0.627904
407	P36683	Aconitate hydratase 2	acnB			1.73647						1.02294	0.872392	1.15655	1.19741	1.08789	0.781552	0.872319	0.919579			1.50142								0.586331						0.586331	#NUM!
130	P27550	Acetyl-coenzyme A synthetase	acs			1.28928	0.735918			0.537912	0.471575	0.453207	0.531007	0.681289	0.639038	0.87104	0.693465	0.735016	0.739504			1.89241	1.1516			0.731838	0.637691			0.920225	0.203645			-0.450404	-0.64907	0.561935	-0.549737
200	P27550	Acetyl-coenzyme A synthetase	acs		0.621073	1.29443	1.09657		0.778431	0.635574	0.584513	0.453207	0.531007	0.681289	0.639038	0.87104	0.693465	0.735016	0.739504		1.16961	1.89997	1.71598		1.12252	0.864708	0.790412		0.226032	0.925975	0.77903		0.166746	-0.209716	-0.339324	0.77903	-0.209716
370	P27550	Acetyl-coenzyme A synthetase	acs	0.686404		0.971903	1.23953	1.05882		0.78599	0.855724	0.453207	0.531007	0.681289	0.639038	0.87104	0.693465	0.735016	0.739504	1.51455		1.42656	1.93968	1.21558		1.06935	1.15716	0.598889		0.512545	0.95582	0.281651		0.096737	0.210587	0.598889	0.210587
813	P0A9Q7	Aldehyde-alcohol dehydrogenase;Alcohol dehydrogenase;Acetaldehyde dehydrogenase [acetylating];Pyruvate-formate-lyase deactivase	adhE			0.831342				0.577581		0.771969	0.689443	0.504149	0.571944	1.29812	1.02491	0.871197	1.0122			1.649				0.662974				0.721591				-0.592976		0.721591	-0.592976
794	P0A9Q7	Aldehyde-alcohol dehydrogenase;Alcohol dehydrogenase;Acetaldehyde dehydrogenase [acetylating];Pyruvate-formate-lyase deactivase	adhE			0.561428	0.611416			0.783386	0.738826	0.771969	0.689443	0.504149	0.571944	1.29812	1.02491	0.871197	1.0122			1.11361	1.06901			0.899206	0.72992			0.15525	0.0962802			-0.153276	-0.45419	0.125765	-0.303733
347	P0A9Q7	Aldehyde-alcohol dehydrogenase;Alcohol dehydrogenase;Acetaldehyde dehydrogenase [acetylating];Pyruvate-formate-lyase deactivase	adhE	1.51952		0.840158		1.26805		0.719921		0.771969	0.689443	0.504149	0.571944	1.29812	1.02491	0.871197	1.0122	1.96837		1.66649		0.976839		0.826358		0.977003		0.736809		-0.0338072		-0.275161		0.856906	-0.154484
280	P0A9Q7	Aldehyde-alcohol dehydrogenase;Alcohol dehydrogenase;Acetaldehyde dehydrogenase [acetylating];Pyruvate-formate-lyase deactivase	adhE			0.705825	1.08839			0.613518	1.21524	0.771969	0.689443	0.504149	0.571944	1.29812	1.02491	0.871197	1.0122			1.40003	1.90296			0.704225	1.20059			0.485458	0.928245			-0.505893	0.263746	0.706851	-0.121073
683	P0A9Q7	Aldehyde-alcohol dehydrogenase;Alcohol dehydrogenase;Acetaldehyde dehydrogenase [acetylating];Pyruvate-formate-lyase deactivase	adhE			0.329892	0.666175			0.460083	1.71761	0.771969	0.689443	0.504149	0.571944	1.29812	1.02491	0.871197	1.0122			0.654354	1.16475			0.528105	1.6969			-0.611857	0.220026			-0.921104	0.762904	-0.195915	-0.0791002
33	P0A9Q7	Aldehyde-alcohol dehydrogenase;Alcohol dehydrogenase;Acetaldehyde dehydrogenase [acetylating];Pyruvate-formate-lyase deactivase	adhE				1.13083				1.50508	0.771969	0.689443	0.504149	0.571944	1.29812	1.02491	0.871197	1.0122				1.97717				1.48693				0.983438				0.572341	0.983438	0.572341
388	P0A9Q7	Aldehyde-alcohol dehydrogenase;Alcohol dehydrogenase;Acetaldehyde dehydrogenase [acetylating];Pyruvate-formate-lyase deactivase	adhE				0.920544				1.59844	0.771969	0.689443	0.504149	0.571944	1.29812	1.02491	0.871197	1.0122				1.6095				1.57917				0.686613				0.659166	0.686613	0.659166
277	P0A9Q7	Aldehyde-alcohol dehydrogenase;Alcohol dehydrogenase;Acetaldehyde dehydrogenase [acetylating];Pyruvate-formate-lyase deactivase	adhE			1.0206				2.26662		0.771969	0.689443	0.504149	0.571944	1.29812	1.02491	0.871197	1.0122			2.0244				2.60173				1.01749				1.37947		1.01749	1.37947
192	P69441	Adenylate kinase	adk				1.37042				0.896339
211	P69441	Adenylate kinase	adk			1.4439	1.25418			0.939209	0.847994
145;128	P69441	Adenylate kinase;Adenylate kinase	adk;adk			1.45236	1.53675			0.946114	0.974549
157;140	P69441	Adenylate kinase;Adenylate kinase	adk;adk				1.6113				0.686627
93	P0AE08	Alkyl hydroperoxide reductase subunit C	ahpC			2.18037	2.0796			0.907598	0.77761	0.971833	1.05343	1.51525	1.1875	1.50372	0.910939	1.30447	1.0744			1.43895	1.75125			0.695759	0.72376			0.52502	0.808383			-0.52334	-0.466417	0.666702	-0.494879
7	P0AE08	Alkyl hydroperoxide reductase subunit C	ahpC	2.85018		2.19073	1.97866	8.83863		0.991031	0.731227	0.971833	1.05343	1.51525	1.1875	1.50372	0.910939	1.30447	1.0744	2.93278		1.44579	1.66624	5.87786		0.759719	0.680588	1.55227		0.531857	0.736599	2.55529		-0.396462	-0.555145	0.736599	-0.396462
153	P0AE08	Alkyl hydroperoxide reductase subunit C	ahpC	1.50766				1.28582				0.971833	1.05343	1.51525	1.1875	1.50372	0.910939	1.30447	1.0744	1.55136				0.855093				0.633535				-0.225847				0.633535	-0.225847
169	P0AE08	Alkyl hydroperoxide reductase subunit C	ahpC				1.95894				0.944899	0.971833	1.05343	1.51525	1.1875	1.50372	0.910939	1.30447	1.0744				1.64964				0.879464				0.722153				-0.185304	0.722153	-0.185304
27	P0AE08	Alkyl hydroperoxide reductase subunit C	ahpC				1.68768				0.990057	0.971833	1.05343	1.51525	1.1875	1.50372	0.910939	1.30447	1.0744				1.42121				0.921495				0.50712				-0.117952	0.50712	-0.117952
186	P0AE08	Alkyl hydroperoxide reductase subunit C	ahpC			2.27984				1.33522		0.971833	1.05343	1.51525	1.1875	1.50372	0.910939	1.30447	1.0744			1.5046				1.02358				0.589379				0.0336181		0.589379	0.0336181
16	P35340	Alkyl hydroperoxide reductase subunit F	ahpF			2.26127	1.89775			0.762412	0.68721	1.30888	1.13175	1.23372	1.36579	1.28958	0.940405	1.02438	0.993399			1.83289	1.38949			0.74427	0.691776			0.874117	0.474559			-0.426101	-0.531622	0.674338	-0.478862
592	P00957	Alanine--tRNA ligase	alaS			1.20108				0.750314		1.20894	1.15046	1.20624	1.0134	1.28777	1.03131	1.03425	0.87084			0.995724				0.725463				-0.00618154				-0.463026		-0.00618154	-0.463026
356	P25553	Lactaldehyde dehydrogenase	aldA	1.42491	1.41685	1.63178	1.71278	0.964696	0.760102	0.881089	0.808532	0.574657	0.652166	0.73399	0.850079	0.975662	0.980756	0.882082	0.983052	2.47958	2.17252	2.22316	2.01485	0.98876	0.775017	0.998873	0.822471	1.31009	1.11937	1.15261	1.01067	-0.016308	-0.3677	-0.00162642	-0.281963	1.13599	-0.149136
295	P25553	Lactaldehyde dehydrogenase	aldA			1.13004	1.24589			0.936786	0.93963	0.574657	0.652166	0.73399	0.850079	0.975662	0.980756	0.882082	0.983052			1.53959	1.46561			1.06202	0.95583			0.622543	0.551504			0.0868058	-0.0651748	0.587023	0.0108155
48	P25553	Lactaldehyde dehydrogenase	aldA		0.585626	1.60101	1.67519		1.08548	0.894658	0.890476	0.574657	0.652166	0.73399	0.850079	0.975662	0.980756	0.882082	0.983052		0.897971	2.18123	1.97062		1.10678	1.01426	0.905828		-0.155259	1.12514	0.978653		0.146369	0.020423	-0.142691	0.978653	0.020423
361	P25553	Lactaldehyde dehydrogenase	aldA			1.51873	1.86544			0.934117	1.16979	0.574657	0.652166	0.73399	0.850079	0.975662	0.980756	0.882082	0.983052			2.06913	2.19443			1.05899	1.18995			1.04903	1.13384			0.0826904	0.250905	1.09144	0.166798
77	P37685	Aldehyde dehydrogenase B	aldB			0.625653				1.17375		0.174323	0.250557	0.33081	0.395473	0.744384	0.972791	0.747665	0.918199			1.89127				1.56989				0.919358				0.650666		0.919358	0.650666
356	P0AE12	AMP nucleosidase	amn				1.29372				0.329286	0.923836	0.911684			1.1542	1.11223
92	P13016	1,6-anhydro-N-acetylmuramyl-L-alanine amidase AmpD	ampD			1.3617				0.86993		0.990139	0.781035			0.52284	1.17856
55	P05052	HTH-type transcriptional regulator AppY	appY				0.491427				0.982434
12	P69503	Adenine phosphoribosyltransferase	apt			2.02342				0.919085		1.30815	1.23478	1.28456	1.34317	1.14985	1.05473	1.19198	1.1087			1.57518				0.77106				0.655519				-0.375084		0.655519	-0.375084
160;160	P0A9Q1	Aerobic respiration control protein ArcA	arcA;arcA2			2.46328	2.73136			1.06199	1.07702
187;20	P0A9Q1	Aerobic respiration control protein ArcA	arcA;arcA2				7.09212				0.77849
195;28	P0A9Q1	Aerobic respiration control protein ArcA	arcA;arcA2			1.06161	0.841417			1.43137	0.763552
275	P11446	N-acetyl-gamma-glutamyl-phosphate reductase	argC	1.95158				1.18852				1.22261	1.33588			1.16124	1.29952			1.59624				1.02349				0.674677				0.0335022				0.674677	0.0335022
156	P18335	Acetylornithine/succinyldiaminopimelate aminotransferase	argD			1.41255				0.817794		0.859227	0.758821	0.755834	0.903674	0.941581	1.20323	1.1436	1.34262			1.86887				0.715107				0.902164				-0.483768		0.902164	-0.483768
402	P18335	Acetylornithine/succinyldiaminopimelate aminotransferase	argD	1.46532				1.01327				0.859227	0.758821	0.755834	0.903674	0.941581	1.20323	1.1436	1.34262	1.70539				1.07614				0.770102				0.10586				0.770102	0.10586
205	P0A6E4	Argininosuccinate synthase	argG				2.21028				1.37497	1.03253	1.20223	0.884908	1.46802	1.44185	1.11657	1.14866	1.22654				1.50561				1.12101				0.590352				0.164802	0.590352	0.164802
243;243	P04391;P06960	Ornithine carbamoyltransferase chain I;Ornithine carbamoyltransferase chain F	argI;argF				3.20052				1.1828
87;87	P04391;P06960	Ornithine carbamoyltransferase chain I;Ornithine carbamoyltransferase chain F	argI;argF			3.60263	2.08294			1.68103	0.948086
408	P11875	Arginine--tRNA ligase	argS			1.55344				1.2925		1.16209	1.01139	1.0464	1.03892	1.21084	1.02307	0.995398	0.79382			1.48455				1.29847				0.570026				0.376815		0.570026	0.376815
98;97	P00888;P0AB91	Phospho-2-dehydro-3-deoxyheptonate aldolase, Tyr-sensitive;Phospho-2-dehydro-3-deoxyheptonate aldolase, Phe-sensitive	aroF;aroG			1.97077	2.09253			1.0344	1.07257
237	P0AB91	Phospho-2-dehydro-3-deoxyheptonate aldolase, Phe-sensitive	aroG			1.3634				0.640822		1.28444	1.1114	1.54487	1.18653	1.16822	0.884442	1.05013	0.913941			0.882534				0.610231				-0.180277				-0.712573		-0.180277	-0.712573
48	P0AB91	Phospho-2-dehydro-3-deoxyheptonate aldolase, Phe-sensitive	aroG				2.49339				1.03698	1.28444	1.1114	1.54487	1.18653	1.16822	0.884442	1.05013	0.913941				2.10142				1.13462				1.07136				0.182209	1.07136	0.182209
209	P22106	Asparagine synthetase B [glutamine-hydrolyzing]	asnB				2.04739				0.888787	1.42878	1.19237	1.36779	1.69296	1.07342	1.03902	1.06773	1.11598				1.20935				0.796417				0.274237				-0.328404	0.274237	-0.328404
294	P0A8M0	Asparagine--tRNA ligase	asnS			1.45837	1.64696			0.89901	0.972705	1.08451	1.0993	1.21309	1.32733	1.4898	0.9929	1.14138	1.19764			1.2022	1.24081			0.787655	0.812185			0.265676	0.31128			-0.344365	-0.30012	0.288478	-0.322242
63	P0AC38	Aspartate ammonia-lyase	aspA			2.94146				0.640378		1.36211	1.1168	1.34088	1.13331	1.32148	0.861454	0.762984	0.831367			2.19368				0.839307				1.13335				-0.252729		1.13335	-0.252729
51	P00509	Aspartate aminotransferase	aspC				1.95797				0.680681	1.44681	1.23621	1.38439	1.17953	1.13134	0.95706	0.85789	0.824576				1.65997				0.825492				0.731156				-0.276674	0.731156	-0.276674
42	P00509	Aspartate aminotransferase	aspC				1.68133				0.713684	1.44681	1.23621	1.38439	1.17953	1.13134	0.95706	0.85789	0.824576				1.42543				0.865517				0.511394				-0.208367	0.511394	-0.208367
116	P00509	Aspartate aminotransferase	aspC	2.39126		2.55725	1.9081	1.27382		1.59639	0.710759	1.44681	1.23621	1.38439	1.17953	1.13134	0.95706	0.85789	0.824576	1.65278		1.8472	1.61768	1.12594		1.86084	0.861968	0.724899		0.885343	0.693928	0.171132		0.895952	-0.214293	0.724899	0.171132
37	P00509	Aspartate aminotransferase	aspC			2.01358	2.4267			1.00395	0.930699	1.44681	1.23621	1.38439	1.17953	1.13134	0.95706	0.85789	0.824576			1.45448	2.05736			1.17025	1.1287			0.540508	1.04079			0.226823	0.174662	0.79065	0.200742
276	P00509	Aspartate aminotransferase	aspC	1.72799			2.08068	1.43623			1.28981	1.44681	1.23621	1.38439	1.17953	1.13134	0.95706	0.85789	0.824576	1.19435			1.764	1.2695			1.56421	0.256222			0.818848	0.344255			0.645437	0.537535	0.494846
93	P00509	Aspartate aminotransferase	aspC		1.73968	3.21584			1.19015	1.46937		1.44681	1.23621	1.38439	1.17953	1.13134	0.95706	0.85789	0.824576		1.40727	2.32293			1.24355	1.71277			0.492903	1.21594			0.314466	0.776335		0.854423	0.5454
332	P00509	Aspartate aminotransferase	aspC				1.74596				1.81264	1.44681	1.23621	1.38439	1.17953	1.13134	0.95706	0.85789	0.824576				1.48023				2.19826				0.565818				1.13636	0.565818	1.13636
415	P21889	Aspartate--tRNA ligase	aspS	0.732429				0.660227				1.15851	1.09696	1.0162	1.12404	1.20642	0.899729	1.15858	1.11486	0.632217				0.547262				-0.661509				-0.869695				-0.661509	-0.869695
241	P0AE37	Arginine N-succinyltransferase	astA	0.420914				0.521035
142	P0AE37	Arginine N-succinyltransferase	astA	0.345912	0.629972		1.37548	0.638446	1.23112		0.814836
384	P0ABB0	ATP synthase subunit alpha	atpA	3.92796	1.86845	1.27306	1.58329	1.55224	1.03249	0.750591	0.835375	1.33078	1.15575	0.902746	1.267	1.17585	0.997572	0.985268	1.19764	2.95163	1.61665	1.41021	1.24964	1.3201	1.03501	0.761813	0.697517	1.56151	0.693008	0.495909	0.321511	0.400651	0.049638	-0.392491	-0.519699	0.594458	-0.171426
97	P0AB98	ATP synthase subunit a	atpB				1.22703				0.934956
70	P0ABB4	ATP synthase subunit beta	atpD			1.3644	1.43527			0.907193	0.83572	1.47379	1.19857	1.05722	1.32033	1.24139	1.01381	1.077	1.25913			1.29056	1.08706			0.842334	0.663729			0.368	0.120431			-0.247535	-0.591334	0.244216	-0.419434
142	P0ABB4	ATP synthase subunit beta	atpD			1.04093	1.35221			1.11405	0.89578	1.47379	1.19857	1.05722	1.32033	1.24139	1.01381	1.077	1.25913			0.984594	1.02415			1.0344	0.711429			-0.0223987	0.0344291			0.0487926	-0.491208	0.00601518	-0.221208
422	P0ABB4	ATP synthase subunit beta	atpD			1.36324	1.66614			0.983838	1.0524	1.47379	1.19857	1.05722	1.32033	1.24139	1.01381	1.077	1.25913			1.28946	1.26191			0.9135	0.835818			0.366769	0.335612			-0.130523	-0.25874	0.351191	-0.194631
99	P0ABB4	ATP synthase subunit beta	atpD			1.59882				1.19818		1.47379	1.19857	1.05722	1.32033	1.24139	1.01381	1.077	1.25913			1.5123				1.11252				0.596741				0.153835		0.596741	0.153835
66	P0ABA0	ATP synthase subunit b	atpF		1.40271	2.93997	3.24189		0.974126	0.692884	0.776278	1.28165	1.82268	1.44975	1.07721	1.29803	1.05807	1.08235	0.824826		0.769587	2.02791	3.00951		0.920662	0.640165	0.941142		-0.377844	1.01999	1.58953		-0.119256	-0.643484	-0.0875161	1.01999	-0.119256
91	P0ABA0	ATP synthase subunit b	atpF			1.20138	1.30169			0.798398	1.13848	1.28165	1.82268	1.44975	1.07721	1.29803	1.05807	1.08235	0.824826			0.828677	1.20838			0.73765	1.38027			-0.271119	0.27308			-0.438991	0.464953	0.000980375	0.0129806
138	P0ABA4	ATP synthase subunit delta	atpH			1.41154				1.13925		1.54336	1.4857			1.23709	0.839417
74	P0AE52	Putative peroxiredoxin bcp	bcp			1.32721	1.16897			0.85789	0.761114	1.09368	0.994518	1.42313	1.04004	1.29667	0.990625	2.76761	1.16474			0.932596	1.12397			0.309975	0.65346			-0.100675	0.168599			-1.68978	-0.613828	0.0339621	-1.1518
77	P0AE52	Putative peroxiredoxin bcp	bcp			1.74783	1.61173			1.219	0.890464	1.09368	0.994518	1.42313	1.04004	1.29667	0.990625	2.76761	1.16474			1.22815	1.54969			0.440453	0.764515			0.29649	0.631978			-1.18294	-0.387384	0.464234	-0.785162
114	P0AE52	Putative peroxiredoxin bcp	bcp	54.0695				5.53834				1.09368	0.994518	1.42313	1.04004	1.29667	0.990625	2.76761	1.16474	49.438				4.27122				5.62755				2.09465				5.62755	2.09465
6	P0ABD3	Bacterioferritin	bfr			0.841989	0.717648			0.685318	0.695083	0.345561	0.314452	0.488759	0.558273	0.683932	1.0786	0.906626	0.873029			1.72271	1.28548			0.755899	0.796175			0.784677	0.362304			-0.403735	-0.328843	0.573491	-0.366289
49	P26218	Cryptic outer membrane porin BglH	bglH			1.85927				0.961233
963	P00968	Carbamoyl-phosphate synthase large chain	carB			2.5627	2.19261			0.901721	0.755893	1.33731	1.24607	1.37403	1.37764	1.23588	1.0891	1.16695	1.08435			1.8651	1.59157			0.772716	0.697096			0.89925	0.670451			-0.37199	-0.520571	0.784851	-0.446281
504	P00968	Carbamoyl-phosphate synthase large chain	carB			1.84616	1.81125			1.19129	0.889275	1.33731	1.24607	1.37403	1.37764	1.23588	1.0891	1.16695	1.08435			1.34361	1.31475			1.02086	0.820102			0.426114	0.394787			0.0297832	-0.286124	0.41045	-0.128171
649	P00968	Carbamoyl-phosphate synthase large chain	carB			1.45835	1.85746			0.987853	1.0863	1.33731	1.24607	1.37403	1.37764	1.23588	1.0891	1.16695	1.08435			1.06137	1.3483			0.846526	1.0018			0.0859254	0.431136			-0.240374	0.00259273	0.258531	-0.11889
940	P00968	Carbamoyl-phosphate synthase large chain	carB	2.02042				1.40112				1.33731	1.24607	1.37403	1.37764	1.23588	1.0891	1.16695	1.08435	1.51081				1.1337				0.595324				0.181045				0.595324	0.181045
261	P36659	Curved DNA-binding protein	cbpA				1.02573				0.820223	0.508112	0.544768			1.07001	1.06667
96	P63284	Chaperone protein ClpB	clpB				0.487711				0.408292	0.966994	0.877987	0.649454	0.851189	1.22169	1.04056	0.872543	1.02123				0.572976				0.399804				-0.803453				-1.32263	-0.803453	-1.32263
335	P63284	Chaperone protein ClpB	clpB			1.39183				1.04927		0.966994	0.877987	0.649454	0.851189	1.22169	1.04056	0.872543	1.02123			2.14308				1.20255				1.09969				0.266094		1.09969	0.266094
640	P63284	Chaperone protein ClpB	clpB			0.769192				1.29824		0.966994	0.877987	0.649454	0.851189	1.22169	1.04056	0.872543	1.02123			1.18437				1.48788				0.244117				0.573259		0.244117	0.573259
158	P0A6G7	ATP-dependent Clp protease proteolytic subunit	clpP			1.39756	1.59665			0.877666	0.90922	0.817401	1.01576			0.820577	1.15654
267	P0A6I3	Pantothenate kinase	coaA				1.62261				0.410456	1.03356	0.790738			1.04838	0.96608
219	P0AE88	Transcriptional regulatory protein CpxR	cpxR			1.48892	0.899839			2.79447	0.728467	0.513751	0.684388	0.915676		1.55347	0.898347	2.34364				1.62603				1.19236				0.701356				0.253824		0.701356	0.253824
88	P24251	Sigma factor-binding protein crl	crl			2.43328	2.3374			0.824895	0.803359	1.03318	1.08659		1.74112	1.88694	0.933606		1.30825				1.34247				0.614073				0.42489				-0.703519	0.42489	-0.703519
153	P0ACJ8	Catabolite gene activator	crp			1.40164				0.85558		0.850298	0.80984	0.587993	0.942424	1.00203	0.823974	1.16187	1.01396			2.38377				0.736383				1.25324				-0.441472		1.25324	-0.441472
101	P0ACJ8	Catabolite gene activator	crp		1.83234		1.51413		0.962527		0.95722	0.850298	0.80984	0.587993	0.942424	1.00203	0.823974	1.16187	1.01396		2.26259		1.60663		1.16815		0.944039		1.17798		0.684042		0.224227		-0.0830814	0.93101	0.0705727
6	P69783	Glucose-specific phosphotransferase enzyme IIA component	crr			19.8266	19.6261			0.760473	0.847447	0.901925	0.887517	0.596122	0.706315	1.09513	1.05386	0.937563	0.977248			33.2592	27.7866			0.811116	0.867176			5.05568	4.79632			-0.30202	-0.205603	4.926	-0.253811
148	P69783	Glucose-specific phosphotransferase enzyme IIA component	crr				1.01926				0.93875	0.901925	0.887517	0.596122	0.706315	1.09513	1.05386	0.937563	0.977248				1.44306				0.960606				0.529135				-0.0579839	0.529135	-0.0579839
105	P69783	Glucose-specific phosphotransferase enzyme IIA component	crr			1.04695				0.932404		0.901925	0.887517	0.596122	0.706315	1.09513	1.05386	0.937563	0.977248			1.75626				0.994497				0.812508				-0.00796118		0.812508	-0.00796118
332	P76113	NADPH-dependent curcumin reductase	curA			1.48022				0.99569		0.316875	0.373384	0.391962	0.532192	0.94143	1.20098	0.99355	0.873409			3.77643				1.00215				1.91702				0.0031053		1.91702	0.0031053
186	P76113	NADPH-dependent curcumin reductase	curA	0.65266				1.37298				0.316875	0.373384	0.391962	0.532192	0.94143	1.20098	0.99355	0.873409	2.05968				1.4584				1.04242				0.544382				1.04242	0.544382
14	P17854	Phosphoadenosine phosphosulfate reductase	cysH				3.53771				0.929854	1.27694	1.20834	1.41711	1.29813	1.19139	1.18064	1.2855	0.913073				2.72523				1.01838				1.44638				0.0262744	1.44638	0.0262744
178	P17854	Phosphoadenosine phosphosulfate reductase	cysH				1.85229				1.05791	1.27694	1.20834	1.41711	1.29813	1.19139	1.18064	1.2855	0.913073				1.42689				1.15862				0.512872				0.212412	0.512872	0.212412
4	P17846	Sulfite reductase [NADPH] hemoprotein beta-component	cysI	15.2944				0.972507				1.31045	1.26957	1.21415	1.48117	1.46123	0.98318	0.867999	1.06075	11.6711				0.665539				3.54487				-0.587405				3.54487	-0.587405
31	P0ABK5	Cysteine synthase A	cysK				0.933224				0.833532	1.29218	1.09808	0.863317	1.08343	0.978193	0.916903	0.864382	0.952618				0.86136				0.874991				-0.215311				-0.192661	-0.215311	-0.192661
242	P0ABK5	Cysteine synthase A	cysK			1.27313	1.44378			0.791683	0.866535	1.29218	1.09808	0.863317	1.08343	0.978193	0.916903	0.864382	0.952618			1.4747	1.3326			0.915894	0.909636			0.560418	0.414248			-0.126747	-0.136639	0.487333	-0.131693
126	P0ABK5	Cysteine synthase A	cysK		1.28818	1.3967	1.34273		1.295	0.834715	0.741764	1.29218	1.09808	0.863317	1.08343	0.978193	0.916903	0.864382	0.952618		1.17312	1.61783	1.23934		1.41237	0.965679	0.778659		0.23035	0.694057	0.309567		0.498113	-0.0503849	-0.360937	0.309567	-0.0503849
121	P0ABK5	Cysteine synthase A	cysK	2.663	1.20773	1.4351	1.54968	1.38674	1.03421	0.864162	0.774399	1.29218	1.09808	0.863317	1.08343	0.978193	0.916903	0.864382	0.952618	2.06086	1.09985	1.66231	1.43035	1.41766	1.12794	0.999745	0.812917	1.04325	0.137309	0.733186	0.516365	0.50351	0.173688	-0.000367956	-0.298821	0.624776	0.0866602
137	P0ABK5	Cysteine synthase A	cysK			1.46325				0.970316		1.29218	1.09808	0.863317	1.08343	0.978193	0.916903	0.864382	0.952618			1.69492				1.12255				0.761218				0.166785		0.761218	0.166785
55	P0ABK5	Cysteine synthase A	cysK			1.18743	1.78453			0.883769	1.1813	1.29218	1.09808	0.863317	1.08343	0.978193	0.916903	0.864382	0.952618			1.37543	1.64711			1.02243	1.24006			0.459885	0.719938			0.0320006	0.310405	0.589912	0.171203
3	P0ABK5	Cysteine synthase A	cysK			0.918852	1.2586			1.49663	0.962477	1.29218	1.09808	0.863317	1.08343	0.978193	0.916903	0.864382	0.952618			1.06433	1.16168			1.73144	1.01035			0.0899421	0.216211			0.791975	0.0148549	0.153076	0.403415
89	P22255	3'(2'),5'-bisphosphate nucleotidase CysQ	cysQ			0.467371	0.561871			0.560945	0.67056	0.538796	0.576024		0.581069	1.04792	1.11193		1.24498				0.966962				0.538613				-0.0484688				-0.892679	-0.0484688	-0.892679
140	P22255	3'(2'),5'-bisphosphate nucleotidase CysQ	cysQ	0.753639				1.29503				0.538796	0.576024		0.581069	1.04792	1.11193		1.24498	1.39875				1.2358				0.484135				0.30545				0.484135	0.30545
73	P21888	Cysteine--tRNA ligase	cysS				1.8705				0.826146	1.21826	1.22095	1.06654	1.01543	1.33508	1.01945	1.1929	1.28363				1.84207				0.643602				0.881329				-0.635759	0.881329	-0.635759
287	P0A6L2	Dihydrodipicolinate synthase	dapA			2.76387	1.91338			0.830556	0.884434	1.24959	1.14904			1.29587	0.807578
241	P0A9D8	2,3,4,5-tetrahydropyridine-2,6-dicarboxylate N-succinyltransferase	dapD			1.42868	2.05892			0.979289	0.94214	1.31747	1.18332	1.77442	0.926663	1.20237	1.0957	1.51702	0.764278			0.805154	2.22186			0.645535	1.23272			-0.312664	1.15177			-0.631433	0.301844	0.419552	-0.164794
100	P0A9D8	2,3,4,5-tetrahydropyridine-2,6-dicarboxylate N-succinyltransferase	dapD			1.4977	2.09641			1.00049	1.28874	1.31747	1.18332	1.77442	0.926663	1.20237	1.0957	1.51702	0.764278			0.844047	2.26232			0.659512	1.68622			-0.244604	1.1778			-0.600529	0.753795	0.466599	0.0766325
85	P0A9D8	2,3,4,5-tetrahydropyridine-2,6-dicarboxylate N-succinyltransferase	dapD	1.81147			1.62725	1.2335			0.843629	1.31747	1.18332	1.77442	0.926663	1.20237	1.0957	1.51702	0.764278	1.37497			1.75603	1.02589			1.10382	0.459395			0.812316	0.036875			0.142511	0.635856	0.0896932
287	P0A6K6	Phosphopentomutase	deoB				0.987983				1.13093	0.728037	0.689392	0.586765	0.667263	1.16368	1.07428	0.976843	1.07079				1.48065				1.05617				0.566231				0.0788389	0.566231	0.0788389
250	P0A6K6	Phosphopentomutase	deoB			0.723846				1.06611		0.728037	0.689392	0.586765	0.667263	1.16368	1.07428	0.976843	1.07079			1.23362				1.09138				0.302901				0.126159		0.302901	0.126159
167	P0A6L0	Deoxyribose-phosphate aldolase	deoC	0.800051		0.414148	0.454983	1.11291		0.655786	0.805071	0.57692	0.616252	0.600797	0.602485	1.01486	1.09073	1.13564	1.15144	1.38676		0.689332	0.755176	1.09662		0.577461	0.699189	0.471721		-0.53673	-0.405114	0.133068		-0.792205	-0.516245	-0.405114	-0.516245
52	P76014	PTS-dependent dihydroxyacetone kinase, ADP-binding subunit dhaL	dhaL				0.702221				0.431519	1.08698	0.940265			1.04538	1.0543
200	Q46857	2,5-diketo-D-gluconic acid reductase A	dkgA				1.22951				0.75606	0.292676	0.3654	0.294351	0.37117	0.929096	1.16178	1.02109	0.782106				3.31253				0.966698				1.72793				-0.0488635	1.72793	-0.0488635
101	P0ABS1	DnaK suppressor protein	dksA				11.8804				0.801218	0.941549	1.46058			1.51929	0.958259
581	P0A6Y8	Chaperone protein DnaK	dnaK				1.10045				0.694263	1.15817	1.03655	0.857885	0.997754	1.51288	0.955864	0.858978	0.980674				1.10293				0.707945				0.14134				-0.498291	0.14134	-0.498291
548	P0A6Y8	Chaperone protein DnaK	dnaK	1.61087			0.869309	1.60193			0.551295	1.15817	1.03655	0.857885	0.997754	1.51288	0.955864	0.858978	0.980674	1.39087			0.871266	1.05886			0.56216	0.475991			-0.198816	0.0825131			-0.830948	0.138588	-0.374218
245	P0A6Y8	Chaperone protein DnaK	dnaK			1.17718	1.35383			0.749429	0.704229	1.15817	1.03655	0.857885	0.997754	1.51288	0.955864	0.858978	0.980674			1.37219	1.35688			0.872466	0.718108			0.456481	0.440291			-0.196829	-0.477728	0.448386	-0.337279
498	P0A6Y8	Chaperone protein DnaK	dnaK		2.01003		1.67572		1.06697		0.590519	1.15817	1.03655	0.857885	0.997754	1.51288	0.955864	0.858978	0.980674		1.93916		1.6795		1.11624		0.602156		0.955433		0.748029		0.158645		-0.73179	0.851731	-0.286573
577	P0A6Y8	Chaperone protein DnaK	dnaK			1.31174	1.36762			0.829471	0.744749	1.15817	1.03655	0.857885	0.997754	1.51288	0.955864	0.858978	0.980674			1.52904	1.3707			0.965649	0.759426			0.612622	0.454911			-0.0504285	-0.397018	0.533767	-0.223723
351	P0A6Y8	Chaperone protein DnaK	dnaK			1.29805				0.800283		1.15817	1.03655	0.857885	0.997754	1.51288	0.955864	0.858978	0.980674			1.51309				0.93167				0.597493				-0.10211		0.597493	-0.10211
166	P0A6Y8	Chaperone protein DnaK	dnaK			1.61805	1.4008			0.855724	0.877393	1.15817	1.03655	0.857885	0.997754	1.51288	0.955864	0.858978	0.980674			1.88609	1.40395			0.996212	0.894685			0.915402	0.489496			-0.00547513	-0.160549	0.702449	-0.0830121
556	P0A6Y8	Chaperone protein DnaK	dnaK	2.18594	1.78901	0.939459	1.16746	3.41519	1.05144	0.723765	0.7729	1.15817	1.03655	0.857885	0.997754	1.51288	0.955864	0.858978	0.980674	1.88741	1.72593	1.09509	1.17009	2.25741	1.09998	0.842589	0.788132	0.916404	0.787378	0.131047	0.226616	1.17467	0.137483	-0.2471	-0.343491	0.506997	-0.0548085
304	P0A6Y8	Chaperone protein DnaK	dnaK			1.27914	1.45628			0.846673	0.982981	1.15817	1.03655	0.857885	0.997754	1.51288	0.955864	0.858978	0.980674			1.49104	1.45956			0.985675	1.00235			0.576317	0.545533			-0.020816	0.0033903	0.560925	-0.00871286
256	P23847	Periplasmic dipeptide transport protein	dppA			1.72712	1.41362			0.790821	0.711924	1.57542	1.48825	1.38447	1.57575	1.4027	0.971081	0.884615	1.01045			1.24749	0.897108			0.893971	0.704559			0.319028	-0.156646			-0.1617	-0.505208	0.0811907	-0.333454
259	P23847	Periplasmic dipeptide transport protein	dppA			0.914411	1.12911			0.801925	0.70392	1.57542	1.48825	1.38447	1.57575	1.4027	0.971081	0.884615	1.01045			0.660475	0.716552			0.906524	0.696637			-0.598423	-0.480858			-0.141583	-0.52152	-0.53964	-0.331552
465	P23847	Periplasmic dipeptide transport protein	dppA			1.31903	1.30341			0.950182	1.0596	1.57542	1.48825	1.38447	1.57575	1.4027	0.971081	0.884615	1.01045			0.952733	0.827169			1.07412	1.04863			-0.0698567	-0.273746			0.103154	0.0685113	-0.171801	0.0858326
5	P0ABT2	DNA protection during starvation protein	dps			13.6018	11.5141			1.44268	1.0879	0.398785	0.407193	0.528674	0.431692	1.14652	1.12031	1.52992	1.27935			25.7281	26.672			0.94298	0.850358			4.68527	4.73725			-0.0847015	-0.233858	4.71126	-0.15928
25	P0A955	KHG/KDPG aldolase;4-hydroxy-2-oxoglutarate aldolase;2-dehydro-3-deoxy-phosphogluconate aldolase	eda	1.76271				0.235598				1.16216	1.01388	1.08857		1.2474	0.951201	0.47253		1.51675				0.188871				0.600984				-2.40453				0.600984	-2.40453
24	P0A955	KHG/KDPG aldolase;4-hydroxy-2-oxoglutarate aldolase;2-dehydro-3-deoxy-phosphogluconate aldolase	eda			1.20389	1.58599			0.726247	0.901751	1.16216	1.01388	1.08857		1.2474	0.951201	0.47253				1.10593				1.53693				0.145261				0.620055		0.145261	0.620055
133	P0A955	KHG/KDPG aldolase;4-hydroxy-2-oxoglutarate aldolase;2-dehydro-3-deoxy-phosphogluconate aldolase	eda				1.62014				0.366083	1.16216	1.01388	1.08857		1.2474	0.951201	0.47253
54	P0A6N4	Elongation factor P	efp				8.98395				0.5953	1.32098	1.33873			1.29953	1.01561
51	P0AEH5	Protein elaB	elaB				1.50056				0.704812	0.278992	0.273137			1.02047	1.09219
45	P0AEH5	Protein elaB	elaB			1.79043	1.3451			0.656506	0.446826	0.278992	0.273137			1.02047	1.09219
35	P0AEH5	Protein elaB	elaB			1.16062				0.751034		0.278992	0.273137			1.02047	1.09219
40	P0AEH5	Protein elaB	elaB			1.58999				0.983648		0.278992	0.273137			1.02047	1.09219
254	P0A6P9	Enolase	eno			0.73463				0.55214		1.01826	0.860126	0.512454	0.680039	1.17165	1.0158	0.863208	1.0448			1.43355				0.639637				0.519595				-0.644674		0.519595	-0.644674
62	P0A6P9	Enolase	eno	1.59925		0.871023	1.08871	1.78267		0.683612	0.885731	1.01826	0.860126	0.512454	0.680039	1.17165	1.0158	0.863208	1.0448	1.57058		1.69971	1.60095	1.52151		0.791944	0.84775	0.651297		0.765288	0.678929	0.605507		-0.33653	-0.238289	0.678929	-0.238289
56	P0A6P9	Enolase	eno	1.75158	1.13541			0.870315	0.996223			1.01826	0.860126	0.512454	0.680039	1.17165	1.0158	0.863208	1.0448	1.72018	1.32005			0.742814	0.980723			0.782556	0.400592			-0.428926	-0.028083			0.591574	-0.228505
311	P0A6P9	Enolase	eno			0.716517	0.936273			0.767883	0.881354	1.01826	0.860126	0.512454	0.680039	1.17165	1.0158	0.863208	1.0448			1.39821	1.37679			0.889569	0.843561			0.483578	0.461311			-0.168822	-0.245436	0.472444	-0.207129
419	P0A6P9	Enolase	eno	1.29617		0.775238	0.856123	1.79415		0.752647	0.844794	1.01826	0.860126	0.512454	0.680039	1.17165	1.0158	0.863208	1.0448	1.27293		1.51279	1.25893	1.53131		0.871918	0.808569	0.348156		0.597216	0.332199	0.614762		-0.197735	-0.306557	0.348156	-0.197735
92	P0A6P9	Enolase	eno			0.816191	0.908856			0.781459	0.916653	1.01826	0.860126	0.512454	0.680039	1.17165	1.0158	0.863208	1.0448			1.59271	1.33648			0.905296	0.877346			0.671484	0.418433			-0.143538	-0.188782	0.544958	-0.16616
6	P0A6P9	Enolase	eno			0.585764	0.973504			0.726662	1.06159	1.01826	0.860126	0.512454	0.680039	1.17165	1.0158	0.863208	1.0448			1.14306	1.43154			0.841816	1.01607			0.192896	0.517569			-0.248424	0.0230041	0.355232	-0.11271
105	P0A6P9	Enolase	eno			0.489663	1.01378			0.906384	0.875526	1.01826	0.860126	0.512454	0.680039	1.17165	1.0158	0.863208	1.0448			0.955525	1.49077			1.05002	0.837983			-0.0656344	0.57606			0.0704138	-0.255007	0.255213	-0.0922963
328	P0A6P9	Enolase	eno	1.28734		0.757997		1.32496		0.736347		1.01826	0.860126	0.512454	0.680039	1.17165	1.0158	0.863208	1.0448	1.26426		1.47915		1.13085		0.853035		0.338292		0.564768		0.177412		-0.229323		0.45153	-0.0259555
85	P0A6P9	Enolase	eno	1.43652	0.908683		0.698343	2.19401	1.1407		0.675781	1.01826	0.860126	0.512454	0.680039	1.17165	1.0158	0.863208	1.0448	1.41077	1.05645		1.02691	1.87259	1.12295		0.646803	0.496478	0.0792294		0.0383166	0.905034	0.167295		-0.628602	0.0792294	0.167295
257	P0A6P9	Enolase	eno	1.13499	1.10744			1.11604	1.34896			1.01826	0.860126	0.512454	0.680039	1.17165	1.0158	0.863208	1.0448	1.11464	1.28753			0.952537	1.32797			0.156576	0.364606			-0.0701525	0.409222			0.260591	0.169535
180	P0A6P9	Enolase	eno	1.39902				1.57626				1.01826	0.860126	0.512454	0.680039	1.17165	1.0158	0.863208	1.0448	1.37393				1.34534				0.458309				0.427974				0.458309	0.427974
333	P0A6P9	Enolase	eno			1.29064				1.32771		1.01826	0.860126	0.512454	0.680039	1.17165	1.0158	0.863208	1.0448			2.51855				1.53811				1.33259				0.621159		1.33259	0.621159
10	P0A6Q3	3-hydroxydecanoyl-[acyl-carrier-protein] dehydratase	fabA				1.23662				0.771152	1.31844	1.18169	1.34582	1.65041	1.22007	1.04657	1.13646	1.19431				0.749282				0.645688				-0.416419				-0.631091	-0.416419	-0.631091
42	P0A6Q3	3-hydroxydecanoyl-[acyl-carrier-protein] dehydratase	fabA			1.96901				0.940426		1.31844	1.18169	1.34582	1.65041	1.22007	1.04657	1.13646	1.19431			1.46305				0.827502				0.548982				-0.273165		0.548982	-0.273165
217	P0A953	3-oxoacyl-[acyl-carrier-protein] synthase 1	fabB	1.86652			1.24265	1.25916			1.14698	1.12584	1.07835			1.26117	1.00688			1.65789				0.998408				0.729348				-0.00229856				0.729348	-0.00229856
320	P0A953	3-oxoacyl-[acyl-carrier-protein] synthase 1	fabB			1.23505	1.66808			0.891989	0.984432	1.12584	1.07835			1.26117	1.00688
40	P0A953	3-oxoacyl-[acyl-carrier-protein] synthase 1	fabB			1.31626				0.858542		1.12584	1.07835			1.26117	1.00688
286	P0AAI9	Malonyl CoA-acyl carrier protein transacylase	fabD		1.07804	1.26483	1.31063		0.984543	0.844703	0.932114	1.02243	0.978935	0.97226	0.913143	1.16166	1.01422	1.12021	1.11542		1.10124	1.30092	1.4353		0.97074	0.754059	0.83566		0.13913	0.379527	0.521348		-0.0428436	-0.407251	-0.259013	0.379527	-0.259013
184	P0AAI9	Malonyl CoA-acyl carrier protein transacylase	fabD				1.19008				0.955627	1.02243	0.978935	0.97226	0.913143	1.16166	1.01422	1.12021	1.11542				1.30328				0.856739				0.382148				-0.223072	0.382148	-0.223072
256	P0A6R0	3-oxoacyl-[acyl-carrier-protein] synthase 3	fabH				2.14004				0.866226	0.983448	0.980126			1.16307	0.984641
308	P21177	Fatty acid oxidation complex subunit alpha;Enoyl-CoA hydratase/Delta(3)-cis-Delta(2)-trans-enoyl-CoA isomerase/3-hydroxybutyryl-CoA epimerase;3-hydroxyacyl-CoA dehydrogenase	fadB				0.934625				0.525463	0.346844	0.414994	0.870941	0.732353	0.77013	0.890143	0.871645	0.773114				1.27619				0.679671				0.351849				-0.557092	0.351849	-0.557092
362	P21177	Fatty acid oxidation complex subunit alpha;Enoyl-CoA hydratase/Delta(3)-cis-Delta(2)-trans-enoyl-CoA isomerase/3-hydroxybutyryl-CoA epimerase;3-hydroxyacyl-CoA dehydrogenase	fadB			1.09518				0.715966		0.346844	0.414994	0.870941	0.732353	0.77013	0.890143	0.871645	0.773114			1.25747				0.821396				0.330527				-0.28385		0.330527	-0.28385
368	P21177	Fatty acid oxidation complex subunit alpha;Enoyl-CoA hydratase/Delta(3)-cis-Delta(2)-trans-enoyl-CoA isomerase/3-hydroxybutyryl-CoA epimerase;3-hydroxyacyl-CoA dehydrogenase	fadB	0.568329		0.871023	1.03679	0.859652		0.660559	0.658655	0.346844	0.414994	0.870941	0.732353	0.77013	0.890143	0.871645	0.773114	1.63857		1.00009	1.4157	1.11624		0.75783	0.85195	0.712441		0.000135547	0.50152	0.15865		-0.400054	-0.23116	0.50152	-0.23116
300	P21177	Fatty acid oxidation complex subunit alpha;Enoyl-CoA hydratase/Delta(3)-cis-Delta(2)-trans-enoyl-CoA isomerase/3-hydroxybutyryl-CoA epimerase;3-hydroxyacyl-CoA dehydrogenase	fadB			0.786619	0.857749			0.922421	0.586725	0.346844	0.414994	0.870941	0.732353	0.77013	0.890143	0.871645	0.773114			0.903182	1.17122			1.05825	0.758911			-0.146911	0.228017			0.0816838	-0.397998	0.040553	-0.158157
171	P21177	Fatty acid oxidation complex subunit alpha;Enoyl-CoA hydratase/Delta(3)-cis-Delta(2)-trans-enoyl-CoA isomerase/3-hydroxybutyryl-CoA epimerase;3-hydroxyacyl-CoA dehydrogenase	fadB			0.878452	1.21421			0.65761	0.886516	0.346844	0.414994	0.870941	0.732353	0.77013	0.890143	0.871645	0.773114			1.00862	1.65796			0.754447	1.14668			0.0123872	0.729412			-0.406508	0.197464	0.3709	-0.104522
141	P21177	Fatty acid oxidation complex subunit alpha;Enoyl-CoA hydratase/Delta(3)-cis-Delta(2)-trans-enoyl-CoA isomerase/3-hydroxybutyryl-CoA epimerase;3-hydroxyacyl-CoA dehydrogenase	fadB			0.86825	1.0673			0.707052	0.833317	0.346844	0.414994	0.870941	0.732353	0.77013	0.890143	0.871645	0.773114			0.996909	1.45736			0.81117	1.07787			-0.00446592	0.54336			-0.301924	0.108184	0.269447	-0.0968698
192	P21177	Fatty acid oxidation complex subunit alpha;Enoyl-CoA hydratase/Delta(3)-cis-Delta(2)-trans-enoyl-CoA isomerase/3-hydroxybutyryl-CoA epimerase;3-hydroxyacyl-CoA dehydrogenase	fadB			1.0294	1.10842			0.842463	0.700756	0.346844	0.414994	0.870941	0.732353	0.77013	0.890143	0.871645	0.773114			1.18194	1.51351			0.96652	0.906407			0.241162	0.597899			-0.0491281	-0.141769	0.419531	-0.0954484
189	P21177	Fatty acid oxidation complex subunit alpha;Enoyl-CoA hydratase/Delta(3)-cis-Delta(2)-trans-enoyl-CoA isomerase/3-hydroxybutyryl-CoA epimerase;3-hydroxyacyl-CoA dehydrogenase	fadB				1.20818				0.785626	0.346844	0.414994	0.870941	0.732353	0.77013	0.890143	0.871645	0.773114				1.64973				1.01618				0.722226				0.0231608	0.722226	0.0231608
525	P21177	Fatty acid oxidation complex subunit alpha;Enoyl-CoA hydratase/Delta(3)-cis-Delta(2)-trans-enoyl-CoA isomerase/3-hydroxybutyryl-CoA epimerase;3-hydroxyacyl-CoA dehydrogenase	fadB	1.18091	0.992178	1.35916	1.21249	3.23618	1.04767	0.830352	0.667717	0.346844	0.414994	0.870941	0.732353	0.77013	0.890143	0.871645	0.773114	3.40472	2.39082	1.56057	1.65561	4.20212	1.17697	0.952626	0.863672	1.76753	1.25751	0.64207	0.727363	2.07112	0.235073	-0.0700182	-0.211445	0.992435	0.0825275
305	P21177	Fatty acid oxidation complex subunit alpha;Enoyl-CoA hydratase/Delta(3)-cis-Delta(2)-trans-enoyl-CoA isomerase/3-hydroxybutyryl-CoA epimerase;3-hydroxyacyl-CoA dehydrogenase	fadB	0.617307				1.04482				0.346844	0.414994	0.870941	0.732353	0.77013	0.890143	0.871645	0.773114	1.77978				1.35668				0.8317				0.44008				0.8317	0.44008
696	Q47146	Acyl-coenzyme A dehydrogenase	fadE	1.05534		1.18043	1.16477	1.1531		0.59793	0.712471	0.910322	0.624022	0.677208	0.823836	1.17445	0.905876	0.671555	0.814336	1.15931		1.74309	1.41383	0.981827		0.890366	0.874911	0.213261		0.801646	0.499611	-0.0264588		-0.16753	-0.192793	0.499611	-0.16753
359	P77399	Fatty acid oxidation complex subunit alpha;Enoyl-CoA hydratase/3-hydroxybutyryl-CoA epimerase;3-hydroxyacyl-CoA dehydrogenase	fadJ			1.14106	1.09593			0.740962	0.635713	1.05094	0.803432			1.03271	0.937744
9	P0AB71	Fructose-bisphosphate aldolase class 2	fbaA				1.11877				0.704396	1.02236	0.937132	0.653805	0.763379	1.28421	1.04158	0.967085	1.0004				1.46555				0.704111				0.551437				-0.506125	0.551437	-0.506125
115	P0AB71	Fructose-bisphosphate aldolase class 2	fbaA			0.780066	0.714049			0.74053	0.658429	1.02236	0.937132	0.653805	0.763379	1.28421	1.04158	0.967085	1.0004			1.19312	0.935381			0.765734	0.658163			0.254735	-0.0963747			-0.385084	-0.603484	0.0791803	-0.494284
319	P0AB71	Fructose-bisphosphate aldolase class 2	fbaA	2.6353		2.41697	2.43252	1.36874		0.926203	0.795521	1.02236	0.937132	0.653805	0.763379	1.28421	1.04158	0.967085	1.0004	2.57766		3.69678	3.18652	1.06582		0.957726	0.795199	1.36606		1.88627	1.67198	0.0919646		-0.0623152	-0.330611	1.67198	-0.0623152
327	P0AB71	Fructose-bisphosphate aldolase class 2	fbaA	1.08185				1.38072				1.02236	0.937132	0.653805	0.763379	1.28421	1.04158	0.967085	1.0004	1.05819				1.07515				0.0815987				0.104536				0.0815987	0.104536
251	P0AB71	Fructose-bisphosphate aldolase class 2	fbaA	1.14039	0.781869	0.968815		1.45163	1.17633	0.844422		1.02236	0.937132	0.653805	0.763379	1.28421	1.04158	0.967085	1.0004	1.11545	0.834321	1.48181		1.13037	1.12937	0.873162		0.15762	-0.261326	0.567361		0.176791	0.175518	-0.195678		0.15762	0.175518
3	P0AB71	Fructose-bisphosphate aldolase class 2	fbaA			1.84165				1.81698		1.02236	0.937132	0.653805	0.763379	1.28421	1.04158	0.967085	1.0004			2.81681				1.87882				1.49406				0.909827		1.49406	0.909827
262	P0A991	Fructose-bisphosphate aldolase class 1	fbaB			0.621209	0.79518			1.0607	0.867463	0.353256	0.467437	0.342976	0.501231	0.796383	1.43439	1.01508	1.13589			1.81123	1.58646			1.04495	0.763685			0.856971	0.665807			0.0634325	-0.388951	0.761389	-0.162759
248	P0A991	Fructose-bisphosphate aldolase class 1	fbaB				0.666293				1.0266	0.353256	0.467437	0.342976	0.501231	0.796383	1.43439	1.01508	1.13589				1.32931				0.903788				0.410682				-0.145943	0.410682	-0.145943
28	P0AGD7	Signal recognition particle protein	ffh				1.16563				0.844295	1.12255	0.965235		0.685792	1.20657	1.08911		0.456031				1.69968				1.8514				0.765264				0.888615	0.765264	0.888615
[truncated: 774 more rows]

## Sheet: Glc exp
				acK								Protein								AcK/Protein								log 2 AcK/Protein								Median
[truncated: 1,487 more rows]

[truncated: 1 more sheets: Glc sta]
