# Supplementary material for: Protein acetylation affects acetate metabolism, motility and acid stress response in Escherichia coli
Source: Mol Syst Biol. 2014 Nov 28;10(11):762. doi: 10.15252/msb.20145227 (PMC4299603; doi:10.15252/msb.20145227)
Supplement: Supplementary file 25 — Supplementary Dataset S4 [file msb0010-0762-sd25.xlsx]

## Sheet: Hoja1
Majority protein IDs	Protein names	Gene names	cobB/wt 1	cobB/wt 2	patZ/wt 1	patZ/wt 2
P77357	p-aminobenzoyl-glutamate hydrolase subunit A	abgA	1.23544		1.44988
P0ABD5	Acetyl-coenzyme A carboxylase carboxyl transferase subunit alpha	accA	1.10797	1.05465	1.47114	1.08577
P0ABD8	Biotin carboxyl carrier protein of acetyl-CoA carboxylase	accB	1.15907	1.06889	1.16463	3.75828
P24182	Biotin carboxylase	accC	1.16379	1.02556	1.10001	0.99437
P0A9Q5	Acetyl-coenzyme A carboxylase carboxyl transferase subunit beta	accD	0.950503	0.983075	1.07748	1.18957
P0A9G6	Isocitrate lyase	aceA	0.65658	0.73562	1.07048	0.975272
P08997	Malate synthase A	aceB	0.558844	0.768656	1.2285	1.01841
P0AFG8	Pyruvate dehydrogenase E1 component	aceE	1.21584	1.05282	1.16881	0.999307
P06959	Dihydrolipoyllysine-residue acetyltransferase component of pyruvate dehydrogenase complex	aceF	1.08336	1.13185	1.50809	1.05314
P11071	Isocitrate dehydrogenase kinase/phosphatase	aceK	0.515614	0.897047	1.16721	0.991712
P0A6A3	Acetate kinase	ackA	0.865942	0.889744	1.24728	0.896564
P25516	Aconitate hydratase 1	acnA	0.465318	0.524101	0.956834	1.03541
P36683	Aconitate hydratase 2	acnB	1.02294	0.872392	1.08789	0.781552
P21515	Acyl carrier protein phosphodiesterase	acpH	0.448767		0.51896
P0A6A8	Acyl carrier protein	acpP	1.09556	0.981305	1.17937	0.991118
P24224	Holo-[acyl-carrier-protein] synthase	acpS	1.04472		0.566285
P0AE06	Acriflavine resistance protein A	acrA	1.29412	1.13765	1.3788	0.991909
P31224	Acriflavine resistance protein B	acrB	1.33574	1.18779	1.18241	0.932905
P27550	Acetyl-coenzyme A synthetase	acs	0.453207	0.531007	0.87104	0.693465
P32705	Cation/acetate symporter ActP	actP	0.612043	0.500371	0.88118	0.75365
P06134	Bifunctional transcriptional activator/DNA repair enzyme Ada;Methylphosphotriester-DNA--protein-cysteine S-methyltransferase;Methylated-DNA--protein-cysteine methyltransferase	ada	0.608196		1.17586
P22333	Adenosine deaminase	add	0.397914	0.423355	0.697632	1.16502
P31441	Adenine deaminase	ade	0.898985	0.886764	1.05223	1.2336
P0A9Q7	Aldehyde-alcohol dehydrogenase;Alcohol dehydrogenase;Acetaldehyde dehydrogenase [acetylating];Pyruvate-formate-lyase deactivase	adhE	0.771969	0.689443	1.29812	1.02491
P69441;Q1PI83	Adenylate kinase	adk	0.988312	0.702564	1.09343	0.993594
P23872	Acetyl esterase	aes	0.730324		1.5124
P0ACK2	Putative aga operon transcriptional repressor	agaR	1.32001	1.06035	1.42081	0.909107
P42904	N-acetylgalactosamine-specific phosphotransferase enzyme IIB component 2	agaV	0.573641	0.671023	0.796889	0.89254
P19926	Glucose-1-phosphatase	agp	0.507326	0.488878	0.974245	0.914963
P0AE08	Alkyl hydroperoxide reductase subunit C	ahpC	0.971833	1.05343	1.50372	0.910939
P35340	Alkyl hydroperoxide reductase subunit F	ahpF	1.30888	1.13175	1.28958	0.940405
P33224	Putative acyl-CoA dehydrogenase AidB	aidB	0.281896		2.0015
P0A959	Glutamate-pyruvate aminotransferase AlaA	alaA	1.5286	1.54561	1.32842	1.02491
P77434	Glutamate-pyruvate aminotransferase AlaC	alaC	1.07817		1.7572
P00957	Alanine--tRNA ligase	alaS	1.20894	1.15046	1.28777	1.03131
P25553	Lactaldehyde dehydrogenase	aldA	0.574657	0.652166	0.975662	0.980756
P37685	Aldehyde dehydrogenase B	aldB	0.174323	0.250557	0.744384	0.972791
P04395	DNA-3-methyladenine glycosylase 2	alkA	0.502486		0.827174
P05050	Alpha-ketoglutarate-dependent dioxygenase AlkB	alkB	0.855319		1.13763
P77671	Allantoinase	allB	1.27597		1.13794
P0ACN4	HTH-type transcriptional repressor AllR	allR	0.965106	0.96968	1.34429	1.17509
P0A6B4	Alanine racemase, biosynthetic	alr	1.15467	1.0127	1.61593	1.04185
P39265	D-allose-binding periplasmic protein	alsB	0.52839	0.489041	0.991556	1.40484
P36548	N-acetylmuramoyl-L-alanine amidase AmiA	amiA	1.08269		1.32967
P26365	N-acetylmuramoyl-L-alanine amidase AmiB	amiB	1.01804	0.922068	1.04975	0.874793
P63883	N-acetylmuramoyl-L-alanine amidase AmiC	amiC	2.70184	2.25139	1.3025	1.16683
P0AE12	AMP nucleosidase	amn	0.923836	0.911684	1.1542	1.11223
P00811	Beta-lactamase	ampC	0.978694	0.869026	1.42324	1.21577
P13016	1,6-anhydro-N-acetylmuramyl-L-alanine amidase AmpD	ampD	0.990139	0.781035	0.52284	1.17856
P0AD70	D-alanyl-D-alanine-carboxypeptidase/endopeptidase AmpH	ampH	1.09125	0.80272	0.774939	1.02289
P26612	Cytoplasmic alpha-amylase	amyA	0.657028	0.486996	1.0529	1.0006
P77570	Anhydro-N-acetylmuramic acid kinase	anmK	0.528524		0.683173
P0A962	L-asparaginase 1	ansA	0.80074	1.07926	1.26748	1.02472
P05637	Bis(5-nucleosyl)-tetraphosphatase [symmetrical]	apaH	0.701782		1.16962
P0AE22	Class B acid phosphatase	aphA	1.35957	1.24231	1.14824	0.814925
P07102	Periplasmic AppA protein;Phosphoanhydride phosphohydrolase;4-phytase	appA	1.01141	0.436618	0.77175	1.02972
P69503	Adenine phosphoribosyltransferase	apt	1.30815	1.23478	1.14985	1.05473
P0A9E0	Arabinose operon regulatory protein	araC	0.948131		0.871243
P02924	L-arabinose-binding periplasmic protein	araF	0.630107	0.636675	1.06709	0.885861
P0A9Q1;A5PFK0	Aerobic respiration control protein ArcA	arcA;arcA2	0.533871	0.611593	1.42383	1.14887
P0AEC3	Aerobic respiration control sensor protein ArcB	arcB	1.30718	1.05628	1.50576	1.10388
P0A6C5	Amino-acid acetyltransferase	argA	1.09771	1.16796	1.38786	1.13245
P0A6C8	Acetylglutamate kinase	argB	0.899287	1.01824	1.03476	1.26115
P11446	N-acetyl-gamma-glutamyl-phosphate reductase	argC	1.22261	1.33588	1.16124	1.29952
P18335	Acetylornithine/succinyldiaminopimelate aminotransferase	argD	0.859227	0.758821	0.941581	1.20323
P23908	Acetylornithine deacetylase	argE	0.649684	0.948015	1.09883	1.15051
P06960	Ornithine carbamoyltransferase chain F	argF	1.2998	2.14622	0.671717	1.37231
P0A6E4	Argininosuccinate synthase	argG	1.03253	1.20223	1.44185	1.11657
P11447	Argininosuccinate lyase	argH	1.18778	1.09015	1.04926	1.16105
P04391	Ornithine carbamoyltransferase chain I	argI	1.02694	1.62342	0.646679	1.30615
P0A6D0	Arginine repressor	argR	1.23265	1.3369	0.690866	1.36036
P11875	Arginine--tRNA ligase	argS	1.16209	1.01139	1.21084	1.02307
P09551	Lysine-arginine-ornithine-binding periplasmic protein	argT	0.361242	0.456086	0.948971	0.849748
P0A6D3	3-phosphoshikimate 1-carboxyvinyltransferase	aroA	1.25395	1.22237	1.17666	1.06694
P07639	3-dehydroquinate synthase	aroB	0.921126	0.894881	0.959094	1.04751
P12008	Chorismate synthase	aroC	1.28674	1.1643	1.20957	1.06929
P05194	3-dehydroquinate dehydratase	aroD	1.03517	1.06004	1.31423	1.00524
P15770	Shikimate dehydrogenase	aroE	1.01537	1.01325	1.49361	1.06571
P00888	Phospho-2-dehydro-3-deoxyheptonate aldolase, Tyr-sensitive	aroF	1.38183	1.17538	1.67193	0.87649
P0AB91	Phospho-2-dehydro-3-deoxyheptonate aldolase, Phe-sensitive	aroG	1.28444	1.1114	1.16822	0.884442
P00887	Phospho-2-dehydro-3-deoxyheptonate aldolase, Trp-sensitive	aroH	1.05604	1.44858	1.37299	0.910189
P0A6D7	Shikimate kinase 1	aroK	1.33295	1.17416	1.36462	1.11569
P0A6E1	Shikimate kinase 2	aroL	1.48274		2.12163
P0AE28	Protein AroM	aroM	0.404544	0.478249	0.839895	1.14352
P15993	Aromatic amino acid transport protein AroP	aroP	1.67766	1.36121	1.75551	2.12142
P0AB96;P0CF87;P0CF86	Arsenate reductase;Putative arsenate reductase;Putative arsenate reductase-like protein	arsC;yfjU	1.01771		1.24313
P30859	Putative ABC transporter arginine-binding protein 2	artI	0.719169	0.629159	1.06689	0.882793
P30860	ABC transporter arginine-binding protein 1	artJ	0.486576	0.728165	0.905779	1.12922
P0AAF6	Arginine transport ATP-binding protein ArtP	artP	0.564131		1.01575
P24240	6-phospho-beta-glucosidase AscB	ascB	1.22055		0.807029
P24242	HTH-type transcriptional regulator AscG	ascG	1.11968	1.04224	1.11086	1.04421
P0A9Q9	Aspartate-semialdehyde dehydrogenase	asd	1.43483	1.24912	1.16066	1.05691
P28249	Protein AsmA	asmA	1.11793	1.14924	1.26596	0.869591
P00963	Aspartate--ammonia ligase	asnA	1.54057	1.66604	1.80039	1.10071
P22106	Asparagine synthetase B [glutamine-hydrolyzing]	asnB	1.42878	1.19237	1.07342	1.03902
P0ACI6	Regulatory protein AsnC	asnC	1.19775	1.00016	1.11885	0.942634
P0A8M0	Asparagine--tRNA ligase	asnS	1.08451	1.0993	1.4898	0.9929
P0AC38	Aspartate ammonia-lyase	aspA	1.36211	1.1168	1.32148	0.861454
P00509	Aspartate aminotransferase	aspC	1.44681	1.23621	1.13134	0.95706
P21889	Aspartate--tRNA ligase	aspS	1.15851	1.09696	1.20642	0.899729
P77581	Succinylornithine transaminase	astC	0.224147	0.409899	0.719447	0.912193
P76217	N-succinylglutamate 5-semialdehyde dehydrogenase	astD	0.26255	0.583755	0.681401	0.696038
Q06065	Acetoacetate metabolism regulatory protein AtoC	atoC	1.54929	0.495235	1.85286	0.272595
P0ABB0	ATP synthase subunit alpha	atpA	1.33078	1.15575	1.17585	0.997572
P0A6E6	ATP synthase epsilon chain	atpC	1.3528		1.32822
P0ABB4	ATP synthase subunit beta	atpD	1.47379	1.19857	1.24139	1.01381
P0ABA0	ATP synthase subunit b	atpF	1.28165	1.82268	1.29803	1.05807
P0ABA6	ATP synthase gamma chain	atpG	1.42539	1.2777	1.13021	0.985031
P0ABA4	ATP synthase subunit delta	atpH	1.54336	1.4857	1.23709	0.839417
P09053	Valine--pyruvate aminotransferase	avtA	1.13146	0.975142	1.25411	0.919107
P41407	FMN-dependent NADH-azoreductase	azoR	1.71637	1.38267	0.782244	0.889506
P69228	Transcriptional regulatory protein BaeR	baeR	0.743633	0.870429	1.42317	1.11855
P0A940	Outer membrane protein assembly factor BamA	bamA	1.23931	1.09533	1.3409	1.04142
P77774	Outer membrane protein assembly factor BamB	bamB	1.42854		1.46694
P0A903	Outer membrane protein assembly factor BamC	bamC	1.19236	1.27811	1.23203	1.1875
P0AC02	Outer membrane protein assembly factor BamD	bamD	1.63398	1.17152	1.28055	0.982597
P0AEC5	Signal transduction histidine-protein kinase BarA	barA	1.21801		1.14797
P30843	Transcriptional regulatory protein BasR	basR	0.739967		1.1566
P0AE52	Putative peroxiredoxin bcp	bcp	1.09368	0.994518	1.29667	0.990625
P37659	Protein BcsG homolog	bcsG	1.12478		0.564615
P17445	Betaine aldehyde dehydrogenase	betB	0.929692	0.894484	2.6622	1.83709
P0ABD3	Bacterioferritin	bfr	0.345561	0.314452	0.683932	1.0786
Q46829	6-phospho-beta-glucosidase BglA	bglA	1.02674	1.00469	1.09274	1.07855
P33363	Periplasmic beta-glucosidase	bglX	1.21426	1.04377	1.16528	0.970512
P12995	Adenosylmethionine-8-amino-7-oxononanoate aminotransferase	bioA	1.2145	1.34931	1.01416	1.5903
P12996	Biotin synthase	bioB	1.55497	1.59352	2.35244	0.811732
P13000	ATP-dependent dethiobiotin synthetase BioD 1	bioD1	0.959638	0.968429	1.14571	1.10459
P0A6E9	ATP-dependent dethiobiotin synthetase BioD 2	bioD2	0.697245		0.904092
P13001	Pimelyl-[acyl-carrier protein] methyl ester esterase	bioH	0.877182		1.13932
P06709	Bifunctional protein BirA;Biotin operon repressor;Biotin--[acetyl-CoA-carboxylase] synthetase	birA	1.08275	1.25075	1.70591	1.09064
P20099	Biotin sulfoxide reductase	bisC	0.898259		1.23093
P0A901	Outer membrane lipoprotein blc	blc	0.68148	0.96972	1.52538	1.23774
P0ABE2	Protein BolA	bolA	0.487121		0.659721
P06129	Vitamin B12 transporter BtuB	btuB	0.876057	1.32307	1.2066	1.12634
P06610	Vitamin B12 transport periplasmic protein BtuE	btuE	0.480127	0.548328	0.917877	1.20446
P37028	Vitamin B12-binding protein	btuF	0.915052		0.99768
P0A9H5	Cob(I)yrinic acid a,c-diamide adenosyltransferase	btuR	0.990611	0.89842	1.10259	0.854054
P31551	Carnitinyl-CoA dehydratase	caiD	1.29581		0.765642
P61517	Carbonic anhydrase 2	can	0.93752	0.850799	0.909846	1.08063
P0A6F1	Carbamoyl-phosphate synthase small chain	carA	1.32001	1.02108	1.29879	1.08115
P00968	Carbamoyl-phosphate synthase large chain	carB	1.33731	1.24607	1.23588	1.0891
P36659	Curved DNA-binding protein	cbpA	0.508112	0.544768	1.07001	1.06667
P06961	Multifunctional CCA protein;CCA-adding enzyme;2-nucleotidase;2,3-cyclic phosphodiesterase;Phosphatase	cca	0.463237	0.622324	0.969538	1.26168
P0ABF6	Cytidine deaminase	cdd	0.495227	0.539795	0.934377	0.888393
P0AE60	Cell division activator CedA	cedA	0.464798		1.72379
P0A9H7	Cyclopropane-fatty-acyl-phospholipid synthase	cfa	0.666816	0.733841	1.07391	1.05185
P0AE63	Cation transport regulator ChaB	chaB	0.239658		1.25641	0.996233
P69795	N,N-diacetylchitobiose-specific phosphotransferase enzyme IIB component	chbB	0.6722	0.750196	1.94026	0.96141
P17411	6-phospho-beta-glucosidase	chbF	0.545474		0.754929
P07363	Chemotaxis protein CheA	cheA	5.06576	93.7996	24.1587	7.0467
P07364	Chemotaxis protein methyltransferase	cheR		3.27878		0.350102
P0A964	Chemotaxis protein CheW	cheW	0.0793759	74.8741	10.3298	13.7929
P0AE67	Chemotaxis protein CheY	cheY	134.602	34.6878	13.0053	5.77908
P0A9H9	Protein phosphatase CheZ	cheZ	239.997		24.9804
P13656	Probable bifunctional chitinase/lysozyme;Chitinase;Lysozyme	chiA	1.11604		1.7324
P76213	Excinuclease cho	cho	0.686852		1.73358
P0ABH9	ATP-dependent Clp protease ATP-binding subunit ClpA	clpA	1.09094	1.00979	1.04551	1.06999
P63284	Chaperone protein ClpB	clpB	0.966994	0.877987	1.22169	1.04056
P0A6G7	ATP-dependent Clp protease proteolytic subunit	clpP	0.817401	1.01576	0.820577	1.15654
P0A6H1	ATP-dependent Clp protease ATP-binding subunit ClpX	clpX	1.06339	0.968042	1.23608	1.21031
P0A6I0	Cytidylate kinase	cmk	0.794969	0.727565	1.0089	1.17248
P76290	tRNA (cmo5U34)-methyltransferase	cmoA	0.917908	0.735905	1.07271	1.1565
P76291	tRNA (mo5U34)-methyltransferase	cmoB	0.754365	0.915783	1.35524	1.21206
P64467	OriC-binding nucleoid-associated protein	cnu	2.18848		1.29834
P0A6I3	Pantothenate kinase	coaA	1.03356	0.790738	1.04838	0.96608
P0ABQ0	Coenzyme A biosynthesis bifunctional protein CoaBC;Phosphopantothenoylcysteine decarboxylase;Phosphopantothenate--cysteine ligase	coaBC	0.89135	1.00476	0.852178	1.05938
P0A6I9	Dephospho-CoA kinase	coaE		0.80332		1.15113
P75960	NAD-dependent protein deacylase	cobB				0.83086
P36562	Nicotinate-nucleotide--dimethylbenzimidazole phosphoribosyltransferase	cobT	1.24124	0.873664	1.96928	0.969188
P25524	Cytosine deaminase	codA	2.04063	1.91727	1.08416	1.10479
P75974	Putative lambdoid prophage e14 repressor protein C2	cohE	0.969389	0.738957	1.61802	0.733306
Q59385	Copper-exporting P-type ATPase A	copA	1.12463	0.997844	1.41921	1.09664
P0ABI4	Magnesium transport protein CorA	corA	0.716349	0.798804	1.3021	1.31989
P0AE78	Magnesium and cobalt efflux protein CorC	corC	1.211	1.00187	1.0639	0.987084
P0AEW4	3,5-cyclic adenosine monophosphate phosphodiesterase CpdA	cpdA	0.971482	0.791043	0.843725	0.840553
P08331	2,3-cyclic-nucleotide 2-phosphodiesterase/3-nucleotidase	cpdB	1.17931	0.973941	1.2874	0.875795
P0CB39	Phosphoethanolamine transferase CptA	cptA	1.07319	1.64631	2.2836	1.12096
P0AE82	Sensor protein CpxA	cpxA	0.574778		1.50259
P0AE85	Periplasmic protein CpxP	cpxP	0.605558	0.73676	1.42784	2.98936
P0AE88	Transcriptional regulatory protein CpxR	cpxR	0.513751	0.684388	1.55347	0.898347
P0AE91	Protein CreA	creA	0.928809	0.993002	0.81344	1.12071
P08368	Transcriptional regulatory protein CreB	creB	0.861647		1.40493
P24251	Sigma factor-binding protein crl	crl	1.03318	1.08659	1.88694	0.933606
P0ACJ8	Catabolite gene activator	crp	0.850298	0.80984	1.00203	0.823974
P69783	Glucose-specific phosphotransferase enzyme IIA component	crr	0.901925	0.887517	1.09513	1.05386
Q46925	Cysteine sulfinate desulfinase	csdA	0.964647		0.863077
P76621	Protein CsiD	csiD	0.771969	0.887425	0.965286	0.904311
P54901	Stationary phase-inducible protein CsiE	csiE		0.204959		1.7801
P0A9X9;P0A978	Cold shock protein CspA;Cold shock-like protein CspG	cspA;cspG	1.4358	1.48713	1.14769	0.849022
P0A9Y6	Cold shock-like protein CspC	cspC	1.31347	1.11079	1.2281	0.997872
P0A968	Cold shock-like protein CspD	cspD	0.890358		1.36166
P0A972	Cold shock-like protein CspE	cspE	1.42188	1.18515	1.29145	0.871267
P69913	Carbon storage regulator	csrA	0.944489		1.06697
P15078	Carbon starvation protein A	cstA	1.15389	1.60939	1.75079	0.994777
P36649	Blue copper oxidase CueO	cueO	0.901985	0.811538	0.922483	1.18361
P0A9G4	HTH-type transcriptional regulator CueR	cueR	0.662073		1.35551
P76113	NADPH-dependent curcumin reductase	curA	0.316875	0.373384	0.94143	1.20098
P69488	Divalent-cation tolerance protein CutA	cutA	1.23035	1.65638	1.93756	0.977766
P67826	Copper homeostasis protein CutC	cutC	0.928482	0.811762	1.14946	0.872414
P00936	Adenylate cyclase	cyaA	0.99147		1.85455
P27838	Protein CyaY	cyaY	0.466129		1.60348
P0AAE0	D-serine/D-alanine/glycine transporter	cycA	0.980315	0.907402	1.16557	0.681721
P0ABJ9	Cytochrome d ubiquinol oxidase subunit 1	cydA	1.17489	0.754651	1.423	1.1592
P23886	ATP-binding/permease protein CydC	cydC	1.06471	0.971124	1.29483	1.12989
P29018	ATP-binding/permease protein CydD	cydD	0.893649	1.13297	1.77238	1.21651
P0ABJ1	Ubiquinol oxidase subunit 2	cyoA	4.59256	3.25091	1.39592	0.986008
P16676	Sulfate/thiosulfate import ATP-binding protein CysA	cysA	1.78207	1.72686	2.08468	0.832669
P0A9F3	HTH-type transcriptional regulator CysB	cysB	1.16342	1.21393	1.05022	0.819357
P0A6J1	Adenylyl-sulfate kinase	cysC	1.5125	1.14049	1.18214	0.839701
P21156	Sulfate adenylyltransferase subunit 2	cysD	1.41765	1.36609	1.24951	0.841478
P0A9D4	Serine acetyltransferase	cysE	1.04426	1.02342	1.29111	0.945412
P0AEA8	Siroheme synthase;Uroporphyrinogen-III C-methyltransferase;Precorrin-2 dehydrogenase;Sirohydrochlorin ferrochelatase	cysG	0.999903	1.02515	1.45052	1.02234
P17854	Phosphoadenosine phosphosulfate reductase	cysH	1.27694	1.20834	1.19139	1.18064
P17846	Sulfite reductase [NADPH] hemoprotein beta-component	cysI	1.31045	1.26957	1.46123	0.98318
P38038	Sulfite reductase [NADPH] flavoprotein alpha-component	cysJ	1.32485	1.13043	1.40657	0.974317
P0ABK5	Cysteine synthase A	cysK	1.29218	1.09808	0.978193	0.916903
P16703	Cysteine synthase B	cysM	1.69738	1.38186	1.22963	0.72613
P23845	Sulfate adenylyltransferase subunit 1	cysN	1.36586	1.25014	1.72717	0.915215
P16700	Thiosulfate-binding protein	cysP	0.870383	0.79916	1.06714	1.07497
P22255	3(2),5-bisphosphate nucleotidase CysQ	cysQ	0.538796	0.576024	1.04792	1.11193
P21888	Cysteine--tRNA ligase	cysS	1.21826	1.22095	1.33508	1.01945
P0ACN7	HTH-type transcriptional repressor CytR	cytR	0.755659	1.03258	1.301	0.953298
P0AEB2	D-alanyl-D-alanine carboxypeptidase dacA	dacA	1.30029	1.14304	1.04948	1.19545
P24228	D-alanyl-D-alanine carboxypeptidase dacB	dacB	1.41813	1.42549	1.08894	1.14457
P08506	D-alanyl-D-alanine carboxypeptidase dacC	dacC	0.913927	0.758892	1.19962	1.02914
P0A6J5	D-amino acid dehydrogenase small subunit	dadA	1.81837	1.29021	1.55885	0.902587
P29012	Alanine racemase, catabolic	dadX	1.31105	1.22471	0.950388	0.827059
P11557	Protein damX	damX	1.04899	0.923503	1.44839	1.11162
P0A6L2	Dihydrodipicolinate synthase	dapA	1.24959	1.14904	1.29587	0.807578
P04036	Dihydrodipicolinate reductase	dapB	0.984755	1.40474	1.15693	1.13218
P0A9D8	2,3,4,5-tetrahydropyridine-2,6-dicarboxylate N-succinyltransferase	dapD	1.31747	1.18332	1.20237	1.0957
P0AED7	Succinyl-diaminopimelate desuccinylase	dapE	1.29	0.992433	1.22371	0.869439
P0A6K1	Diaminopimelate epimerase	dapF	1.09504		1.56278
P28248	Deoxycytidine triphosphate deaminase	dcd	0.884962	1.03797	1.71046	1.04895
P0AED9	DNA-cytosine methyltransferase	dcm	1.02726	0.947313	0.737922	1.25691
P24171	Peptidyl-dipeptidase dcp	dcp	0.896601	0.878648	1.23709	0.91119
P0AEE1	Protein dcrB	dcrB	1.18554	1.11324	1.46429	0.861155
P0AD01	Transcriptional regulatory protein dcuR	dcuR	0.698612	0.783557	0.96419	0.850038
P76316	D-cysteine desulfhydrase	dcyD	1.29896	1.29683	0.885314	1.08412
P0A6J8	D-alanine--D-alanine ligase A	ddlA	1.28395	0.965164	1.40986	0.913953
P07862	D-alanine--D-alanine ligase B	ddlB	1.18035	0.927123	0.976793	0.939516
P76128	Probable D,D-dipeptide-binding periplasmic protein ddpA	ddpA	0.285974	0.329668	0.842004	0.833646
P0A9P6	Cold-shock DEAD box protein A	deaD	1.63761	1.52751	1.11715	1.15437
P09549	Protein dedD	dedD	0.770227	0.777485	1.1141	0.958814
P0A6K3	Peptide deformylase	def	0.789646	0.863309	0.634008	1.11995
P0C0V0	Periplasmic serine endoprotease DegP	degP	0.683428	0.854359	1.12081	1.31942
P39099	Periplasmic pH-dependent serine endoprotease DegQ	degQ	0.933866	0.808049	1.32158	0.972221
P07650	Thymidine phosphorylase	deoA	0.696386	0.725042	1.13999	0.823292
P0A6K6	Phosphopentomutase	deoB	0.728037	0.689392	1.16368	1.07428
P0A6L0	Deoxyribose-phosphate aldolase	deoC	0.57692	0.616252	1.01486	1.09073
P0ABP8	Purine nucleoside phosphorylase DeoD-type	deoD	1.08573	1.7646	2.04841	1.08984
P0ACK5	Deoxyribose operon repressor	deoR	1.13117		1.30923
P0A6P5	GTPase Der	der	0.950466	0.919861	1.08482	1.11565
Q6BF17	D-galactonate dehydratase	dgoD	1.41111	1.33405	1.18713	0.706272
P31459	2-dehydro-3-deoxygalactonokinase	dgoK	0.644227		1.45923
P31460	Galactonate operon transcriptional repressor	dgoR	0.835997	0.681734	1.07006	1.08003
P15723	Deoxyguanosinetriphosphate triphosphohydrolase	dgt	0.889632	0.454143	1.87783	0.926818
P76015	PTS-dependent dihydroxyacetone kinase, dihydroxyacetone-binding subunit dhaK	dhaK	0.879868	0.83068	1.10755	0.908525
P76014	PTS-dependent dihydroxyacetone kinase, ADP-binding subunit dhaL	dhaL	1.08698	0.940265	1.04538	1.0543
P37349	PTS-dependent dihydroxyacetone kinase, phosphotransferase subunit dhaM;Phosphocarrier protein HPr;Phosphotransferase enzyme IIA component	dhaM	1.18847	1.07123	1.40866	1.06317
P66817	DnaA initiator-associating protein DiaA	diaA	1.30041	1.80366	0.799808	2.31381
P06966	HTH-type transcriptional regulator DicA	dicA	0.898622		0.764293
P23840	DNA-damage-inducible protein D	dinD	0.969813		1.71991
P27296	Probable ATP-dependent helicase dinG	dinG	0.835078		1.21932
P0ABR1	DNA-damage-inducible protein I	dinI	1.4831	1.69371	2.47965	1.03748
Q47150	Antitoxin DinJ	dinJ	0.890044	0.623941	1.17332	0.780815
Q46857	2,5-diketo-D-gluconic acid reductase A	dkgA	0.292676	0.3654	0.929096	1.16178
P30863	2,5-diketo-D-gluconic acid reductase B	dkgB	1.46278	1.10429	1.1924	0.869819
P0ABS1	DnaK suppressor protein	dksA	0.941549	1.46058	1.51929	0.958259
P06149	D-lactate dehydrogenase	dld	1.12267	0.90671	1.10142	0.966268
P37672	2,3-diketo-L-gulonate reductase	dlgD	1.7713		1.71148
P76251	D-malate dehydrogenase [decarboxylating]	dmlA	0.933685	0.732752	1.14858	0.877728
P03004	Chromosomal replication initiator protein DnaA	dnaA	1.09746	0.948941	1.23292	0.898753
P0ACB0	Replicative DNA helicase	dnaB	1.13886	0.934477	1.15143	1.03973
P0AEF0	DNA replication protein dnaC	dnaC	0.714837		0.753275
P10443	DNA polymerase III subunit alpha	dnaE	1.19348	1.10469	1.05283	1.25527
P0ABS5	DNA primase	dnaG	1.15441	1.17599	1.16151	1.02435
P08622	Chaperone protein DnaJ	dnaJ	1.20549	1.08069	1.44404	1.04564
P0A6Y8	Chaperone protein DnaK	dnaK	1.15817	1.03655	1.51288	0.955864
P0A988	DNA polymerase III subunit beta	dnaN	0.949317	1.50472	1.20021	0.834136
P0A8J2	Primosomal protein 1	dnaT	0.702484		1.27539
P06710	DNA polymerase III subunit tau	dnaX	0.941126	1.00988	1.12248	1.14849
P0AA89	Diguanylate cyclase DosC	dosC	0.581602		2.23602
P76129	Oxygen sensor protein DosP	dosP	1.06658		1.09555
P0AEF4	Transcriptional regulatory protein DpiA	dpiA	0.661577		1.23178
P23847	Periplasmic dipeptide transport protein	dppA	1.57542	1.48825	1.4027	0.971081
P0AAG0	Dipeptide transport ATP-binding protein DppD	dppD	1.71904	2.01745	2.87546	1.22688
P37313	Dipeptide transport ATP-binding protein DppF	dppF	1.89375	2.05193	1.92271	1.05147
P0ABT2	DNA protection during starvation protein	dps	0.398785	0.407193	1.14652	1.12031
P0AEG4	Thiol:disulfide interchange protein DsbA	dsbA	0.943981	1.13276	1.43942	1.06886
P0AEG6	Thiol:disulfide interchange protein DsbC	dsbC	1.15081	0.915447	1.19456	1.00246
P77202	Thiol:disulfide interchange protein DsbG	dsbG	0.978185	0.705585	1.14585	0.860038
P00926	D-serine dehydratase	dsdA	1.03123	0.889104	1.18033	0.9153
P0A6M4	D-tyrosyl-tRNA(Tyr) deacylase	dtd	0.888943		1.87581
P32695	tRNA-dihydrouridine synthase A	dusA	0.894206	1.02759	1.40849	0.943976
P0ABT5	tRNA-dihydrouridine synthase B	dusB	1.14727		1.55845
P33371	tRNA-dihydrouridine synthase C	dusC	0.926486	1.02302	1.26336	1.13498
P06968	Deoxyuridine 5-triphosphate nucleotidohydrolase	dut	1.21741	1.01445	0.698037	0.949747
P45568	1-deoxy-D-xylulose 5-phosphate reductoisomerase	dxr	1.03544	0.798275	0.922685	1.06922
P77488	1-deoxy-D-xylulose-5-phosphate synthase	dxs	1.17788	0.976199	1.04843	0.905217
P06846	HTH-type transcriptional regulator EbgR	ebgR	1.15262	1.07672	1.80393	0.958629
P23827	Ecotin	eco	0.444556	0.381836	0.968374	0.748093
P0A955	KHG/KDPG aldolase;4-hydroxy-2-oxoglutarate aldolase;2-dehydro-3-deoxy-phosphogluconate aldolase	eda	1.16216	1.01388	1.2474	0.951201
P0ADF6	Phosphogluconate dehydratase	edd	1.33622	1.77609	2.36829	0.884285
P31545	Deferrochelatase/peroxidase EfeB	efeB	1.42067		1.50032
P0AB24	Iron uptake system component EfeO	efeO	1.52134	1.06462	1.10374	0.560669
P0A6N4	Elongation factor P	efp	1.32098	1.33873	1.29953	1.01561
P0AEH3	Protein elaA	elaA	1.14389	1.18128	1.81389	0.644429
P0AEH5	Protein elaB	elaB	0.278992	0.273137	1.02047	1.09219
P0ABU5	Enhancing lycopene biosynthesis protein 2	elbB	1.28456	1.37301	1.57006	0.769158
P27303	Multidrug resistance protein A	emrA	2.82586		1.3683
P0A6P7	Probable GTP-binding protein EngB	engB	1.08906	1.20223	1.74201	0.923546
P0ABU2	GTP-dependent nucleic acid-binding protein engD	engD	1.29847	1.08679	1.27374	1.00328
P0A6P9	Enolase	eno	1.01826	0.860126	1.17165	1.0158
P15047	2,3-dihydro-2,3-dihydroxybenzoate dehydrogenase	entA	1.05658	0.978935	1.11897	1.00115
P0ADI4	Isochorismatase	entB	0.7616	0.966639	1.38296	0.884836
P0AEJ2	Isochorismate synthase entC	entC	1.29073	1.31747	1.45912	1.13463
P10378	Enterobactin synthase component E;2,3-dihydroxybenzoate-AMP ligase;S-dihydroxybenzoyltransferase	entE	0.57813		1.5506
P11454	Enterobactin synthase component F	entF	1.12145	1.35734	0.96068	0.907033
P37690	Murein hydrolase activator EnvC	envC	1.00936	1.27516	1.41495	1.16427
P0AEJ4	Osmolarity sensor protein EnvZ	envZ		0.986859
P0A9B6	D-erythrose-4-phosphate dehydrogenase	epd	1.12682	0.781035	1.124	1.00457
P37661	Phosphoethanolamine transferase eptB	eptB	1.22963	1.13266	2.11927	0.845629
P06616	GTPase Era	era	1.03255	0.844544	1.23847	0.988163
P39176	Probable L,D-transpeptidase ErfK/SrfK	erfK	0.486092	0.494431	1.22651	0.765958
P0ACC3	Iron-sulfur cluster insertion protein ErpA	erpA	1.39006	1.23265	1.18985	1.03443
P0AEJ6	Ethanolamine ammonia-lyase heavy chain	eutB	0.903099	0.806758	1.38406	1.12766
P19636	Ethanolamine ammonia-lyase light chain	eutC	0.93775	1.03095	1.05049	1.03745
P0ACZ4	Positive transcription regulator evgA	evgA	0.720766		0.590648
P0ABU7	Biopolymer transport protein exbB	exbB	1.24003	1.3129	1.90972	1.04876
P0ABV2	Biopolymer transport protein exbD	exbD	0.892572		1.94987
P0AEK0	Exodeoxyribonuclease 10	exoX	1.03103		1.03816
P0ACL2	Exu regulon transcriptional regulator	exuR	0.917787		1.52307
P0A6Q3	3-hydroxydecanoyl-[acyl-carrier-protein] dehydratase	fabA	1.31844	1.18169	1.22007	1.04657
P0A953	3-oxoacyl-[acyl-carrier-protein] synthase 1	fabB	1.12584	1.07835	1.26117	1.00688
P0AAI9	Malonyl CoA-acyl carrier protein transacylase	fabD	1.02243	0.978935	1.16166	1.01422
P0AAI5	3-oxoacyl-[acyl-carrier-protein] synthase 2	fabF	1.19195	1.12859	1.23512	1.00927
P0AEK2	3-oxoacyl-[acyl-carrier-protein] reductase FabG	fabG	1.0087	0.781828	1.0881	1.0306
P0A6R0	3-oxoacyl-[acyl-carrier-protein] synthase 3	fabH	0.983448	0.980126	1.16307	0.984641
P0AEK4	Enoyl-[acyl-carrier-protein] reductase [NADH] FabI	fabI	1.06548	0.944079	1.03623	1.01575
P21151	3-ketoacyl-CoA thiolase	fadA	0.31783	0.519208	0.952177	0.84491
P21177	Fatty acid oxidation complex subunit alpha;Enoyl-CoA hydratase/Delta(3)-cis-Delta(2)-trans-enoyl-CoA isomerase/3-hydroxybutyryl-CoA epimerase;3-hydroxyacyl-CoA dehydrogenase	fadB	0.346844	0.414994	0.77013	0.890143
P69451	Long-chain-fatty-acid--CoA ligase	fadD	0.516376	0.702066	0.791675	0.61172
Q47146	Acyl-coenzyme A dehydrogenase	fadE	0.910322	0.624022	1.17445	0.905876
P42593	2,4-dienoyl-CoA reductase [NADPH]	fadH	0.667155	0.669396	0.969673	0.766785
P76503	3-ketoacyl-CoA thiolase	fadI	1.0656	0.870378	0.922078	0.708083
P77399	Fatty acid oxidation complex subunit alpha;Enoyl-CoA hydratase/3-hydroxybutyryl-CoA epimerase;3-hydroxyacyl-CoA dehydrogenase	fadJ	1.05094	0.803432	1.03271	0.937744
P77712	Long-chain acyl-CoA thioesterase FadM	fadM	0.413957		2.20329
P0A8V6	Fatty acid metabolism regulator protein	fadR	1.23108	1.11222	1.77626	1.02321
P0AB71	Fructose-bisphosphate aldolase class 2	fbaA	1.02236	0.937132	1.28421	1.04158
P0A991	Fructose-bisphosphate aldolase class 1	fbaB	0.353256	0.467437	0.796383	1.43439
P0A993	Fructose-1,6-bisphosphatase class 1	fbp	1.2502	1.15738	1.39034	0.840695
P32177	Protein FdhD	fdhD	0.984925	0.767751	1.24949	0.903079
P13024	Protein FdhE	fdhE	0.937303	1.129	2.06949	1.0903
P0A9R4	2Fe-2S ferredoxin	fdx	0.888555	0.883316	1.29478	0.889506
P80668	Phenylacetaldehyde dehydrogenase	feaB	0.427496	0.552061	1.29552	1.08081
P33650	Ferrous iron transport protein B	feoB	1.27875		3.22656
P0AEL6	Ferrienterobactin-binding periplasmic protein	fepB	0.965022	0.917481	1.36727	0.96655
P0AGD7	Signal recognition particle protein	ffh	1.12255	0.965235	1.20657	1.08911
P19323	Formate hydrogenlyase transcriptional activator	fhlA	0.445536		1.25143
P06971	Ferrichrome-iron receptor	fhuA	1.81825		2.83294
P39405	Ferric iron reductase protein fhuF	fhuF	0.814473		1.83464
P20605	Probable adenosine monophosphate-protein transferase fic	fic	0.20203		0.621287
P0A6R3	DNA-binding protein fis	fis	1.27343	2.31394	0.848972	1.10896
P0A9L3	FKBP-type 22 kDa peptidyl-prolyl cis-trans isomerase	fklB	0.955681	1.02861	1.3175	1.11816
P45523	FKBP-type peptidyl-prolyl cis-trans isomerase fkpA	fkpA	1.12663	1.03482	1.76901	1.03562
P0AEM0	FKBP-type 16 kDa peptidyl-prolyl cis-trans isomerase	fkpB	1.34142	1.36385	1.49676	1.07246
P61949	Flavodoxin-1	fldA	0.847213	1.05424	1.00333	1.19287
P75936	Basal-body rod modification protein flgD	flgD	1.56284		3.72512
P75937	Flagellar hook protein flgE	flgE		20.7106		2.51636
P0A6S0	Flagellar L-ring protein	flgH	2.14444	9.91802	5.65492	3.02805
P33235	Flagellar hook-associated protein 1	flgK		1.1113		0.402726
P29744	Flagellar hook-associated protein 3	flgL	61.502	15.9128	6.84944	3.65011
P0AEM4	Negative regulator of flagellin synthesis	flgM	2.65139	4.27617	4.08365	2.33786
P43533	Flagella synthesis protein flgN	flgN	1.43035		0.973958
P0AEM6	RNA polymerase sigma factor for flagellar operon	fliA	8.68326	3.29384	6.30617	2.67736
P04949	Flagellin	fliC	13.3695	48.9875	17.081	7.75819
P24216	Flagellar hook-associated protein 2	fliD		7.30891		0.555531
P25798	Flagellar M-ring protein	fliF		3.10516		1.36087
P0ABZ1	Flagellar motor switch protein FliG	fliG	2.35666	9.92982	5.40691	2.70739
P52612	Flagellum-specific ATP synthase	fliI	0.301073	6.49705	7.31274	1.62002
P06974	Flagellar motor switch protein FliM	fliM		0.955328		0.904393
P26608	Flagellar protein fliS	fliS		0.780943		4.54595
P0AEM9	Cystine-binding periplasmic protein	fliY	1.12347	1.16592	1.61924	1.05276
P52627	Regulator of sigma S factor FliZ	fliZ	2.78472	46.5006	8.92231	5.76133
P15286	Flagellar regulator flk	flk	0.664928	1.07153	1.68937	1.73572
P39180	Antigen 43;Antigen 43 alpha chain;Antigen 43 beta chain	flu	0.332337		0.843944
P23882	Methionyl-tRNA formyltransferase	fmt	1.05107	0.91441	1.269	1.01426
P0A9E5	Fumarate and nitrate reduction regulatory protein	fnr	1.07952	1.35928	1.60177	1.02323
P0ABQ4	Dihydrofolate reductase	folA	1.23386	0.896773	0.981348	0.938009
P08192	Bifunctional protein folC;Folylpolyglutamate synthase;Dihydrofolate synthase	folC	1.04292	1.01278	1.23402	1.01647
P24186	Bifunctional protein FolD;Methylenetetrahydrofolate dehydrogenase;Methenyltetrahydrofolate cyclohydrolase	folD	1.21039	1.14934	1.71974	0.997372
P0A6T5	GTP cyclohydrolase 1	folE	1.29158	1.31656	1.15479	0.882088
P26281	2-amino-4-hydroxy-6-hydroxymethyldihydropteridine pyrophosphokinase	folK	0.967417		1.03281
P0AFS3	Dihydrofolate reductase folM	folM	0.760584		2.10796
P0AC13	Dihydropteroate synthase	folP	1.54614	1.56443	1.1532	1.1954
P0AC19	D-erythro-7,8-dihydroneopterin triphosphate epimerase	folX	0.525341	0.585962	0.735813	0.963926
P28861	Ferredoxin--NADP reductase	fpr	0.637548	0.840282	1.1077	1.09192
P00363	Fumarate reductase flavoprotein subunit	frdA	1.13153	0.845052	1.36128	0.885151
P0AC47	Fumarate reductase iron-sulfur subunit	frdB	1.17426	0.846018	1.09731	0.957613
P0AEN1	NAD(P)H-flavin reductase	fre	1.19486	1.08425	0.872711	0.874947
P45544	HTH-type transcriptional regulator FrlR	frlR	1.20852	0.976423	1.09257	0.769753
P25437	S-(hydroxymethyl)glutathione dehydrogenase	frmA	1.00776	0.990348	1.04423	1.2762
P0AAP3	Transcriptional repressor frmR	frmR	0.94403	0.757722	1.06604	1.06665
P0A805	Ribosome-recycling factor	frr	1.08087	1.15036	1.25611	1.06164
P04335	Esterase FrsA	frsA	0.770166	0.631081	1.11514	1.01225
P20966	PTS system fructose-specific EIIBC component;Fructose-specific phosphotransferase enzyme IIB component;Fructose permease IIC component	fruA	1.04496	0.992677	1.09007	1.0866
P69811	Multiphosphoryl transfer protein;Phosphocarrier protein HPr;Fructose-specific phosphotransferase enzyme IIA component	fruB	1.15391	1.09269	1.07185	0.882636
P0AEW9	1-phosphofructokinase	fruK	0.978609	0.891758	1.12417	0.936684
P0ACP1	Fructose repressor	fruR	1.12878	0.895979	0.851216	0.901687
P78055	Fructose-6-phosphate aldolase 1	fsaA	1.23822		1.11308
P0A998	Ferritin-1	ftnA	1.32557	1.16145	1.16884	1.16887
P0ABH0	Cell division protein FtsA	ftsA	1.05624	1.22064	1.23706	0.971746
P0A9R7	Cell division ATP-binding protein FtsE	ftsE	1.10935		1.51443
P0AAI3	ATP-dependent zinc metalloprotease FtsH	ftsH	1.26096	1.15728	1.53645	1.0714
P46889	DNA translocase FtsK	ftsK	1.29545	1.19888	1.28904	1.2177
P0AEN4	Cell division protein FtsL	ftsL	1.33029		1.48482
P29131	Cell division protein FtsN	ftsN	0.913334	0.72195	1.32736	1.15552
P26648	Cell division protein FtsP	ftsP	0.871387	0.806442	1.15293	1.01686
P0AC30	Cell division protein FtsX	ftsX	1.0614		1.25182
P10121	Signal recognition particle receptor FtsY	ftsY	1.06934	0.996796	1.37343	1.12864
P0A9A6	Cell division protein FtsZ	ftsZ	0.929208	1.0633	1.33211	1.25716
P0AB87	L-fuculose phosphate aldolase	fucA	0.928023		1.0367
P69922	L-fucose isomerase	fucI	0.784697	0.826775	0.709155	0.877031
P0A9S1	Lactaldehyde reductase	fucO	0.891012	0.681561	1.30485	0.708941
P0ACK8	L-fucose operon activator	fucR	0.853129	1.03848	0.944163	1.42471
P0AC33	Fumarate hydratase class I, aerobic	fumA	1.74202		1.03868
P0AC33;P14407	Fumarate hydratase class I, aerobic;Fumarate hydratase class I, anaerobic	fumA;fumB		1.27994		0.762785
P14407	Fumarate hydratase class I, anaerobic	fumB	1.80385		1.6351
P05042	Fumarate hydratase class II	fumC	0.753469	0.754315	0.822365	0.707529
P0A9A9	Ferric uptake regulation protein	fur	0.981682	0.867327	1.16878	1.00772
P0A6M8	Elongation factor G	fusA	1.4237	1.31991	1.36808	1.02851
P25526	Succinate-semialdehyde dehydrogenase [NADP(+)] GabD	gabD	0.54816	0.574967	1.03338	0.938098
P22256	4-aminobutyrate aminotransferase GabT	gabT	0.546297	0.586918	0.983542	0.847936
P69908	Glutamate decarboxylase alpha	gadA	0.0871012		2.4837
P69910	Glutamate decarboxylase beta	gadB	0.659411		0.0907433
P09147	UDP-glucose 4-epimerase	galE	0.823426	0.683951	1.07576	1.02479
P0AAB6	UTP--glucose-1-phosphate uridylyltransferase	galF	0.853662	0.700967	1.32928	1.11272
P0A6T3	Galactokinase	galK	0.829548	0.826419	1.51239	0.97184
P0A9C3	Aldose 1-epimerase	galM	1.19829	1.15545	1.27331	0.881385
P25748	HTH-type transcriptional regulator GalS	galS	0.882433	0.934579	0.712564	0.808366
P09148	Galactose-1-phosphate uridylyltransferase	galT	0.913238	0.85505	1.20299	0.833088
P0AEP3	UTP--glucose-1-phosphate uridylyltransferase	galU	0.695249	0.759858	1.40863	1.1967
P0A9B2	Glyceraldehyde-3-phosphate dehydrogenase A	gapA	1.27318	1.08567	1.29375	1.11002
P39829	D-galactarate dehydratase	garD	0.72402	0.692993	1.59496	1.04176
P0ABQ2	2-hydroxy-3-oxopropionate reductase	garR	0.938234	0.814183	1.16255	0.875795
P69828	Galactitol-specific phosphotransferase enzyme IIA component	gatA	1.33477	1.49699	1.66115	0.688138
P37188	Galactitol-specific phosphotransferase enzyme IIB component	gatB	1.31481	1.48926	1.3765	0.65634
P69831	Galactitol permease IIC component	gatC	0.902687		2.34855
P0A9S3	Galactitol-1-phosphate 5-dehydrogenase	gatD	0.942094	0.681906	1.25423	0.81546
P0C8J6	D-tagatose-1,6-bisphosphate aldolase subunit GatY	gatY	0.894557	0.716214	1.1637	0.936419
P0C8J8	D-tagatose-1,6-bisphosphate aldolase subunit gatZ	gatZ	1.47403	0.892958	1.33972	0.813725
P15877	Quinoprotein glucose dehydrogenase	gcd	0.742689	0.484606	1.2021	0.707629
P05852	Probable tRNA threonylcarbamoyladenosine biosynthesis protein Gcp	gcp	1.15389	0.92392	1.13883	0.841406
P0A9F6	Glycine cleavage system transcriptional activator	gcvA	0.796663	0.88887	1.27632	1.14866
P0A6T9	Glycine cleavage system H protein	gcvH	1.61583		1.13706
P33195	Glycine dehydrogenase [decarboxylating]	gcvP	1.46665	1.75219	1.43564	1.02987
P27248	Aminomethyltransferase	gcvT	1.71541	1.83986	1.06701	1.15782
P00370	NADP-specific glutamate dehydrogenase	gdhA	2.38182	2.08784	1.124	0.910856
P18956	Gamma-glutamyltranspeptidase;Gamma-glutamyltranspeptidase large chain;Gamma-glutamyltranspeptidase small chain	ggt	0.322404	0.414323	0.939051	1.13488
P75913	Glyoxylate/hydroxypyruvate reductase A	ghrA	1.29545	0.969527	1.01243	1.13458
P37666	Glyoxylate/hydroxypyruvate reductase B	ghrB	0.967429	0.781126	1.09749	1.24091
P37330	Malate synthase G	glcB	0.73209	0.724249	0.798441	0.81875
P0ACL5	Glc operon transcriptional activator	glcC	0.873952	0.876491	0.869319	0.93589
P0AEP9	Glycolate oxidase subunit glcD	glcD	0.62874	1.01492	1.14433	0.66628
P52073	Glycolate oxidase subunit glcE	glcE	0.709344		0.814756
P52074	Glycolate oxidase iron-sulfur subunit	glcF	0.539389	0.527477	0.818282	0.853248
P0AEQ1	Protein glcG	glcG	0.486745		0.845935
P0A9S5	Glycerol dehydrogenase	gldA	0.669865	0.58587	0.898643	0.91345
P37747	UDP-galactopyranose mutase	glf	1.23132	1.32052	1.75534	0.992702
P0A6U8	Glycogen synthase	glgA	0.737281	0.653966	0.99191	1.11776
P07762	1,4-alpha-glucan branching enzyme GlgB	glgB	0.899348	0.804439	1.13775	1.28329
P0A6V1	Glucose-1-phosphate adenylyltransferase	glgC	0.850504	0.682039	1.30866	0.745289
P0AC86	Glycogen phosphorylase	glgP	0.847225	0.814213	1.37014	1.0416
P15067	Glycogen debranching enzyme	glgX	0.723706	0.646582	1.28074	0.839843
P0A6V8	Glucokinase	glk	1.00607	0.914633	1.24735	1.14542
P31120	Phosphoglucosamine mutase	glmM	1.14325	1.09442	1.15175	0.922005
P17169	Glucosamine--fructose-6-phosphate aminotransferase [isomerizing]	glmS	1.29593	1.10662	1.38246	1.03147
P0ACC7	Bifunctional protein GlmU;UDP-N-acetylglucosamine pyrophosphorylase;Glucosamine-1-phosphate N-acetyltransferase	glmU	1.20157	1.1465	1.13544	1.05378
P0A9C5	Glutamine synthetase	glnA	0.757849	0.972345	1.02635	1.0287
P0A9Z1	Nitrogen regulatory protein P-II 1	glnB	1.13782		0.674518
P27249	[Protein-PII] uridylyltransferase	glnD	0.747202	0.734827	1.43976	1.19149
P30870	Glutamate-ammonia-ligase adenylyltransferase	glnE	0.843015	0.747938	1.13755	1.11553
P0AFB8	Nitrogen regulation protein NR(I)	glnG	1.088	1.58121	0.897681	1.25796
P0AEQ3	Glutamine-binding periplasmic protein	glnH	0.798006	0.751844	1.12926	0.92725
P0AFB5	Nitrogen regulation protein NR(II)	glnL	1.03596	0.788277	1.03287	1.16124
P0AEQ6	Glutamine transport system permease protein glnP	glnP	0.886668		1.34536
P10346	Glutamine transport ATP-binding protein GlnQ	glnQ	1.37554	1.09361	1.66381	0.825959
P00962	Glutamine--tRNA ligase	glnS	1.10769	1.12392	1.24546	1.00162
P0AC81	Lactoylglutathione lyase	gloA	1.16359	1.12809	1.0197	1.02049
P0AC84	Hydroxyacylglutathione hydrolase	gloB	0.790166	0.741489	1.00851	0.916903
P13035	Aerobic glycerol-3-phosphate dehydrogenase	glpD	0.89031		1.60022
P0A6F3	Glycerol kinase	glpK	0.959916	1.11171	1.09957	0.916988
P09394	Glycerophosphoryl diester phosphodiesterase	glpQ	1.33078	1.24302	1.18513	0.947665
P0ACL0	Glycerol-3-phosphate regulon repressor	glpR	1.12132		1.61127
P0A9C9	Fructose-1,6-bisphosphatase 1 class 2	glpX	0.878767	0.715146	1.09803	1.0816
P0AFU4	Transcriptional regulatory protein GlrR	glrR	0.520599		1.70962
P0A6W0	Glutaminase 2	glsA2	1.23592		1.5025
P0ABH7	Citrate synthase	gltA	1.06094	0.932433	1.41764	0.884993
P09831	Glutamate synthase [NADPH] large chain	gltB	1.11636	1.15667	1.36277	1.12772
P09832	Glutamate synthase [NADPH] small chain	gltD	1.05117	0.929565	0.964156	1.07242
P37902	Glutamate/aspartate periplasmic-binding protein	gltI	0.727614	0.680249	1.1076	0.785255
P0AAG3	Glutamate/aspartate transport ATP-binding protein GltL	gltL	1.05982		1.02781
P04805	Glutamate--tRNA ligase	gltX	1.18783	1.10764	1.3034	1.01544
P27305	Glutamyl-Q tRNA(Asp) synthetase	gluQ	1.03209	0.933674	1.45521	1.05634
P77161	2-hydroxy-3-oxopropionate reductase	glxR		0.893355		0.652336
P0A825	Serine hydroxymethyltransferase	glyA	1.13649	0.984347	1.12142	1.01653
P00960	Glycine--tRNA ligase alpha subunit	glyQ	1.19002	1.05119	1.627	1.00416
P00961	Glycine--tRNA ligase beta subunit	glyS	1.17532	1.1703	1.31091	0.985617
P63224	Phosphoheptose isomerase	gmhA	1.08313	1.00744	1.46179	1.0355
P60546	Guanylate kinase	gmk	1.16273	1.02393	1.54463	0.96608
P00350	6-phosphogluconate dehydrogenase, decarboxylating	gnd	1.24947	0.96376	1.26344	0.966268
P0AC92	Protein gnsA	gnsA	1.30743	1.10978	1.46805	1.03955
P77695	Protein gnsB	gnsB	1.18804	1.05709	1.18521	0.74922
P0ACP5	HTH-type transcriptional regulator GntR	gntR	1.01247	1.69838	2.0317	0.806661
P06715	Glutathione reductase	gor	0.868737	0.796322	1.02024	1.05532
P32662	Phosphoglycolate phosphatase	gph	1.28419		0.972423
P62707	2,3-bisphosphoglycerate-dependent phosphoglycerate mutase	gpmA	0.737704	0.753156	1.15125	1.04255
P0A7A2	Probable phosphoglycerate mutase GpmB	gpmB	1.49218	1.44024	1.27048	0.738316
P37689	2,3-bisphosphoglycerate-independent phosphoglycerate mutase	gpmI	1.45939	1.16674	1.15206	1.11132
P25552	Guanosine-5-triphosphate,3-diphosphate pyrophosphatase	gppA	0.965191	0.752189	1.32938	0.922518
P0A6S7	Glycerol-3-phosphate dehydrogenase [NAD(P)+]	gpsA	0.947877	0.76114	1.09149	1.06722
P0A9M5	Xanthine phosphoribosyltransferase	gpt	1.42128	1.16704	1.29381	0.929591
P68066	Autonomous glycyl radical cofactor	grcA	1.36381	0.953253	1.93351	0.87364
P0A6W5	Transcription elongation factor GreA	greA	1.20858	0.986483	1.18911	0.939605
P30128	Transcription elongation factor GreB	greB	1.23834	0.949978	1.29285	1.08044
P0A6F5	60 kDa chaperonin	groL	1.18514	1.03176	1.24485	1.00795
P0A6F9	10 kDa chaperonin	groS	1.28202	0.984438	1.14308	0.88768
P09372	Protein grpE	grpE	1.0951	0.905174	1.18978	1.047
P68688	Glutaredoxin-1	grxA	1.06903	0.777038	1.47083	0.784079
P0AC59	Glutaredoxin-2	grxB	0.599243	0.634966	1.1106	0.906537
P0AC62	Glutaredoxin-3	grxC	0.690494	0.614431	1.08054	1.06392
P0AC69	Glutaredoxin-4	grxD	0.807516	0.848856	0.865743	1.15059
P0A6W9	Glutamate--cysteine ligase	gshA	0.895633	1.03787	1.13571	0.992305
P04425	Glutathione synthetase	gshB	1.0454	0.867724	1.03902	1.00899
P75796	Glutathione import ATP-binding protein GsiA	gsiA	1.05396	1.10062	1.42916	0.940405
D9IX93;P75797	Glutathione-binding protein gsiB	gsiB	0.965905	0.783486	1.02096	0.848515
P0AEW6	Inosine-guanosine kinase	gsk	1.02242	1.58264	1.86315	1.11065
P0AES0	Bifunctional glutathionylspermidine synthetase/amidase;Glutathionylspermidine synthase;Glutathionylspermidine amidase	gsp	0.759071	0.912294	1.40542	0.84219
P0A9D2	Glutathione S-transferase GstA	gstA	0.732974	0.679506	1.21632	0.960759
P0ACA7	Glutathione S-transferase GstB	gstB	0.832125	1.03176	1.03593	1.11576
P04079	GMP synthase [glutamine-hydrolyzing]	guaA	1.28674	1.32805	1.24649	1.10188
P0ADG7	Inosine-5-monophosphate dehydrogenase	guaB	1.32642	1.14151	1.40734	1.00726
P60560	GMP reductase	guaC	1.10541	1.01824	1.48156	1.35525
P76641	Guanine deaminase	guaD	1.08757	0.755922	1.04961	1.07435
P0AES2	Glucarate dehydratase	gudD	1.05787	0.953874	1.18133	1.14401
P17115	Arabinose 5-phosphate isomerase GutQ	gutQ	1.08492	1.03024	1.26589	0.928202
P0AES4	DNA gyrase subunit A	gyrA	1.07172	1.14517	1.22459	1.10549
P0AES6	DNA gyrase subunit B	gyrB	1.12024	1.02902	1.38303	1.00164
P31658	Molecular chaperone Hsp31 and glyoxalase 3	hchA	0.288793	0.450156	1.3652	1.07194
P69931	DnaA-homolog protein hda	hda	0.841611	1.13114	1.97214	1.58238
P0AES9	Chaperone-like protein hdeA	hdeA	0.0929596		3.39764
P0AET2	Protein hdeB	hdeB	0.0714692	0.0960699	2.85521	1.65362
P0AET8	7-alpha-hydroxysteroid dehydrogenase	hdhA	0.356245	0.418219	1.10966	1.16955
P15038	Helicase IV	helD	0.886196	1.06665	1.2543	1.24376
P0A6X1	Glutamyl-tRNA reductase	hemA	0.853166	0.64703	1.5079	0.824043
P0ACB2	Delta-aminolevulinic acid dehydratase	hemB	1.03546	0.977979	0.931762	0.940939
P06983	Porphobilinogen deaminase	hemC	1.11949	0.638089	0.698138	0.662551
P09126	Uroporphyrinogen-III synthase	hemD	0.776567		1.14392
P29680	Uroporphyrinogen decarboxylase	hemE	0.987623	0.888615	2.17849	1.01282
P36553	Coproporphyrinogen-III oxidase, aerobic	hemF	1.25165		0.903249
P0ACB4	Protoporphyrinogen IX dehydrogenase [menaquinone]	hemG	0.734982	1.4144	4.40894	0.896403
P23871	Ferrochelatase	hemH	0.688183	0.548247	0.840941	1.52907
P23893	Glutamate-1-semialdehyde 2,1-aminomutase	hemL	1.21813	1.1111	0.911752	1.09427
P32131	Oxygen-independent coproporphyrinogen-III oxidase	hemN	1.1928	1.18321	1.21399	1.02431
P09127	Putative uroporphyrinogen-III C-methyltransferase	hemX	0.932427	1.01187	1.17831	1.03629
P0ACB7	Protein hemY	hemY	1.03884	0.801784	1.18249	1.02896
P46118	HTH-type transcriptional regulator HexR	hexR	1.35655	0.783191	1.2148	0.871955
P0ABC3	Modulator of FtsH protease HflC	hflC	1.20117	1.05363	1.5012	1.13633
P25746	High frequency lysogenization protein HflD	hflD	1.10184	1.11619	1.72717	1.04717
P0ABC7	Modulator of FtsH protease HflK	hflK	0.970502	0.932738	1.46869	1.12703
P25519	GTPase HflX	hflX	0.931556	0.855173	1.317	1.01498
P0A6X3	Protein hfq	hfq	1.42914		1.59514
P0ACE3	Hemolysin expression-modulating protein Hha	hha	1.2162		1.10213
P0ACE7	HIT-like protein hinT	hinT	0.779059	0.74093	1.16345	1.04584
P23874	Serine/threonine-protein kinase HipA	hipA	0.901501		1.69562
P10371	1-(5-phosphoribosyl)-5-[(5-phosphoribosylamino)methylideneamino] imidazole-4-carboxamide isomerase	hisA	0.681069	0.625762	0.736808	1.47523
P06987	Histidine biosynthesis bifunctional protein HisB;Histidinol-phosphatase;Imidazoleglycerol-phosphate dehydratase	hisB	0.523587	0.62329	0.861137	1.17801
P06986	Histidinol-phosphate aminotransferase	hisC	0.487084	0.577937	0.905256	1.16054
P06988	Histidinol dehydrogenase	hisD	0.555008	0.564206	1.07077	1.15638
P60664	Imidazole glycerol phosphate synthase subunit HisF	hisF	0.627978	0.695597	0.927848	1.14061
P60757	ATP phosphoribosyltransferase	hisG	0.550314	0.507115	0.744434	1.13873
P60595	Imidazole glycerol phosphate synthase subunit HisH	hisH	0.660524	0.729406	1.1653	0.992801
P06989	Histidine biosynthesis bifunctional protein HisIE;Phosphoribosyl-AMP cyclohydrolase;Phosphoribosyl-ATP pyrophosphatase	hisI	0.851315	0.748375	0.988046	1.24828
P0AEU0	Histidine-binding periplasmic protein	hisJ	0.841998	0.750399	0.811483	0.683173
P60906	Histidine--tRNA ligase	hisS	1.07897	1.41603	1.45494	0.964113
P76341	5-hydroxyisourate hydrolase	hiuH	1.04826	1.02027	2.07321	0.733631
P67910	ADP-L-glycero-D-manno-heptose-6-epimerase	hldD	0.974495	0.798987	1.16949	1.00902
P76658	Bifunctional protein HldE;D-beta-D-heptose 7-phosphate kinase;D-beta-D-heptose 1-phosphate adenosyltransferase	hldE	0.983388	0.937071	1.17063	0.990329
P77335	Hemolysin E, chromosomal	hlyE	1.23314	0.148164	20.4689	0.872414
P24232	Flavohemoprotein	hmp	2.29483	1.71547	1.19009	0.899078
P0AEV1	Protein hnr	hnr	0.446516	0.38263	0.774584	1.27131
P0ACF8	DNA-binding protein H-NS	hns	1.11221	1.01469	1.86366	0.970418
P28630	DNA polymerase III subunit delta	holA	1.61329		2.19688
P28631	DNA polymerase III subunit delta	holB	1.1615		1.0938
P28905	DNA polymerase III subunit chi	holC	0.799785	0.673658	0.684944	0.920895
P0ABS8	DNA polymerase III subunit theta	holE	1.63797	1.64885	2.44574	3.08001
P0AFX0	Ribosome hibernation promoting factor	hpf	0.468476		3.03456
P0A9M2	Hypoxanthine phosphoribosyltransferase	hpt	1.35098	0.931497	1.44679	0.856999
P43329	ATP-dependent RNA helicase hrpA	hrpA	0.79901	0.816227	1.03549	1.14976
P37024	ATP-dependent RNA helicase hrpB	hrpB	1.06471	1.03278	1.36041	1.05683
P0A6Z1	Chaperone protein HscA	hscA	1.09915	0.929849	1.41072	0.997512
P0A6L9	Co-chaperone protein HscB	hscB	0.83509	0.840872	0.456753	1.29546
P08957	Type I restriction enzyme EcoKI M protein	hsdM	1.73985	1.66665	1.6092	0.967585
P08956	Type I restriction enzyme EcoKI R protein	hsdR	1.76138	1.56809	1.18993	0.790751
P05719	Type-1 restriction enzyme EcoKI specificity protein	hsdS	1.80288	1.5153	1.71806	1.04054
P0A6Y5	33 kDa chaperonin	hslO	0.974822	0.897281	1.19196	1.23386
P0ACG8	Heat shock protein 15	hslR	0.972886		1.2993
P0A6H5	ATP-dependent protease ATPase subunit HslU	hslU	1.23362	0.971327	1.35062	1.05586
P0A6Z3	Chaperone protein htpG	htpG	1.07109	1.02261	1.27755	1.00496
P23894	Protease HtpX	htpX	2.04511		1.43473
P0ACF0	DNA-binding protein HU-alpha	hupA	1.21257	1.04875	1.27514	0.962713
P0ACF4	DNA-binding protein HU-beta	hupB	1.34808	1.06828	1.82958	0.921919
P0ACE0	Hydrogenase-2 large chain	hybC	2.01534		0.928573
P0AAN3	Hydrogenase isoenzymes nickel incorporation protein hypB	hypB	1.14456	1.21413	1.58738	0.904476
P30131	Carbamoyltransferase hypF	hypF	0.809355	0.574967	0.866029	1.36007
P37595	Isoaspartyl peptidase;Isoaspartyl peptidase subunit alpha;Isoaspartyl peptidase subunit beta	iaaA	1.18069	1.09198	1.2121	0.847358
P39377	Isoaspartyl dipeptidase	iadA	1.57191	1.19989	1.06523	0.533017
P0C054	Small heat shock protein IbpA	ibpA	1.51819	1.13134	2.05009	1.2471
P0C058	Small heat shock protein IbpB	ibpB	4.92432		3.09142
P08200;Q1PI72	Isocitrate dehydrogenase [NADP]	icd	1.15067	1.00349	1.26316	1.02082
P0A8S1	Chromosome initiation inhibitor	iciA	1.06624	0.86629	1.06653	0.940494
P16528	Acetate operon repressor	iclR	0.897497		0.675446
Q46822	Isopentenyl-diphosphate Delta-isomerase	idi	0.252471		1.38037
P39346	L-idonate 5-dehydrogenase	idnD	0.529915		1.40665
P39208	Thermosensitive gluconokinase	idnK	0.809899		1.40211
P0A9P9	Gluconate 5-dehydrogenase	idnO	0.748037		1.12164
P0A6X7	Integration host factor subunit alpha	ihfA	0.682206	0.801784	1.11627	1.00893
P0A6Y1	Integration host factor subunit beta	ihfB	0.66148	0.775583	1.10696	1.05958
P00956	Isoleucine--tRNA ligase	ileS	1.32509	1.18911	1.22803	1.00132
P04968	L-threonine dehydratase biosynthetic IlvA	ilvA	1.31021	1.1173	1.55173	0.902096
P08142	Acetolactate synthase isozyme 1 large subunit	ilvB	1.10664	1.05506	1.03296	0.859889
P05793	Ketol-acid reductoisomerase	ilvC	1.43979	1.2713	1.19312	0.992107
P05791	Dihydroxy-acid dehydratase	ilvD	1.294	1.10032	1.27411	0.959184
P0AB80	Branched-chain-amino-acid aminotransferase	ilvE	1.4952	1.25533	1.61131	0.972886
P00892	Acetolactate synthase isozyme 2 large subunit	ilvG	2.27148		0.56998
P00894	Acetolactate synthase isozyme 3 small subunit	ilvH	0.966873	0.835593	0.935389	1.15567
P00893	Acetolactate synthase isozyme 3 large subunit	ilvI	0.953866	0.810663	1.17664	1.04038
P0ADF8	Acetolactate synthase isozyme 1 small subunit	ilvN	0.837921	1.09055	0.882193	0.789495
P05827	HTH-type transcriptional regulator IlvY	ilvY	0.489189		0.976422
P69222	Translation initiation factor IF-1	infA	1.3655	1.11537	1.80815	0.879125
P0A705	Translation initiation factor IF-2	infB	1.26544	1.21007	1.32568	1.06679
P0A707	Translation initiation factor IF-3;Translation initiation factor IF-3, N-terminally processed;Translation initiation factor IF-3S	infC	1.14174	1.12758	1.28578	0.82975
P32053	Prophage CP4-57 integrase	intA	1.33138		1.18965
P71298	Putative prophage CP4-6 integrase	intF	1.17349	0.228231	1.24158	2.39046
P0AAN9	Anti-adapter protein iraP	iraP	1.04865		0.348133
P0AAC8	Iron-binding protein IscA	iscA	1.49968	1.39905	1.06265	1.14393
P0AGK8	HTH-type transcriptional regulator IscR	iscR	0.639448	1.03878	1.02105	1.27045
P0A6B7	Cysteine desulfurase	iscS	1.06536	1.04956	1.28243	0.902014
P22939	Farnesyl diphosphate synthase	ispA	1.09731	1.15026	1.34958	0.970797
P0AD57	Octaprenyl-diphosphate synthase	ispB	1.22116	1.07642	0.972322	1.03781
Q46893	2-C-methyl-D-erythritol 4-phosphate cytidylyltransferase	ispD	1.07039		0.774179
P62615	4-diphosphocytidyl-2-C-methyl-D-erythritol kinase	ispE	0.692018	0.52171	0.952666	1.03812
P62617	2-C-methyl-D-erythritol 2,4-cyclodiphosphate synthase	ispF	1.55872		0.906218
P62620	4-hydroxy-3-methylbut-2-en-1-yl diphosphate synthase	ispG	1.13137	0.912863	1.21674	1.04198
P62623	4-hydroxy-3-methylbut-2-enyl diphosphate reductase	ispH	1.45056	1.23692	1.59066	0.95339
P0AD59	Inhibitor of vertebrate lysozyme	ivy	0.47507	0.553353	1.08241	0.780019
P21179	Catalase HPII	katE	0.335967	0.385305	0.580069	1.24024
P13029	Catalase-peroxidase	katG	0.659968	0.735173	1.06178	1.02523
P0C8K0	D-tagatose-1,6-bisphosphate aldolase subunit kbaZ	kbaZ	1.32424		0.474891
P0AB77	2-amino-3-ketobutyrate coenzyme A ligase	kbl	1.05158	0.754122	1.26058	0.987084
P31069	Voltage-gated potassium channel Kch	kch	1.20006	0.763774	1.09564	1.18536
P37647	2-dehydro-3-deoxygluconokinase	kdgK	1.6393	1.48296	1.33451	1.06314
P76268	Transcriptional regulator kdgR	kdgR	0.914544	0.79264	1.65792	1.10146
P0A715	2-dehydro-3-deoxyphosphooctonate aldolase	kdsA	0.995027	0.901848	1.12086	1.10724
P04951	3-deoxy-manno-octulosonate cytidylyltransferase	kdsB	1.0229	0.934304	0.995858	0.933956
P45395	Arabinose 5-phosphate isomerase KdsD	kdsD	0.965639	0.881618	1.4419	0.562859
P37769	2-dehydro-3-deoxy-D-gluconate 5-dehydrogenase	kduD	1.08229		1.5833
Q46938	4-deoxy-L-threo-5-hexosulose-uronate ketol-isomerase	kduI	1.05609		1.00973
P77338	Potassium efflux system KefA	kefA	1.47403	1.32113	1.2763	1.11148
P02943	Maltoporin	lamB	1.48964	1.74873	1.57858	0.806595
P37005	Uncharacterized tRNA/rRNA methyltransferase LasT	lasT	0.771654		1.26905
P76008	Murein tetrapeptide carboxypeptidase	ldcA	0.850359	1.09798	1.65862	0.91119
P52095	Lysine decarboxylase, constitutive	ldcC	1.0283	0.384247	0.68977	1.16441
P52643	D-lactate dehydrogenase	ldhA	0.831835	0.832898	1.16695	0.941741
P60785	Elongation factor 4	lepA	0.978415	1.04224	1.48399	1.14548
P00803	Signal peptidase I	lepB	1.44185	1.21515	1.1034	0.986105
P09151	2-isopropylmalate synthase	leuA	0.721516	0.769826	0.983879	0.918089
P30125	3-isopropylmalate dehydrogenase	leuB	0.962033	0.851989	0.971107	0.853321
P0A6A6	3-isopropylmalate dehydratase large subunit	leuC	0.958924	0.787605	1.15877	1.00483
P30126	3-isopropylmalate dehydratase small subunit	leuD	0.819131	0.798916	1.13719	0.869135
P07813	Leucine--tRNA ligase	leuS	1.18578	1.13765	1.28902	0.972886
P0A7C2	LexA repressor	lexA	1.12527	0.97146	1.21551	1.18283
P37339	L-2-hydroxyglutarate oxidase LhgO	lhgO	1.08244	1.96823	0.923815	0.907364
P30015	Probable ATP-dependent helicase lhr	lhr		0.950833		0.871725
P15042	DNA ligase	ligA	0.991192	0.734878	1.14738	0.97403
P60716	Lipoyl synthase	lipA	1.19505	1.2124	1.99728	0.992107
P60720	Octanoyltransferase	lipB	1.01135		2.23754
P22731	High-affinity branched-chain amino acid transport ATP-binding protein LivF	livF	1.28528	1.2123	1.25693	1.13318
P0A9S7	High-affinity branched-chain amino acid transport ATP-binding protein LivG	livG	1.23459	1.69533	1.08293	1.01206
P0AD96	Leu/Ile/Val-binding protein	livJ	1.23846	1.11069	1.03066	0.831485
P04816	Leucine-specific-binding protein	livK	1.50186	1.46841	1.16738	1.01506
P33232	L-lactate dehydrogenase [cytochrome]	lldD	0.984912	0.95483	1.19373	1.18998
P23930	Apolipoprotein N-acyltransferase	lnt	1.38014		0.998439
P61316	Outer-membrane lipoprotein carrier protein	lolA	0.810347	0.71065	1.1173	0.919702
P61320	Outer-membrane lipoprotein LolB	lolB	1.52061		1.44018
P75957	Lipoprotein-releasing system ATP-binding protein LolD	lolD	1.46302	1.45275	1.73763	1.06536
P0A9M0	Lon protease	lon	1.16262	1.00458	1.31382	0.922518
P0A9P0	Dihydrolipoyl dehydrogenase	lpdA	1.29944	1.10713	0.917134	0.855671
P32099	Lipoate-protein ligase A	lplA	1.23447	1.15138	1.47839	0.993197
P45464	Penicillin-binding protein activator LpoA	lpoA	1.03146	1.1347	1.57493	1.15704
P0AB38	Penicillin-binding protein activator LpoB	lpoB	1.12202	0.692749	1.21981	1.05559
P69776	Major outer membrane lipoprotein Lpp	lpp	0.917254	0.662642	0.3756	1.38749
P0ADV1	Lipopolysaccharide export system protein lptA	lptA	1.15179	1.10225	1.54613	0.987967
P0A9V1	Lipopolysaccharide export system ATP-binding protein LptB	lptB	1.51287	1.65872	1.72615	1.10537
P31554	LPS-assembly protein lptD	lptD	1.2266	1.0875	1.09898	1.12777
P0ADC6	Lipopolysaccharide export system permease protein lptG	lptG	0.978815	1.07662	1.05375	1.13437
P0A722	Acyl-[acyl-carrier-protein]--UDP-N-acetylglucosamine O-acyltransferase	lpxA	1.10906	0.982719	1.06397	0.990526
P10441	Lipid-A-disaccharide synthase	lpxB	1.13265	1.03573	1.43301	1.06178
P0A725	UDP-3-O-[3-hydroxymyristoyl] N-acetylglucosamine deacetylase	lpxC	0.589721	0.848388	0.724087	0.975559
P21645	UDP-3-O-(3-hydroxymyristoyl)glucosamine N-acyltransferase	lpxD	0.975463		1.1074
P27300	Tetraacyldisaccharide 4-kinase	lpxK	1.20181		0.405531
P36771	Probable HTH-type transcriptional regulator LrhA	lrhA		1.39935		0.575233
P0ACJ0	Leucine-responsive regulatory protein	lrp	0.859566	0.934508	1.40551	0.898347
P77257	Autoinducer 2 import ATP-binding protein LsrA	lsrA		0.338161		0.826371
P76142	Autoinducer 2-binding protein lsrB	lsrB	0.148589	0.311167	0.732253	0.785007
P76143	Uncharacterized aldolase lsrF	lsrF	0.221522	0.362389	0.822466	0.849095
P77432	Autoinducer 2 kinase LsrK	lsrK	0.1192		0.87897
P76141	Transcriptional regulator LsrR	lsrR	0.3972		1.00171
P75823	Low specificity L-threonine aldolase	ltaE	1.19466	1.00934	1.19516	1.00206
P45578	S-ribosylhomocysteine lyase	luxS	0.682871	1.29235	1.29562	1.01414
P00861	Diaminopimelate decarboxylase	lysA	1.57687		1.00024
P08660	Lysine-sensitive aspartokinase 3	lysC	1.44197	1.37931	1.50105	1.06586
P03030	Transcriptional activator protein lysR	lysR	0.621565		1.28847
P0A8N3	Lysine--tRNA ligase	lysS	1.1984	1.00648	1.34205	0.947755
P0A8N5	Lysine--tRNA ligase, heat inducible	lysU	0.739555	0.72904	1.67662	0.984836
P77791	Maltose O-acetyltransferase	maa	0.396523		1.13102
P75830	Macrolide-specific efflux protein macA	macA	1.14627	0.871996	1.10888	1.07082
P26616	NAD-dependent malic enzyme	maeA	1.12169	0.869921	1.24878	1.14179
P76558	NADP-dependent malic enzyme	maeB	1.25854	1.26774	1.01658	0.827128
P23917	Fructokinase	mak	0.683246	0.666263	1.15207	1.08649
P0AEX9	Maltose-binding periplasmic protein	malE	1.21656	1.24912	1.27175	1.0868
P02916	Maltose transport system permease protein malF	malF	1.32775		1.06518
P18811	Maltose regulon regulatory protein malI	malI	1.21269		1.205
P68187	Maltose/maltodextrin import ATP-binding protein MalK	malK	1.16356	1.14202	1.13643	1.17783
P03841	Maltose operon periplasmic protein	malM	1.86289	1.85838	1.29449	1.23092
P00490	Maltodextrin phosphorylase	malP	1.12928	1.0281	1.1241	1.21705
P15977	4-alpha-glucanotransferase	malQ	1.16832	1.19786	1.25776	1.22486
P25718	Alpha-amylase	malS	1.11193		1.84308
P06993	HTH-type transcriptional regulator MalT	malT	1.35098	1.37626	1.18621	1.19827
P23256	Protein MalY;Cystathionine beta-lyase MalY;Maltose regulon modulator	malY	1.04871	0.961024	1.73543	0.981821
P21517	Maltodextrin glucosidase	malZ	0.919953	1.16267	1.24291	1.24895
P00946	Mannose-6-phosphate isomerase	manA	1.36175	1.17813	1.36206	0.981918
P69797	PTS system mannose-specific EIIAB component;Mannose-specific phosphotransferase enzyme IIA component;Mannose-specific phosphotransferase enzyme IIB component	manX	1.70391	1.35917	1.07546	0.969661
P69805	Mannose permease IID component	manZ	1.22116	1.36233	1.30819	0.966926
P0AE18	Methionine aminopeptidase	map	1.17521	0.840251	0.703014	0.872031
P0A8N0	Macrodomain Ter protein	matP	1.08485	0.94534	1.33145	1.03004
P0AE70	mRNA interferase MazF	mazF	0.988941		1.28712
P0AEY3	Nucleoside triphosphate pyrophosphohydrolase	mazG	0.944961		1.38944
P76114	HTH-type transcriptional regulator McbR	mcbR	0.434538		0.445179
P0AEY5	Modulator of drug activity B	mdaB	1.61559	1.11578	0.445888	0.744619
P61889;Q1PI59	Malate dehydrogenase	mdh		0.899		0.942009
P61889	Malate dehydrogenase	mdh	1.12527		1.24963
P39401	Phosphoglycerol transferase I	mdoB	1.1999	1.2896	1.01406	0.710512
P40120	Glucans biosynthesis protein D	mdoD	1.21717	1.14304	1.33588	1.10163
P33136	Glucans biosynthesis protein G	mdoG	0.966062	0.913158	1.25408	1.0819
P62517	Glucans biosynthesis glucosyltransferase H	mdoH	1.02315		0.953594
P06720	Alpha-galactosidase	melA	0.313136	0.577326	0.827174	0.697992
P0ABU0	1,4-Dihydroxy-2-naphthoyl-CoA synthase	menB	0.796252	0.644863	1.21197	1.1854
P29208	o-succinylbenzoate synthase	menC	1.05616	0.902072	1.25288	1.00506
P17109	2-succinyl-5-enolpyruvyl-6-hydroxy-3-cyclohexene-1-carboxylate synthase	menD	0.813154	0.80271	1.14441	0.826715
P37353	2-succinylbenzoate--CoA ligase	menE	0.990188		1.23621
P38051	Menaquinone-specific isochorismate synthase	menF	1.19978	1.08638	1.2654	0.945682
P07623	Homoserine O-succinyltransferase	metA	0.971059	1.05221	1.55666	1.06754
P00935	Cystathionine gamma-synthase	metB	1.3511	1.42763	0.793514	1.3152
P06721	Cystathionine beta-lyase metC	metC	0.706307	0.906761	1.53869	0.843978
P25665	5-methyltetrahydropteroyltriglutamate--homocysteine methyltransferase	metE	1.23398	1.19277	1.29785	1.0727
P0AEZ1	5,10-methylenetetrahydrofolate reductase	metF	1.38438	1.62139	1.17252	1.3062
P00959	Methionine--tRNA ligase	metG	1.09063	1.00694	1.2615	0.981724
P13009	Methionine synthase	metH	0.975778	0.881343	0.937296	1.12994
P31547	D-methionine transport system permease protein metI	metI	2.48454		0.8156
P0A8U6	Met repressor	metJ	0.991506	0.833396	1.54181	1.11108
P0A817	S-adenosylmethionine synthase	metK	1.15725	1.01379	1.35654	0.908774
P00562	Bifunctional aspartokinase/homoserine dehydrogenase 2;Aspartokinase;Homoserine dehydrogenase	metL	1.17033	1.19593	1.21959	1.31659
P30750	Methionine import ATP-binding protein MetN	metN	1.61389	1.59159	0.990931	1.05349
P28635	D-methionine-binding lipoprotein metQ	metQ	1.63967	1.56423	1.20154	0.98124
P0A9F9	HTH-type transcriptional regulator MetR	metR	0.9287		1.17824
P30958	Transcription-repair-coupling factor	mfd	1.11482	0.919414	1.26334	1.07353
P0AAG8	Galactose/methyl galactoside import ATP-binding protein MglA	mglA	1.27185	1.17599	1.49035	1.06226
P0AEE5	D-galactose-binding periplasmic protein	mglB	0.908846	0.892409	1.12732	0.879436
P0A731	Methylglyoxal synthase	mgsA	1.15382		0.977468
P0ABB8	Magnesium-transporting ATPase, P-type 1	mgtA	0.437067		1.12864
P51020	4-hydroxy-2-oxovalerate aldolase	mhpE	1.28299		0.876085
P77569	Mhp operon transcriptional activator	mhpR	0.729925	1.00493	1.01182	0.379514
P16384	tRNA dimethylallyltransferase	miaA	0.869318	0.85203	1.06056	1.54563
P0AEI1	(Dimethylallyl)adenosine tRNA methylthiotransferase MiaB	miaB	1.58716	1.3193	1.26582	1.17394
P18196	Septum site-determining protein MinC	minC	0.816409	0.816522	1.25408	1.00325
P0AEZ3	Septum site-determining protein MinD	minD	0.836917	0.774719	1.04686	1.08702
P0A734	Cell division topological specificity factor	minE	1.02151	0.745131	1.24843	1.00401
P03817	Protein mioC	mioC	0.95487	1.23926	1.15832	1.16768
P76506	Probable phospholipid-binding lipoprotein mlaA	mlaA	0.90766	0.937437	1.0087	1.33487
P64602	Probable phospholipid ABC transporter-binding protein mlaB	mlaB	1.02784	1.15138	1.37536	1.1868
P0ADV7	Probable phospholipid-binding protein mlaC	mlaC	0.387376	0.685171	0.400098	1.17273
P64604	Probable phospholipid ABC transporter-binding protein mlaD	mlaD	1.45382	1.77802	3.04249	0.975272
P63386	Probable phospholipid import ATP-binding protein MlaF	mlaF	1.27427		1.58738
P50456	Protein mlc	mlc	1.78885	1.36568	1.31069	0.978054
P0C066	Membrane-bound lytic murein transglycosylase C	mltC	1.97045		1.78875
Q47690	Homocysteine S-methyltransferase	mmuM	0.770481	0.916688	1.12395	0.937744
P13669	Mannosyl-D-glycerate transport/metabolism system repressor mngR	mngR	1.1963	0.991436	1.07725	0.807512
P25745	tRNA-specific 2-thiouridylase MnmA	mnmA	1.24185	1.14375	1.58942	0.934747
P77182	tRNA 5-methylaminomethyl-2-thiouridine biosynthesis bifunctional protein MnmC;tRNA (mnm(5)s(2)U34)-methyltransferase;FAD-dependent cmnm(5)s(2)U34 oxidoreductase	mnmC	1.05027		1.38344
P25522	tRNA modification GTPase MnmE	mnmE	0.752683	0.612468	1.30141	1.08216
P0A6U3	tRNA uridine 5-carboxymethylaminomethyl modification enzyme MnmG	mnmG	1.14357	1.4024	1.23685	1.05197
P0A9F1	Transcriptional regulator MntR	mntR	1.09936	0.969019	1.42214	1.04652
P0AEZ9	Molybdenum cofactor biosynthesis protein B	moaB	0.897315	0.850321	0.754321	1.06323
P0A738	Molybdenum cofactor biosynthesis protein C	moaC	1.09275		1.85016
P30748	Molybdopterin synthase sulfur carrier subunit	moaD	1.05107		1.2636
P30749	Molybdopterin synthase catalytic subunit	moaE	1.03405	0.748029	1.27878	0.940227
P32173	Molybdenum cofactor guanylyltransferase	mobA	0.965118		0.663416
Q46810	Molybdenum cofactor cytidylyltransferase	mocA	0.653495		1.1747
P37329	Molybdate-binding periplasmic protein	modA	2.11492	2.17358	1.35135	1.09296
P09833	Molybdenum import ATP-binding protein ModC	modC	4.42318		1.15243
P0A9G8	Transcriptional regulator modE	modE	1.17423	1.23407	1.24149	1.11216
P31060	Putative molybdenum transport ATP-binding protein ModF	modF	1.17862	1.1465	1.14453	1.01103
P12281	Molybdopterin molybdenumtransferase	moeA	0.945155	0.910382	1.20291	1.06882
P12282	Molybdopterin-synthase adenylyltransferase	moeB	1.15448	0.984408	0.86112	1.04789
P0AF03	Molybdopterin adenylyltransferase	mog	1.11488	1.17569	1.05194	1.06638
P0AF06	Motility protein B	motB		4.26986		0.761383
P0ACV6	Protein mpaA	mpaA	0.779337	0.860868	0.815937	1.19115
P37773	UDP-N-acetylmuramate:L-alanyl-gamma-D-glutamyl-meso-diaminopimelate ligase	mpl	1.15551	1.13521	1.22972	1.16625
P77348	Periplasmic murein peptide-binding protein	mppA	0.766561	0.727514	1.10308	0.967679
P0ACR9	Transcriptional repressor mprA	mprA	1.10999	1.71435	1.84814	0.860336
Q46864	Antitoxin MqsA	mqsA	1.26351	0.813989	1.18943	0.851786
P22186	Protein MraZ	mraZ	0.710324		0.797277
P02918	Penicillin-binding protein 1A;Penicillin-insensitive transglycosylase;Penicillin-sensitive transpeptidase	mrcA	1.47234	1.58904	1.44502	0.871725
P02919	Penicillin-binding protein 1B;Penicillin-insensitive transglycosylase;Penicillin-sensitive transpeptidase	mrcB	1.08208	0.987693	1.33744	1.01226
P0A9X4	Rod shape-determining protein MreB	mreB	1.12859	1.01366	1.28236	1.16261
P16926	Rod shape-determining protein mreC	mreC	1.256	1.47675	1.64279	1.15077
P0AF08	Protein mrp	mrp	1.15976	0.99108	1.12127	0.88887
P24202	Mrr restriction system protein	mrr	1.26774	1.16287	1.30296	0.830166
P60752	Lipid A export ATP-binding/permease protein MsbA	msbA	1.20253		1.36476
P24205	Lipid A biosynthesis (KDO)2-(lauroyl)-lipid IVA acyltransferase	msbB	0.830129		0.953004
P0C0S1	Small-conductance mechanosensitive channel	mscS	0.366311		1.58126
P0A744	Peptide methionine sulfoxide reductase MsrA	msrA	0.352252	0.524965	1.18857	1.28044
P0A746	Peptide methionine sulfoxide reductase MsrB	msrB	0.708909	0.723924	1.06341	0.945592
P76270	Free methionine-R-sulfoxide reductase	msrC	0.944441	0.844991	1.30466	1.2277
P25738	Acidic protein msyB	msyB	0.131904		3.48436
P76346	Protein mtfA	mtfA	1.09366	0.86571	0.923073	1.04346
P00550	PTS system mannitol-specific EIICBA component;Mannitol permease IIC component;Mannitol-specific phosphotransferase enzyme IIB component;Mannitol-specific phosphotransferase enzyme IIA component	mtlA	1.01361	0.980258	1.23616	1.0276
P09424	Mannitol-1-phosphate 5-dehydrogenase	mtlD	0.674233	0.632159	1.43572	1.13571
P0AF12	5-methylthioadenosine/S-adenosylhomocysteine nucleosidase	mtnN	0.964586	0.762981	0.970652	1.15004
P0A9H1	G/U mismatch-specific DNA glycosylase	mug	0.999673	0.88356	1.2898	1.10211
P22523	Chromosome partition protein MukB	mukB	1.00116	0.981885	1.22295	1.06869
P22524	Chromosome partition protein MukE	mukE	1.20951		1.03613
P60293	Chromosome partition protein MukF	mukF	1.0147	0.848521	1.21884	1.04244
P0A749	UDP-N-acetylglucosamine 1-carboxyvinyltransferase	murA	1.30646	1.17579	0.983423	0.924921
P08373	UDP-N-acetylenolpyruvoylglucosamine reductase	murB	1.39188	1.22258	0.862436	1.20552
P17952	UDP-N-acetylmuramate--L-alanine ligase	murC	1.16997	0.836569	1.331	1.01925
P14900	UDP-N-acetylmuramoylalanine--D-glutamate ligase	murD	0.923437	0.790677	1.06162	0.985226
P22188	UDP-N-acetylmuramoyl-L-alanyl-D-glutamate--2,6-diaminopimelate ligase	murE	0.810166	0.804927	1.19322	0.990526
P11880	UDP-N-acetylmuramoyl-tripeptide--D-alanyl-D-alanine ligase	murF	1.09413	0.975691	1.20986	0.96234
P17443	UDP-N-acetylglucosamine--N-acetylmuramyl-(pentapeptide) pyrophosphoryl-undecaprenol N-acetylglucosamine transferase	murG	1.02201	1.47513	1.88458	1.63242
P22634	Glutamate racemase	murI	1.3707	1.08923	1.33464	0.89254
P76535	N-acetylmuramic acid 6-phosphate etherase	murQ	0.568027		0.720561
P23367	DNA mismatch repair protein mutL	mutL	0.899457	1.0117	1.07686	0.931332
P05523	Formamidopyrimidine-DNA glycosylase	mutM	1.60748		0.614673
P23909	DNA mismatch repair protein MutS	mutS	1.592	1.31778	1.22052	1.03965
P75931	Virulence factor mviM homolog	mviM	0.710276	0.732223	1.04057	1.09738
P11458	Quinolinate synthase A	nadA	1.06288	0.863543	1.08082	1.03116
P10902	L-aspartate oxidase	nadB	0.96634	0.917451	0.769523	0.818615
P30011	Nicotinate-nucleotide pyrophosphorylase [carboxylating]	nadC	1.21257	1.04753	0.817051	0.994091
P18843	NH(3)-dependent NAD(+) synthetase	nadE	0.757982	0.781635	1.12312	1.16189
P27278	Trifunctional NAD biosynthesis/regulator protein NadR;Transcriptional regulator NadR;Nicotinamide mononucleotide adenylyltransferase;Ribosylnicotinamide kinase	nadR	0.728194	0.684053	1.05548	1.15703
P0AF18	N-acetylglucosamine-6-phosphate deacetylase	nagA	0.868943	0.911226	1.1831	1.14023
P0A759	Glucosamine-6-phosphate deaminase	nagB	0.652176	0.279392	1.06685	1.14753
P0AF20	N-acetylglucosamine repressor	nagC	1.05942	0.99643	1.11465	0.964394
P0AF24	Ribonucleotide monophosphatase NagD	nagD	1.09409	0.826866	1.02599	1.06296
P09323	PTS system N-acetylglucosamine-specific EIICBA component;N-acetylglucosamine permease IIC component;N-acetylglucosamine-specific phosphotransferase enzyme IIB component;N-acetylglucosamine-specific phosphotransferase enzyme IIA component	nagE	1.03793	0.948412	1.28971	0.955038
P75959	N-acetyl-D-glucosamine kinase	nagK	0.879457		1.67522
P75949	Beta-hexosaminidase	nagZ	0.986582	0.83719	1.5367	1.26611
P0A761	Putative N-acetylmannosamine-6-phosphate 2-epimerase	nanE	1.04307	1.07397	1.50026	0.835608
P45425	N-acetylmannosamine kinase	nanK	0.868507		1.10816
P39371	N-acetylneuraminate epimerase	nanM	0.306167	0.806737	1.10475	0.754737
P0A8W0	Transcriptional regulator NanR	nanR	1.09199	1.01997	1.42654	1.01672
P33937	Periplasmic nitrate reductase	napA	1.22031	1.21678	0.955484	1.16215
P09152	Respiratory nitrate reductase 1 alpha chain	narG	0.767383		0.495693
P11349;P19318	Respiratory nitrate reductase 1 beta chain;Respiratory nitrate reductase 2 beta chain	narH;narY		0.644548		1.02458
P0AF28	Nitrate/nitrite response regulator protein NarL	narL	0.838683	0.727667	1.03276	1.17856
P31802	Nitrate/nitrite response regulator protein NarP	narP	1.39454	1.33904	1.18804	1.10308
P19318	Respiratory nitrate reductase 2 beta chain	narY	0.451936		0.867092
P19319	Respiratory nitrate reductase 2 alpha chain	narZ	0.300142		0.807231
P00393	NADH dehydrogenase	ndh	0.898537	0.835522	1.70186	0.803532
P0A763	Nucleoside diphosphate kinase	ndk	1.40264	1.38287	2.029	0.890861
P50465	Endonuclease 8	nei		0.908032		0.788869
P77258	N-ethylmaleimide reductase	nemA	1.26084	0.920594	1.47728	0.932555
P67430	HTH-type transcriptional repressor NemR	nemR	1.24015		1.00868
P68739	Endonuclease V	nfi	0.722399	0.804052	1.11733	1.01931
P38489;F2X7N5	Oxygen-insensitive NAD(P)H nitroreductase	nfnB;NTR	1.3874	1.36813	1.38172	0.854789
P0A6C1	Endonuclease 4	nfo	1.05396		1.0922
P17117	Oxygen-insensitive NADPH nitroreductase	nfsA	0.938053	1.2182	1.35211	0.94317
P63020	Fe/S biogenesis protein NfuA	nfuA	1.153	1.01946	1.2773	1.00084
P0AFA7	Na(+)/H(+) antiporter nhaB	nhaB	0.883014		3.3828
P0ACD4	NifU-like protein	nifU	1.17077	1.38613	1.33917	0.91758
P0A6Z6	Nickel-responsive regulator	nikR	0.919735		1.79162
P04846	Lipoprotein 28	nlpA	1.50791	1.19715	1.32201	1.0234
P0ADA3	Murein hydrolase activator NlpD	nlpD	0.932584	0.822686	1.01794	1.21458
P21420	Putative outer membrane porin protein NmpC	nmpC	2.55665	1.87109	0.728288	0.470536
P31806	Bifunctional NAD(P)H-hydrate repair enzyme Nnr;ADP-dependent (S)-NAD(P)H-hydrate dehydratase;NAD(P)H-hydrate epimerase	nnr	0.383601	0.528556	1.06967	1.08815
P37013	Anaerobic nitric oxide reductase transcription regulator NorR	norR	1.16149		0.883863
P00452	Ribonucleoside-diphosphate reductase 1 subunit alpha	nrdA	0.834146	0.896457	1.53813	1.02599
P69924	Ribonucleoside-diphosphate reductase 1 subunit beta	nrdB	0.990454	0.819126	1.31193	0.952659
P28903	Anaerobic ribonucleoside-triphosphate reductase	nrdD	0.823983	0.733576	1.00868	0.87142
P39452	Ribonucleoside-diphosphate reductase 2 subunit alpha	nrdE	1.39236		0.951451
P37146	Ribonucleoside-diphosphate reductase 2 subunit beta	nrdF	0.826427		1.07534
P0A8D0	Transcriptional repressor NrdR	nrdR	0.970732	1.96792	1.11727	1.34523
P0AF63	HTH-type transcriptional repressor NsrR	nsrR	0.952499	1.08852	0.805257	0.8683
P0AB83	Endonuclease III	nth	1.343	5.92919	1.45965	0.930547
P32664	NADH pyrophosphatase	nudC	0.852645	0.926025	0.973722	1.06989
P45799	ADP compounds hydrolase nudE	nudE	1.25709	1.35114	1.28168	0.86445
Q93K97	ADP-ribose pyrophosphatase	nudF	1.12544	0.766582	1.85725	0.829681
P0AEI6	Phosphatase nudJ	nudJ	0.584082		1.64571
P37128	GDP-mannose pyrophosphatase nudK	nudK	1.13144	1.23977	1.07423	0.756172
P43337	Uncharacterized Nudix hydrolase NudL	nudL	0.336584		2.03896
P0AFC3	NADH-quinone oxidoreductase subunit A	nuoA	1.05458	1.15138	1.76766	1.27543
P0AFC7	NADH-quinone oxidoreductase subunit B	nuoB	1.23447		1.38776
P33599	NADH-quinone oxidoreductase subunit C/D	nuoC	1.13947	0.997783	1.51905	0.956968
P0AFD1	NADH-quinone oxidoreductase subunit E	nuoE	1.05493	1.4736	1.80815	0.847864
P31979	NADH-quinone oxidoreductase subunit F	nuoF	1.44814	1.41888	1.86079	0.973267
P33602	NADH-quinone oxidoreductase subunit G	nuoG	1.35001	1.2716	1.12493	0.998153
P0AFD6	NADH-quinone oxidoreductase subunit I	nuoI	1.19261	0.957118	1.31997	0.982403
P0AFF6	Transcription elongation protein nusA	nusA	1.12065	1.13205	1.50262	1.064
P0A780	N utilization substance protein B	nusB	1.36332	1.05709	0.776086	1.12438
P0AFG0	Transcription antitermination protein NusG	nusG	1.23229	1.24444	0.868729	0.968622
P42641	GTPase ObgE/CgtA	obgE	1.1495	1.0696	1.2489	0.996822
P0AFH0	Methylated-DNA--protein-cysteine methyltransferase	ogt	1.09487		1.5461
P0A910	Outer membrane protein A	ompA	1.27996	1.11405	1.3451	1.03171
P06996;Q1PI90	Outer membrane protein C	ompC		0.315357		1.43862
P06996	Outer membrane protein C	ompC	0.180312		1.21879
P02931	Outer membrane protein F	ompF	1.34142	1.03797	1.39857	0.966644
P0AA16	Transcriptional regulatory protein OmpR	ompR	0.707977	0.765361	0.957205	1.04693
P09169	Protease 7	ompT	2.36379	0.709714	1.9438	0.942187
P23843	Periplasmic oligopeptide-binding protein	oppA	1.26314	1.20132	1.19732	1.02762
P0AFH2	Oligopeptide transport system permease protein oppB	oppB	2.15121		1.85438
P76027	Oligopeptide transport ATP-binding protein OppD	oppD	1.15083	1.24068	1.60361	1.03516
P77737	Oligopeptide transport ATP-binding protein OppF	oppF	1.94432	1.60857	1.36363	1.22737
P0A784	Oligoribonuclease	orn	1.08819	0.929392	1.12029	0.89495
P0C0L2	Peroxiredoxin osmC	osmC	0.287462	0.428685	0.886596	1.35617
P0ADB1	Osmotically-inducible lipoprotein E	osmE	0.381205		1.19932
P33362	Putative osmoprotectant uptake system substrate-binding protein osmF	osmF	0.215061	0.357507	1.11874	1.28353
P0AFH8	Osmotically-inducible protein Y	osmY	0.410945	0.379385	1.5953	1.35438
P31677	Alpha,alpha-trehalose-phosphate synthase [UDP-forming]	otsA	0.313717	0.45692	1.15796	1.04827
P31678	Trehalose-6-phosphate phosphatase	otsB	0.208685	0.264044	0.8828	1.27071
P0ACQ4	Hydrogen peroxide-inducible genes activator	oxyR	1.08569	0.852731	1.23694	0.82699
P76085	Phenylacetate-coenzyme A ligase	paaK	0.569866		1.09209
P76086	Transcriptional repressor PaaX	paaX	0.787807	0.779824	0.715989	1.18351
P77181	Phenylacetic acid degradation protein paaY	paaY	0.383674		0.10952
P05041	Para-aminobenzoate synthase component 1	pabB	0.951967	1.24282	0.601682	1.62262
P28305	Aminodeoxychorismate lyase	pabC	0.560187		1.39219
P0A912	Peptidoglycan-associated lipoprotein	pal	1.30561	1.57816	2.82653	1.17352
P31057	3-methyl-2-oxobutanoate hydroxymethyltransferase	panB	1.3505	0.936613	3.70808	1.03112
P31663	Pantothenate synthetase	panC	1.01353	0.827456	1.13375	1.15837
P0A790	Aspartate 1-decarboxylase;Aspartate 1-decarboxylase beta chain;Aspartate 1-decarboxylase alpha chain	panD	0.456522		0.744569
P0A9J4	2-dehydropantoate 2-reductase	panE	0.858816		1.10112
P0AFI2	DNA topoisomerase 4 subunit A	parC	1.12895	1.03166	1.43608	1.02869
P20083	DNA topoisomerase 4 subunit B	parE	1.28117	1.32236	1.00175	1.04335
P42588	Putrescine aminotransferase	patA	0.319839	0.338212	0.798627	0.76478
P0AFI5	D-alanyl-D-alanine endopeptidase	pbpG	1.04933		0.958656
P22259	Phosphoenolpyruvate carboxykinase [ATP]	pckA	1.13809	1.06045	1.2227	0.851567
P0A7A5	Protein-L-isoaspartate O-methyltransferase	pcm	0.866608	0.740472	1.05776	1.01782
P0ABF1	Poly(A) polymerase	pcnB	1.22781	1.24333	1.33014	1.20134
P0ACL9	Pyruvate dehydrogenase complex repressor	pdhR	1.02225	0.844808	1.35572	0.938009
P19624	4-hydroxythreonine-4-phosphate dehydrogenase	pdxA	0.989764		1.03978
P05459	Erythronate-4-phosphate dehydrogenase	pdxB	1.00355	0.940102	0.982141	0.983472
P0AFI7	Pyridoxine/pyridoxamine 5-phosphate oxidase	pdxH	1.27899	0.982597	1.275	0.917834
P0A794	Pyridoxine 5-phosphate synthase	pdxJ	1.07679	1.06726	1.72379	0.944335
P40191	Pyridoxine kinase	pdxK	1.34372	1.15473	1.09613	1.03924
P68767	Cytosol aminopeptidase	pepA	0.969716	0.915162	1.26665	1.00148
P37095	Peptidase B	pepB	0.923304	0.942024	1.11175	1.03551
P15288	Cytosol non-specific dipeptidase	pepD	1.31602	1.04061	1.18038	0.913282
P0A7C6	Peptidase E	pepE	1.31771	1.31839	1.47152	0.837508
P04825	Aminopeptidase N	pepN	0.970672	0.913342	1.07225	0.868224
P15034	Xaa-Pro aminopeptidase	pepP	1.01633	0.964482	1.18254	1.00995
P21165	Xaa-Pro dipeptidase	pepQ	0.931253	0.823998	1.12174	0.96702
P29745	Peptidase T	pepT	0.67462	0.651912	1.00429	1.15796
P0A796	6-phosphofructokinase isozyme 1	pfkA	1.07025	0.926971	1.28786	1.11182
P06999	6-phosphofructokinase isozyme 2	pfkB	0.0847261	0.14734	0.789786	0.811069
P0A9N4	Pyruvate formate-lyase 1-activating enzyme	pflA	1.06703	0.983869	1.54954	0.959832
P09373	Formate acetyltransferase 1	pflB	0.897267	0.770101	1.26007	1.00078
P0A6T1	Glucose-6-phosphate isomerase	pgi	1.01753	0.897332	1.15035	1.06231
P0A799	Phosphoglycerate kinase	pgk	0.96478	0.841472	1.25584	0.999708
P52697	6-phosphogluconolactonase	pgl	0.401943	0.459412	1.19783	1.16253
P36938	Phosphoglucomutase	pgm	0.962747	0.82649	1.275	0.974126
P0A9J8	P-protein;Chorismate mutase;Prephenate dehydratase	pheA	0.715515	0.744246	1.00986	0.917157
P08312	Phenylalanine--tRNA ligase alpha subunit	pheS	0.900509	0.883103	1.04313	0.971176
P07395	Phenylalanine--tRNA ligase beta subunit	pheT	0.923812	0.920258	1.23318	0.930983
P0AFJ1	Protein phnA	phnA	1.1614	1.07967	1.76462	1.03582
P16681	Protein phnB	phnB	0.172339	0.245512	0.688386	1.23175
P0AFJ5	Phosphate regulon transcriptional regulatory protein phoB	phoB	0.634439		0.69117
P23836	Transcriptional regulatory protein phoP	phoP	1.10266	1.04275	1.24723	0.987574
P23837	Sensor protein PhoQ	phoQ	1.05961		1.58193
P0A9K7	Phosphate transport system protein phoU	phoU	0.842978	0.803971	1.20129	1.03965
P00914	Deoxyribodipyrimidine photo-lyase	phrB	0.932245	0.405403	0.636792	1.26883
P0AFJ7	Low-affinity inorganic phosphate transporter 1	pitA	1.24378		1.76901
P07000	Lysophospholipase L2	pldB	0.696132		1.65551
P76002	Inhibitor of g-type lysozyme	pliG	0.394514	0.519991	1.07318	0.84319
P0A7A7	Glycerol-3-phosphate acyltransferase	plsB	0.985917	0.983777	1.17649	1.08127
P26647	1-acyl-sn-glycerol-3-phosphate acyltransferase	plsC	1.26859		1.95257
P27247	Phosphate acyltransferase	plsX	1.32352	1.22848	1.10419	1.01351
P0AFK0	Protein pmbA	pmbA	1.03474	0.895572	1.3803	1.08725
P37590	Signal transduction protein pmrD	pmrD	1.37228	0.83425	1.61137	0.853761
P21369	Pyrazinamidase/nicotinamidase	pncA	1.18312	1.07397	1.04313	0.909356
P18133	Nicotinate phosphoribosyltransferase	pncB	1.00434	1.04621	1.60135	1.0643
P05055	Polyribonucleotide nucleotidyltransferase	pnp	1.16663	1.32653	1.23775	1.03134
P07001	NAD(P) transhydrogenase subunit alpha	pntA	1.63047	1.32469	1.08641	0.922005
P0AB67	NAD(P) transhydrogenase subunit beta	pntB	1.42527	1.74405	1.35236	0.895434
P00582	DNA polymerase I	polA	0.921828	0.874111	1.24543	1.05436
P21189	DNA polymerase II	polB	0.55686		1.4616
P69874	Spermidine/putrescine import ATP-binding protein PotA	potA	1.19371	0.78014	1.22423	1.1132
P0AFK9	Spermidine/putrescine-binding periplasmic protein	potD	1.03933	0.968764	0.727394	0.994877
P31133	Putrescine-binding periplasmic protein	potF	0.624118	0.621795	0.86495	1.00074
P31134	Putrescine transport ATP-binding protein PotG	potG	0.815489		1.19513
P0A8N7	Uncharacterized protein YjeA	poxA	0.99931		1.17747
P07003	Pyruvate dehydrogenase [ubiquinone];Alpha-peptide	poxB	0.316536	0.365868	0.639492	1.10896
P0A7A9	Inorganic pyrophosphatase	ppa	1.38631	1.22268	0.930497	0.942009
P00864	Phosphoenolpyruvate carboxylase	ppc	1.30246	1.2359	1.51099	1.03552
P0AFL3	Peptidyl-prolyl cis-trans isomerase A	ppiA	0.620948		1.12221
P23869	Peptidyl-prolyl cis-trans isomerase B	ppiB	0.925784	0.786934	1.06232	0.867921
P0A9L5	Peptidyl-prolyl cis-trans isomerase C	ppiC	1.2266	1.31279	1.82317	0.933255
P0ADY1	Peptidyl-prolyl cis-trans isomerase D	ppiD	1.57796	1.36009	1.40745	0.980852
P0A7B1	Polyphosphate kinase	ppk	0.895258	0.759482	1.18688	1.10115
P0A7B3	Probable inorganic polyphosphate/ATP-NAD kinase	ppnK	0.867721		0.922904
P23538	Phosphoenolpyruvate synthase	ppsA	0.629309	0.558876	1.08811	0.928809
P0A8A4	Phosphoenolpyruvate synthase regulatory protein	ppsR	0.939251	0.86989	0.840637	1.7013
P31992	Tautomerase pptA	pptA	1.42636		0.959263
P0AFL6	Exopolyphosphatase	ppx	1.077	0.986279	1.37974	0.97767
P31828	Probable zinc protease pqqL	pqqL	2.26809	2.48716	1.05709	0.642555
P23865	Tail-specific protease	prc	1.08042	0.97089	1.21484	0.935186
P0A7I0	Peptide chain release factor 1	prfA	1.05757	1.21657	1.22606	1.12353
P07012	Peptide chain release factor 2	prfB	1.34154	1.36457	1.76732	0.829681
P0A7I4	Peptide chain release factor 3	prfC	1.21656	1.17731	1.1651	1.06759
P17888	Primosomal protein N	priA	1.03123	0.968327	1.47463	1.02222
P0AEX5	Probable phosphoribulokinase	prkB	0.905543		1.29631
P27298	Oligopeptidase A	prlC	0.89786	0.78191	1.12909	1.04523
P15373	Antitoxin PrlF	prlF	0.983945	0.294252	1.70287	0.627114
P0A8T1	Ribosomal protein L11 methyltransferase	prmA	0.948724		1.11347
P39199	50S ribosomal protein L3 glutamine methyltransferase	prmB	1.04745	0.962946	1.26439	1.1027
P07004	Gamma-glutamyl phosphate reductase	proA	0.870479	0.773976	1.20932	0.992702
P0A7B5	Glutamate 5-kinase	proB	0.991712	0.958888	1.10851	1.14076
P0A9L8	Pyrroline-5-carboxylate reductase	proC	0.823644	0.792498	0.867396	0.940138
P0C0L7	Proline/betaine transporter	proP	3.74865		3.34652
P45577	ProP effector	proQ	0.975233	0.746402	1.25693	1.03436
P16659	Proline--tRNA ligase	proS	1.17092	1.03614	1.1335	1.02298
P77541	Methylisocitrate lyase	prpB	0.434006	0.23351	0.919226	0.870352
P31660	2-methylcitrate synthase	prpC		0.129774	0.871597	1.08688
P77243	2-methylcitrate dehydratase	prpD	0.0663973	0.175585	0.781147	0.851203
P77674	Gamma-aminobutyraldehyde dehydrogenase	prr	0.196271	0.317188	0.985077	1.05464
P0A717	Ribose-phosphate pyrophosphokinase	prs	1.22346	1.00951	1.17291	1.07829
P0A8K1	Phosphatidylserine decarboxylase proenzyme;Phosphatidylserine decarboxylase alpha chain;Phosphatidylserine decarboxylase beta chain	psd	1.05372	0.912284	1.44035	1.11226
P0AFM4	Phosphate starvation-inducible protein psiF	psiF	0.176187		2.65444
P0AFM6	Phage shock protein A	pspA	1.16317	1.04336	2.83919	1.07972
P23857	Thiosulfate sulfurtransferase PspE	pspE	1.60494	0.989717	1.75872	0.820507
P37344	Psp operon transcriptional activator	pspF	1.16072		0.842611
P23830	CDP-diacylglycerol--serine O-phosphatidyltransferase	pssA	0.750687	0.789467	1.0543	0.819763
P0AAH0	Phosphate import ATP-binding protein PstB	pstB	1.08004	1.26458	0.804751	1.1892
P0AG82	Phosphate-binding protein pstS	pstS	1.12509	0.998261	1.43881	0.817135
P33025	Pseudouridine-5-phosphate glycosidase	psuG	0.451017	0.404559	0.879679	1.05515
P0A9M8	Phosphate acetyltransferase	pta	0.93141	0.823845	1.10654	1.02788
P0A7D1	Peptidyl-tRNA hydrolase	pth	1.04773	0.810765	0.991336	1.14819
P05458	Protease 3	ptrA	0.952668	0.982628	1.23264	1.01779
P24555	Protease 2	ptrB	0.536654	0.69518	1.15499	0.774369
P69786	PTS system glucose-specific EIICB component;Glucose permease IIC component;Glucose-specific phosphotransferase enzyme IIB component	ptsG	2.78605	2.17277	1.9357	1.00371
P0AA04	Phosphocarrier protein HPr	ptsH	1.96513	1.88075	1.29994	0.833507
P08839	Phosphoenolpyruvate-protein phosphotransferase	ptsI	1.39454	1.18637	1.35408	1.15777
P69829	Nitrogen regulatory protein	ptsN	0.880243	0.977084	1.17959	1.30097
P37177	Phosphoenolpyruvate-protein phosphotransferase ptsP	ptsP	1.05677	0.821313	1.07431	1.15087
P0A7D4	Adenylosuccinate synthetase	purA	1.39684	1.13215	1.26183	0.988163
P0AB89	Adenylosuccinate lyase	purB	1.18091	1.09137	1.20689	1.10654
P0A7D7	Phosphoribosylaminoimidazole-succinocarboxamide synthase	purC	1.18899	1.22268	1.16949	0.998013
P15640	Phosphoribosylamine--glycine ligase	purD	1.24294	0.965723	1.32606	0.951201
P0AG18	N5-carboxyaminoimidazole ribonucleotide mutase	purE	1.4825	1.34453	1.20991	1.03764
P0AG16	Amidophosphoribosyltransferase	purF	1.20827	1.04997	1.17087	1.03585
P15639	Bifunctional purine biosynthesis protein PurH;Phosphoribosylaminoimidazolecarboxamide formyltransferase;IMP cyclohydrolase	purH	1.32146	1.19613	1.28263	0.989343
P09029	N5-carboxyaminoimidazole ribonucleotide synthase	purK	0.806439	1.0874	1.97889	1.0932
P15254	Phosphoribosylformylglycinamidine synthase	purL	1.17143	1.15382	1.20201	0.972126
P08178	Phosphoribosylformylglycinamidine cyclo-ligase	purM	1.13792	1.17904	1.32852	1.09777
P08179	Phosphoribosylglycinamide formyltransferase	purN	1.16844	1.16918	1.49255	1.12394
P0ACP7	HTH-type transcriptional repressor PurR	purR	1.24391	1.13571	1.2696	0.896241
P33221	Phosphoribosylglycinamide formyltransferase 2	purT	1.08569	1.07967	1.19744	1.03821
P37051	Formyltetrahydrofolate deformylase	purU	1.2923	1.11537	1.52005	1.01304
P09546	Bifunctional protein putA;Proline dehydrogenase;Delta-1-pyrroline-5-carboxylate dehydrogenase	putA	1.25032	1.05648	1.243	0.869211
P78061;Q5H777	Gamma-glutamylputrescine synthetase PuuA	puuA	0.795042		0.855873
P23883	Aldehyde dehydrogenase PuuC	puuC	1.31432	0.959976	0.877857	0.591593
P76038;Q5H776	Gamma-glutamyl-gamma-aminobutyrate hydrolase PuuD	puuD	0.822434		1.90128
P50457;Q5H772	4-aminobutyrate aminotransferase PuuE	puuE	1.37349	0.824201	0.920492	0.548423
P0A9U6;Q5H775	HTH-type transcriptional regulator PuuR	puuR	1.00358	0.836814	1.31431	0.807906
P21599	Pyruvate kinase II	pykA	1.06273	1.0071	1.04585	0.974985
P0AD61	Pyruvate kinase I	pykF	0.895996	0.765503	1.28926	1.01773
P0A786	Aspartate carbamoyltransferase catalytic chain	pyrB	1.49351	1.533	1.32867	0.996093
P05020	Dihydroorotase	pyrC	1.05863	0.858295	1.22867	0.979114
P0A7E1	Dihydroorotate dehydrogenase (quinone)	pyrD	2.22562	1.45865	2.20194	1.15465
P08244	Orotidine 5-phosphate decarboxylase	pyrF	1.20815	1.19745	1.54878	1.05205
P0A7E5	CTP synthase	pyrG	1.32412	1.18332	1.25759	1.04625
P0A7E9	Uridylate kinase	pyrH	1.29545		0.778752
P0A7F3	Aspartate carbamoyltransferase regulatory chain	pyrI	1.21112	0.895572	1.72649	1.12377
P0AA53	Protein QmcA	qmcA	1.03045	0.855712	0.984503	0.955681
P28304	Quinone oxidoreductase 1	qorA	0.447061	0.475208	0.792856	1.00135
P39315	Quinone oxidoreductase 2	qorB	0.880885	0.841157	1.13773	0.751883
P0A7F9	S-adenosylmethionine:tRNA ribosyltransferase-isomerase	queA	1.10818	1.16419	1.62661	1.1693
P77756	7-cyano-7-deazaguanine synthase	queC	1.22225		1.98362
P64554	7-carboxy-7-deazaguanine synthase	queE	0.568886	0.894108	1.01119	0.98591
Q46920	NADPH-dependent 7-cyano-7-deazaguanine reductase	queF	1.02853	0.900333	1.2018	0.949928
P76062	Rac prophage repressor	racR	0.920497	0.8342	1.27939	1.00044
P24554	DNA repair protein RadA	radA	1.0587	0.770721	1.23451	1.11434
P0AD49	Ribosome-associated inhibitor A	raiA	1.00684		1.26616
P60240	RNA polymerase-associated protein RapA	rapA	0.846741	0.768514	1.12839	1.06339
P0AAZ4	Replication-associated recombination protein A	rarA	1.10877	0.947059	1.48156	1.05286
P52119	UPF0125 protein RatB	ratB	1.30017		2.3332
P31473	ATPase ravA	ravA	0.676447	0.704822	1.19614	1.32126
P0A7G2	Ribosome-binding factor A	rbfA	0.9174	1.11018	1.09984	1.00331
P0A8V0	Ribonuclease BN	rbn	0.758503	0.986828	1.54087	1.19985
P04983	Ribose import ATP-binding protein RbsA	rbsA	0.888338	0.798275	0.909879	1.04739
P02925	D-ribose-binding periplasmic protein	rbsB	0.508391	0.606111	1.07009	0.950746
P04982	D-ribose pyranase	rbsD	0.582897	0.630949	0.481234	1.01239
P0A9J6	Ribokinase	rbsK	1.01636	0.720059	1.57977	0.91236
P0ACQ0	Ribose operon repressor	rbsR	1.09593		0.969487
P64534	Nickel/cobalt homeostasis protein RcnB	rcnB	0.646635		1.64326
P69407	Capsular synthesis regulator component B	rcsB	1.12578	1.02058	1.55831	1.04433
P39838	Sensor-like histidine kinase RcsD	rcsD	1.10131	0.974196	0.898086	1.06019
P69411	Protein rcsF	rcsF	0.933467		1.65804
P52061	dITP/XTP pyrophosphatase	rdgB	1.14781	1.30344	1.60297	1.13806
P36767	Recombination-associated protein RdgC	rdgC	1.0178	0.95485	1.01575	1.10598
P0C0K3	Protein rdoA	rdoA	1.13132		1.79448
P0A7G6	Protein RecA	recA	1.20377	1.0577	1.11352	1.05246
P08394	Exodeoxyribonuclease V beta chain	recB	0.845797	0.666741	1.23502	1.14546
P07648	Exodeoxyribonuclease V gamma chain	recC	0.999625	1.04041	1.07283	0.975655
P04993	Exodeoxyribonuclease V alpha chain	recD	1.14647	1.12931	1.45231	1.01445
P24230	ATP-dependent DNA helicase recG	recG	1.36901	1.27018	1.53609	0.804442
P21893	Single-stranded-DNA-specific exonuclease recJ	recJ	1.20727		1.14273
P0A7H6	Recombination protein RecR	recR	1.20491	0.995667	1.36127	1.17923
P0AG20	GTP pyrophosphokinase	relA	0.854472	0.843537	1.27284	1.09619
P0C079	Antitoxin RelB	relB	1.31686		1.04372
P0C077	mRNA interferase RelE	relE	1.23604		1.17551
P09980	ATP-dependent DNA helicase rep	rep	0.853625	0.953253	1.33581	1.01385
P27127	Lipopolysaccharide 1,6-galactosyltransferase	rfaB	0.915936	0.716204	1.23129	0.887125
P37692	ADP-heptose--LPS heptosyltransferase 2	rfaF	1.12397	1.12646	0.986309	1.0033
P25740	Lipopolysaccharide core biosynthesis protein rfaG	rfaG	0.950454	0.92751	1.51509	1.02544
P0AFW0	Transcriptional activator rfaH	rfaH	1.05413		1.04433
P27128	Lipopolysaccharide 1,3-galactosyltransferase	rfaI	0.830359		0.860158
P27241	Lipopolysaccharide core biosynthesis protein rfaZ	rfaZ	1.60397		0.550189
P37759	dTDP-glucose 4,6-dehydratase 1	rfbB	1.24548	1.0456	1.44247	0.904393
P37745	dTDP-4-dehydrorhamnose 3,5-epimerase	rfbC	1.20309	0.713183	0.824204	0.96262
P37760	dTDP-4-dehydrorhamnose reductase	rfbD	1.22987	1.04387	1.04954	0.97403
P27833	Lipopolysaccharide biosynthesis protein RffA	rffA	0.952426	0.698262	1.10456	1.10234
P27830	dTDP-glucose 4,6-dehydratase 2	rffG	1.64608	3.68024	1.35882	0.888314
P0A8J8	ATP-dependent RNA helicase rhlB	rhlB	0.948434	0.915813	1.11521	1.06216
P25888	ATP-dependent RNA helicase rhlE	rhlE	1.12043		3.19603
P77215	L-rhamnonate dehydratase	rhmD	0.235085		1.18258
P0AG30	Transcription termination factor Rho	rho	1.203	1.05089	1.38772	0.991118
P16919	Protein rhsD	rhsD	1.0527		1.68563
P0A7I7	GTP cyclohydrolase-2	ribA	0.722847		2.18389
P0A7J0	3,4-dihydroxy-2-butanone 4-phosphate synthase	ribB	0.86345		1.31312
P25539	Riboflavin biosynthesis protein RibD;Diaminohydroxyphosphoribosylaminopyrimidine deaminase;5-amino-6-(5-phosphoribosylamino)uracil reductase	ribD	1.09827	1.02881	1.1929	1.01503
P0AFU8	Riboflavin synthase alpha chain	ribE	1.1479	1.0277	1.16017	0.952203
P0AG40	Riboflavin biosynthesis protein RibF;Riboflavin kinase;FMN adenylyltransferase	ribF	0.872694	1.19583	1.00185	1.01464
P61714	6,7-dimethyl-8-ribityllumazine synthase	ribH	1.57336	1.71354	1.04433	0.960852
P0AF93	Enamine/imine deaminase	ridA	1.77989	1.6517	1.21776	1.06214
P41409	Pyrimidine-specific ribonucleoside hydrolase RihA	rihA	1.29		0.561004
P0A948	Ribosomal-protein-alanine acetyltransferase	rimJ	0.946776		1.91579
P0C0U4	Ribosomal protein S6 modification protein	rimK	1.00624	0.999207	1.19842	3.75572
P13857	Ribosomal-protein-serine acetyltransferase	rimL	0.387739		0.863111
P0A7X6	Ribosome maturation factor RimM	rimM	1.45201	1.23824	0.97379	0.923718
P45748	tRNA threonylcarbamoyladenosine biosynthesis protein RimN	rimN	1.01858	0.697672	1.45737	1.10757
P0AEI4	Ribosomal protein S12 methylthiotransferase RimO	rimO	1.54045	1.24587	1.25513	0.960852
P0A8A8	Ribosome maturation factor RimP	rimP	1.07031		2.60889
P36999	Ribosomal RNA large subunit methyltransferase A	rlmA	1.38135	1.32185	1.10299	0.814992
P63177	23S rRNA (guanosine-2-O-)-methyltransferase RlmB	rlmB	1.10301	0.769287	1.18862	1.06507
P55135	23S rRNA (uracil(1939)-C(5))-methyltransferase RlmD	rlmD	0.779761	0.938698	1.16675	0.984056
P0C0R7	Ribosomal RNA large subunit methyltransferase E	rlmE	0.897618	0.960912	1.25192	1.26852
P75782	Ribosomal RNA large subunit methyltransferase F	rlmF	1.15242	0.977064	1.18921	1.06187
P42596	Ribosomal RNA large subunit methyltransferase G	rlmG	1.10539	1.27099	1.2396	1.09314
P0A8I8	Ribosomal RNA large subunit methyltransferase H	rlmH	1.00212	0.900139	1.11011	1.23811
P75876	Ribosomal RNA large subunit methyltransferase I	rlmI	1.28976	1.18169	1.27504	0.861902
P75864	Ribosomal RNA large subunit methyltransferase L	rlmL	1.0501	0.9578	1.26746	1.16753
P0ADR6	Ribosomal RNA large subunit methyltransferase M	rlmM	1.10305	0.96256	1.3928	0.978632
P36979	Ribosomal RNA large subunit methyltransferase N	rlmN	1.33525	1.43617	1.06383	1.08244
P10100	Rare lipoprotein A	rlpA	1.05408	1.00667	1.4858	1.14127
P37765	Ribosomal large subunit pseudouridine synthase B	rluB	1.1778	1.16521	0.989092	1.03421
P0AA39	Ribosomal large subunit pseudouridine synthase C	rluC	0.906329	0.930978	1.26473	1.18966
P33643	Ribosomal large subunit pseudouridine synthase D	rluD	0.557827	1.1883	1.15862	1.12904
P75966	Ribosomal large subunit pseudouridine synthase E	rluE	0.885216		0.745582
P32684	Ribosomal large subunit pseudouridine synthase F	rluF	1.30464	1.0637	0.894475	1.06687
P0AFW2	Ribosome modulation factor	rmf	0.406359	0.341742	1.20787	1.22714
P37744	Glucose-1-phosphate thymidylyltransferase 1	rmlA1	1.17751	1.20895	1.09692	0.912611
P61887	Glucose-1-phosphate thymidylyltransferase 2	rmlA2	0.972063		2.40862
P0AG71	DNA recombination protein rmuC	rmuC	1.48056		1.79313
P21338	Ribonuclease I	rna	0.680911	0.531709	1.03556	0.922433
P30850	Exoribonuclease 2	rnb	1.29569	1.06635	1.3513	1.05205
P0A7Y0	Ribonuclease 3	rnc	1.12237	0.879787	1.2363	1.19335
P09155	Ribonuclease D	rnd	1.35231	1.12005	1.13893	0.742617
P21513	Ribonuclease E	rne	1.009	0.976708	1.22064	1.00692
P77611	Electron transport complex protein RnfC	rnfC	1.42588	1.88848	1.36893	1.01674
P77285	Electron transport complex protein RnfG	rnfG	0.917605		1.05604
P0A9J0	Ribonuclease G	rng	1.33356	1.34158	1.0734	0.917242
P0A7Y4	Ribonuclease HI	rnhA	1.075	0.646938	2.03255	0.758653
P10442	Ribonuclease HII	rnhB	1.76525		1.06193
P0AFW4	Regulator of nucleoside diphosphate kinase	rnk	1.04191	0.743646	1.13178	1.00827
P0A7Y8	Ribonuclease P protein component	rnpA	1.08215	1.10652	1.00628	1.04636
P21499	Ribonuclease R	rnr	0.641105	0.701547	1.51489	0.96141
P30014	Ribonuclease T	rnt	1.15186	1.68058	2.60501	0.877495
P0ACI0	Right origin-binding protein	rob	0.535202	0.632861	1.43594	1.06288
P27434	Cytoskeleton protein rodZ	rodZ	1.28383	0.891697	1.64232	0.92933
P0AG07	Ribulose-phosphate 3-epimerase	rpe	0.954011	0.937732	0.925216	1.12095
P0CG19	Inactive ribonuclease PH	rph	1.94045		0.70703
P0A7Z0	Ribose-5-phosphate isomerase A	rpiA	1.00519	0.941465	1.19872	1.02827
P37351	Ribose-5-phosphate isomerase B	rpiB	1.19642	1.29947	1.73881	1.0055
P0ACS7	HTH-type transcriptional regulator RpiR	rpiR	1.10341	0.866137	1.06687	0.922005
P0A7L0	50S ribosomal protein L1	rplA	1.38401	1.18901	1.20316	1.1131
P60422	50S ribosomal protein L2	rplB	1.27851	1.17304	1.50984	0.886888
P60438	50S ribosomal protein L3	rplC	1.27367	1.1644	1.22995	1.07094
P60723	50S ribosomal protein L4	rplD	1.52932	1.24983	1.35671	1.21489
P62399	50S ribosomal protein L5	rplE	1.2802	1.12219	1.22584	1.10687
P0AG55	50S ribosomal protein L6	rplF	1.30779	1.20193	1.20703	1.08241
P0A7R1	50S ribosomal protein L9	rplI	1.3897	1.17172	1.04298	1.10111
P0A7J3	50S ribosomal protein L10	rplJ	1.23169	1.0575	1.20264	1.1048
P0A7J7	50S ribosomal protein L11	rplK	1.36647	1.12859	1.24423	1.12733
P0A7K2	50S ribosomal protein L7/L12	rplL	1.42188	1.22675	1.24914	1.03902
P0AA10	50S ribosomal protein L13	rplM	1.26278	1.38694	1.30129	1.11491
P0ADY3	50S ribosomal protein L14	rplN	1.81038	1.33832	1.98581	1.16008
P02413	50S ribosomal protein L15	rplO	1.37542	1.17874	1.05774	1.07543
P0ADY7	50S ribosomal protein L16	rplP	1.40797	1.19227	1.06252	1.00525
P0AG44	50S ribosomal protein L17	rplQ	1.31178	1.25563	1.26004	1.12891
P0C018	50S ribosomal protein L18	rplR	1.1053	1.09452	1.34252	1.26213
P0A7K6	50S ribosomal protein L19	rplS	1.38764	1.20854	1.87766	0.967208
P0A7L3	50S ribosomal protein L20	rplT	1.17761	1.26112	0.986224	1.2005
P0AG48	50S ribosomal protein L21	rplU	1.26242	1.3129	1.30988	1.22092
P61175	50S ribosomal protein L22	rplV	1.37107	1.30832	1.49012	1.02316
P0ADZ0	50S ribosomal protein L23	rplW	1.37034	1.26123	1.23664	1.23956
P60624	50S ribosomal protein L24	rplX	1.39357	1.25594	1.45445	1.15513
P68919	50S ribosomal protein L25	rplY	1.53694	1.31961	2.04436	0.833576
P0A7L8	50S ribosomal protein L27	rpmA	1.49907		2.01331
P0A7M2	50S ribosomal protein L28	rpmB	1.84148	1.21108	1.12179	1.26187
P0A7M6	50S ribosomal protein L29	rpmC	1.13604		1.12339
P0AG51	50S ribosomal protein L30	rpmD	1.27427	1.15473	0.9541	1.14309
P0A7M9	50S ribosomal protein L31	rpmE	1.0498	1.31696	1.56219	0.813458
P0A7N9	50S ribosomal protein L33	rpmG	2.18691		1.12714
P0A7Z4	DNA-directed RNA polymerase subunit alpha	rpoA	1.07587	1.1347	1.22682	1.02408
P0A8V2	DNA-directed RNA polymerase subunit beta	rpoB	1.12783	1.07957	1.21953	1.06112
P0A8T7	DNA-directed RNA polymerase subunit beta	rpoC	1.10149	1.01793	1.21183	1.01177
P00579	RNA polymerase sigma factor rpoD	rpoD	0.954858	0.878719	1.24143	0.830929
P0AGB6	RNA polymerase sigma-E factor	rpoE	0.893915	0.741367	1.21096	1.14731
P24255	RNA polymerase sigma-54 factor	rpoN	1.10889	1.12086	1.05223	1.21076
P13445	RNA polymerase sigma factor rpoS	rpoS	0.385924	0.514845	0.895336	1.31459
P0A800	DNA-directed RNA polymerase subunit omega	rpoZ	1.02116	1.02912	2.31042	1.07514
P0A776	RNA pyrophosphohydrolase	rppH	0.947127	0.90788	0.754153	1.11094
P0AG67	30S ribosomal protein S1	rpsA	1.36937	1.21403	1.32533	1.04151
P0A7V0	30S ribosomal protein S2	rpsB	1.32715	1.22634	1.07456	1.08572
P0A7V3	30S ribosomal protein S3	rpsC	1.25334	1.22105	1.16336	1.06578
P0A7V8	30S ribosomal protein S4	rpsD	1.12969	1.09645	1.27763	1.13419
P0A7W1	30S ribosomal protein S5	rpsE	1.43519	1.2417	1.28533	1.06097
P02358	30S ribosomal protein S6;30S ribosomal protein S6, fully modified isoform;30S ribosomal protein S6, non-modified isoform	rpsF	1.13965	1.14853	1.40233	1.12014
P02359	30S ribosomal protein S7	rpsG	1.41668	1.25065	1.50647	1.05622
P0A7W7	30S ribosomal protein S8	rpsH	1.46375	1.37301	1.29877	1.1712
P0A7X3	30S ribosomal protein S9	rpsI	1.10233	1.13866	1.27988	1.21775
P0A7R5	30S ribosomal protein S10	rpsJ	1.36417	1.20071	1.4519	0.867618
P0A7R9	30S ribosomal protein S11	rpsK	1.49557	1.25095	1.42238	1.13232
P0A7S3	30S ribosomal protein S12	rpsL	1.95799	1.4857	1.71991	1.0711
P0A7S9	30S ribosomal protein S13	rpsM	1.25746	1.07916	1.35519	1.02409
P0AG59	30S ribosomal protein S14	rpsN	1.40131	0.940885	1.04703	0.917326
P0ADZ4	30S ribosomal protein S15	rpsO	1.21826	1.28849	1.57552	1.27271
P0A7T3	30S ribosomal protein S16	rpsP	1.35994	1.51957	1.90601	1.07435
P0AG63	30S ribosomal protein S17	rpsQ	1.47028		0.935524
P0A7T7	30S ribosomal protein S18	rpsR	1.33828	1.33802	1.40345	0.833716
P0A7U3	30S ribosomal protein S19	rpsS	1.39478	1.16694	1.05769	0.881307
P0A7U7	30S ribosomal protein S20	rpsT	1.32945	1.56555	1.3447	1.09942
P68679	30S ribosomal protein S21	rpsU	1.25237	1.76714	2.14829	1.01556
P0A8R0	Regulator of ribonuclease activity A	rraA	0.778055	0.851562	1.17542	1.09523
P0AF90	Regulator of ribonuclease activity B	rraB	0.872645	0.919454	2.70826	1.05525
P0AFX4	Regulator of sigma D	rsd	0.759229		1.13736
P0AFX7	Sigma-E factor negative regulatory protein	rseA	1.32025		1.21305
P0AFX9	Sigma-E factor regulatory protein rseB	rseB	0.519473	0.585626	1.02989	1.07403
P0AEH1	Regulator of sigma E protease	rseP	1.45068	0.921509	1.63007	0.946672
P39286	Putative ribosome biogenesis GTPase RsgA	rsgA	0.985651	0.916444	1.4324	1.00974
P06992	Ribosomal RNA small subunit methyltransferase A	rsmA	1.22297	1.08852	2.14373	0.735041
P36929	Ribosomal RNA small subunit methyltransferase B	rsmB	1.05668	0.991029	1.39909	1.1267
P39406	Ribosomal RNA small subunit methyltransferase C	rsmC	1.13945	0.823855	1.31389	1.01273
P0ADX9	Ribosomal RNA small subunit methyltransferase D	rsmD	1.06798		1.04563
P0AGL7	Ribosomal RNA small subunit methyltransferase E	rsmE	1.06406	1.06085	0.934495	1.09385
P76273	Ribosomal RNA small subunit methyltransferase F	rsmF	1.28153		0.507251
P0A6U5	Ribosomal RNA small subunit methyltransferase G	rsmG	1.17045	1.04417	1.1896	0.923461
P60390	Ribosomal RNA small subunit methyltransferase H	rsmH	0.855307	0.706948	1.03625	1.06617
P67087	Ribosomal RNA small subunit methyltransferase I	rsmI	1.24669	1.18087	1.24811	0.974794
P38104	Starvation-sensing protein rspA	rspA	0.247861	0.680737	0.859314	1.08091
P52108	Transcriptional regulatory protein RstA	rstA	1.00402	1.00296	1.24095	1.10559
P0AA43	Ribosomal small subunit pseudouridine synthase A	rsuA	1.28226	0.990815	1.52251	0.968339
P0ACU2	HTH-type transcriptional regulator RutR	rutR	0.710179		0.84116
P0A809	Holliday junction ATP-dependent DNA helicase RuvA	ruvA	0.916783		1.53436
P0A812	Holliday junction ATP-dependent DNA helicase RuvB	ruvB	1.08439	0.800686	1.16056	0.997442
P76149	Succinate semialdehyde dehydrogenase [NAD(P)+] Sad	sad	1.24378	1.37046	0.815363	0.876799
Q47622	Peptide transport periplasmic protein sapA	sapA	1.00916		1.00752
P0AAH4	Peptide transport system ATP-binding protein SapD	sapD	1.34324		1.17246
P0AAH8	Peptide transport system ATP-binding protein SapF	sapF	1.2387		1.85505
P04995;Q2A0L0;Q2A0L1;Q2A0K9	Exodeoxyribonuclease I	sbcB	1.19412	1.24678	1.07755	1.15205
P13458	Nuclease sbcCD subunit C	sbcC	1.13568	0.951565	1.30053	0.817068
P0AG76	Nuclease sbcCD subunit D	sbcD		1.03095		1.20064
P33012	DNA gyrase inhibitor	sbmC	0.858429	0.621439	1.03924	0.948841
P0AG78	Sulfate-binding protein	sbp	1.21087	1.39823	0.718367	1.39964
P16095	L-serine dehydratase 1	sdaA	1.5246		0.58535
P0AC41	Succinate dehydrogenase flavoprotein subunit	sdhA	1.70645	1.60145	2.00302	0.909689
P07014	Succinate dehydrogenase iron-sulfur subunit	sdhB	1.51117	1.34178	1.60554	0.938364
P10408	Protein translocase subunit SecA	secA	0.898961	0.987825	1.0955	0.997812
P0AG86	Protein-export protein SecB	secB	1.25576	1.15728	1.17836	0.957982
P0AG90	Protein translocase subunit SecD	secD	1.57397	1.36111	1.2129	0.950201
P0AG93	Protein translocase subunit SecF	secF	1.68625	1.1822	1.22425	1.46264
P0AG99	Protein-export membrane protein SecG	secG	1.27621		3.73609
P0AGA2	Protein translocase subunit SecY	secY	1.31118	1.47269	1.93722	1.27458
P0A821	L-seryl-tRNA(Sec) selenium transferase	selA	1.09432	0.950883	1.00551	1.12785
P14081	Selenocysteine-specific elongation factor	selB	0.940654	0.914654	1.05832	1.16665
P16456	Selenide, water dikinase	selD	1.07396	0.908337	1.18995	0.898996
P0AFY8	Negative modulator of initiation of replication	seqA	1.14311	1.06991	1.22	1.02102
P0A9T0	D-3-phosphoglycerate dehydrogenase	serA	1.44051	1.26753	1.41807	0.810078
P0AGB0	Phosphoserine phosphatase	serB	1.03138	1.04631	0.817152	0.955589
P23721	Phosphoserine aminotransferase	serC	1.33066	1.05119	1.0538	0.946943
P0A8L1	Serine--tRNA ligase	serS	1.19173	1.02281	1.51197	0.924319
P0A823	Sugar fermentation stimulation protein A	sfsA	0.669744		1.66989
P37678	3-keto-L-gulonate-6-phosphate decarboxylase sgbH	sgbH	0.573084		1.01018
P39366	Putative aminopeptidase sgcX	sgcX	0.457175	0.856597	0.752398	0.576801
P33595	HTH-type transcriptional regulator SgrR	sgrR	1.09607		0.658085
P76502	Phosphohistidine phosphatase sixA	sixA	1.03049		0.970263
P0AEU7	Chaperone protein skp	skp	1.14644	0.984286	1.1669	0.91471
P0C093	Nucleoid occlusion factor SlmA	slmA	0.582437		1.17063
P0AGC3	Soluble lytic murein transglycosylase	slt	0.611342	0.58587	0.989919	1.15284
P0A8W2	Transcriptional regulator slyA	slyA	0.99562	0.943092	1.2693	1.20102
P0A905	Outer membrane lipoprotein slyB	slyB	1.12546	1.06858	1.02169	1.09511
P0A9K9	FKBP-type peptidyl-prolyl cis-trans isomerase slyD	slyD	1.56441		0.8211
P0A8R4	Protein SlyX	slyX	1.07906	0.988201	1.40343	1.13519
P0A832;C3UPD1	SsrA-binding protein	smpB	0.749791		2.0096
P36566	Protein smtA	smtA	1.02506		0.734733
P00448	Superoxide dismutase [Mn]	sodA	0.894375	0.915071	0.994694	1.03478
P0AGD3	Superoxide dismutase [Fe]	sodB	2.1108	1.84597	0.794071	1.02627
P0AGD1	Superoxide dismutase [Cu-Zn]	sodC	0.165685	0.300508	0.973958	1.30073
P0AG14	Probable protease sohB	sohB	1.14766	1.31442	1.34176	1.11501
P40874	N-methyl-L-tryptophan oxidase	solA	0.966812	0.871355	0.994626	1.10518
P21170	Biosynthetic arginine decarboxylase	speA	0.933467	0.757855	1.05648	1.16511
P60651	Agmatinase	speB	0.618238	0.707975	1.22162	1.02396
P21169	Ornithine decarboxylase, constitutive	speC	1.1834	1.05882	1.59783	1.01413
P0A7F6	S-adenosylmethionine decarboxylase proenzyme;S-adenosylmethionine decarboxylase beta chain;S-adenosylmethionine decarboxylase alpha chain	speD	0.859457		1.49761
P09158	Spermidine synthase	speE	1.06567		1.05145
P0A951	Spermidine N(1)-acetyltransferase	speG	1.12273		2.05853
P0AG24	Bifunctional (p)ppGpp synthase/hydrolase SpoT;GTP pyrophosphokinase;Guanosine-3,5-bis(diphosphate) 3-pyrophosphohydrolase	spoT	1.01531	1.07479	1.62639	1.1201
P77754	Spheroplast protein Y	spy	0.519582	0.580083	1.34453	1.42688
P68191	Stationary-phase-induced ribosome-associated protein	sra	0.645062	0.564623	1.09209	1.19187
P15082	Glucitol operon repressor	srlR	0.865567	0.828026	0.932977	0.920895
P21507	ATP-dependent RNA helicase SrmB	srmB	0.919166	0.928364	1.02916	0.761908
P0AGE0	Single-stranded DNA-binding protein	ssb	0.967925	1.30893	0.964864	0.808037
P31142	3-mercaptopyruvate sulfurtransferase	sseA	0.434732	0.447959	0.801917	0.938186
P0AFZ1	Protein sseB	sseB	1.04413		1.33292
P0ACA3	Stringent starvation protein A	sspA	1.08451	0.99642	1.41981	1.03925
P0AFZ3	Stringent starvation protein B	sspB	1.0404	1.03248	1.28259	1.03631
P0AGE4	Serine/threonine transporter sstT	sstT		0.636034		0.800813
P27306	Soluble pyridine nucleotide transhydrogenase	sthA	1.47584	1.69767	1.41701	0.815393
P0ACG1	DNA-binding protein stpA	stpA	2.46688	2.1863	1.57672	1.37066
P0AFG3	2-oxoglutarate dehydrogenase E1 component	sucA	1.51093	1.24709	1.54949	0.876876
P0AFG6	Dihydrolipoyllysine-residue succinyltransferase component of 2-oxoglutarate dehydrogenase complex	sucB	1.55775	1.27241	1.70861	0.898103
P0A836	Succinyl-CoA ligase [ADP-forming] subunit beta	sucC	1.54094	1.28228	1.50932	0.869895
P0AGE9	Succinyl-CoA ligase [ADP-forming] subunit alpha	sucD	1.69266	1.30751	1.35747	0.82892
P77667	Protein SufA	sufA	0.275169		1.90736
P77522	FeS cluster assembly protein sufB	sufB	0.610132	0.705392	0.94914	1.09294
P77499	Probable ATP-dependent transporter SufC	sufC	0.426299	0.5407	1.12385	0.931419
P77689	FeS cluster assembly protein sufD	sufD	0.407351	0.873847	1.13584	2.64095
P76194	Cysteine desulfuration protein sufE	sufE	0.677354		1.07812
P77444	Cysteine desulfurase	sufS	0.42089	0.558927	0.741516	1.1064
P0ADG4	Inositol-1-monophosphatase	suhB	1.33731	1.41135	1.19948	0.961503
P0ABZ6	Chaperone surA	surA	0.759446	0.798072	1.22906	0.989934
P0A840	5/3-nucleotidase SurE	surE	0.883643	0.81043	1.10112	0.974126
P0A8U0	Protein syd	syd	0.722774		1.07507
P0AF96	Toxin-antitoxin biofilm protein TabA	tabA	0.984586	0.892918	1.8041	0.909273
P68398	tRNA-specific adenosine deaminase	tadA	0.653132		1.84645
P0A867	Transaldolase A	talA	0.309131	0.352452	0.965506	1.25123
P0A870	Transaldolase B	talB	1.40204	1.16379	1.12012	0.978343
P76145	Trans-aconitate 2-methyltransferase	tam	0.342004		1.24964
P07017	Methyl-accepting chemotaxis protein II	tar	200.24	9.69354	37.2917	1.62782
P0A9T4	Protein tas	tas	0.616133	0.575821	0.8526	1.14443
P69428	Sec-independent protein translocase protein TatA	tatA	1.16014	1.03024	1.39477	1.3637
P69425	Sec-independent protein translocase protein TatB	tatB	1.05959	1.14243	1.67321	1.14151
P0A843	Sec-independent protein translocase protein TatE	tatE	1.95037		1.25236
P0AGL2	Putative reactive intermediate deaminase TdcF	tdcF	1.59127		4.20175
P07913	L-threonine 3-dehydrogenase	tdh	0.604736		1.05037
P23331	Thymidine kinase	tdk	1.03331	1.33019	1.71856	1.06486
P25397	Tellurite resistance protein TehB	tehB	1.18378	1.1231	1.11706	0.961317
P0ADA1	Acyl-CoA thioesterase I	tesA	0.832936	0.909314	1.28313	1.06448
P0AGG2	Acyl-CoA thioesterase 2	tesB	0.521276	0.539073	0.752381	0.528035
P0A847	Queuine tRNA-ribosyltransferase	tgt	1.32412	1.4914	1.57874	0.889825
P31550	Thiamine-binding periplasmic protein	thiB	1.2381	1.1467	1.82806	0.971651
P77718	tRNA sulfurtransferase	thiI	1.12565	1.75097	1.2553	1.10106
P0AGG0	Thiamine-monophosphate kinase	thiL	0.931422	0.894576	0.887743	1.33591
P00561	Bifunctional aspartokinase/homoserine dehydrogenase 1;Aspartokinase;Homoserine dehydrogenase	thrA	1.38244	1.22624	1.25459	1.06386
P00547	Homoserine kinase	thrB	1.51347	1.16206	1.43031	0.889506
P00934	Threonine synthase	thrC	1.23386	1.20356	1.641	1.00409
P0A8M3	Threonine--tRNA ligase	thrS	1.13853	1.04499	1.30841	0.975368
P0A884	Thymidylate synthase	thyA	1.26617	0.85385	1.41106	0.924319
P0A850	Trigger factor	tig	1.28553	1.19349	1.28911	1.12103
P52097	tRNA(Ile)-lysidine synthase	tilS	1.27863	0.859068	2.28596	0.817538
P27302	Transketolase 1	tktA	1.45975	1.37474	1.27431	0.866484
P33570	Transketolase 2	tktB	0.294503	0.333798	1.15	1.2054
P0AGG8	Protein tldD	tldD	0.936831	0.917878	1.2789	1.13355
P76562	tRNA(Met) cytidine acetyltransferase TmcA	tmcA	1.2191	1.5327	0.901831	2.14361
P0A720	Thymidylate kinase	tmk	0.835138		0.905256
P0A853	Tryptophanase	tnaA	0.544482	0.458639	0.939489	0.812594
P19934	Protein tolA	tolA	1.53344		1.54529
P0A855	Protein TolB	tolB	0.96628	0.936125	1.24055	0.924663
P02930	Outer membrane protein tolC	tolC	0.996745	1.14599	1.74286	1.09706
P0ABU9	Protein tolQ	tolQ	1.00895	1.2892	1.7626	1.19232
P0ABV6	Protein tolR	tolR	1.68092	1.4083	2.90937	0.734444
P02929	Protein tonB	tonB	1.13636	1.15555	1.06955	0.769634
P06612	DNA topoisomerase 1	topA	0.984562	0.90432	1.00591	1.07261
P14294	DNA topoisomerase 3	topB	1.39176		2.05954
P0A858	Triosephosphate isomerase	tpiA	1.00223	0.882187	1.23201	1.06029
P0A862	Thiol peroxidase	tpx	1.47512	1.62678	1.17738	1.06188
P13482	Periplasmic trehalase	treA	0.200167	0.46525	1.14966	0.930286
P36672	PTS system trehalose-specific EIIBC component;Trehalose-specific phosphotransferase enzyme IIB component;Trehalose permease IIC component	treB	0.119849		1.00758
P28904	Trehalose-6-phosphate hydrolase	treC	0.379342		0.977957
P62601	Cytoplasmic trehalase	treF	0.355967		1.37846
P36673	HTH-type transcriptional regulator TreR	treR	1.38474	1.1469	1.63407	0.860038
P05704	Methyl-accepting chemotaxis protein III	trg		8.42835		1.70331
P0AGI8	Trk system potassium uptake protein trkA	trkA	0.673712	0.7653	1.64372	0.688853
P23003	tRNA (uracil(54)-C(5))-methyltransferase	trmA	1.27827	1.84912	1.10768	0.786497
P0A8I5	tRNA (guanine-N(7)-)-methyltransferase	trmB	1.01823	0.927937	1.23795	1.00691
P0A873	tRNA (guanine-N(1)-)-methyltransferase	trmD	1.27621	1.17721	1.02722	0.942544
P0AGJ2	tRNA (guanosine(18)-2-O)-methyltransferase	trmH	0.972765	0.82293	1.22157	1.23668
P0AE01	tRNA (cytidine/uridine-2-O-)-methyltransferase TrmJ	trmJ	1.08103	1.00253	0.97573	1.05297
P0AGJ7	tRNA (cytidine(34)-2-O)-methyltransferase	trmL	1.26919	1.0339	1.88188	0.761791
P0A877	Tryptophan synthase alpha chain	trpA	1.18468	1.09422	1.15987	0.940939
P0A879	Tryptophan synthase beta chain	trpB	1.26508	1.21342	1.2134	0.979307
P00909	Tryptophan biosynthesis protein TrpCF;Indole-3-glycerol phosphate synthase;N-(5-phospho-ribosyl)anthranilate isomerase	trpC	1.04736	0.954972	1.19294	0.95403
P00904	Anthranilate synthase component II;Glutamine amidotransferase;Anthranilate phosphoribosyltransferase	trpD	0.832392	0.897027	1.07495	1.44523
P00895	Anthranilate synthase component 1	trpE	1.04306	0.990876	1.22921	0.983569
P0A881	Trp operon repressor	trpR	0.786137	0.935993	1.15226	0.96608
P00954	Tryptophan--tRNA ligase	trpS	1.2	1.05943	1.47853	1.0132
P07649	tRNA pseudouridine synthase A	truA	1.35485	1.08048	2.01095	0.878503
P60340	tRNA pseudouridine synthase B	truB	1.32315	1.27658	1.17448	1.03344
Q57261	tRNA pseudouridine synthase D	truD	0.905881	0.781645	1.16259	1.03708
P0AA25	Thioredoxin-1	trxA	0.980871	0.905652	1.06417	1.0257
P0A9P4	Thioredoxin reductase	trxB	1.0612	0.924804	1.34642	0.899729
P0AGG4	Thioredoxin-2	trxC	1.4214	1.05648	1.03682	1.00246
P0A6P1	Elongation factor Ts	tsf	1.13394	1.11781	1.2062	1.13632
P02942	Methyl-accepting chemotaxis protein I	tsr		6.82059		0.858627
P0A927	Nucleoside-specific channel-forming protein tsx	tsx	1.42781	1.56534	1.91495	0.895031
P76055	tRNA 2-thiocytidine biosynthesis protein TtcA	ttcA	2.90559	2.27234	2.6865	1.23144
P0CE47;P0CE48	Elongation factor Tu 1;Elongation factor Tu 2	tufA;tufB	1.14369	1.2594	1.29722	1.02813
P16525	DNA replication terminus site-binding protein	tus	0.798623		1.19115
P0A890	Sulfurtransferase TusA	tusA	0.958996		0.564142
P45531	Protein TusC	tusC	1.10578		1.12407
P32132	GTP-binding protein typA/BipA	typA	1.19403	1.52151	1.23085	0.879903
P07023	T-protein;Chorismate mutase;Prephenate dehydrogenase	tyrA	1.32436	1.13592	1.71029	0.980659
P04693	Aromatic-amino-acid aminotransferase	tyrB	1.30464	1.13643	1.03316	1.05809
P07604	Transcriptional regulatory protein tyrR	tyrR	0.924248	0.84788	1.05509	1.17976
P0AGJ9	Tyrosine--tRNA ligase	tyrS	1.12325	1.24343	1.52096	0.940672
P26602	Chorismate--pyruvate lyase	ubiC	0.948809	0.946042	0.901494	1.0478
P0AAB4	3-octaprenyl-4-hydroxybenzoate carboxy-lyase	ubiD	1.11461	0.765931	0.889903	0.956508
P0A887	Ubiquinone/menaquinone biosynthesis methyltransferase ubiE	ubiE	1.03987	1.24078	1.06006	0.734227
P75728	2-octaprenyl-3-methyl-6-methoxy-1,4-benzoquinol hydroxylase	ubiF	0.554174		0.956294
P17993	3-demethylubiquinone-9 3-methyltransferase	ubiG	1.39139	1.03929	1.13851	0.964487
P25534	2-octaprenyl-6-methoxyphenol hydroxylase	ubiH	1.01117		0.731966
P37440	Oxidoreductase ucpA	ucpA	1.17838	1.01147	1.0539	0.971461
P0A8F4	Uridine kinase	udk	1.43071	1.37372	1.14765	1.08035
P12758	Uridine phosphorylase	udp	0.607143	0.663609	1.03151	0.852078
P0AG80	sn-glycerol-3-phosphate-binding periplasmic protein ugpB	ugpB	0.245732	0.312621	0.776761	0.828437
P10907	sn-glycerol-3-phosphate import ATP-binding protein UgpC	ugpC	0.409481	0.486823	0.756245	0.974603
P10908	Glycerophosphoryl diester phosphodiesterase	ugpQ	0.486661	0.593153	0.938291	0.881463
P05804	Beta-glucuronidase	uidA	0.486104	0.711505	1.28354	0.732766
P0ACT6	HTH-type transcriptional regulator UidR	uidR	1.30767	1.20264	1.73088	0.838497
P69822	Ascorbate-specific phosphotransferase enzyme IIB component	ulaB	1.91431		1.82823
P39304	3-keto-L-gulonate-6-phosphate decarboxylase UlaD	ulaD	1.23943		1.32148
P0A9W0	HTH-type transcriptional regulator UlaR	ulaR	1.17406	1.10856	1.00426	1.06098
P12295	Uracil-DNA glycosylase	ung	1.06461	1.01372	1.38124	1.07667
P0A8F0	Uracil phosphoribosyltransferase	upp	1.06236	0.95899	1.10566	1.18282
P60472	Undecaprenyl pyrophosphate synthase	uppS	1.14924		1.98834
P08390	USG-1 protein	usg	0.9668	0.854491	0.950456	1.18931
P07024	Protein UshA;UDP-sugar hydrolase;5-nucleotidase	ushA	0.837534	0.770497	1.2025	0.968716
P0AED0	Universal stress protein A	uspA	0.726815	3.18114	1.21809	1.17722
P0AAB8	Universal stress protein D	uspD	0.580852		1.28315
P0AAC0	Universal stress protein E	uspE	0.607143	0.685894	0.967648	0.830028
P37903	Universal stress protein F	uspF	0.655806	0.687867	1.07723	1.03053
P39177	Universal stress protein G	uspG	0.854279	0.468759	1.4541	1.01216
P43672	ABC transporter ATP-binding protein uup	uup	1.17305	1.18464	1.78419	1.12804
P0A698	UvrABC system protein A	uvrA	0.604881	0.624287	1.1106	1.08461
P0A8F8	UvrABC system protein B	uvrB	0.619884	0.550261	1.16675	0.906207
P0A8G0	UvrABC system protein C	uvrC	0.873988	0.744927	1.29498	0.919277
P03018	DNA helicase II	uvrD	1.23302	0.999766	1.33086	0.930547
P0AED5	Response regulator uvrY	uvrY	1.10915	1.14761	1.43127	1.45666
P42604	Altronate hydrolase	uxaA	0.878211		0.887625
P0A6L7	Altronate oxidoreductase	uxaB	1.15812	1.01053	2.08215	0.944335
P0A8G3	Uronate isomerase	uxaC	0.720294	0.777902	0.980977	0.962527
P24215	Mannonate dehydratase	uxuA	0.739338	0.879085	0.882935	1.02365
P39160	D-mannonate oxidoreductase	uxuB	0.861696	0.884099	1.30303	0.988753
P39161	Uxu operon transcriptional regulator	uxuR	0.994507		0.834682
P07118	Valine--tRNA ligase	valS	1.07279	1.11954	1.46623	0.913282
P25535	Protein visC	visC	1.06519	1.64	1.03885	1.14977
P0AC75	3-deoxy-D-manno-octulosonic-acid transferase	waaA	1.20927		1.15803
P27828	UDP-N-acetylglucosamine 2-epimerase	wecB	1.23628	0.969171	1.55347	1.01066
P27829	UDP-N-acetyl-D-mannosamine dehydrogenase	wecC	1.4514	1.24322	1.31293	0.953115
P56258	4-alpha-L-fucosyltransferase	wecF	0.722375		1.65882
P27836	Probable UDP-N-acetyl-D-mannosaminuronic acid transferase	wecG	1.23931	0.910229	0.746257	1.26542
P0A8G6	Flavoprotein WrbA	wrbA	0.334527	0.395659	1.34136	1.12577
P76372	Chain length determinant protein	wzzB	1.41208	1.34727	1.61107	0.882245
P0AG00	Lipopolysaccharide biosynthesis protein wzzE	wzzE	1.42067		1.05994
P0A8P6	Tyrosine recombinase XerC	xerC	1.02276		1.20294
P0A8P8	Tyrosine recombinase XerD	xerD	1.14284	1.2595	1.69157	1.05264
P04994	Exodeoxyribonuclease 7 large subunit	xseA	0.992946	0.959987	1.042	1.11039
P0A8G9	Exodeoxyribonuclease 7 small subunit	xseB	0.607349	0.854166	1.87969	1.08299
P09030	Exodeoxyribonuclease III	xthA	0.685025	1.30903	1.34883	0.678557
P00944	Xylose isomerase	xylA	0.449589	0.503901	1.40982	0.994389
P09099	Xylulose kinase	xylB	0.584566	0.553689	0.948364	1.08289
P37387	D-xylose-binding periplasmic protein	xylF	0.281799	0.341091	0.730684	0.991217
P0ACI3	Xylose operon regulatory protein	xylR	1.00767		1.11227
P0A8I3	UPF0246 protein yaaA	yaaA	1.01517	0.804805	1.03745	1.06515
P0AA95	Uncharacterized protein yacC	yacC	0.717088		0.590142
P36680	UPF0289 protein yacF	yacF	0.547217	0.704039	1.65128	0.926731
P0A8H8	DNA gyrase inhibitor YacG	yacG	1.21934	0.880509	1.66705	0.983472
P0A8E5	UPF0231 protein yacL	yacL	0.787613	0.954087	1.37058	1.14725
P36879	Uncharacterized ABC transporter ATP-binding protein YadG	yadG	1.49895	1.26774	0.812377	1.14245
P28634	UPF0066 protein yaeB	yaeB	1.12336		1.0708
P62768	UPF0325 protein yaeH	yaeH	0.706513	0.640469	1.1155	1.07565
P0A8K5	UPF0253 protein yaeP	yaeP	0.678782	0.529776	1.42243	0.845269
P0AA97	Uncharacterized protein yaeQ	yaeQ	1.41172		0.847926
P30864	Uncharacterized HTH-type transcriptional regulator YafC	yafC	0.884986	0.651942	0.730549	0.73859
P0A8U2	UPF0294 protein yafD	yafD	0.873807	0.738112	1.00553	1.28586
Q47147	Putative glutamine amidotransferase yafJ	yafJ	0.966425	0.939817	1.25484	0.829474
P0AA99	Putative L,D-transpeptidase YafK	yafK		0.886337		0.904147
Q47156	Antitoxin YafN	yafN	0.53951		2.1029
P75672	Uncharacterized protein yafS	yafS	1.08054		0.866046
Q47679	UPF0012 hydrolase yafV	yafV	0.464931	0.475635	0.891911	0.997142
P75682	Probable 2-keto-3-deoxy-galactonate aldolase YagE	yagE	1.15501	1.12097	1.78807	1.05353
P77596	Uncharacterized protein YagF	yagF	1.19303		1.22823
P77713	Putative beta-xylosidase	yagH	0.474538		1.04576
P77300	Uncharacterized HTH-type transcriptional regulator YagI	yagI	0.931096		1.48612
P21514	Cyclic di-GMP phosphodiesterase yahA	yahA	1.14764		0.860175
P77554	Uncharacterized protein yahJ	yahJ	1.11391	0.880539	1.16598	1.11786
P75691	Uncharacterized zinc-type alcohol dehydrogenase-like protein YahK	yahK	0.267438	0.339066	1.08875	1.20239
P75694	Uncharacterized protein YahO	yahO	0.147234	0.230774	1.30274	0.797026
P0AAN5	Uncharacterized protein yaiA	yaiA	0.390038	0.44623	1.66518	0.903982
P0C037	UPF0345 protein YaiE	yaiE	1.26931	1.07174	0.972507	1.08925
P0A8D3	UPF0178 protein yaiI	yaiI	1.41402	1.14772	1.70844	0.989639
P51024	Uncharacterized protein yaiL	yaiL	1.55086	1.25156	1.22079	0.938364
P0ADZ7	UPF0092 membrane protein YajC	yajC	1.56828	1.38582	3.96285	1.26653
P0AAQ2	Uncharacterized protein yajD	yajD	1.73053	1.53748	1.86821	0.997842
P0ADA5	Uncharacterized lipoprotein yajG	yajG	1.25068	1.79684	1.71063	1.04754
Q46948	Chaperone protein YajL	yajL	0.981537	0.850921	0.902152	1.04359
P77735	Uncharacterized oxidoreductase YajO	yajO	0.405609	0.426508	1.10347	1.15304
P0A8E7	UPF0234 protein yajQ	yajQ	0.848096	0.794176	1.14372	1.09739
P0AAQ6	Uncharacterized protein ybaA	ybaA	1.31916	0.229645	0.498258	0.893262
P0A8B5	UPF0133 protein YbaB	ybaB	1.54723	1.89357	1.3395	0.773285
P0AAR3	Cys-tRNA(Pro)/Cys-tRNA(Cys) deacylase ybaK	ybaK	1.10706	1.10835	1.15098	0.658732
P39830	Inner membrane protein ybaL	ybaL	1.26568	1.60033	1.01376	1.15855
P77717	Uncharacterized lipoprotein ybaY	ybaY	0.613532		1.0228
P0A9T8	Uncharacterized ABC transporter ATP-binding protein YbbA	ybbA	0.864805	0.935037	1.04435	1.35702
P77279	Uncharacterized ABC transporter ATP-binding protein YbbL	ybbL	1.13524		0.868931
P77395	Uncharacterized protein ybbN	ybbN	1.0574	0.750043	1.76209	1.09161
P0AFP4	Uncharacterized oxidoreductase ybbO	ybbO	1.19853	1.5033	1.60925	0.940316
P77504	Uncharacterized ABC transporter permease ybbP	ybbP	0.980424		1.30579
P37325	Uncharacterized protein ybcH	ybcH	0.406589		0.427481
P0AAS7	Uncharacterized protein ybcJ	ybcJ	1.26822	1.32581	1.59182	1.12979
P77368	UPF0098 protein ybcL	ybcL	0.221715		0.224918
P45579	Uncharacterized oxidoreductase YbdH	ybdH	0.841454		3.15452
P77213	Carboxylate-amine ligase YbdK	ybdK	0.209144	0.374818	1.25907	1.06015
P77806	Methionine aminotransferase	ybdL	1.02646	1.79796	2.12045	1.03158
P77316	Uncharacterized zinc-type alcohol dehydrogenase-like protein YbdR	ybdR	0.469093	0.275853	0.450764	1.3783
P0AAT6	Uncharacterized protein ybeB	ybeB	1.49327	1.56799	1.94194	1.09107
P0A8J4	UPF0250 protein ybeD	ybeD	1.2462	1.07459	0.751133	0.964674
P0AAT9	Uncharacterized protein ybeL	ybeL	0.407001	0.64886	1.31104	1.06358
P0A9K3	PhoH-like protein	ybeZ	1.03439	0.960556	1.17882	1.02704
P75736	Esterase ybfF	ybfF	1.34409	1.39132	1.13934	0.805224
P24252	Uncharacterized protein ybgA	ybgA	0.296403		0.549565
P45955	Uncharacterized protein YbgF	ybgF	1.15978	1.01905	1.27844	1.05343
P0AFP6	UPF0135 protein ybgI	ybgI	1.01577	1.01135	1.32499	0.886967
P0AAV4	Uncharacterized protein ybgJ	ybgJ	1.01844		0.971681
P75745	Uncharacterized protein ybgK	ybgK	1.06496	0.809341	1.23699	1.00675
P0AAV6	Uncharacterized protein ybgS	ybgS	0.19004	0.264837	0.310053	1.30505
P21829	Pyridoxal phosphate phosphatase YbhA	ybhA	1.81825	1.61234	0.870247	0.96141
P12994	UPF0098 protein ybhB	ybhB	0.446443		1.17445
P46130	Putative acyl-CoA thioester hydrolase ybhC	ybhC	1.34892	0.951311	1.38706	1.18984
P75777	UPF0194 membrane protein ybhG	ybhG	0.69687		1.40775
P75767	UPF0052 protein ybhK	ybhK	1.0156	1.1586	1.16186	1.15121
P0AAW1	Uncharacterized protein ybhP	ybhP	0.994701	0.928202	1.31011	1.20941
P30177	Uncharacterized protein ybiB	ybiB	0.732744	0.746473	0.931205	0.901442
P30178	Uncharacterized oxidoreductase ybiC	ybiC	1.46822	1.22034	1.0471	0.897212
P75785	Putative phosphoethanolamine transferase ybiP	ybiP	0.837715		1.11474
P0AAX8	Probable L,D-transpeptidase YbiS	ybiS	1.058	0.996033	1.24613	1.09449
P0A9U3	Uncharacterized ABC transporter ATP-binding protein YbiT	ybiT	1.18769	1.14416	1.20618	1.0927
P75791	Uncharacterized protein ybiU	ybiU	0.479329	0.430648	1.15366	0.86123
P75792	Sugar phosphatase YbiV	ybiV	1.08732	0.810053	1.1761	1.06348
P75779	PKHD-type hydroxylase ybiX	ybiX	0.990357	0.607931	0.747792	1.19976
P75828	Uncharacterized protein ybjD	ybjD	0.986122	0.878098	1.40778	0.93501
P75809	Flavine mononucleotide phosphatase YbjI	ybjI	1.65697		1.10063
P60869	Putative transport protein YbjL	ybjL	1.20554		1.60652
P75818	Uncharacterized lipoprotein ybjP	ybjP	0.570858	0.591007	1.21052	1.2137
P0A8C1	UPF0145 protein YbjQ	ybjQ	0.479256		0.395745
P75821	Uncharacterized protein ybjS	ybjS	1.27597		1.43361
P75829	Uncharacterized protein ybjX	ybjX	1.64245		1.28185
P21367	Uncharacterized protein ycaC	ycaC	0.197251	0.264156	0.832843	1.35267
P43340	Uncharacterized NAD(P)H oxidoreductase ycaK	ycaK	1.16433		1.43306
P75838	UPF0142 protein ycaO	ycaO	1.23072	1.60613	1.4612	1.19605
P22525	Probable L,D-transpeptidase YcbB	ycbB	0.815405	0.860868	0.897951	1.68833
P0AB01	Uncharacterized protein ycbC	ycbC	1.84971		0.648957
P75849	Uncharacterized protein ycbL	ycbL	0.899578		1.17912
P75863	Uncharacterized protein ycbX	ycbX	0.990042	1.00303	1.1543	1.07124
P75867	Putative Lon protease homolog	ycbZ	1.7315	1.21444	0.978362	1.10342
P0AB14	Uncharacterized protein yccJ	yccJ	0.454042	0.433587	0.972879	0.919022
P75874	Uncharacterized protein yccU	yccU	0.588051	0.669721	1.16944	1.13392
P0AB65	Acylphosphatase	yccX	0.339076		1.323
P75914	Probable phosphatase YcdX	ycdX	1.14017	1.43871	2.61749	1.05511
P75915	Chaperone protein YcdY	ycdY	1.10483	0.877366	1.14587	1.02594
P24188	UPF0176 protein yceA	yceA	1.74686		0.941193
P0AB28	Uncharacterized protein yceD	yceD	0.982263	1.09432	1.23891	0.995445
P0A729	Maf-like protein yceF	yceF	0.526757	0.628854	0.922111	1.13374
P29217	UPF0502 protein YceH	yceH	0.875997	0.601585	0.986072	1.22893
P0A8X2	Protein yceI	yceI	0.671849	0.788297	0.933061	1.54732
P27431	Uncharacterized protein ycfD	ycfD	0.916795	0.64886	0.99714	0.902915
P0AFQ7	Uncharacterized deoxyribonuclease YcfH	ycfH	1.12731	1.06797	1.30756	1.06714
P0A8E1	UPF0227 protein ycfP	ycfP	0.737329	0.870165	1.1595	1.51529
P75952	Uncharacterized HTH-type transcriptional regulator YcfQ	ycfQ	3.45961	3.5712	1.634	1.49407
P75954	Probable L,D-transpeptidase YcfS	ycfS	1.68104		1.29176
P29013	Uncharacterized protein ycgB	ycgB	0.519328	0.244647	0.901815	1.57509
P76001	Uncharacterized protein ycgJ	ycgJ	0.369929		0.594866
P0AB43	UPF0745 protein YcgL	ycgL	1.18377		0.893665
P76004	Uncharacterized protein ycgM	ycgM	0.652273		1.04911
P0A8L5	UPF0260 protein ycgN	ycgN	1.16437		1.75534
P76010	Flagellar brake protein YcgR	ycgR		2.56751		1.65828
P37052	UPF0225 protein ychJ	ychJ	1.04949	1.34026	1.66489	0.945412
P0AB52	Protein ychN	ychN	0.58153		0.607554
P0A8Z0	Acyl-CoA thioester hydrolase YciA	yciA	1.13284	1.20406	1.89909	0.807578
P21363	Protein yciE	yciE	0.182164	0.242349	1.16211	1.29725
P21362	Protein yciF	yciF	0.14214	0.156372	0.652517	1.24123
P08245	Uncharacterized protein yciH	yciH	1.44172	1.27923	0.854962	1.09785
P0AB55	Protein yciI	yciI	0.563308		1.74269
P31808	Uncharacterized oxidoreductase yciK	yciK	1.06403	1.0812	1.23979	1.10292
P0AB58	Uncharacterized protein yciM	yciM	0.908458		0.940991
P0AB61	Protein yciN	yciN	1.12208	1.03309	1.10063	0.974985
P0AFR4	Uncharacterized protein yciO	yciO	0.527495	0.846385	1.37541	1.01323
P0ACV4	Inner membrane protein yciS	yciS	0.429106		2.10071
P76034	Uncharacterized HTH-type transcriptional regulator YciT	yciT	1.59611	1.87791	1.46144	0.760975
P76035	Uncharacterized protein yciW	yciW	0.999879	1.14131	0.821336	1.24591
P58094	Uncharacterized protein yciX	yciX	1.24185		4.64835
P51981	L-Ala-D/L-Glu epimerase	ycjG	0.884357	1.01313	1.14808	0.966644
P77615	Uncharacterized HTH-type transcriptional regulator YcjW	ycjW	1.09797	0.753837	1.86585	0.934922
P76046	Uncharacterized protein ycjX	ycjX	0.657028		2.03035
P76049	Uncharacterized protein ycjY	ycjY	0.543526	0.551105	1.2656	0.817471
P25906	Putative oxidoreductase YdbC	ydbC	0.458046	0.527101	1.03061	0.800105
P52647	Probable pyruvate-flavodoxin oxidoreductase	ydbK	0.653059	0.671807	1.31384	1.34104
P76076	Uncharacterized protein ydbL	ydbL		0.731288		0.683267
P34209	Protein ydcF	ydcF	0.622461	0.690471	0.901848	1.23231
P0ACW6	Uncharacterized protein ydcH	ydcH	0.0628208	0.0831138	0.784437	0.765133
P77171	Uncharacterized HTH-type transcriptional regulator YdcI	ydcI	0.895682	0.775075	0.856682	0.916396
P76097	Uncharacterized protein ydcJ	ydcJ	0.182587	0.246692	1.05687	0.961131
P64451	Uncharacterized lipoprotein ydcL	ydcL	0.619194	0.658828	1.31165	0.927336
P77626	Uncharacterized HTH-type transcriptional regulator YdcN	ydcN	0.877001		1.17497
P76104	Uncharacterized protease ydcP	ydcP	1.41402	1.03146	1.38409	0.986692
P77730	Uncharacterized HTH-type transcriptional regulator YdcR	ydcR	0.85198		1.36694
P76108	Putative ABC transporter periplasmic-binding protein ydcS	ydcS	0.191226	0.303772	0.873284	0.844982
P77795	Uncharacterized ABC transporter ATP-binding protein YdcT	ydcT	0.326953		1.0894
P64455	Uncharacterized protein ydcY	ydcY	0.401217		2.53111
P37757	Uncharacterized isomerase yddE	yddE	1.1735		0.533739
P31130	Uncharacterized protein ydeI	ydeI	0.0788617		5.43727
P31131	Protein YdeJ	ydeJ	0.724577	0.213727	0.20511	1.5817
P77318	Uncharacterized sulfatase ydeN	ydeN	0.633761	0.629454	1.0308	0.831138
P39831	NADP-dependent 3-hydroxy acid dehydrogenase YdfG	ydfG	0.983086	0.825971	1.14713	0.985324
P0ACM2	Uncharacterized HTH-type transcriptional regulator YdfH	ydfH	1.41728		1.48786
P64463	Putative selenoprotein ydfZ	ydfZ	0.960061	0.473255	1.29272	0.602929
P77804	Protein ydgA	ydgA	1.07366	0.796393	1.27352	0.954763
P76177	Protein ydgH	ydgH	1.02284	0.82948	1.15936	0.88201
P77376	Uncharacterized oxidoreductase YdgJ	ydgJ	0.818804	1.10001	1.33016	1.06938
P76187	Oxidoreductase YdhF	ydhF	0.832404	0.643144	0.915616	1.01917
P77552	Uncharacterized protein ydhQ	ydhQ	1.02022	0.664819	1.23178	0.880448
P0ACX3	Putative monooxygenase ydhR	ydhR	1.04961	0.898003	0.609899	1.11173
P77148	Uncharacterized protein ydhS	ydhS	0.252943	0.430038	0.882851	1.22949
P0ACX5	Uncharacterized protein ydhZ	ydhZ	0.708533		0.654541
P64476	Uncharacterized protein ydiH	ydiH	1.01255		1.0761
P77781	Esterase YdiI	ydiI	0.986582		2.83952
P77748	Uncharacterized protein ydiJ	ydiJ	1.40809	1.18993	1.238	0.999136
P77649	UPF0061 protein ydiU	ydiU	0.774352	0.600425	1.09965	1.17613
P0ACY1	Putative NAD(P)H nitroreductase ydjA	ydjA	1.23882	1.07133	0.970888	0.967396
P77721	Uncharacterized HTH-type transcriptional regulator YdjF	ydjF	1.19173	0.992128	1.39349	0.881072
P77256	Uncharacterized oxidoreductase YdjG	ydjG	1.20919		1.46505
P77539	Uncharacterized zinc-type alcohol dehydrogenase-like protein YdjL	ydjL	0.861974		1.09618
P77529	Uncharacterized symporter ydjN	ydjN	1.28819	1.45336	1.86973	0.976901
P76231	Uncharacterized protein yeaC	yeaC	1.74239	1.50839	0.504804	0.636794
P39173	Putative glucose-6-phosphate 1-epimerase	yeaD	1.05788	1.123	1.3712	1.07966
P76234	Uncharacterized protein yeaE	yeaE	1.22624	0.82648	0.871968	1.5358
P0ACY3	Uncharacterized protein yeaG	yeaG	0.238194	0.337561	1.05137	1.14069
P76235	UPF0229 protein yeaH	yeaH	0.282078		1.99509
P64483	Uncharacterized protein yeaK	yeaK	0.854545		1.11531
P76243	Uncharacterized protein yeaO	yeaO	0.813372	0.672325	1.7847	0.639415
P76245	Probable diguanylate cyclase YeaP	yeaP	1.45854	1.1886	1.41897	0.89924
P76256	Uncharacterized protein YeaZ	yeaZ	0.821914		1.77356
P0A8A0	Probable transcriptional regulatory protein YebC	yebC	1.39248	1.53849	1.96084	0.998233
P33218	Inner membrane protein yebE	yebE	0.398882	0.720699	1.11295	1.90364
P33219	Protein yebF	yebF	0.297589	0.485603	1.6892	0.936067
P0ACY9	Uncharacterized protein yebG	yebG	2.00119	1.91544	1.0744	1.00153
P76272	Uncharacterized protein yebT	yebT	1.29436	0.724686	1.38033	0.929417
P64503	Uncharacterized protein yebV	yebV	0.449335		0.801562
P64506	Uncharacterized protein yebY	yebY	0.773336		1.45302
P0AD05	Uncharacterized protein yecA	yecA	0.770021	1.01905	1.26211	0.850475
P37774	Uncharacterized amino-acid ABC transporter ATP-binding protein YecC	yecC	1.46858		1.93233
P0ADI7	Isochorismatase family protein yecD	yecD	1.06778	0.703205	1.10365	1.03365
P0AD07	Uncharacterized protein yecF	yecF	1.09115		1.22619
P0AD10	Uncharacterized protein yecJ	yecJ	1.50367	1.41318	1.45558	0.923804
P52007	Protein yecM	yecM	0.858961		1.26512
P31063	Uncharacterized lipoprotein yedD	yedD	1.09092	0.595685	1.87749	0.473584
P0AA31	UPF0033 protein yedF	yedF	0.698237		1.7928
P76329	Putative mannosyl-3-phosphoglycerate phosphatase	yedP	0.192484	0.649755	0.612463	0.908525
P76342	Sulfoxide reductase catalytic subunit YedY	yedY	0.522365	0.675926	0.714926	1.17379
P0A8A2	Probable transcriptional regulatory protein YeeN	yeeN	1.08181	0.938393	1.21603	1.10045
P0A8M6	UPF0265 protein yeeX	yeeX	1.12462	1.06014	1.65548	1.16018
P0AD12	Protein yeeZ	yeeZ	0.90714	0.728958	1.01673	1.10757
P37749	Uncharacterized protein yefG	yefG	1.2525	1.36385	2.00167	0.979403
P37751	Uncharacterized protein yefI	yefI	1.49242	5.30091	1.9627	0.737878
P69346	Antitoxin YefM	yefM	1.11338		1.05763
P76402	UPF0339 protein yegP	yegP	0.223917	0.289268	0.793886	1.07975
P76403	Uncharacterized protease yegQ	yegQ	1.84644	1.44604	1.26002	1.06114
P76407	Lipid kinase YegS	yegS	0.581251	0.333869	0.644671	1.10328
P76418	Uncharacterized protein yegU	yegU	0.995124	0.812382	1.18292	1.04036
P0ACM5	Uncharacterized HTH-type transcriptional regulator YegW	yegW	1.4162	0.875332	1.6354	0.894307
P33355	Uncharacterized protein yehS	yehS	0.713676		1.51914
P0AFT5	Probable transcriptional regulatory protein YehT	yehT	1.6312		2.62188
P0ACR4	Uncharacterized HTH-type transcriptional regulator YeiE	yeiE	0.514561		0.548283
P33018	S-formylglutathione hydrolase yeiG	yeiG	1.11581	0.779285	1.31322	1.09318
P0A6N8	Elongation factor P-like protein	yeiP	1.48903	1.47736	1.9136	1.16464
P33030	Uncharacterized protein YeiR	yeiR	0.811968	0.891372	1.22375	27.3089
P33913	Uncharacterized protein yejA	yejA	0.981997	0.77363	1.26134	1.07443
P0AD21	Uncharacterized protein yejG	yejG	0.688026		0.650155
P33920	Nucleoid-associated protein YejK	yejK	1.05449	0.815291	1.05152	0.989343
P0AD24	UPF0352 protein YejL	yejL	1.09434	1.07937	1.03414	1.00019
P0AD27	Inner membrane protein yejM	yejM	0.635346		1.52157
P77808	CinA-like protein	yfaY	1.18186	1.12127	1.33034	0.985421
P76491	5-nucleotidase yfbR	yfbR	0.965772		0.923292
P77625	Sugar phosphatase YfbT	yfbT	1.02644	0.915274	1.1102	1.04291
P0A8W8	UPF0304 protein yfbU	yfbU	0.768872	1.37901	0.131953	1.66906
P65556	Uncharacterized Nudix hydrolase yfcD	yfcD	1.25225	1.03044	1.4106	0.730397
P67095	Phosphodiesterase yfcE	yfcE	0.873359	1.07764	1.58669	1.46791
P77544	Uncharacterized GST-like protein yfcF	yfcF	0.5549	0.516991	1.3246	1.21736
P77526	Probable disulfide bond reductase yfcG	yfcG	0.240675	0.344437	1.29712	1.17509
P77775	Epimerase family protein yfcH	yfcH	0.504325	0.417486	1.20554	1.00225
P64540	Uncharacterized protein yfcL	yfcL	1.24947		1.52514
P0AD33	UPF0381 protein yfcZ	yfcZ	0.811194	1.32103	1.96388	0.798883
P77293	Bactoprenol glucosyl transferase homolog from prophage CPS-53	yfdH	1.88854	1.7112	1.50593	0.937656
P76513	Uncharacterized protein yfdQ	yfdQ	1.24318		0.639256
P23842	Uncharacterized protein YfeA	yfeA		1.32683		1.49851
Q47702	Uncharacterized protein yfeK	yfeK	0.976927		0.976557
P77619	UPF0214 protein yfeW	yfeW	0.89861	0.610586	1.05319	0.658732
P76536	Probable deferrochelatase/peroxidase YfeX	yfeX	1.1534	1.07733	1.35197	0.98836
P24178	Protein YffB	yffB	1.04567	0.665734	0.92557	0.783214
P76550	Uncharacterized protein yffS	yffS	0.970321	1.01732	1.17043	1.20371
P66948	TPR repeat-containing protein yfgC	yfgC	0.710651	0.713824	1.00259	1.01027
P76569	Uncharacterized protein YfgD	yfgD	1.17661		1.08357
P76576	UPF0070 protein yfgM	yfgM	1.61777	1.50218	1.14224	0.821591
P37767	Uncharacterized HTH-type transcriptional regulator YfhH	yfhH	0.521603		1.36692
P52102	Uncharacterized ferredoxin-like protein yfhL	yfhL	1.51166		2.69004
P76578	Uncharacterized lipoprotein yfhM	yfhM	0.343577	0.2971	0.783003	0.897374
P0AGJ5	Uncharacterized tRNA/rRNA methyltransferase YfiF	yfiF	0.852996	0.846964	1.2134	1.04412
P33644	Laccase domain protein yfiH	yfiH	0.839833	0.887588	1.05678	1.11126
P76594	Uncharacterized protein yfiQ	yfiQ	1.85575	0.544494	1.69865	0.246594
P0AD53	Uncharacterized protein ygaC	ygaC	0.726452	1.02719	1.40726	0.692017
P0A6G3	Protein YgaD	ygaD	1.1234		0.58837
P0ADQ7	Uncharacterized protein ygaM	ygaM	0.293257	0.349095	0.458795	1.12333
P0ADE6	Uncharacterized protein ygaU	ygaU	0.253972	0.353225	0.950709	1.27538
P52598	Uncharacterized HTH-type transcriptional regulator YgbI	ygbI	1.33961	0.985384	1.34266	0.898022
P38506	Protein Xni	ygdG	1.29642	1.50544	1.0746	1.03538
P0ADR8	LOG family protein ygdH	ygdH	0.931144	0.849812	1.06326	0.987574
P65292	Uncharacterized lipoprotein ygdI	ygdI	0.310619		1.18511
P0AGF2	Uncharacterized sufE-like protein ygdK	ygdK	1.05268	1.08242	1.32818	0.869971
Q46927	Uncharacterized protein ygdL	ygdL	1.03394	0.823327	1.06201	1.03761
P03813	Uncharacterized protein YgeA	ygeA	0.980569	0.985262	0.997022	1.00344
Q46798	Uncharacterized lipoprotein ygeR	ygeR	1.10762		0.990999
Q46802	Uncharacterized sigma-54-dependent transcriptional regulator ygeV	ygeV	0.630833	0.65359	0.874938	0.879669
P65807	Uncharacterized protein ygeY	ygeY	0.967877		1.14485
P0AC28	Uncharacterized protein ygfA	ygfA	0.764008		0.491678
P0ADE8	tRNA-modifying protein ygfZ	ygfZ	0.90005	0.897515	1.30107	0.999889
P0ADS6	Uncharacterized protein yggE	yggE	0.834545	0.641039	5.37215	0.983764
P25894	Uncharacterized metalloprotease yggG	yggG	0.872803	0.486498	1.55052	1.01746
P38521	Uncharacterized protein yggL	yggL	0.836796	0.858804	2.08704	1.10321
P0ADS9	Uncharacterized protein yggN	yggN	0.681492	0.556618	1.11863	1.20806
P67080	UPF0001 protein yggS	yggS	1.11465	0.989178	0.99957	0.941741
P52060	UPF0235 protein yggU	yggU	1.34021	1.00675	1.4685	0.897617
P52062	Oxygen-independent coproporphyrinogen-III oxidase-like protein YggW	yggW	1.01195		2.69055
P0A8P3	Probable Fe(2+)-trafficking protein	yggX	1.26242	1.35439	2.42954	0.953024
P0AG84	Uncharacterized oxidoreductase yghA	yghA	0.206325	0.301311	0.959668	1.33138
Q46845	Uncharacterized GST-like protein yghU	yghU	0.601106	0.683931	1.26081	1.00815
Q46851	Uncharacterized protein yghZ	yghZ	0.689683	0.973514	1.63842	1.03906
P0ADT2	UPF0441 protein ygiB	ygiB	1.03508	0.976606	0.5757	1.17647
P0ADT5	Uncharacterized protein ygiC	ygiC	1.12492	1.00025	1.14993	1.13706
P30871	Uncharacterized protein ygiF	ygiF	0.866644	0.90076	1.25663	0.90919
P0ADT8	Uncharacterized protein ygiM	ygiM	0.739313	0.836132	1.1703	1.13638
P0ADU2	Probable quinol monooxygenase ygiN	ygiN	1.17446	0.962092	1.34163	1.00591
Q46863	Putative binding protein ygiS	ygiS	1.33392	0.951097	1.11811	0.809748
P0ADU5	Protein ygiW	ygiW	0.0532456	0.0801601	0.685586	0.824932
P42589	tRNA-binding protein ygjH	ygjH	0.853625		0.904649
P42599	Uncharacterized oxidoreductase YgjR	ygjR	0.767202	0.58524	1.30276	0.796962
P67660	Uncharacterized HTH-type transcriptional regulator YhaJ	yhaJ	0.876348	1.93822	1.22346	0.951838
P0A894	UPF0042 nucleotide-binding protein YhbJ	yhbJ	1.15719	0.787951	1.45577	0.655994
P45470	Protein yhbO	yhbO	0.289119	0.488695	1.35759	0.817269
P63417	Uncharacterized N-acetyltransferase YhbS	yhbS	0.45818	0.606416	1.23738	1.02203
P0ADV5	Uncharacterized protein yhbW	yhbW	0.48833	0.703449	1.50699	0.918767
P0AGK4	RNA-binding protein YhbY	yhbY	1.17317	1.32917	1.18654	0.651652
P0ADW3	Putative cytochrome d ubiquinol oxidase subunit 3	yhcB	1.23205	1.18454	1.34666	1.15146
P64612	Uncharacterized protein YhcM	yhcM	0.914665	1.034	0.899098	1.18084
P25536	Maf-like protein yhdE	yhdE	1.21523	1.2893	1.52573	0.98679
P26646	Putative quinone oxidoreductase YhdH	yhdH	0.729041	0.653793	0.96559	1.16183
P64624	Uncharacterized protein yheO	yheO	1.02668	0.882848	1.2862	0.966926
P63389	Uncharacterized ABC transporter ATP-binding protein YheS	yheS	1.01592	1.06126	1.39186	1.198
P0ADX1	Protein yhfA	yhfA	1.13096	1.03095	1.14625	0.989639
P46837	Protein yhgF	yhgF	1.27972	1.12361	1.29203	1.02171
P0ADX7	Uncharacterized protein yhhA	yhhA	0.132824	0.299104	1.16581	1.57994
P37613	Uncharacterized protein yhhK	yhhK	0.767166		0.680608
P46852	Quercetin 2,3-dioxygenase	yhhW	0.604699	0.574295	1.07426	1.07199
P46853	Uncharacterized oxidoreductase YhhX	yhhX	0.524325	0.442619	0.998895	0.861155
P46854	Uncharacterized N-acetyltransferase YhhY	yhhY	1.54057		0.865506
P37624	Uncharacterized ABC transporter ATP-binding protein YhiH	yhiH	1.441	1.85299	1.26532	0.949203
P37626	Uncharacterized protein yhiI	yhiI	1.85721	1.63176	1.47255	0.91236
P37631	Uncharacterized protein yhiN	yhiN	0.928676	0.911572	1.28654	1.07033
P37634	Uncharacterized protein yhiR	yhiR	1.02229	0.907839	1.44288	1.00861
P37641	Uncharacterized HTH-type transcriptional regulator YhjC	yhjC	1.1109		2.01955
P37645	Uncharacterized protein yhjG	yhjG	0.358737	0.519371	1.18882	1.01984
P37648	Protein yhjJ	yhjJ	0.736809	0.855447	0.90308	1.2445
P37649	Protein YhjK	yhjK	1.00576	0.968632	1.22908	1.19611
P0ADK0	Uncharacterized protein yiaF	yiaF	1.29799	0.961543	1.69967	0.963553
P37671	HTH-type transcriptional regulator YiaJ	yiaJ	0.731655		1.32253
P37676	2,3-diketo-L-gulonate-binding periplasmic protein yiaO	yiaO	0.517804	0.984458	0.95685	0.715162
P0ADK6	Protein yibA	yibA	0.689296	0.83955	1.1032	5.29977
P0ACA1	Uncharacterized GST-like protein yibF	yibF	0.825737	0.789935	0.736758	1.07073
P0ADK8	Uncharacterized protein yibL	yibL	1.06337		0.955585
P0AG27	Uncharacterized protein yibN	yibN	1.41716	1.26641	1.14507	0.990526
Q2M7R5	Uncharacterized protein yibT	yibT	0.526443	0.379965	0.977366	0.907364
P23839	UPF0701 protein yicC	yicC	0.858864	0.686443	1.14522	1.14412
P31433	Uncharacterized protein yicH	yicH	1.12248	0.847859	0.900178	1.13116
Q2M7X4	Uncharacterized protein yicS	yicS	0.18716		2.41081	1.0642
P0A8Y5	Sugar phosphatase YidA	yidA	1.5361	1.32246	1.26643	1.0046
P09996	Uncharacterized protein yidB	yidB	0.908555	0.696044	0.796416	1.23557
P25714	Membrane protein insertase YidC	yidC	1.656	1.21108	1.50751	0.773225
P31455	Uncharacterized protein YidR	yidR	0.989389	0.769969	1.16613	1.1372
P0AGE6	Uncharacterized protein yieF	yieF	0.553544	0.343674	1.20897	1.09355
P0ADN2	UPF0438 protein yifE	yifE	0.916359	1.12961	1.74775	1.1152
P0ADN6	Uncharacterized lipoprotein yifL	yifL	1.37155	2.23756	4.33757	0.877108
P23305	Uncharacterized protein yigA	yigA	1.19702		1.11921
P0ADP0	Flavin mononucleotide phosphatase YigB	yigB	1.29956	1.15585	1.56243	0.877495
P0ADP2	Uncharacterized protein yigI	yigI	1.00388	0.743625	1.41084	0.853981
P27848	Pyridoxal phosphate phosphatase YigL	yigL	1.67766		1.11491
P0ADP9	Protein yihD	yihD	1.19274	1.13693	1.59135	1.02925
P0A8H6	Der GTPase-activating protein YihI	yihI	1.11711	0.942716	1.47672	1.13564
P0ACM9	Uncharacterized HTH-type transcriptional regulator YihL	yihL	1.00445	0.895674	0.892873	1.03293
P32134	Uncharacterized protein yihM	yihM	1.00094		0.995048
P32138	Alpha-glucosidase yihQ	yihQ	0.882905		1.1723
P32141	Uncharacterized aldolase yihT	yihT	0.965203	0.80808	1.14188	1.1581
P32144	Uncharacterized HTH-type transcriptional regulator YihW	yihW	0.806161	0.792101	1.34129	1.53979
P0A8Y3	Alpha-D-glucose-1-phosphate phosphatase YihX	yihX	0.577694	1.59555	0.873656	0.903489
P0ADQ2	Uncharacterized protein yiiD	yiiD	0.550604		1.30385
P32157	Protein yiiM	yiiM	0.722423	0.655736	1.05609	0.982112
P32160	Uncharacterized protein yiiQ	yiiQ	1.08615		1.41424
P32162	UPF0381 protein yiiS	yiiS	0.579497	0.682588	1.02203	1.15725
P32680	Uncharacterized protein yjaG	yjaG	1.61172	1.27608	2.39866	0.743784
P0AF43	Uncharacterized protein yjbB	yjbB	0.714244		1.21052
P68206	UPF0337 protein yjbJ	yjbJ	0.134348		1.17576
P0AF48	UPF0047 protein yjbQ	yjbQ	0.294274		1.53081
P0AF50	Uncharacterized protein yjbR	yjbR	0.668171	0.642788	1.3259	1.06347
P0AF52	Putative permease yjcD	yjcD	1.48407	0.832969	3.74891	0.953481
P0AF56	Uncharacterized protein yjcO	yjcO	2.75568		0.973503
P39267	Uncharacterized protein yjcZ	yjcZ	39.9439	5.87935	13.252	2.39669
P16694	Uncharacterized protein yjdA	yjdA	6.29272		2.30148
P0ACU7	HTH-type transcriptional regulator YjdC	yjdC	0.515989	0.568294	1.03669	1.14592
P0AF59	Uncharacterized protein yjdI	yjdI	0.408428		1.11162
P39274	Uncharacterized protein yjdJ	yjdJ	0.940884		0.654862
P0AF67	UPF0079 ATP-binding protein yjeE	yjeE	0.985711	1.004	1.38747	0.860634
P0AF70	Uncharacterized protein yjeI	yjeI	1.2652		1.26402
P39285	Uncharacterized MscS family protein YjeP	yjeP	1.03357		1.09211
P39298	Esterase yjfP	yjfP	0.64413	0.601402	0.977839	1.10232
P0A8X0	UPF0307 protein YjgA	yjgA	0.697342	0.595858	1.13303	1.09752
P27250	Uncharacterized zinc-type alcohol dehydrogenase-like protein YjgB	yjgB	0.560901	0.535635	1.28266	1.15952
P39334	Uncharacterized HTH-type transcriptional regulator YjgJ	yjgJ	0.598214		1.18656
P39337	Uncharacterized N-acetyltransferase YjgM	yjgM	0.904187	0.551756	0.938882	1.1591
P39342	Uncharacterized protein yjgR	yjgR	0.356668	0.450899	1.10267	1.06936
P39353	Uncharacterized oxidoreductase YjhC	yjhC	1.24451	1.29042	1.45356	0.773405
P39358	Uncharacterized protein YjhG	yjhG	0.778031		1.06979
P39359	Uncharacterized lyase YjhH	yjhH	1.06524		1.33041
P39356	Uncharacterized transcriptional regulator YjhU	yjhU	1.11536	0.886093	1.0459	0.960759
P24203	Uncharacterized GTP-binding protein YjiA	yjiA	0.976697	1.06757	1.26319	1.24826
P39384	Uncharacterized protein yjiM	yjiM	1.79223	1.03482	1.30794	1.21196
P18390	Uncharacterized protein yjjA	yjjA	1.0688	0.914999	1.22108	0.995026
P0A9W3	Uncharacterized ABC transporter ATP-binding protein YjjK	yjjK	1.07922	0.988486	1.28523	1.10721
P39407	Uncharacterized protein yjjU	yjjU	0.957811	0.8295	1.10895	1.13625
P39411	Non-canonical purine NTP phosphatase	yjjX	1.16846	1.05821	1.43908	1.02921
P77212	Probable pyridine nucleotide-disulfide oxidoreductase ykgC	ykgC	0.771037	0.386169	0.807299	0.817269
P77252	Uncharacterized protein ykgE	ykgE	0.980654	0.952104	0.909441	0.680648
P77536	Uncharacterized electron transport protein ykgF	ykgF	1.26593		0.741195
P77433	Uncharacterized protein ykgG	ykgG	1.13207		1.21683
P75713	Uncharacterized protein ylbA	ylbA	0.783378	0.992728	1.45038	0.849457
P0A8D6	O-acetyl-ADP-ribose deacetylase	ymdB	0.499208	0.583612	1.22862	1.13544
P75919	Uncharacterized protein YmdC	ymdC	0.980521		0.978598
P0AB46	Uncharacterized protein ymgD	ymgD	0.558287	0.399565	2.02597	1.27978
P76112	N-acyltransferase YncA	yncA	0.819821		0.863178
P76116	Uncharacterized protein YncE	yncE	1.46604	1.30405	1.38749	0.754737
P76170	UPF0482 protein ynfB	ynfB	1.08725	0.914633	1.55415	0.999729
P76172	Uncharacterized protein ynfD	ynfD	0.389856		1.10569
P76193	Probable L,D-transpeptidase YnhG	ynhG	0.294201	0.368431	1.04139	1.22931
P77739	Uncharacterized protein yniA	yniA	0.372554	0.487678	0.780051	1.01305
P77247	2-deoxyglucose-6-phosphate phosphatase	yniC	1.05234	0.918254	1.0636	1.01506
P76223	Protein ynjB	ynjB	1.04198	0.815068	1.21008	1.22949
P78067	Thiosulfate sulfurtransferase YnjE	ynjE	1.24693	0.718594	1.40819	0.74013
P76227	Uncharacterized protein ynjH	ynjH	21.2314	28.934	4.3978	2.89408
P64490	Uncharacterized protein yoaC	yoaC	0.635818		1.27475
P64517	Uncharacterized protein yodC	yodC	0.365549		0.505935
P33368	Uncharacterized oxidoreductase yohF	yohF	0.144027		0.721067
P0AE39	Uncharacterized response regulatory protein ypdB	ypdB	0.67802		1.1772
P76539	Acetyltransferase YpeA	ypeA	1.47209		0.838714
P76561	Esterase YpfH	ypfH	0.776167	0.933643	1.38045	1.26057
P64429	Uncharacterized protein ypfJ	ypfJ	0.857219	0.927205	1.49764	0.898509
P77360	Uncharacterized zinc-type alcohol dehydrogenase-like protein YphC	yphC	0.845277		1.03814
P77269	ABC transporter periplasmic-binding protein yphF	yphF	1.12558	0.695251	1.34769	0.91303
P76585	Uncharacterized protein yphG	yphG		0.756085		0.689665
P65367	Uncharacterized protein yqcA	yqcA	0.921755	0.847442	1.04526	1.02592
Q46919	Uncharacterized protein yqcC	yqcC	1.05377		1.19557
Q46939	Probable acetyl-CoA acetyltransferase	yqeF	1.0642	0.926422	1.04549	1.08567
P67603	UPF0267 protein yqfB	yqfB	0.674003	1.13897	2.23939	0.815928
P0A8W5	UPF0301 protein yqgE	yqgE	0.696011		2.32713
P0A8I1	Putative Holliday junction resolvase	yqgF	1.33816	1.14446	1.24315	0.978921
Q46856	Alcohol dehydrogenase YqhD	yqhD	1.01877	0.833467	0.908378	0.907862
P0A8Z7	Esterase yqiA	yqiA	0.653011		0.846779
Q46868	Uncharacterized protein yqiC	yqiC	0.902711	0.917227	0.724424	1.08134
P42616	Protein yqjC	yqjC	0.526273	0.495916	2.99339	1.1011
P64581	Uncharacterized protein yqjD	yqjD	0.359415	0.581334	1.14667	0.951929
P42620	Uncharacterized protein yqjG	yqjG	0.350522	0.471973	0.362086	1.28038
Q46871	NADPH-dependent ferric-chelate reductase	yqjH	1.10172		0.624999
P64588	Transcriptional regulator YqjI	yqjI	1.06513	0.863747	1.31615	1.09772
P64596	Uncharacterized protein yraP	yraP	0.959238	0.75994	1.15891	1.02442
P45469	Uncharacterized protein yraR	yraR	0.594669		0.894104
P0A9W6	Uncharacterized protein YrbA	yrbA	1.19691		1.54618
P0A9W9	Protein YrdA	yrdA	1.06755	0.803686	1.08563	1.29132
P64636	GMP/IMP nucleotidase YrfG	yrfG	2.31903		0.554222
P56262	Putative carboxymethylenebutenolidase	ysgA	0.768654	0.618866	0.737045	1.13497
P39310	Uncharacterized protein ytfB	ytfB	0.86662		1.43658
P39187	Uncharacterized protein ytfJ	ytfJ	0.380516	0.43494	0.792924	1.01111
P0AE45	UPF0053 inner membrane protein ytfL	ytfL	1.0552		1.1772
P39321	Uncharacterized protein ytfN	ytfN	0.990163	0.850779	1.42769	1.063
P0AE48	Gamma-glutamylcyclotransferase family protein ytfP	ytfP	0.984283		2.91848
P39325	ABC transporter periplasmic-binding protein ytfQ	ytfQ	0.245938	0.323901	0.723227	0.868376
P0ADS2	Cell division protein ZapA	zapA	0.670313	2.60057	1.61735	0.700698
P0AF36	Cell division protein ZapB	zapB	1.10392	0.935698	1.24182	1.13837
P77173	Cell division protein ZipA	zipA	0.795078		3.04114
P39172	High-affinity zinc uptake system protein znuA	znuA	1.2796		1.09653
P0AC51	Zinc uptake regulation protein	zur	0.923171	0.924194	1.00618	0.851349
P0AC53	Glucose-6-phosphate 1-dehydrogenase;Extracellular death factor	zwf	0.878332	0.843547	0.990999	1.11491
