# Supplementary material for: Protein acetylation affects acetate metabolism, motility and acid stress response in Escherichia coli
Source: Mol Syst Biol. 2014 Nov 28;10(11):762. doi: 10.15252/msb.20145227 (PMC4299603; doi:10.15252/msb.20145227)
Supplement: Supplementary file 26 — Supplementary Dataset S5 [file msb0010-0762-sd26.xlsx]

## Sheet: Hoja1
			Exponential phase glucose batch cultures				Glucose chemostat cultures
Probe Set ID	Gene name	Uniprot	Log2 (cobB mutant/wild type)	FDR	Log2 (patZ mutant/wild type)	FDR	Log2 (cobB mutant/wild type)	FDR	Log2 (patZ mutant/wild type)	FDR
1759069_at	mrr	P24202	0.00758588	0.998537	-0.0505095	0.767465	0.58928	0.0303929	0.376278	0.0999658
1759071_s_at	yfgF	P77172	-0.0457899	0.998537	-0.593325	0.166911	-0.729381	0.045822	-0.759804	0.0205368
1759073_at	stfP	P45581	0.0163801	0.998537	-0.204855	0.479346	-0.270181	0.497116	-0.268426	0.337877
1759074_at	yfbN	P76484	-0.0113732	0.998537	-0.718351	0.149201	-0.484419	0.378784	-0.702115	0.112198
1759075_at	ggt	P18956	-0.716355	0.0285527	0.0970965	0.744009	-0.516429	0.0424204	0.544963	0.0207854
1759083_at	---		-0.516754	0.129129	-0.176884	0.470343	-0.622877	0.012192	-0.0237384	0.944992
1759086_s_at		P58664	-0.663516	0.571565	-1.23108	0.110969	-0.787969	0.251482	-1.37981	0.0218949
1759088_s_at	rimO	P0AEI4	-0.109288	0.998537	-0.270301	0.368738	0.652703	0.0179776	0.453073	0.063582
1759089_s_at	yfdW	P69902	-0.266867	0.865857	-0.328982	0.326323	-0.477226	0.0951151	-0.612926	0.0201883
1759091_at	speF	P24169	0.179315	0.998537	-1.26008	0.0750636	-0.507722	0.468542	-1.17908	0.0217021
1759095_s_at	c5387	P39370	-0.196741	0.873574	-0.381492	0.143463	-0.544042	0.0180316	-0.323587	0.0865079
1759098_s_at		Q8X7R5	-0.16077	0.998537	-0.511718	0.415708	-0.339134	0.669441	-0.763648	0.0651948
1759102_s_at	rnc	P0A7Y0	-0.0580611	0.998537	-0.384863	0.237528	0.367711	0.148693	0.984865	0.000762585
1759105_s_at	slt	P0AGC3	-0.218422	0.922938	0.270774	0.327301	-0.253286	0.36013	0.128523	0.490178
1759106_s_at	fkpA	P45523	0.281072	0.680765	0.124764	0.640082	0.510433	0.0257607	0.537911	0.0105614
1759107_s_at	yecF	P0AD07	0.143256	0.998537	0.309913	0.635176	-0.193643	0.837091	-0.654796	0.0714744
1759108_s_at	ydiI	P77781	0.264012	0.780255	0.10669	0.686709	0.552269	0.0223494	0.538776	0.0168753
1759113_s_at	ftsK	P46889	-0.0968292	0.998537	-0.20343	0.44172	0.234349	0.337158	0.0986017	0.606042
1759114_s_at	yojL	P0AB85	0.0813964	0.998537	-0.0203489	0.952946	0.0186451	0.957553	0.0870903	0.670408
1759122_s_at	thrA	P00561	0.0119803	0.998537	-0.381334	0.196004	0.130723	0.705125	0.123273	0.621988
1759124_s_at	yohG	Q8X659	0.175635	0.998537	-0.708411	0.183415	-0.408062	0.5053	-0.545675	0.21611
1759127_s_at	yghA	P0AG84	-0.694421	0.0768588	-0.00937622	0.984843	-0.835057	0.00996483	0.0670433	0.69628
1759129_s_at	yggN	P0ADS9	-0.196506	0.947318	0.0994489	0.726254	0.251131	0.299286	0.635458	0.00865506
1759130_s_at	ydhL	Q8CW10	-0.178925	0.992709	-0.434196	0.250237	-0.792917	0.0217645	-0.755448	0.0109503
1759132_at	sokB		0.242488	0.960017	-0.201121	0.535918	-0.341891	0.270998	-0.142394	0.453832
1759133_s_at		P77615	0.0991671	0.998537	-0.0908406	0.821816	-0.466788	0.135378	-0.868182	0.00342825
1759134_s_at	ydgF	P69212	-0.224497	0.998537	0.296795	0.460025	-0.348856	0.425586	-0.608658	0.0670699
1759135_s_at		P64578	-0.0715443	0.998537	-0.116904	0.635454	-0.453668	0.048946	-0.609231	0.00611618
1759136_s_at	c2236	P76268	0.0996609	0.994188	0.0330726	0.870409	0.774248	0.00259395	0.954244	0.000367949
1759137_s_at		P0AC28	-0.0332201	0.998537	-0.238114	0.339362	-0.352791	0.166047	-0.220389	0.264464
1759138_s_at	yqeA	Q46807	0.0373487	0.998537	-0.0159595	0.96337	-0.492657	0.0431773	-0.547129	0.0149189
1759153_s_at	c2531	P76364	-0.134781	0.998537	-0.594213	0.167617	-0.480992	0.164896	-0.438096	0.108121
1759159_s_at	ygfQ	Q46817	-0.168514	0.971975	-0.481994	0.0988195	-0.332657	0.167999	-0.659536	0.00575527
1759161_s_at	hycB	P0AAK1	0.325781	0.91961	0.334024	0.41987	-0.466847	0.241044	-0.281627	0.232476
1759164_s_at	grpE	P09372	0.175522	0.96417	-0.101328	0.714619	0.283576	0.246518	-0.0174453	0.855204
1759166_s_at	yaeJ	P40711	-0.13081	0.998537	-0.374239	0.347151	-0.249977	0.562974	0.0554449	0.91652
1759170_s_at	pepA	P68766	-0.281343	0.857188	-0.177891	0.592118	0.232958	0.434688	0.5772	0.0334651
1759171_s_at	ygiH	P60782	-0.373511	0.933845	-0.621714	0.184939	0.16417	0.776896	0.512479	0.140881
1759174_s_at	ypdE	P77585	0.122771	0.983336	-0.192684	0.440031	-0.283567	0.209003	-0.417774	0.0343505
1759176_s_at		P42632	0.0462294	0.998537	-0.174693	0.564787	-0.597141	0.0528121	-0.603525	0.024795
1759178_s_at	fruB	P69811	0.00142595	0.998537	-0.160333	0.637922	0.369807	0.275079	0.176463	0.549704
1759179_s_at	osmB	P0ADA7	-0.471409	0.404723	0.272732	0.372562	-0.172179	0.651667	1.12189	0.000660015
1759181_s_at	yoaF	P64493	0.214501	0.818847	-0.0405515	0.907863	0.387982	0.065515	0.460516	0.0187217
1759182_s_at	yhcN	P64614	-0.0310276	0.998537	-0.20082	0.442719	-0.671345	0.00849751	-1.07814	0.000292885
1759185_s_at	ybbA	P0A9T8	-0.242711	0.737238	0.00267675	0.997105	0.267609	0.181101	0.574655	0.00466327
1759187_at	ryeA		0.360261	0.992778	-0.395532	0.635166	-0.688646	0.34638	-1.58669	0.00693141
1759189_s_at		P76633	-0.1789	0.978392	-0.193613	0.553087	-0.528615	0.0610553	-0.551012	0.0286813
1759191_s_at	sufI	P26648	-0.146265	0.977114	-0.204974	0.386139	0.103071	0.703543	0.180496	0.307427
1759193_s_at	yheR	P0A756	-0.180454	0.930372	-0.0532192	0.837466	-0.0113127	0.979191	0.0709671	0.787608
1759196_s_at	lspA	P00804	4.71964e-05	0.999118	-0.228033	0.778033	0.100421	0.941305	-0.389312	0.179979
1759198_s_at	nanT	P41036	-0.80416	0.234321	-1.6301	0.00475345	0.161269	0.817088	0.410939	0.284577
1759201_s_at	ygjE	P39414	0.174808	0.928837	-0.216387	0.350201	-0.570852	0.0123016	-0.679123	0.00215458
1759202_s_at	yebN	Q8FGU0	-0.0255567	0.998537	-0.0976726	0.723978	-0.670342	0.00815439	-0.580243	0.00818703
1759205_at	quuQ	P76161	0.168117	0.998537	0.277949	0.444114	-0.199106	0.647388	0.000854157	0.920968
1759207_at	---		0.257425	0.925609	0.367839	0.28402	-0.0863596	0.866523	-0.391883	0.0946708
1759211_s_at	matA	P71301	0.0315181	0.999118	-0.551165	0.48755	-0.669029	0.468035	-1.8052	0.00598433
1759212_s_at	yajD	P0AAQ2	0.144702	0.998537	0.170649	0.873354	0.485812	0.656547	-0.266795	0.230456
1759215_s_at	ecnA	P0ADB4	0.123763	0.998537	-0.466848	0.156295	-0.212364	0.524833	-0.0592406	0.80197
1759218_s_at	fruK	P0AEW9	-0.103762	0.998537	-0.0424973	0.885046	0.375765	0.0876321	0.515767	0.0162663
1759219_s_at	frdC	P0A8Q0	-0.060785	0.998537	0.162261	0.459039	0.185486	0.454575	0.440622	0.0286749
1759224_s_at	wcaE	P71239	-0.206763	0.983336	-0.670624	0.207554	-0.587482	0.222649	-1.37463	0.0032838
1759226_s_at	yhbG	P0A9V1	-0.0318114	0.998537	-0.0755576	0.77346	0.65706	0.00779766	0.442222	0.0375607
1759227_s_at		Q8X8C1	-0.211138	0.977114	-0.557477	0.112386	-0.638614	0.0219322	-0.879185	0.00176865
1759230_s_at	yiaK	P37672	0.0439514	0.998537	-0.149745	0.484528	-0.38447	0.0473584	-0.569764	0.00357205
1759231_s_at	ygfY	P64559	-0.0562379	0.998537	-0.170951	0.630072	0.775947	0.0130216	0.837299	0.00524665
1759233_at	yafL	Q47151	-0.0294721	0.998537	-0.138611	0.571976	-0.441372	0.0614507	-0.286282	0.133086
1759235_at	flgF	P75938	3.47736	3.19642e-09	1.59018	0.000258601	3.87971	1.33724e-09	2.6197	1.02655e-06
1759239_s_at	cusC	P77211	0.31227	0.726459	-0.170599	0.576535	0.378516	0.176952	-0.178404	0.411619
1759240_s_at	c2985	P76555	-0.0527042	0.998537	-0.407538	0.175983	-0.19902	0.526188	-0.0396361	0.779934
1759241_at	ybgO	P75748	0.113123	0.998537	-0.306686	0.388011	-0.467614	0.200383	-0.944911	0.00623561
1759242_s_at	lipB	P60720	0.193488	0.883002	0.0587952	0.820303	-0.227457	0.284149	-0.271004	0.118212
1759247_at	lit	P11072	-0.111658	0.981417	-0.00693506	0.987327	0.132183	0.517096	0.112352	0.4462
1759248_at	hsdR	P08956	0.0608645	0.998537	-0.11995	0.612716	-0.0665384	0.825824	-0.158617	0.301321
1759255_at	yhcE	P45421	-0.0474424	0.998537	-0.157596	0.560293	-0.459495	0.0657383	-0.699313	0.00497786
1759256_s_at		P76142	-0.300336	0.96417	-0.741482	0.193148	-0.714669	0.213436	0.876468	0.0787831
1759259_at	SGCE	P39362	-0.0222513	0.998537	0.081003	0.757827	-0.641583	0.0235833	-0.0307006	0.814833
1759260_s_at	ydeF	P31126	0.0126443	0.999118	0.0840728	0.919309	-0.147873	0.721874	-0.106424	0.59793
1759264_s_at	yeiA	P25889	0.083392	0.998537	-0.293748	0.313901	-0.115919	0.7895	0.025803	0.888792
1759265_s_at	ybeM	P58054	-0.433577	0.282069	-0.308617	0.256977	0.000179279	0.996134	0.601054	0.00835767
1759266_at	yagH	P77713	-0.282327	0.576771	-0.0123076	0.951054	-0.173133	0.446171	0.113	0.534118
1759269_at	ykfF	P75677	0.283767	0.873574	-0.579168	0.108217	-0.488998	0.111626	-0.994748	0.00204682
1759276_s_at	ygeN	Q8X6G7	-0.162046	0.998537	-0.370809	0.6265	-0.866114	0.263895	-1.92009	0.00273505
1759287_s_at	narX	P0AFA2	-0.0516219	0.998537	0.0669697	0.810751	-0.175352	0.553788	0.123464	0.616043
1759289_s_at	ycjO	P0AFR7	-0.141897	0.998537	-0.12603	0.638751	-0.597752	0.0637916	-0.692645	0.01994
1759291_s_at	nfnB	P38489	0.103284	0.983336	0.004132	0.994998	0.46225	0.0120762	0.442961	0.00794595
1759293_s_at	talB	P0A870	-0.0287424	0.998537	-0.19183	0.562811	0.586368	0.0338657	0.377473	0.107915
1759295_s_at	c1802	P77333	-0.110625	0.998537	0.0843307	0.665797	-0.0847604	0.77342	0.0122815	0.94425
1759296_s_at		P77746	-0.259738	0.896208	-0.184948	0.642567	-0.480675	0.168812	-0.837582	0.0112863
1759298_s_at	ydhV	P76192	-0.166904	0.998537	-1.28894	0.0746809	-0.46953	0.400122	-0.678849	0.128791
1759299_s_at	tesA	P0ADA1	-0.051182	0.998537	0.058386	0.783587	0.537645	0.0112215	0.497172	0.0091803
1759302_s_at	cheW	P0A964	4.14898	2.41331e-08	1.80129	0.00155598	4.3972	1.27568e-08	2.72312	1.76236e-05
1759303_s_at	ccrB	P37002	0.0986041	0.998537	0.0535324	0.88092	-0.225135	0.297582	0.142914	0.388898
1759305_s_at	yfiL	P11289	-0.326792	0.886552	-0.10209	0.807899	-0.631524	0.0809961	0.232276	0.460398
1759309_s_at	dps	P0ABT2	-0.970547	0.00581392	-0.179896	0.622117	-0.878054	0.00378895	0.244392	0.286035
1759313_s_at	menC	P29208	-0.146865	0.892625	0.144213	0.407653	0.251406	0.115314	0.321807	0.0283212
1759314_s_at	nrdF	P37146	-0.40281	0.573182	-0.0588487	0.866172	0.163859	0.781799	0.231577	0.344794
1759321_s_at	yojI	P33941	-0.186725	0.967538	-0.215359	0.419014	0.085654	0.817011	0.338233	0.106336
1759322_at	---		-0.112073	0.998537	-0.946738	0.077287	-0.68793	0.113892	-1.37593	0.00256341
1759328_s_at	cadC	P23890	-0.120491	0.998537	-0.376795	0.333421	-0.201342	0.655432	-0.840775	0.0081879
1759329_s_at		P33025	-0.534298	0.24269	-0.989759	0.0128047	-0.508854	0.0900926	-0.0339939	0.893077
1759330_at	yccE	P36661	-0.0622943	0.998537	-0.358166	0.385955	-0.624955	0.0749735	-1.14001	0.00164687
1759331_s_at	yccS	P75870	-0.161442	0.98003	-0.234844	0.454728	0.4213	0.135378	0.489321	0.055625
1759332_s_at	dacB	P24228	-0.227715	0.998537	-0.268182	0.553423	0.197378	0.651151	0.483696	0.115958
1759333_s_at	purA	P0A7D4	-0.147779	0.998537	-0.311141	0.286656	0.675878	0.0118877	0.381834	0.0800901
1759334_s_at		P39383	0.00798412	0.998537	-0.439642	0.1462	-0.353169	0.149062	-0.474617	0.0339256
1759335_s_at	yfdV	P0AA49	-0.17796	0.98003	-0.858887	0.0626089	-0.520696	0.134387	-0.796061	0.0142836
1759337_s_at	trpD	P00904	-0.202544	0.977114	-0.213699	0.503702	0.300482	0.293753	0.48264	0.0668936
1759339_at	oxyS		0.240435	0.978392	-0.275056	0.537225	-0.968899	0.0223739	-1.40106	0.00121861
1759345_s_at	ygcM	P65870	-0.017615	0.998537	-0.182683	0.46575	-0.328439	0.156031	-0.633183	0.005003
1759346_s_at	c2388	P76341	0.652337	0.128357	-0.203897	0.526143	0.305811	0.31558	0.0687925	0.84854
1759347_s_at	yqfB	P67603	0.0923396	0.998537	0.100538	0.716466	0.384576	0.127666	0.181787	0.456383
1759352_s_at	rplP	P0ADY7	-0.068015	0.998537	-0.237276	0.363193	0.142137	0.595879	-0.0284006	0.86694
1759356_at	afuC	P37009	0.0337137	0.998537	-0.0692843	0.878188	-0.474677	0.0655294	-0.54984	0.0176853
1759364_s_at		Q8X6H8	-0.371776	0.998537	-0.614325	0.540173	-0.826056	0.357468	-1.92763	0.00414595
1759367_at	ybgP	P75749	0.125262	0.998537	-0.668196	0.0481065	-0.561487	0.0362328	-0.803294	0.00287994
1759368_s_at	smf	P30852	-0.0740355	0.998537	-0.290993	0.405693	-0.297102	0.409398	-0.367734	0.13885
1759374_s_at	cyoB	P0ABI8	-0.0715188	0.998537	-0.149651	0.543422	0.314011	0.163356	0.0258658	0.987553
1759376_s_at	yihD	P0ADP9	-0.0485646	0.998537	-0.111147	0.720515	0.435961	0.0768171	0.290473	0.180068
1759379_s_at	dsbA	P0A4L5	-0.13713	0.978392	-0.00951669	0.964103	0.860834	0.000609576	0.61935	0.00303597
1759382_s_at	mrp	P0AF08	-0.358446	0.998537	-0.694251	0.378122	1.03017	0.0530283	0.626821	0.182366
1759383_s_at	hybD	P37182	-0.10873	0.998537	-0.547214	0.148541	0.181765	0.693937	-0.0956567	0.731394
1759384_s_at	creB	P08368	-0.146834	0.983336	-0.0588821	0.856573	0.407741	0.109407	0.567425	0.0211286
1759387_s_at	rfaF	P37692	-0.0915372	0.998537	-0.14314	0.551525	0.627352	0.00627574	0.624205	0.00307314
1759389_s_at	mtlR	P0AF10	-0.00393385	0.998537	0.0170515	0.93897	0.0756626	0.734487	0.0896775	0.505401
1759390_s_at	yahE	P77297	0.238475	0.977114	0.0514131	0.916596	-0.669895	0.0301396	-0.840404	0.00508694
1759393_s_at	hscB	P0A6L9	-0.271366	0.676577	-0.0819668	0.72562	0.341425	0.107883	0.677288	0.00233491
1759395_s_at	dppA	P23847	0.408838	0.24269	0.0549005	0.8252	0.225476	0.313535	-0.0251451	0.795184
1759399_s_at	yfiH	P33644	-0.247889	0.781482	-0.168435	0.477512	0.196011	0.405205	0.53057	0.0115119
1759400_s_at	yehR	A8B1I3	-0.104651	0.998537	-0.623309	0.169954	-0.566605	0.266761	-1.07872	0.0194737
1759407_s_at	yhbX	P42640	0.0598871	0.998537	-0.451867	0.269848	-0.364164	0.599672	-0.541454	0.258598
1759408_s_at	MipB	P78055	-0.121287	0.992282	-0.159186	0.514328	-0.254673	0.332147	0.0703759	0.73527
1759411_at	hrpB	P37024	0.0119365	0.998537	0.014199	0.960976	0.253662	0.197148	0.201658	0.205328
1759414_s_at	chpR	P0AE72	-0.0806721	0.998537	-0.0978937	0.655537	0.193135	0.328192	0.220479	0.15648
1759417_at	arpA	P23325	-0.00142906	0.999118	-1.03436	0.209972	-0.784583	0.321632	-1.64097	0.00570996
1759418_at	ydaS	P76063	-0.176006	0.959538	-0.380704	0.202218	-0.370836	0.152457	-0.186813	0.348927
1759421_s_at	slyB	P0A905	0.0952295	0.996728	0.0569579	0.796389	0.242623	0.218211	0.368662	0.0395293
1759425_s_at	pcnB	P0ABF1	0.0419546	0.998537	-0.0214949	0.934887	0.711338	0.000830436	0.47417	0.00627404
1759426_at	yfjM	P52128	0.251455	0.933003	-0.310524	0.326777	-0.883477	0.00801219	-1.25452	0.000507341
1759428_s_at	dsbE	P0AA86	0.0109373	0.998537	-0.0186923	0.955046	0.120163	0.695479	0.145492	0.544885
1759429_s_at	feoB	P33650	-0.107069	0.998537	-0.301031	0.319714	0.469319	0.108053	0.603711	0.0278739
1759430_s_at	yigB	P0ADP0	-0.158372	0.983336	-0.0408279	0.923849	0.564689	0.0371582	0.7142	0.00596907
1759432_s_at	tesB	P0AGG2	-0.29644	0.437562	-0.0273196	0.914254	0.0362973	0.913629	0.491161	0.00748728
1759434_s_at	ilvH	P00894	-0.338197	0.814181	-0.429742	0.223086	0.0569823	0.911178	-0.160755	0.484774
1759435_at	yieH	P31467	-0.0631393	0.998537	-0.11872	0.525057	0.0208516	0.95197	-0.0764047	0.581695
1759437_s_at	nfrA	P31600	-0.173194	0.98003	-0.302512	0.324124	-0.13098	0.743646	-0.310034	0.13982
1759438_s_at	nuoA	P0AFC3	-0.415276	0.116444	-0.146423	0.460491	-0.211192	0.257702	0.201204	0.189909
1759439_at	ryhB		-0.0674899	0.998537	-0.120671	0.836085	-1.41514	0.00309132	-1.238	0.00308156
1759440_at	yncD	P76115	-0.336778	0.873574	-0.661484	0.136061	-0.438316	0.258796	-0.363883	0.23763
1759445_s_at	c3734	P69741	-0.0192682	0.998537	-0.42687	0.214191	0.120229	0.829176	0.134954	0.694089
1759451_s_at		P39308	0.138281	0.998537	-0.545766	0.478745	-0.658319	0.402558	-1.51034	0.00793672
1759454_s_at	ybbZ	P77364	-0.346256	0.584392	-0.154169	0.592648	-0.335552	0.199223	-0.0741649	0.66576
1759455_at	cysN	P23845	-0.0797574	0.998537	-0.371725	0.235158	0.155179	0.652514	-0.0623698	0.798576
1759459_s_at	yqiA	P0A8Z7	-0.172894	0.933003	-0.181677	0.416214	0.482349	0.0245312	0.684819	0.00170005
1759467_s_at	ynhA	P76194	-0.674177	0.226613	0.222164	0.622363	-0.185707	0.567955	0.567099	0.0637159
1759468_at	ydaT	P76064	-0.0327631	0.998537	0.225468	0.542185	-0.428243	0.242618	-0.0822135	0.629645
1759470_s_at	bglB	P11988	-0.110077	0.998537	-0.483142	0.441322	-0.596717	0.358599	-1.49778	0.00460103
1759471_s_at	yijP	P32678	-0.242652	0.937714	-0.305976	0.334568	1.15248	0.000649802	0.408771	0.0881228
1759478_at	yjbM	P32694	-0.449302	0.96417	-0.610826	0.400259	-0.543643	0.485601	-1.37202	0.0136111
1759481_at	nanK	P45425	0.0121021	0.998537	0.0666951	0.838443	0.260174	0.333025	0.459759	0.0594486
1759485_s_at	yrfD	P45753	-0.100289	0.998537	-0.119918	0.685551	-0.211396	0.487572	0.0107392	0.916322
1759490_s_at	hns	P0ACF8	-0.192329	0.970937	-0.302619	0.282286	0.141406	0.68719	0.148534	0.51507
1759491_s_at		P76117	-0.426725	0.701175	-0.178019	0.616904	-0.251092	0.504826	0.356611	0.205232
1759493_s_at		P23482	-0.0520443	0.998537	-0.822647	0.0714391	-0.440664	0.21585	-0.877464	0.00748728
1759494_s_at	ycfR	P0AB40	-1.07929	0.0018537	-0.0222724	0.899587	-0.39354	0.141817	-0.503946	0.0346588
1759496_s_at	yhbS	P63417	0.111269	0.988199	0.140855	0.551531	-0.140315	0.562179	-0.151739	0.344148
1759500_s_at	c3736	Q7AAT4	-0.437402	0.464658	-0.170247	0.519577	-0.869948	0.00600747	0.198113	0.419623
1759509_s_at		Q8XBU0	0.128497	0.983336	0.0736618	0.76718	-0.684231	0.00600832	-0.971736	0.000419379
1759510_s_at	gyrB	P0AES6	-0.320793	0.788092	-0.406698	0.199367	0.448386	0.087129	0.540219	0.0256712
1759511_s_at	yfhG	P0AD44	-0.0404699	0.998537	-0.33384	0.270469	0.0851222	0.829242	0.384695	0.0972926
1759512_s_at	ydiV	P76204	0.104212	0.998537	-0.128485	0.690593	-0.0714085	0.897609	-0.0393216	0.881127
1759515_s_at	glgX	P15067	-0.188263	0.965622	-0.143852	0.607324	0.0681925	0.852718	0.232807	0.242332
1759520_s_at	yieN	P31473	-0.187269	0.875598	-0.294835	0.19633	-0.405102	0.0511038	-0.20426	0.23001
1759526_at	pdxB	P05459	-0.0282262	0.998537	-0.117473	0.594823	0.566877	0.00929484	0.681551	0.00156042
1759527_s_at	eptB	P37661	0.00157674	0.998537	-0.305033	0.249334	0.488042	0.044696	0.498395	0.0233
1759529_s_at	c3012	P76569	-0.0216534	0.998537	-0.0212914	0.931452	0.202219	0.239375	0.264787	0.0707544
1759531_s_at	c0228	P0A8K5	-0.264394	0.760656	0.145084	0.553423	0.517359	0.0256488	0.663352	0.00378308
1759533_at	yfeW	P77619	-0.266927	0.983336	-0.890839	0.0664789	-0.139736	0.833427	0.172431	0.632244
1759538_s_at	nhaB	P0AFA7	0.0951834	0.998537	-0.119781	0.573544	0.677096	0.00597874	0.302506	0.117774
1759542_s_at	pflA	P0A9N4	0.241909	0.911093	0.328318	0.289513	0.497546	0.0695225	0.743758	0.00793672
1759546_s_at	tus	P16525	0.00862088	0.998537	0.0447616	0.813654	-0.00435594	0.987943	0.00425041	0.979448
1759548_s_at	cyaA	P00936	-0.0550924	0.998537	-0.193621	0.350555	0.115447	0.613617	0.304827	0.0618787
1759549_s_at	ybgJ	P0AAV4	-0.342963	0.421196	-0.164146	0.46575	0.349214	0.100397	0.305489	0.0936889
1759550_at	copA	Q59385	-0.424925	0.779177	-0.429071	0.266097	0.735864	0.0357561	0.761946	0.0177342
1759551_s_at	yfjD	Q7ABI2	0.0220896	0.998537	0.0817148	0.694568	0.0664353	0.810467	0.0410462	0.82051
1759552_s_at	maf	P25536	-0.0228011	0.998537	-0.159522	0.740489	0.64223	0.110041	0.516878	0.230857
1759555_at	glf	P37747	-0.150614	0.998537	-0.117246	0.784363	0.188192	0.631229	-0.14724	0.504485
1759562_s_at	dcp	P24171	0.0596707	0.998537	0.112636	0.668249	0.696252	0.00720704	0.940388	0.000671077
1759563_s_at	yihE	P0C0K3	-0.0659654	0.998537	-0.0741896	0.776705	0.511307	0.0210604	0.724666	0.00158344
1759565_s_at	yhcS	P67662	0.0152151	0.998537	-0.0490111	0.853803	-0.0766706	0.824004	0.0170213	0.977352
1759569_s_at	lgt	P60955	-0.117821	0.998537	-0.214528	0.493827	0.377562	0.139379	0.422585	0.0610324
1759571_s_at	ycgN	P0A8L5	-0.158834	0.911093	0.0927789	0.655553	-0.175047	0.368225	0.161849	0.299634
1759573_s_at	map	P0AE18	-0.12329	0.983336	-0.0045934	0.988676	0.621621	0.0104302	0.458873	0.0305266
1759574_s_at	ybeZ	P0A9K4	-0.131276	0.983336	-0.0959739	0.686709	-0.0597996	0.861523	0.0790342	0.625827
1759579_s_at	glnQ	P10346	-0.0846133	0.998537	-0.598304	0.31223	0.470435	0.359013	0.523468	0.204319
1759588_s_at	ftsY	P10121	0.0207491	0.998537	0.0393109	0.933086	0.525179	0.175953	0.32663	0.490891
1759593_s_at	emrK	P52599	-0.161751	0.978392	-1.37546	0.00239364	-0.628937	0.0563964	-0.882838	0.00649509
1759597_s_at		P11865	-0.179577	0.998537	-0.61448	0.215082	-1.07819	0.0532449	-1.57543	0.00524087
1759598_s_at	yliD	P75799	0.186968	0.969222	-0.1252	0.680978	0.192002	0.480075	0.0290181	0.842444
1759599_s_at	potA	P69874	-0.106619	0.998537	-0.271126	0.317494	0.657726	0.0153257	0.791999	0.00328618
1759601_s_at	cyoE	P0AEA5	-0.317127	0.555224	0.00254883	0.954032	0.279133	0.187235	0.0957207	0.607509
1759603_at	yfjR	P52133	-0.220285	0.942621	-0.282853	0.436366	-0.40422	0.276945	-0.542603	0.0740593
1759604_at	yafY	P77365	0.0958027	0.998537	-0.0692329	0.845121	-0.169409	0.589261	-0.218564	0.256168
1759606_s_at	mobB	Q8FBH8	-0.0550668	0.998537	-0.180377	0.405693	-0.0934398	0.738859	-0.10423	0.504107
1759609_s_at	frsA	P04335	-0.124848	0.978392	0.0497457	0.825877	0.356656	0.0708893	0.68426	0.00137731
1759611_s_at	aroD	P05194	-0.0228509	0.998537	-0.115598	0.673179	0.471128	0.0663961	0.780178	0.00380228
1759615_s_at	murF	P11880	-0.0915206	0.998537	-0.112495	0.673938	0.513001	0.0307012	0.45377	0.0307864
1759618_s_at	ymjA	P0ACV8	-0.10896	0.998537	-0.195762	0.528609	-0.198005	0.510282	0.416291	0.0638277
1759621_s_at	c2623		-0.877207	0.14921	-0.315073	0.479521	-0.940284	0.0223551	0.0231917	0.866179
1759624_s_at	ybdF	P0AAT2	-0.0812455	0.998537	0.0274401	0.905686	0.10289	0.640802	0.025283	0.840423
1759632_s_at	codB	P0AA82	-0.350057	0.93794	-0.531855	0.220982	1.39088	0.00210203	0.678606	0.0451076
1759633_at	yehQ	P33353	-0.0552615	0.998537	-0.795345	0.0718646	-0.527752	0.131066	-0.447755	0.109395
1759634_s_at	sufA	P77667	-1.05013	0.000543388	0.0486113	0.878783	-0.591521	0.0163469	0.40658	0.0428872
1759637_at	priA	P17888	-0.113811	0.998244	-0.340999	0.185291	0.0841462	0.788123	0.250128	0.172146
1759638_s_at	c3192	P0AD36	0.116073	0.998537	-0.45796	0.152652	-0.346413	0.216005	-0.822214	0.00384985
1759640_s_at	yfjD	Q7ABI2	0.0473188	0.998537	-0.166907	0.604628	-0.140566	0.713753	0.0453725	0.989768
1759641_s_at	idnK	P39208	-0.191166	0.947141	-0.81743	0.0593497	-0.246968	0.517783	0.00920469	0.998887
1759645_s_at	pgsA	P0ABF8	0.0606559	0.998537	0.083607	0.709288	0.625006	0.01505	0.643676	0.00576878
1759647_s_at	c3173	Q8FEV6	0.115882	0.992282	-0.151994	0.516277	-0.595309	0.0133477	-0.888606	0.00060099
1759648_s_at	atpA	P0ABB0	-0.338106	0.810247	-0.483497	0.145805	0.0558922	0.924105	0.122313	0.648742
1759651_s_at	yhhZ	P46855	0.0933771	0.998537	-0.408975	0.168223	-0.530128	0.0310671	-1.19856	0.000187494
1759653_s_at		P39293	0.202392	0.983336	-0.462411	0.178327	-0.55535	0.0975532	-0.603524	0.0425894
1759656_s_at	rfaH	P0AFW0	-0.079523	0.998537	0.0805886	0.745741	-0.0847279	0.80401	-0.00410271	0.981508
1759660_s_at		P39332	-0.629782	0.188779	-0.454619	0.197063	-0.684835	0.0319207	-0.0300754	0.955914
1759664_s_at	yceG	P28306	-0.03967	0.998537	-0.199449	0.404975	-0.0542941	0.901978	0.221533	0.25577
1759666_s_at	cyaY	P27838	-0.162904	0.998537	-0.807976	0.175851	0.250227	0.742908	0.623878	0.176812
1759669_s_at	nikD	P33593	-0.281414	0.983336	-0.317903	0.453051	-0.502864	0.394799	-0.298678	0.368504
1759674_s_at	c3611	P0C5W4	-0.141947	0.983336	-0.160445	0.569885	-1.36838	5.27218e-05	-1.6083	2.1397e-05
1759675_s_at	yacA	P62395	-0.0963917	0.998537	-0.135667	0.587601	-0.0230317	0.948074	0.259265	0.174306
1759682_at	ybcL	P77368	0.116075	0.998537	0.130894	0.618147	-0.608966	0.0196393	-0.382635	0.07179
1759683_s_at	yrdA	P0A9W9	-0.235606	0.814181	-0.255982	0.301556	0.25757	0.222156	0.405329	0.033433
1759685_s_at	araF	P02924	0.166302	0.96417	-0.0425171	0.868008	0.206552	0.37035	0.303031	0.110875
1759694_s_at	rplJ	P0A7J3	-0.0837079	0.998537	-0.0589873	0.773412	0.181644	0.30853	0.251354	0.0935379
1759697_s_at	yncE	P76116	-0.713041	0.002298	-0.271977	0.19546	1.01626	3.93782e-05	0.729568	0.000603253
1759699_s_at	ygaG	P45578	-0.245252	0.907983	-0.109821	0.70778	-0.157479	0.637115	-0.00555787	0.939388
1759704_s_at	yfhO	P0A6B7	-0.23915	0.78214	-0.297587	0.23421	-0.225913	0.303375	0.0734326	0.669014
1759706_s_at	baeR	P69228	-0.120448	0.983336	-0.147196	0.495254	0.522837	0.0103514	0.799755	0.000459957
1759709_s_at	wcaI	P32057	-0.157427	0.983336	-0.454238	0.214808	-0.414542	0.207957	-0.434047	0.104836
1759710_at	ybeR	P77627	0.386342	0.983336	-0.973524	0.140397	-0.708111	0.34249	-1.09507	0.0739745
1759715_s_at	yccA	P0AAC6	-0.348168	0.784342	-0.287737	0.409121	0.510895	0.0907109	0.885588	0.00397052
1759721_s_at	yobD	P67601	-0.00743855	0.998537	-0.0325652	0.927264	0.44099	0.442106	0.0956041	0.830313
1759726_s_at	tdcA	P0ACQ7	0.0462075	0.998537	-0.586517	0.0983982	-0.560038	0.0534585	-0.728499	0.00953854
1759729_s_at	nadD	P0A752	-0.17048	0.925609	-0.204358	0.369751	0.0598671	0.853943	0.322556	0.0660442
1759732_s_at	ddg	P0ACV2	0.351268	0.334101	0.0846162	0.739093	0.0118162	0.976393	0.354653	0.0489258
1759736_s_at	yihZ	P0A6M4	-0.165247	0.983336	-0.164039	0.623279	0.441845	0.0857849	0.791218	0.00320967
1759740_s_at	ybaS	P77454	-1.54844	1.00455e-05	0.11404	0.657944	-1.07937	0.00036577	0.653446	0.00618444
1759741_at	paaG	P77467	-0.24086	0.794013	-0.277689	0.244816	-0.252123	0.282941	-0.130601	0.46472
1759746_s_at		P31446	0.0977549	0.998537	-0.0135412	0.941237	-0.20332	0.428387	-0.663356	0.00449043
1759748_s_at	tolQ	P0ABU9	0.104285	0.998537	-0.0803094	0.714208	0.581741	0.0230112	0.77494	0.00240093
1759749_s_at	ycaC	P21367	-0.707	0.00365452	0.184168	0.376001	-0.921392	0.000174279	0.197316	0.229435
1759750_at	---		-0.0236002	0.998537	-0.137718	0.587991	0.0920242	0.776929	0.376183	0.0605553
1759753_at	---		0.0657276	0.998537	-0.188412	0.566225	-0.561721	0.113966	-0.546538	0.0764375
1759757_s_at	yicN	P0ADL3	-0.141178	0.983336	-0.41454	0.185291	0.0522144	0.920673	0.093001	0.725043
1759758_s_at	yhjY	P37663	-0.376088	0.602273	0.157339	0.585346	-0.28627	0.29219	0.370619	0.115577
1759770_s_at	ybeY	P0A898	0.086387	0.994188	0.0827321	0.655663	-0.0264903	0.940885	0.237095	0.114717
1759774_at	entF	P11454	-1.11216	0.0137444	-0.26102	0.538057	0.0311469	0.982345	0.0114888	0.995851
1759775_at	ptsA	P32670	-0.169302	0.977114	-0.555193	0.101306	-0.745925	0.0105324	-0.98162	0.00113264
1759776_s_at	nlpB	P0A903	-0.226233	0.98651	-0.394324	0.364202	0.904859	0.0143835	0.691521	0.0343877
1759780_s_at	lpp	P69776	0.0593685	0.998537	-0.0573582	0.881171	-0.220434	0.42766	-0.0377972	0.721778
1759782_s_at	c5428	P0ADC8	-0.136289	0.978392	-0.283872	0.216973	0.511847	0.0185546	0.538359	0.00724909
1759787_s_at		P76318	-0.158213	0.928837	0.071299	0.752522	-0.332293	0.0834918	0.0959748	0.566448
1759788_s_at	glpF	P0AER0	-0.0266582	0.998537	-0.25967	0.376145	-0.108483	0.781036	0.304015	0.216785
1759790_at	prmB	P39199	0.0447057	0.998537	-0.112834	0.711964	0.724642	0.0124927	0.366389	0.160308
1759796_at	ypjF	Q46953	0.0209667	0.998537	-0.311596	0.301068	-0.644747	0.0387117	-0.787037	0.00801327
1759798_s_at	yfiN	P46139	-0.232024	0.793544	-0.192171	0.415298	-0.548763	0.0166209	-0.385833	0.0431701
1759799_s_at	pyrF	P08244	-0.159292	0.998537	-0.432975	0.205078	1.00563	0.00333036	0.974609	0.00198004
1759801_s_at	gpmA	P62707	0.0644817	0.998537	0.217759	0.446426	0.0703643	0.874577	-0.10092	0.508975
1759803_s_at	c2885	P76502	-0.142991	0.998537	0.0537655	0.885584	0.143246	0.734958	0.966625	0.00395653
1759804_s_at	fpr	P28861	-0.0769708	0.998537	0.0667344	0.79017	0.638274	0.00929484	0.463693	0.0238513
1759806_s_at	trpC	P00909	-0.202859	0.738731	-0.00270798	0.998262	-0.0417393	0.886937	-0.0716574	0.603667
1759810_s_at		P0AE74	0.0137446	0.998537	-0.80229	0.0714391	-0.892324	0.0153257	-1.18408	0.00151376
1759812_s_at	znuC	P0A9X1	-0.053192	0.998537	-0.133456	0.541275	0.187206	0.365062	0.252377	0.124644
1759814_s_at		P0AF96	-0.116002	0.998244	-0.0909393	0.735239	-0.125557	0.654191	0.173884	0.401723
1759817_s_at	frwC	P32672	-0.11468	0.998537	-0.244091	0.421409	-0.47431	0.130266	-0.668591	0.0233434
1759821_s_at	ilvG	Q8XAV4	-0.239758	0.998537	-0.711465	0.165659	0.243094	0.627662	0.369139	0.29606
1759826_s_at	cysH	P17854	-0.690488	0.819655	-0.763061	0.257834	0.827543	0.0919058	0.377186	0.321105
1759828_s_at		P68661	-0.204345	0.998537	-0.846071	0.13374	-0.910608	0.125074	-1.3339	0.0163217
1759829_s_at	hdeB	P0AET3	-1.62731	0.000121764	0.202096	0.564787	-2.29847	1.5513e-06	0.655165	0.0320669
1759831_at	fecA	P13036	-0.324676	0.565876	-0.013551	0.994267	-0.545548	0.0182906	-0.671743	0.00286837
1759834_s_at	araH	Q8FGN4	0.027488	0.998819	-0.755647	0.121321	0.290159	0.556573	0.21359	0.515713
1759835_s_at	mdoD	Q8CW34	-0.014885	0.998537	0.199763	0.391499	0.801665	0.00255257	0.880321	0.000733795
1759837_s_at	csgG	P0AEA2	-1.0486	0.0029653	-0.263463	0.378184	-0.419136	0.121156	0.109408	0.719529
1759839_s_at	yrhB	P46857	-0.031912	0.998537	-0.743857	0.0593497	-0.634441	0.045928	-0.573041	0.0383267
1759842_s_at	lolB	P61320	-0.0957082	0.998537	-0.255041	0.291464	0.302598	0.167999	0.640315	0.0044427
1759845_s_at	yiaI	P56256	0.228015	0.810247	-0.0192837	0.943815	-0.389861	0.0734061	-0.595203	0.00575465
1759847_s_at	ppnK	P0A7B3	0.00520943	0.998537	-0.393745	0.315004	0.182696	0.641659	0.320676	0.224681
1759853_s_at	ycbB	P22525	-0.42473	0.108179	-0.0266008	0.914534	-0.311635	0.0928879	0.0262837	0.894243
1759857_s_at	trkD	P63183	-0.213371	0.714765	-0.168453	0.378184	-0.0339094	0.914372	0.128967	0.368817
1759861_s_at	murG	P17443	-0.200031	0.978392	-0.290692	0.396763	0.425325	0.118793	0.462719	0.0621863
1759862_s_at	artQ	P0AE34	-0.0250261	0.998537	0.313922	0.423481	-0.0012816	0.999021	-0.363553	0.15743
1759865_s_at	atpE	P68699	-0.17973	0.958664	-0.127963	0.655537	0.0707239	0.853	0.268582	0.195656
1759867_s_at	yjaG	P32680	-0.115735	0.998537	-0.312741	0.363609	0.25427	0.400904	0.603399	0.020524
1759873_s_at	yebG	P0ACY9	0.104346	0.983336	0.0985607	0.63379	0.443532	0.0257997	0.317001	0.0575373
1759878_s_at	c3889	Q7AAK6	-0.0410733	0.998819	-0.124113	0.817949	-0.589269	0.0843913	-0.483913	0.0818339
1759880_s_at	yjbB	P0AF43	-0.350771	0.701175	-0.421035	0.194678	-0.0121891	0.980289	0.229505	0.323628
1759881_s_at	yabF	P0A754	-0.185636	0.935169	-0.0729731	0.778568	0.058292	0.869437	0.261446	0.145362
1759887_s_at	ygaD	P0A6G3	-0.147515	0.971975	-0.129453	0.564799	0.317623	0.130159	0.628209	0.00347145
1759888_at	yedS	P76335	-0.141586	0.998537	-0.158969	0.577395	-0.591684	0.0446382	-0.24858	0.237302
1759890_s_at		P77646	-0.135736	0.998537	-0.594784	0.231369	-0.19945	0.713753	0.0653967	0.852566
1759891_s_at	yghK	Q46839	-0.510473	0.420694	-0.321704	0.341369	-0.865927	0.012194	-0.320117	0.168915
1759892_s_at	visC	P25535	0.0244008	0.998537	-0.0895096	0.719402	0.351048	0.127666	0.554902	0.0138418
1759894_s_at		Q8X4M5	-0.0889951	0.998537	-0.18242	0.512026	-0.205687	0.459082	-0.277649	0.155804
1759897_s_at	fliK	P52614	2.79668	3.76348e-09	1.10379	0.00105339	2.70387	6.46336e-09	1.21379	0.000129265
1759898_s_at	ruvC	P0A814	0.159582	0.98003	-0.201535	0.434694	0.378414	0.109229	0.22158	0.279157
1759904_s_at	ygiA	Q8FDI5	-0.418969	0.975687	-0.324484	0.668631	-0.0779581	0.890239	0.544533	0.125072
1759905_at	cbrB	P31468	0.190338	0.968591	0.214499	0.425346	-0.378779	0.118749	-0.51793	0.0205985
1759906_s_at	dadA	P0A6J5	0.0923539	0.998537	-0.347805	0.207852	0.728199	0.00702607	0.644689	0.00713893
1759907_s_at	pyrD	P0A7E1	-0.309065	0.998537	-1.01431	0.1425	1.30341	0.0232282	1.14839	0.0254617
1759909_s_at	yegP	P76402	-0.799664	0.0150609	0.18737	0.503457	-1.05509	0.000732125	0.0316797	0.967744
1759911_s_at	ugpE	P10906	-0.611323	0.0353985	-0.0351112	0.889316	-0.431098	0.0569809	0.324506	0.0913507
1759912_s_at		P28903	-0.342974	0.738731	-0.278976	0.369751	-0.550489	0.063108	0.284241	0.256905
1759918_s_at	clpA	P0ABH9	-0.38126	0.257542	-0.0746319	0.767465	-0.140718	0.547329	-0.148054	0.354803
1759921_s_at	yheN	P45532	0.0274269	0.998537	-0.0523575	0.84742	0.417669	0.0607406	0.9569	0.000484155
1759922_s_at	mraY	P0A6W3	-0.0227739	0.998537	-0.161417	0.668458	0.0694743	0.908027	0.338484	0.337985
1759927_s_at	aphA	P0AE22	0.0557634	0.998537	-0.168607	0.426588	0.564326	0.00881614	0.246056	0.145699
1759929_s_at	smf	P30852	-0.135894	0.978392	-0.000417639	0.984265	-0.369429	0.0781922	-0.338053	0.0645281
1759930_s_at		P33667	0.0989125	0.998537	-0.084984	0.760856	-0.222228	0.448072	-0.0335067	0.784959
1759933_s_at	yraM	P45464	-0.206361	0.93794	-0.320603	0.231784	0.8502	0.00238409	0.92093	0.00072588
1759934_s_at	yeaT	P76250	-0.077729	0.998537	0.272962	0.283408	0.116078	0.68051	0.195807	0.292152
1759937_s_at	ytfR	P63299	0.0502941	0.998537	-0.397632	0.193148	-0.741457	0.0106108	-0.217936	0.316309
1759938_at	pinE	P03014	-0.584657	0.8195	-1.07906	0.0881994	-0.546705	0.429949	-1.09492	0.0393411
1759939_s_at	CARA	P0A6F1	-0.239509	0.814181	-0.329447	0.205078	1.0793	0.00021528	0.880504	0.000677502
1759940_s_at	dapA	P0A6L2	-0.0227168	0.998537	-0.0161155	0.977808	0.690459	0.0159037	0.51304	0.0461314
1759946_s_at	mzrA	P42615	-0.0369192	0.998819	-0.252576	0.591364	0.201476	0.662577	0.551832	0.112227
1759952_s_at	bglA	Q46829	-0.0418806	0.998537	-0.0213583	0.960976	0.488768	0.0981617	0.0048642	0.810056
1759957_s_at		Q46800	-0.132642	0.986261	-0.283771	0.2791	-0.180393	0.535841	-0.0345733	0.825932
1759960_s_at	rep	P09980	0.0790391	0.998537	-0.152368	0.471776	0.242501	0.221861	0.355072	0.0435204
1759965_s_at	nadB	P10902	-0.424477	0.649229	-0.384999	0.272678	0.122341	0.773326	0.337796	0.177438
1759970_s_at	gshB	P04425	-0.13058	0.998537	-0.211794	0.590094	0.300862	0.397294	0.555744	0.0838031
1759972_s_at	cadB	P0AAE8	-0.136877	0.978392	-0.532788	0.117562	-0.71515	0.0144097	-1.08184	0.00069883
1759973_at	yiaR	P37679	-0.274371	0.933003	-1.03711	0.0778939	-0.451372	0.404901	-0.633054	0.125907
1759976_s_at		P19318	-0.539896	0.580824	-0.506009	0.226577	-0.372092	0.420815	0.131824	0.697771
1759977_s_at	yhfA	P0ADX1	0.100874	0.983336	0.112461	0.583802	0.157186	0.415499	0.299546	0.0600767
1759978_s_at	yjgG_1	Q8XCC9	-0.499769	0.8195	-2.39395	0.0197626	-0.696321	0.37908	-1.24983	0.0546667
1759981_s_at	ynaI	P0AEB5	-0.0150078	0.998537	-0.011885	0.962732	0.0467947	0.898827	-0.139916	0.353782
1759987_s_at	cca	P06961	-0.0654815	0.998537	0.11686	0.67775	0.203061	0.492471	0.934309	0.000997022
1759988_s_at	alr	P0A6B4	0.0821786	0.998537	-0.0373258	0.882734	0.216388	0.303763	0.0994458	0.615931
1759989_s_at	yraP	P64596	-0.0396829	0.998537	-0.0228973	0.936086	0.384469	0.0582204	0.207818	0.213562
1759993_s_at	wcaH	P32056	-0.0411436	0.998537	-0.533111	0.136609	-0.466303	0.138146	-0.920844	0.00337022
1759996_s_at	nemA	P77258	-0.230362	0.899844	-0.164533	0.554388	0.261056	0.324215	0.584799	0.0183715
1759998_s_at	RhtB	P0AG34	-0.0556167	0.998537	-0.26828	0.359907	0.0752773	0.84965	-0.0181405	0.874628
1760008_s_at		P0AFW2	-0.0946004	0.998537	0.324309	0.300139	-0.961935	0.0032898	-0.0434614	0.837882
1760010_s_at	ydjK	P76230	-0.0415068	0.999309	-0.169646	0.752962	-0.25983	0.517581	-0.187555	0.450073
1760011_s_at		Q8X6G3	0.0900881	0.998537	-0.598527	0.296548	-0.889298	0.0507941	-1.1146	0.00951752
1760012_s_at		P32177	0.13846	0.968715	0.210612	0.362523	-0.188168	0.460918	-0.300351	0.125495
1760014_at	yedN	P76321	0.704423	0.664133	-0.134887	0.708811	-0.881548	0.086544	-1.7167	0.00150524
1760016_s_at	yecI	P0A9A2	-0.603572	0.0560413	0.177693	0.529692	0.127213	0.670924	0.205526	0.28066
1760020_s_at	ebgR	P06846	-0.0669264	0.998537	0.0831305	0.744761	0.0999272	0.749136	-0.0325428	0.807769
1760021_s_at		Q8XCF4	-0.100306	0.998537	-0.311647	0.326323	-0.765378	0.012192	-1.13092	0.000627366
1760024_s_at	ydjH	P77493	0.0498962	0.998537	0.0159045	0.906767	-0.291443	0.194848	-0.291455	0.127061
1760031_s_at	ycfF	P0ACE7	-0.257976	0.781202	-0.119851	0.619823	0.51616	0.0277835	0.742209	0.00201985
1760033_s_at	yniC	P77247	-0.0505314	0.998537	-0.281875	0.182	0.701324	0.00154496	0.89517	0.000192288
1760037_s_at	cynX	P17583	0.0118315	0.999309	-0.213681	0.498008	-0.578198	0.0538054	-0.428806	0.0815164
1760039_s_at	ygbJ	Q46888	0.0255426	0.998537	-0.254833	0.374491	-0.393834	0.0983545	-0.325167	0.11514
1760040_at	flu	P39180	-0.119035	0.998537	-0.509509	0.197653	0.358398	0.246716	0.584356	0.0323973
1760041_s_at	malK	P68187	-0.169659	0.983336	-0.296559	0.375062	0.809303	0.0129299	0.51383	0.0824837
1760043_s_at	otsA	P31677	-0.884706	0.00279333	-0.141859	0.603325	-0.650992	0.00897922	0.616298	0.00558571
1760045_s_at		P77329	-0.0697924	0.998537	0.072572	0.760856	-0.43512	0.0681269	-0.400762	0.0550097
1760046_s_at	gabD	P25526	-0.809913	0.442991	-0.402893	0.457849	-0.254747	0.723526	0.753348	0.129174
1760047_at	alpA	P33997	0.0940496	0.998537	-0.329562	0.415099	-0.566112	0.177807	-0.44804	0.164551
1760048_s_at	bioA	P12995	-0.387887	0.407803	-0.0978221	0.674659	0.203894	0.43949	0.50294	0.0266772
1760051_s_at	yeeN	P0A8A2	0.0305401	0.998537	0.207436	0.693109	0.601014	0.210271	0.0286374	0.694557
1760052_s_at	hlpA	P0AEU7	-0.121884	0.998537	-0.352838	0.29101	0.17819	0.627984	0.260701	0.321621
1760055_s_at		Q46941	-0.0408738	0.998537	-0.146447	0.725382	-0.724781	0.0508271	-1.32919	0.000964744
1760057_s_at	yjeI	P0AF70	-0.0974356	0.998537	-0.168185	0.561839	0.20204	0.458248	0.410693	0.0717013
1760058_s_at	yifA	P0A8R9	-0.172189	0.998537	-0.465322	0.276902	0.0873234	0.916455	0.136454	0.73527
1760060_s_at	ugpA	P10905	-0.492178	0.127952	-0.371645	0.149201	-0.95025	0.000583427	-0.153229	0.413864
1760063_s_at		P77213	-0.808476	0.312238	-0.393314	0.505421	-0.379434	0.451699	0.805169	0.0521394
1760064_s_at	arcC	P37306	-0.101457	0.998537	-0.140122	0.709553	-0.305045	0.271561	-0.326196	0.151499
1760068_s_at	imp	P31554	-0.172141	0.986841	-0.298777	0.37759	0.112655	0.77135	0.495543	0.0698061
1760070_at	yffQ	P76548	-0.231322	0.835949	-0.0286332	0.95186	-0.287274	0.177631	-0.300971	0.109358
1760072_at	yhhH	P28911	0.128551	0.998537	0.194968	0.638839	-0.319531	0.448948	-0.849669	0.0114988
1760079_s_at	ynfE	P77374	-0.047182	0.998537	-0.420374	0.139257	-0.384183	0.114835	-0.389682	0.0664883
1760082_s_at		P64461	0.143501	0.983336	0.0934641	0.739108	-0.659603	0.0227236	0.822483	0.00384985
1760084_s_at	fimE	P0ADH7	-0.142131	0.975687	-0.255223	0.315002	-0.215219	0.387078	-0.602853	0.00692036
1760092_at	yqiC	Q46868	-0.131436	0.977114	-0.124945	0.583481	0.429458	0.0382157	0.560918	0.00532557
1760094_s_at	pqiA	P0AFL9	-0.0806428	0.998537	0.0381055	0.885386	-0.244892	0.316998	0.12815	0.572608
1760097_s_at	smtA	P36566	-0.0942858	0.998537	-0.474963	0.220414	0.635148	0.0681725	0.86863	0.0109106
1760098_s_at	yghX	Q7AAT4	-0.0891932	0.998537	0.21733	0.390317	-1.04419	0.000373367	-0.0783387	0.689584
1760099_s_at	rhmR	P77732	-0.0812435	0.998537	-0.401992	0.191791	-0.331814	0.214865	-0.0233658	0.879537
1760102_s_at	yhdJ	P28638	0.00520462	0.999118	-0.237109	0.336482	-0.669526	0.00739952	-0.937567	0.000552876
1760103_s_at	pphA	P55798	-0.286387	0.691315	-0.0323619	0.927264	-0.650669	0.00870755	-0.165459	0.328105
1760104_s_at		Q8XCZ4	-0.109667	0.998537	0.0957294	0.76718	-0.595895	0.0329915	-0.698349	0.00691588
1760110_at	relB	P0C079	-0.0799495	0.998537	0.072324	0.745467	0.436932	0.0279914	0.730534	0.000794586
1760113_s_at	ydjS	P76215	-0.287968	0.661454	0.0340079	0.918476	-0.575226	0.0173214	0.0843524	0.622477
1760115_at	ycjN	P76042	-0.33012	0.96417	0.0738277	0.827864	-0.700595	0.0786655	-0.919518	0.0171317
1760116_s_at		P76399	-0.108311	0.983336	-0.0936099	0.634154	-0.35374	0.0630065	-0.345792	0.0437857
1760121_s_at	hypA	P0A703	-0.100196	0.998537	-0.17439	0.505421	-0.0251902	0.977131	-0.068845	0.779934
1760125_s_at	ycgX	P75988	0.0401124	0.998537	0.00233335	0.96089	-0.60158	0.0174492	-0.819724	0.0014835
1760127_at	pppA	Q46836	-0.358769	0.395198	0.0107169	0.969969	-0.574185	0.0135105	-0.972873	0.000309762
1760128_s_at	xseB	P0A8G9	-0.0996221	0.998537	-0.367348	0.206147	0.295314	0.251966	0.773797	0.00277117
1760130_s_at	yohK	P0AD19	-0.0137785	0.998537	-0.0180618	0.948392	-0.2085	0.406972	0.0921847	0.622825
1760134_s_at	mreD	P0ABH4	-0.000984749	0.998537	-0.410039	0.277774	0.217456	0.566978	0.557481	0.0574076
1760136_s_at		P0AB93	-0.0595511	0.998537	-0.363093	0.17892	-0.331922	0.171451	-0.71296	0.00389054
1760138_s_at	ccmC	P0ABM1	0.00274274	0.998537	-0.0420899	0.882682	0.05059	0.86261	0.0162628	0.892969
1760140_s_at	c4714	P56258	-0.345049	0.464658	-0.307637	0.225616	-0.192934	0.410525	-0.0968935	0.573676
1760144_at	yagI	P77300	0.230807	0.978392	0.19978	0.610681	0.367347	0.332006	0.00416854	0.761204
1760147_s_at	nuoH	P0AFD4	-0.167853	0.976178	-0.15082	0.573799	0.303253	0.234702	0.328297	0.138611
1760153_at	yiaO	P37676	0.0732561	0.998537	-0.688253	0.0778939	-0.289885	0.446661	-0.467724	0.1128
1760154_s_at	ydiR	P77378	-0.129184	0.998537	-0.723475	0.159488	-0.390693	0.584674	-0.314756	0.509424
1760159_s_at	yliF	P75801	0.17988	0.942621	0.309809	0.23421	-0.513315	0.0316449	-0.711668	0.00283954
1760161_s_at	rdgC	P36767	0.100894	0.998244	0.188376	0.418565	0.0312604	0.95197	0.160219	0.391278
1760164_s_at	cheR	P07364	3.53271	2.31045e-08	1.50089	0.00155598	3.52389	2.5093e-08	1.63114	0.000313437
1760165_s_at	yneF	P76147	-0.0713331	0.998537	-0.0805861	0.924585	-0.219571	0.826806	-0.705039	0.0636557
1760167_s_at	cusR	P0ACZ8	-0.0751723	0.998537	-0.0905652	0.717854	-0.133481	0.589205	-0.00229665	0.936449
1760169_s_at		P76057	-0.0642267	0.998537	-0.407186	0.192734	-0.577001	0.0362763	-0.76848	0.00430165
1760171_s_at		Q8XE20	-0.0088923	0.998537	-0.885174	0.192051	-0.897879	0.163208	-1.27779	0.0297266
1760176_s_at	yecO	P76290	-0.263049	0.832059	-0.273581	0.32111	0.00712806	0.980289	0.498962	0.0246057
1760177_s_at		P71229	0.120128	0.992085	0.177465	0.468874	-0.422238	0.0632576	-0.417916	0.0396339
1760182_s_at	pheA	P0A9J8	-0.125201	0.983336	-0.204542	0.398121	-0.352012	0.0973975	0.0928872	0.589616
1760183_s_at	ykgC	P77212	-0.508785	0.0703198	-0.134199	0.546408	-0.338082	0.096298	0.259581	0.142628
1760185_s_at	ygjR	Q8FDE2	0.152917	0.983336	0.143605	0.614878	-0.242259	0.462264	0.443485	0.0890986
1760186_s_at	ybiT	P0A9U3	-0.144715	0.95594	-0.0548823	0.821212	0.709807	0.00115009	0.728652	0.000592736
1760189_s_at	yeaN	P76242	0.133278	0.975687	0.102017	0.625497	-0.639992	0.0073844	-0.704291	0.00198451
1760190_s_at	yjfN	P0AF82	-0.154067	0.998537	0.107371	0.781436	-2.2037	5.03764e-06	-0.246824	0.307427
1760193_s_at	dgkA	P0ABN1	-0.102357	0.982145	-0.0237505	0.907863	0.182299	0.276905	0.309973	0.0355678
1760194_s_at	wzxC	P77377	0.044307	0.998537	0.0369938	0.772534	-1.01205	0.015795	-1.35477	0.00150524
1760197_s_at	ffh	P0AGD7	-0.096433	0.985173	-0.0258794	0.907863	0.700449	0.00108183	0.881784	0.000176617
1760198_s_at	ygjH	P42589	0.0774563	0.998537	0.0668914	0.796427	-0.424809	0.124326	-0.363239	0.105112
1760202_s_at	yfgH	P65290	-0.167727	0.980368	-0.857982	0.0756422	-0.605781	0.104924	-0.987728	0.00576496
1760205_s_at	hflK	P0ABC7	-0.233539	0.701015	0.107459	0.616572	0.163891	0.447117	0.112057	0.482754
1760206_s_at	ycjQ	P76043	0.0701677	0.998537	0.0154169	0.95249	-0.0267605	0.947801	-0.125816	0.477498
1760211_at	yfjY	P52140	-0.298661	0.914019	-0.365791	0.280509	-0.224133	0.514609	-0.504529	0.0784789
1760213_s_at	dinG	P27296	-0.0714824	0.998537	-0.0454966	0.821816	0.107293	0.755521	0.0788975	0.646808
1760214_s_at	dpiA	P0AEF4	-0.0118834	0.998537	-0.256415	0.267619	0.0121661	0.975878	0.0330348	0.869345
1760215_s_at	yidA	P0A8Y5	0.00765448	0.998537	-0.232769	0.365599	0.742905	0.00720704	0.744931	0.00338706
1760218_s_at	yfhK	P52101	0.0232188	0.998537	-0.093978	0.64952	-0.509207	0.00937333	-0.529523	0.00378308
1760223_s_at	yhaK	P42624	0.0207353	0.998537	-0.0768552	0.739105	-0.370475	0.0782254	-0.529447	0.00915844
1760225_s_at	rpoB	P0A8V2	-0.0512534	0.998537	-0.538837	0.0997204	-0.0201693	0.972054	-0.0755053	0.727072
1760226_s_at	c3427	P67127	0.219081	0.817703	0.0497895	0.856687	-0.344376	0.10029	-0.141647	0.400627
1760232_s_at		Q46806	-0.266255	0.972572	-0.48447	0.254034	-0.56153	0.198193	-0.512379	0.149055
1760234_s_at	yjfI	P0AF76	-0.126331	0.998537	-0.24828	0.47463	-0.770804	0.0507788	-1.07476	0.00548182
1760235_s_at	yejE	P33915	0.0419504	0.998537	-0.802616	0.153661	-0.0137808	0.993936	-0.17773	0.628323
1760236_s_at	araD	P08203	-0.114436	0.998537	-0.196011	0.4384	-0.473125	0.0396137	-0.537994	0.0120986
1760237_s_at	sanA	P0AFY2	-0.0210882	0.998537	0.000461569	0.984265	-0.307851	0.153448	-0.231425	0.194882
1760241_s_at	rpsF	P0A4D0	-0.0847054	0.998537	-0.39601	0.243203	0.209636	0.52539	-0.0329565	0.852658
1760242_s_at	argD	P18335	0.141478	0.993693	0.0497365	0.887809	0.242991	0.417718	0.535724	0.0484137
1760244_at	yfdM	P76509	-0.0577583	0.998537	-0.140473	0.522598	-0.157349	0.517096	-0.445011	0.023663
1760246_s_at		P37652	-0.28208	0.925808	-0.579242	0.117562	-0.462167	0.180133	-0.553116	0.0668321
1760249_s_at		P37669	-1.41901	0.319371	-1.35192	0.147685	-0.52041	0.439027	-0.743837	0.167294
1760250_s_at	ydcK	P76100	-0.490817	0.460688	-0.157717	0.681514	-0.386303	0.248347	0.550008	0.0786061
1760251_s_at	fixB	P31574	-0.192385	0.942621	-0.154477	0.565234	-0.259735	0.238818	-0.344737	0.0683349
1760252_s_at	yrfF	P45800	0.185086	0.875598	0.0835344	0.700977	0.162005	0.476959	-0.0756291	0.641121
1760255_s_at	yciW	P76035	0.20769	0.929482	-0.00620421	0.980183	0.676508	0.017112	0.556863	0.0290863
1760256_s_at	yicG	P0AGM2	-0.211188	0.968715	-0.560525	0.13731	-0.500562	0.103764	-0.808851	0.0076601
1760257_s_at	ydiA	P0A8A4	-0.0147672	0.998537	0.248473	0.334568	0.594534	0.0136348	0.550936	0.0119646
1760261_s_at	ydcN	P77626	-0.0791292	0.998537	0.0435459	0.813356	-0.0755662	0.7785	-0.0530933	0.730854
1760263_s_at	lpxB	P10441	-0.0141755	0.998537	-0.103914	0.656777	0.642222	0.00673705	0.823198	0.000762585
1760270_s_at	napD	P0A9I5	0.522788	0.295158	0.120816	0.703435	0.271549	0.337441	0.398667	0.112436
1760271_at	yeeJ	P76347	0.00120995	0.998537	-0.601943	0.0593497	-0.444713	0.0686126	-0.537366	0.0177865
1760272_s_at	uxuB	P39160	-0.133714	0.978392	-0.270356	0.251562	0.293671	0.162188	0.0460961	0.775693
1760273_s_at	yfeY	P76537	0.0415182	0.998537	-0.0659833	0.770959	0.294755	0.153808	0.55572	0.00698562
1760274_s_at	yibF	P0ACA1	-0.465451	0.114219	-0.158726	0.489902	-0.0333405	0.92949	0.465691	0.0128515
1760275_s_at	metC	P06721	0.300012	0.786245	-0.175957	0.592648	0.281443	0.36013	0.337944	0.161284
1760289_s_at	sbmA	P0AFY6	0.238108	0.573989	-0.0112768	0.965496	0.390557	0.0266494	-0.000361828	0.963199
1760290_s_at	sucB	P0AFG6	-0.449884	0.409911	-0.358592	0.234488	0.264748	0.352883	-0.0875755	0.643325
1760294_s_at	leuL	P0AD79	-0.27747	0.983336	-0.627515	0.19811	-0.0430852	0.95779	0.157608	0.670016
1760295_s_at	sppA	P08395	-0.141522	0.981632	-0.0804884	0.765032	0.679871	0.0084337	0.806248	0.0017003
1760299_s_at	PabA	P00903	-0.259825	0.840134	-0.10058	0.743255	-0.149161	0.662763	0.557952	0.0332117
1760300_s_at		P76118	-0.0170769	0.999418	-0.0987327	0.851255	-0.978012	0.00289099	-1.28377	0.000295901
1760302_s_at	yhjK	Q7A9Z9	0.0445582	0.998537	-0.15119	0.57886	-0.0884928	0.80401	0.122727	0.613497
1760303_s_at	---		0.0955037	0.998537	0.0508178	0.885439	-0.425402	0.0468246	-0.521688	0.0102954
1760305_s_at	flhC	P0ABY7	1.92492	1.22159e-05	0.549662	0.13384	2.8733	6.81131e-08	1.73108	6.79136e-05
1760308_s_at	yqeC	Q46809	-0.14275	0.983336	-0.456714	0.176245	-0.234969	0.503377	0.0990688	0.692797
1760310_at	yfjI	P52124	0.252884	0.896003	-0.534588	0.110734	-0.336355	0.211103	-0.418642	0.0727051
1760314_s_at	c2615	Q7ACL3	0.217904	0.760656	-0.157312	0.488873	-0.385559	0.0537504	-0.0338679	0.846574
1760316_s_at	speD	P0A7F6	-0.250067	0.998537	-0.677949	0.256818	0.658191	0.177885	0.0207772	0.923221
1760323_s_at	yedJ	P46144	-0.328265	0.507487	0.120042	0.639002	-0.0190927	0.964129	0.420794	0.0447847
1760326_s_at	obgE	P42641	0.00366279	0.998537	-0.210861	0.368738	0.328899	0.10216	0.157326	0.321987
1760328_at	---		0.0138677	0.998537	0.0232962	0.897605	-0.462399	0.0326927	-0.602447	0.00441223
1760336_s_at	yecG	P46888	-0.331234	0.271529	-0.673284	0.00525123	-0.168452	0.377637	-0.359486	0.0265082
1760339_s_at	frdD	P0A8Q3	-0.0711297	0.998537	-0.134596	0.500453	-0.141184	0.503083	-0.066261	0.667373
1760340_s_at	ycjV	Q8FHR3	-0.465471	0.738731	-0.666484	0.196004	-0.626586	0.179194	-0.383369	0.250724
1760342_at	yhhY	P46854	-0.236552	0.873574	-0.516608	0.0940707	0.114717	0.750408	-0.00313791	0.973956
1760350_at	yegZ		-0.317836	0.873574	-0.446432	0.221261	-0.413784	0.249738	-0.202602	0.433866
1760354_at	phr	P00914	-0.459048	0.223255	-0.346278	0.196911	-0.154569	0.569251	0.253497	0.197834
1760355_s_at	nuoN	Q8FFK3	-0.060213	0.998537	0.068626	0.83838	0.351018	0.218822	-0.229144	0.239759
1760362_s_at	mppA	P77348	-0.230512	0.781202	-0.17247	0.45401	0.12401	0.609082	0.438842	0.0195817
1760363_s_at	ppsA	P23538	-0.319958	0.496967	-0.0231512	0.930655	-0.0516238	0.894276	0.361478	0.06768
1760364_s_at	dppF	P37313	0.581028	0.082749	-0.00799236	0.989095	0.979715	0.000648344	0.646282	0.00532557
1760368_s_at	yjeA	P0A8N7	-0.0392688	0.998537	-0.0883446	0.686727	-0.279579	0.12681	-0.157089	0.293762
1760369_at	hypE	P24193	-0.189259	0.998537	-0.0521863	0.837138	-0.322851	0.611937	-0.213984	0.39834
1760370_s_at	hisG	P60757	-0.234683	0.879339	-0.161838	0.552098	-0.574097	0.0256488	0.15419	0.488644
1760375_at	ycjD	P45736	-0.0164429	0.998537	0.0235954	0.907863	-0.0386066	0.888013	0.0780344	0.540669
1760376_s_at	c5355	P39337	-0.21043	0.971975	-0.257835	0.350407	-0.55928	0.0563516	-0.74902	0.00818789
1760377_s_at	srlR	P15082	-0.125093	0.998537	-0.540987	0.137777	0.109809	0.817011	0.19881	0.416813
1760378_s_at	deoA	P07650	-0.379873	0.163012	-0.0725875	0.715349	-0.130444	0.547329	0.0951842	0.497632
1760380_s_at	yigU	P69423	-0.0330696	0.998537	-0.0781987	0.846791	0.1523	0.629524	0.25342	0.24592
1760381_s_at	pinH	Q8X961	0.047576	0.998537	-0.345591	0.455793	-0.585751	0.204452	-1.15404	0.00724909
1760387_s_at	yieM	P0ADN0	-0.0087829	0.998537	-0.233262	0.295513	-0.064346	0.852089	0.0955205	0.580645
1760388_s_at	yedD	P31063	-0.17755	0.998537	0.0396403	0.96337	0.707986	0.129705	0.556631	0.221285
1760390_s_at	tehA	P25396	0.0360521	0.998537	-0.0567428	0.772056	0.0772069	0.746481	0.270143	0.0720885
1760394_s_at	mlc	P50456	0.0146236	0.998537	-0.250242	0.343065	1.17709	0.000263488	0.969751	0.00072588
1760402_s_at	yihM	P32134	0.105375	0.982726	-0.110444	0.587991	0.028661	0.932091	-0.254028	0.0908766
1760404_at	rfaJ	P27129	0.137566	0.998537	-0.338232	0.617251	0.253546	0.770484	-0.273258	0.25961
1760409_s_at	hycA	P0AEV4	-0.0816255	0.998537	-0.638449	0.171609	-0.632865	0.186179	-1.03906	0.0199955
1760410_at	rfaZ	P27241	-0.01693	0.998537	-0.231445	0.420518	-0.204935	0.518745	-0.329244	0.131923
1760411_s_at	ynhE	P77522	-0.76663	0.0327738	0.00610432	0.960976	-0.587232	0.0310671	0.377188	0.101205
1760413_s_at	hybC	P0ACE0	0.147373	0.978392	0.0215708	0.920168	0.389483	0.113938	0.293709	0.174731
1760416_at	yaiT	P77199	-0.412713	0.864497	-0.807395	0.0778939	-0.400186	0.340126	-0.470969	0.155703
1760417_s_at	ygbA	P25728	0.0394079	0.998537	-0.081241	0.701143	-0.39302	0.0367002	-0.718241	0.000743679
1760419_at	smg	P0A828	-0.138253	0.947141	0.000198145	0.999727	-0.256639	0.157633	-0.0283711	0.811693
1760423_s_at	yeaD	P39173	-0.0791049	0.998537	-0.102854	0.763091	0.820913	0.00545607	0.658552	0.0114201
1760424_s_at		P0ABD1	-0.256932	0.935288	-1.07596	0.0413139	-0.462354	0.263201	-0.357261	0.214769
1760426_s_at	zraP	P0AAA9	0.11496	0.998537	-0.412373	0.135395	-0.458078	0.0399241	-0.903623	0.000622198
1760428_s_at	glpC	P0A996	0.162093	0.978392	0.0507179	0.79017	-0.771354	0.0222587	-1.03649	0.00216782
1760432_s_at	uhpT	P0AGC0	0.0413986	0.998819	-0.738513	0.193148	-0.885927	0.107487	0.364804	0.530225
1760434_s_at	efeU	Q8XAS8	-0.446701	0.428912	-0.0647343	0.805597	0.199198	0.535471	0.504935	0.0399017
1760435_s_at	cysA	P16676	0.0775966	0.998537	-0.195707	0.68005	0.201072	0.598947	0.218735	0.44532
1760438_s_at	ynfG	P0AAJ1	-0.377991	0.956697	-1.06901	0.0570238	-0.359177	0.507347	-0.142257	0.638119
1760439_s_at	hycF	P16432	-0.00714263	0.998537	-0.20613	0.427946	-0.503119	0.0471495	-0.538031	0.0199092
1760443_s_at	rluC	P0AA39	-0.0170154	0.998537	-0.0813997	0.69515	0.28322	0.144839	0.425696	0.0171868
1760445_at	---		-0.0205827	0.998537	0.178422	0.5076	-0.170793	0.564674	0.242861	0.27198
1760448_s_at		P37681	0.00509771	0.998537	-0.0832778	0.837018	-0.548364	0.0674392	-0.456591	0.0535267
1760449_at	yfeS	P78271	0.123098	0.996728	-0.0188564	0.920348	-0.18661	0.503377	-0.42	0.0470181
1760450_s_at	c2068	P0AAL6	0.0185426	0.998537	-1.13562	0.0464211	-0.409102	0.392856	-0.665124	0.0877694
1760451_s_at	yjcO	P0AF56	0.163718	0.98003	0.0321083	0.922344	0.41308	0.10113	0.46726	0.0500846
1760452_s_at	c3234	Q8FEQ7	0.130285	0.998537	0.0105357	0.996318	-0.391303	0.140692	-0.579579	0.0170734
1760453_s_at	fliZ	P52627	3.57233	4.10297e-07	1.51412	0.0127033	4.38012	4.07031e-08	2.30954	0.000129265
1760455_s_at	yjbD	P32685	0.010246	0.998537	0.221734	0.385261	0.455894	0.0475501	0.443591	0.0311473
1760457_s_at	yajC	P0ADZ7	0.0379775	0.998537	0.0240559	0.924585	0.422501	0.0361322	0.483797	0.00954003
1760468_s_at	ydgJ	P77376	-0.0952496	0.998537	-0.132682	0.561927	0.719297	0.00234335	0.907567	0.000334516
1760474_at	yfjW	P52138	0.113053	0.998537	-0.390691	0.431733	-0.197245	0.77348	-0.644946	0.0520382
1760476_at	ycaN	P75836	-0.260902	0.967538	-0.695184	0.146689	-0.275852	0.52867	-0.205183	0.478959
1760478_s_at	hisF	P60664	-0.265424	0.636342	-0.0738619	0.732455	-0.424532	0.0361322	-0.0650918	0.686683
1760480_s_at	glyA	P0A825	-0.256915	0.978392	-0.416045	0.321279	0.242842	0.523057	0.246821	0.383946
1760481_s_at	yjiR	P39389	-0.185447	0.971761	-0.332395	0.231085	0.244009	0.376344	0.350808	0.1307
1760483_at	narG	P09152	0.0413041	0.998537	0.0554119	0.79017	-0.324576	0.0820969	-0.320464	0.0514741
1760489_s_at	dcuA	P0ABN5	-0.00954052	0.998537	-0.24683	0.271224	0.762137	0.00158167	0.659852	0.00217806
1760490_x_at	ldrB	Q6BF87	-0.137931	0.983336	-0.246211	0.431733	-1.12101	0.00116679	-1.3653	0.000229697
1760491_s_at	yegQ	P76403	-0.0413612	0.998537	-0.336107	0.214489	0.808243	0.00415765	0.863152	0.00136972
1760492_s_at		P75910	-0.239608	0.927326	-0.628759	0.135023	-0.798659	0.0250682	-1.25424	0.000861068
1760495_s_at		P64554	0.103534	0.983336	0.0674836	0.732492	-0.506064	0.00857529	-0.268423	0.0732059
1760498_s_at	cafA	P0A9J0	0.080097	0.998537	0.0517883	0.788993	0.156995	0.442136	0.0913864	0.529955
1760499_s_at	fepG	P23877	-0.509977	0.215304	0.0256979	0.936086	-0.0382473	0.937548	0.127672	0.59793
1760500_at	guaB	P0ADG7	-0.0102475	0.998537	-0.0823336	0.744807	1.14854	4.65994e-05	0.741925	0.00116726
1760501_s_at	ccmE	P69490	0.100592	0.998537	0.0919448	0.777056	0.204729	0.538794	-0.235976	0.21533
1760502_s_at	znuB	P39832	0.0184208	0.998537	0.231188	0.332239	-0.156141	0.528418	-0.0115886	0.924055
1760507_at	nmpC	P21420	-0.122313	0.992282	-0.134184	0.618228	0.46205	0.0589753	-0.415208	0.0478619
1760508_s_at	ybbT	P63486	-0.150533	0.996728	-0.571016	0.149201	-0.156658	0.746228	-0.203787	0.479624
1760509_s_at		P37639	-1.71774	2.60222e-05	-0.0132746	0.999732	-0.737323	0.0169915	0.968418	0.00217806
1760510_s_at	proS	P16659	-0.23606	0.983336	-0.456207	0.239572	0.764748	0.0215607	0.838375	0.0068091
1760512_s_at	ygfB	P0A8C4	-0.118656	0.998537	-0.35524	0.237035	0.741472	0.00866109	0.660815	0.00855691
1760514_s_at		P76446	0.0425356	0.998537	-0.142107	0.649268	-0.303317	0.312708	0.119019	0.779261
1760515_s_at	yqcC	Q46919	-0.190676	0.947141	-0.0888735	0.752962	-0.204176	0.392856	0.250664	0.185379
1760516_s_at		Q7AEX8	0.18156	0.979744	0.00439613	0.917215	-0.928238	0.0121256	-1.41379	0.000519459
1760517_s_at	idnR	P39343	-0.362916	0.679365	-0.424724	0.202422	-0.0301593	0.956074	0.210575	0.399372
1760518_s_at	torA	P33225	-0.0397073	0.998537	-0.135883	0.906701	-0.370034	0.276087	-0.324935	0.225548
1760519_s_at		P77698	0.0546919	0.998537	-0.624152	0.173096	-0.590326	0.140688	-1.04239	0.00558571
1760522_at	nrfE	P32710	-0.0897638	0.998537	-0.075499	0.932548	-0.0209045	0.980289	0.247873	0.478838
1760523_s_at		Q46820	-0.0339762	0.998537	-0.143609	0.786017	-0.528404	0.0967439	-0.742544	0.0133631
1760524_s_at	yifK	P27837	-0.189011	0.996728	-0.383155	0.276911	0.485881	0.100785	0.248442	0.303854
1760525_at	rtcA	P46849	-0.0162097	0.998537	0.270954	0.369751	-0.69171	0.0473314	-0.881648	0.00799581
1760527_s_at	yfiO	P0AC02	-0.185852	0.962789	-0.288536	0.264111	0.585775	0.018907	0.793574	0.00171321
1760530_s_at	c2129	P0AE61	0.122156	0.983336	0.0349162	0.873354	-0.629724	0.00870755	-0.753808	0.0015338
1760534_s_at	wecB	P27828	-0.0728223	0.998537	-0.0852249	0.715199	0.414881	0.076756	0.551138	0.0140602
1760535_s_at	NAPG	P0AAL3	0.231845	0.931082	0.0263646	0.928015	0.322357	0.266232	0.238594	0.38174
1760539_s_at	mtgA	P46022	0.0559345	0.998537	0.177234	0.540094	0.126128	0.705125	0.119403	0.585688
1760540_s_at	ispG	P62620	-0.0447536	0.998537	-0.125734	0.715349	-0.0601344	0.912781	-0.142972	0.397534
1760542_s_at	yjcP	P32714	-0.173397	0.986261	-0.938119	0.0478609	-0.623021	0.095997	-0.816277	0.0203107
1760543_s_at	dnaT	P0A8J2	-0.257096	0.873574	-0.18872	0.538057	-0.111415	0.787456	0.401044	0.0754382
1760544_s_at	rimI	P0A944	-0.145333	0.967376	0.210409	0.408887	-0.0594495	0.869089	0.423114	0.0381712
1760545_s_at	gadB	P69910	-1.86969	4.96398e-05	0.515696	0.194678	-1.53016	0.000444606	1.38773	0.000498425
1760548_s_at	yhaH	P64590	-0.350888	0.234321	-0.0953525	0.617199	-0.227234	0.217612	0.123071	0.402605
1760552_at	djlC	P77359	-0.0299177	0.998537	0.00360541	0.980424	-0.349078	0.092899	-0.377849	0.0391473
1760553_s_at		P42596	-0.0239791	0.998537	-0.00938853	0.957605	-0.186837	0.636044	-0.546571	0.0491278
1760554_s_at	fes	P13039	-0.935541	0.000712597	-0.146683	0.527185	-0.246694	0.259201	-0.0098984	0.904368
1760555_s_at	tdcB	P0AGF6	-0.0150734	0.998537	-0.409289	0.33221	-0.569192	0.148336	-0.616209	0.0774158
1760558_s_at	ybbY	P77328	-0.25272	0.83688	-0.537162	0.153661	-0.539636	0.0823595	-0.408123	0.12429
1760559_s_at	pheP	P24207	0.156096	0.998537	-0.134311	0.698413	-0.3022	0.325727	-0.258627	0.241943
1760560_s_at	accA	P0ABD5	-0.0932806	0.998537	-0.168005	0.554388	0.521837	0.0360657	0.695495	0.00575465
1760561_s_at	MltB	P41052	-0.305089	0.781202	-0.293152	0.299043	-0.0393469	0.94797	0.428275	0.0742766
1760563_at	murQ	P76535	-0.219784	0.998244	-0.253061	0.584912	-0.203786	0.742908	-0.292665	0.226408
1760567_s_at	eutC	P19636	-0.257607	0.732349	-0.164281	0.484638	0.171628	0.436167	0.276776	0.119142
1760568_s_at	ebgC	P0AC73	-0.093775	0.998537	-0.721154	0.196911	-0.514561	0.538666	-0.70735	0.23001
1760572_at	yfdN	P76510	-0.478234	0.786245	-0.615859	0.217861	-0.298417	0.581799	-0.619505	0.129955
1760575_s_at	yjaA	P09162	-0.302779	0.983336	-1.15415	0.0677075	-0.76895	0.17088	-1.21096	0.0199275
1760579_s_at	recJ	P21893	-0.0426333	0.998537	-0.0791698	0.666838	0.395072	0.023254	0.255135	0.0772527
1760582_at	rfbX	P37746	-0.286021	0.983336	-0.455984	0.345891	0.372267	0.409121	0.201136	0.749363
1760584_s_at	c2669	P33368	-0.190939	0.882026	0.242251	0.30717	-0.768916	0.00213671	-0.068746	0.626246
1760588_s_at	yghT	Q46844	0.0516993	0.998537	-0.342538	0.281291	-0.629603	0.0291642	-1.06884	0.000762585
1760592_at	xdhD	Q46814	-0.106937	0.998537	-0.349467	0.332239	-0.0914328	0.833523	-0.0311767	0.798029
1760593_s_at	fldA	P61949	-0.171435	0.998537	-0.447886	0.226145	0.865952	0.00815439	1.10895	0.000884414
1760594_s_at	ydeS	P77789	0.168447	0.998537	-0.118407	0.767688	-0.761554	0.0283563	-1.09831	0.00187878
1760595_s_at	yhjS	P37657	-0.276323	0.633077	0.114285	0.616904	0.0409619	0.910096	0.515575	0.00835767
1760597_s_at	rimJ	P0A948	-0.180787	0.975687	-0.0974182	0.764027	0.269537	0.256875	0.200722	0.287326
1760598_s_at	Z2403		0.128736	0.998537	-0.850389	0.0467577	-0.602094	0.0672287	-0.898819	0.00596907
1760599_s_at	cspI	P0A986	-0.781847	0.760656	-0.00794863	0.993412	-0.996953	0.148607	-1.01401	0.0424352
1760600_s_at	ydfG	P39831	0.148769	0.942621	-0.0833313	0.710625	0.775583	0.000710224	0.641575	0.00156811
1760601_s_at	yadQ	P37019	-0.177315	0.968715	-0.0741128	0.729799	-0.0996197	0.811728	0.177284	0.399548
1760608_s_at	c0468	Q8FG95	-0.152532	0.983336	-0.560496	0.0949905	-0.79363	0.0083371	-1.18367	0.000389206
1760611_s_at		Q8XCN6	-0.146306	0.991381	-0.398479	0.204256	-0.851182	0.00425361	-0.128892	0.529839
1760612_s_at	yejO	Q8XE67	0.029899	0.998537	0.0137576	0.954004	0.288576	0.0662812	0.342605	0.018996
1760618_s_at	pspE	P23857	0.201668	0.96417	-0.120386	0.706993	0.576336	0.0395993	0.45166	0.0847516
1760619_s_at		P18811	-0.124586	0.978392	-0.00260841	0.969109	0.36678	0.062889	0.241004	0.141666
1760621_s_at	yfgG	P66948	-0.0710026	0.998537	-0.00890912	0.994925	0.47239	0.0836271	0.918144	0.00227145
1760629_s_at	yijW	P32144	0.0416687	0.998537	-0.0597383	0.783587	0.392259	0.0454475	0.399779	0.0241566
1760630_s_at	glgB	P07762	-0.336698	0.506119	-0.0523242	0.858217	0.0966322	0.759711	0.0839701	0.658283
1760634_s_at	soxR	P0ACS2	-0.0320698	0.998537	-0.0366037	0.864584	-0.285945	0.164143	-0.324578	0.0702251
1760636_s_at	ilvA	P04968	0.0354114	0.998537	0.0394991	0.905537	0.668568	0.0118729	0.743322	0.00419201
1760637_s_at	fadR	P0A8V6	-0.0142416	0.998537	0.0293228	0.901701	0.364434	0.0609094	0.486957	0.00892753
1760643_s_at	flgD	P75936	3.35382	1.41965e-07	1.33281	0.0106095	3.62556	6.42627e-08	2.75793	6.59796e-06
1760646_s_at	rplU	P0AG48	-0.0539245	0.998537	-0.111483	0.63491	0.433198	0.0322435	0.492287	0.00909671
1760649_s_at	yjbE	P0AF45	-0.0325481	0.998537	0.0507425	0.857427	0.0780593	0.826899	0.103625	0.715384
1760650_at	yfjP	P52131	0.075993	0.998537	-0.0468357	0.857466	-0.547106	0.0144212	-0.49609	0.0123161
1760652_s_at	deoD	P0ABP8	0.0251929	0.998537	0.147086	0.462312	0.126379	0.561064	0.218318	0.176543
1760653_s_at	hemH	P23871	-0.0924583	0.996728	0.157681	0.427515	-0.06351	0.817088	0.293375	0.0750219
1760655_s_at		P77136	-0.373496	0.970058	-1.98938	0.0224796	-1.08984	0.098292	-2.10826	0.00120845
1760656_s_at	c1106	P0AB65	-0.453796	0.356529	-0.191053	0.470619	-0.237702	0.455095	0.222078	0.249253
1760660_at	intF	P71298	-0.00224691	0.999118	-0.0278638	0.891679	0.479235	0.0456483	0.376729	0.0713076
1760662_at	yeaX	P76254	-0.492394	0.679365	-1.24665	0.0593497	-0.645769	0.207883	-0.466491	0.244877
1760664_s_at	ycaD	P21503	0.330383	0.327412	0.0236004	0.920382	-0.125227	0.565036	-0.188664	0.197183
1760668_s_at	rhaB	P32171	0.263203	0.911093	0.870267	0.050281	0.24725	0.528483	0.29226	0.319159
1760671_s_at	rpoE	P0AGB6	-0.243055	0.947141	-0.318928	0.326323	-0.634733	0.0422071	0.14612	0.510989
1760673_s_at	yfeR	P0ACR7	0.0656696	0.998537	-0.308986	0.205078	-0.285577	0.172332	-0.335612	0.0671722
1760674_s_at	recO	P0A7H3	0.116642	0.998537	-0.0668584	0.829058	0.336407	0.198344	0.664214	0.0108462
1760679_at	ryjA		-0.0814515	0.998537	0.631065	0.15808	-2.36766	1.16154e-05	-1.25297	0.00166722
1760682_s_at	glmU	P0ACC7	-0.106036	0.998537	-0.30243	0.270518	0.787739	0.00527303	0.900843	0.00111317
1760684_s_at	malF	P02916	-0.105683	0.998537	-0.0909388	0.796389	0.248664	0.373606	-0.0467189	0.803674
1760690_s_at	holB	P28631	-0.0743656	0.998537	0.0104549	0.973154	0.499656	0.0206256	0.760307	0.00103714
1760691_s_at	yhbH	P0AFX0	-0.156416	0.998537	-0.462443	0.289817	0.321406	0.378512	0.133209	0.624342
1760695_at	yqiI	P76656	-0.233107	0.938604	-0.512438	0.313091	-0.475834	0.372548	-0.651865	0.106249
1760696_s_at	yjiH	P39379	-0.0923367	0.998537	-0.503552	0.230511	-0.542193	0.1352	-1.12896	0.00208825
1760700_s_at	c2909	P0AFI0	-0.133741	0.998244	0.190561	0.507919	-0.560275	0.0410621	-0.403282	0.0812652
1760701_s_at	ispZ	P0A710	-0.0905264	0.998537	0.116889	0.906194	-0.0972442	0.952829	-0.241095	0.253861
1760709_s_at	hycD	P16430	0.0864503	0.998537	-0.0894295	0.689013	-0.302005	0.125903	-0.433523	0.0180004
1760711_s_at	galF	P0AAB6	-0.235865	0.819655	-0.23191	0.331914	0.482908	0.033485	1.08725	0.000182749
1760715_s_at		P30979	0.17134	0.991381	-0.152266	0.693455	-0.824964	0.0180782	-1.019	0.00278328
1760716_s_at	---		-0.0407061	0.998537	-0.516388	0.412183	-0.148105	0.828084	-0.158624	0.648519
1760718_s_at	ynbA	P76090	-0.0815231	0.998537	-0.301286	0.721888	-0.732963	0.409964	-1.49011	0.0136685
1760719_s_at		P06282	-0.0718814	0.998537	-0.0950438	0.609643	-0.438977	0.0140238	-0.81536	0.000190183
1760724_s_at	elaB	P0AEH5	-0.64208	0.0759964	0.434679	0.146684	-0.835832	0.00369089	0.121441	0.573433
1760725_s_at	yheL	P45530	0.0216695	0.998537	0.0335936	0.873354	-0.293479	0.0802731	0.0620482	0.627525
1760727_s_at	ygaM	P0ADQ7	-0.625943	0.312649	0.2251	0.539584	-0.932871	0.0121418	0.159513	0.520725
1760728_s_at	uxaC	P0A8G3	-0.216194	0.878965	-0.170485	0.467881	0.0300228	0.947944	0.102554	0.638119
1760735_s_at		Q8X7R5	-0.102631	0.998537	-0.0887535	0.891303	-0.537441	0.175369	-0.525661	0.114694
1760738_s_at	yhaR	P0AGL2	-0.170567	0.982323	-0.381274	0.270381	-0.590093	0.071175	-0.642189	0.0309829
1760742_s_at	lldD	P33232	-0.131543	0.998537	-0.287196	0.368738	0.000567849	0.999021	0.362036	0.207842
1760744_at	cysU	P16701	-0.0563796	0.998537	-0.27185	0.528737	0.558331	0.0672149	0.324816	0.197716
1760745_s_at	rpsL	P0A7S3	0.00729775	0.998537	-0.261109	0.226325	0.0561166	0.856023	0.0995667	0.528686
1760748_s_at	yjdC	P0ACU7	-0.533319	0.0158759	-0.096222	0.616844	-0.565532	0.00415765	0.0699685	0.628501
1760751_s_at		P76216	-1.07781	0.314494	-0.319278	0.733899	-0.60551	0.266073	0.38741	0.410666
1760752_s_at	rplB	P60422	-0.0878119	0.998537	-0.30562	0.221196	0.100109	0.762725	0.047227	0.82288
1760753_at	stfE	P33227	0.0440586	0.998537	-0.30197	0.269727	-0.48237	0.0412928	-0.850391	0.000997022
1760754_s_at	c3139	P0A937	0.0713781	0.998537	0.0791843	0.755178	0.132859	0.636866	-0.181958	0.317124
1760756_at	---		-0.0509101	0.998537	-0.716729	0.0782324	-0.62278	0.0572408	-1.27069	0.000640784
1760757_s_at	thiJ	Q46948	-0.510857	0.880361	-0.754046	0.192051	0.311504	0.575666	0.710203	0.0981065
1760762_s_at	c2019	P0A766	-0.165617	0.998537	-0.522283	0.183452	0.119002	0.8148	0.460066	0.111203
1760763_s_at	cdsA	P0ABG1	-0.0376077	0.998537	0.187585	0.448317	0.512221	0.0280211	0.536886	0.0118834
1760764_s_at	yqeG	P63340	0.0135658	0.998537	-0.738549	0.0750636	-0.469335	0.154972	-0.698447	0.0216038
1760766_s_at	sotB	P31122	-0.0635589	0.998537	0.189973	0.418991	-0.215668	0.379602	0.00069556	0.945177
1760767_at	ssuE	P80644	-0.0764582	0.998537	-0.124191	0.829058	-0.194099	0.851561	-0.813572	0.0683113
1760768_s_at	marB	P31121	0.276935	0.873574	0.300711	0.351143	-0.363965	0.181644	-0.394265	0.0913998
1760773_s_at	rplN	P0ADY3	-0.0418898	0.998537	-0.209619	0.324012	0.117416	0.607204	0.09392	0.551282
1760776_s_at	c1145	P75894	-0.149041	0.998537	0.211615	0.587661	-0.712775	0.0385483	-0.868184	0.00718707
1760778_s_at	yidL	P31449	-0.143189	0.983336	-0.336312	0.238432	-0.274462	0.360648	-0.429939	0.0778681
1760780_s_at	yqiJ	P76657	-0.00693454	0.998537	-1.17558	0.266097	-0.656324	0.54459	-1.33355	0.0288899
1760781_s_at	yhaO	Q8XAF5	0.0570858	0.998537	0.0932442	0.719796	-0.0489963	0.901333	-0.251724	0.170527
1760785_s_at	yidG	P0ADL6	-0.00614668	0.998537	0.106047	0.630444	-0.402812	0.0471447	-0.0756075	0.601132
1760786_s_at	yfiF	P0AGJ5	-0.0323156	0.998537	0.0347406	0.919343	0.172567	0.53742	0.473623	0.0339121
1760790_s_at		Q47157	0.120091	0.978392	0.0290282	0.893431	-0.507396	0.0151342	-0.276064	0.0934245
1760793_s_at	fdhF	P07658	0.141484	0.983336	-0.584222	0.0733999	-0.189888	0.509358	-0.226665	0.24689
1760796_s_at	yhgI	P63020	-0.028283	0.998537	0.226809	0.314975	0.454305	0.039433	0.471554	0.0191873
1760798_s_at		P14175	-0.795927	0.460482	-0.930216	0.126026	-0.421715	0.454964	0.132328	0.848319
1760799_s_at	bcsA	P37653	-0.043854	0.998537	0.00453136	0.966021	-0.582061	0.02348	-0.897733	0.00117883
1760801_at	yjbL	P32693	0.296369	0.91961	-0.233192	0.560171	-1.23979	0.00138351	-1.85734	5.51122e-05
1760802_s_at	sgaE	P39306	0.173357	0.983336	0.0575212	0.883357	-0.357778	0.273563	-0.208378	0.275854
1760803_s_at	galT	P09148	-0.345947	0.293731	-0.115754	0.59665	0.103354	0.662122	0.263514	0.105647
1760806_s_at		P15033	-0.285714	0.873574	-0.509989	0.139526	-0.729507	0.0270198	-0.917843	0.00423261
1760808_s_at	c4714	P56258	-0.0882584	0.998537	0.276331	0.405605	-0.0873214	0.825302	0.365331	0.139205
1760813_s_at	yebC	P0A8A0	0.0111091	0.998537	-0.181786	0.462164	0.452882	0.0494547	0.00399079	0.936481
1760814_s_at	lolC	P0ADC3	0.0813707	0.998537	0.143946	0.603325	0.790111	0.00516471	1.04407	0.000558358
1760815_s_at	yidH	P0ADM0	0.0124502	0.998537	0.0598391	0.777951	-0.539132	0.00898058	-0.345247	0.0436059
1760820_s_at	yebU	P76273	-0.0178198	0.998537	-0.0579003	0.802395	-0.156992	0.456633	-0.134059	0.381054
1760824_s_at		P24238	0.0014902	0.998537	-0.509686	0.31651	-0.902288	0.10226	-1.16181	0.0223048
1760826_s_at		P39270	0.157409	0.996728	0.236406	0.476695	-0.589196	0.0571456	-0.731868	0.00963903
1760828_s_at	fruR	P0ACP1	0.0478702	0.998537	-0.123739	0.58628	0.56365	0.0103452	0.475772	0.0137557
1760838_at	ynjC	P76224	-0.0480244	0.998537	-0.0757653	0.854701	-0.431142	0.221013	-0.0915249	0.571161
1760839_s_at	ybiC	P30178	-0.0161618	0.998537	0.2286	0.458878	0.605555	0.0494796	0.0886215	0.615491
1760843_at	yjeN	P39283	-0.000989445	0.998819	-0.0632887	0.888192	-0.539179	0.0446155	-0.668462	0.00826808
1760844_s_at	ybjX	P75829	0.476448	0.0736816	-0.0267325	0.906194	0.901572	0.000257547	1.02281	0.000100651
1760846_at	dinD	P23840	-0.0704992	0.998537	-0.0282514	0.954512	-0.117239	0.732611	-0.457612	0.0334264
1760848_s_at	tmk	P0A720	-0.176896	0.938604	0.207474	0.431795	0.339559	0.142329	0.434996	0.0377966
1760849_s_at	galP	P0AEP1	-0.349397	0.916944	-0.00893596	0.987428	-0.241935	0.641839	-0.0396386	0.768664
1760852_s_at	lamB	P02943	-0.185636	0.968715	-0.246373	0.404749	0.310385	0.229508	-0.360371	0.0817064
1760855_x_at	rdlA	Q6BF86	-0.52535	0.873574	-0.654899	0.273731	-0.0326397	0.963142	0.452639	0.226828
1760859_s_at	yejK	P33920	-0.177697	0.996081	-0.303012	0.369574	0.48505	0.111714	0.758422	0.0114526
1760864_s_at	ynfA	P76169	0.134805	0.998537	0.220006	0.55279	-0.183644	0.735724	-0.516746	0.0785417
1760869_s_at	c1155	Q8FJ36	-0.598906	0.232011	-0.524157	0.125444	0.185324	0.615924	0.318761	0.211367
1760871_s_at	kduI	Q46938	-0.283378	0.998537	-0.998009	0.104156	-0.0516596	0.971798	-0.188744	0.723832
1760872_s_at	ydeD	P31125	-0.0717333	0.998537	0.117332	0.689819	0.364946	0.145713	0.528969	0.0304622
1760874_s_at	bolA	P0ABE2	-0.609082	0.255017	-0.110142	0.742987	-1.08123	0.00339962	-0.27119	0.304425
1760878_s_at	rihC	P22564	0.0906036	0.998537	-0.381018	0.314391	0.379119	0.341945	0.194462	0.643242
1760881_s_at	acnA	P25516	-0.595482	0.0603877	-0.0626043	0.875372	-0.484072	0.0372916	0.130677	0.463689
1760883_s_at		P75763	-0.22168	0.998537	-0.420992	0.352412	-0.711559	0.156627	-0.767301	0.065506
1760886_s_at	ybhD	Q8FJR1	0.0551644	0.998537	-0.459603	0.1425	-0.427037	0.0892564	-0.487757	0.0267525
1760890_s_at	yfbH	P76472	-0.255095	0.752522	-0.170565	0.489969	-0.276152	0.231553	-0.127602	0.477709
1760891_s_at	fdnI	P0AEK7	0.0995494	0.998537	0.0217737	0.942914	-0.530539	0.0353007	-0.52632	0.0172652
1760894_s_at	umuC	P04152	-0.129889	0.983347	-0.0936277	0.670362	-0.456208	0.045822	-0.224019	0.229545
1760895_s_at	ydjE	P38055	-0.0852554	0.998537	-0.202209	0.670286	-0.435913	0.327866	-0.667955	0.0582995
1760898_s_at	ftsW	P0ABG4	0.17225	0.892483	0.0530558	0.809765	0.155033	0.458391	0.116882	0.481043
1760904_s_at	greA	P0A6W5	0.123442	0.998537	-0.0428905	0.898408	0.892842	0.00283896	1.12942	0.000419379
1760906_s_at	ydgT	P64467	0.13332	0.968591	-0.0502367	0.798154	0.0172146	0.956074	-0.00541099	0.97318
1760908_s_at	ptsN	P69829	0.148261	0.982048	0.0901363	0.73384	0.229606	0.383061	0.0451247	0.910718
1760911_s_at	yceI	P0A8X2	-0.432498	0.0751434	0.0776661	0.713695	-0.0871303	0.703588	0.15901	0.265662
1760922_at	---		-0.08485	0.998537	-0.146263	0.816045	-0.836329	0.0609094	-1.50107	0.0011314
1760923_s_at	nfi	P68739	-0.170053	0.998537	-0.381481	0.407378	-0.0297958	0.979191	0.158111	0.595954
1760925_s_at	yfhD	Q8FF25	0.179338	0.928837	0.0777069	0.759864	-0.140085	0.577616	-0.0563157	0.682665
1760927_at	yagA	P37007	0.0703624	0.998537	0.167455	0.492751	-0.139714	0.655048	-0.294512	0.146591
1760929_s_at	prkB	P0AEX5	-0.124297	0.978392	-0.0938368	0.654193	0.361795	0.0618451	0.445855	0.0149189
1760932_s_at	ydgI	P0AAE5	-0.193402	0.977114	-0.356459	0.245531	-0.352624	0.235727	0.0283673	0.994382
1760935_s_at	ybaM	P45807	0.0858974	0.998537	0.237069	0.371411	0.422843	0.11096	0.530382	0.0282692
1760938_s_at	marA	P0ACH5	0.137731	0.983336	-0.151879	0.58024	0.233129	0.378512	0.0362659	0.886867
1760943_s_at	pgi	P0A6T1	0.0455102	0.998537	0.0895696	0.625829	0.159226	0.359736	0.204114	0.14345
1760945_at	yaiT	P77199	-0.0434098	0.998537	-0.109249	0.700553	-0.942776	0.00137763	-0.983946	0.000607705
1760946_s_at	anmK	P77570	-0.0841255	0.997466	0.00738938	0.976606	0.437678	0.0206256	0.703124	0.000704559
1760950_s_at	yliE	P75800	0.17375	0.985622	-0.0810454	0.843265	-0.595009	0.0733111	-0.770416	0.00934389
1760951_s_at		P30845	0.0401693	0.998537	-0.0686941	0.791213	-0.383038	0.0759823	-0.652913	0.00304686
1760954_s_at	nuoJ	P0AFE0	-0.271627	0.624688	-0.190796	0.362523	0.219294	0.294108	0.124954	0.447644
1760956_s_at	yhcB	P0ADW3	-0.245375	0.856562	-0.310414	0.264507	0.0847288	0.8148	-0.162742	0.335842
1760957_s_at	ycgC	Q8FI10	0.0311188	0.998537	-0.00809832	0.993902	0.350971	0.108436	0.242103	0.208979
1760958_s_at	fdoI	P0AEL0	-0.112484	0.995857	-0.299844	0.21612	0.261239	0.219585	0.270291	0.137566
1760965_s_at	HtpX	P23894	-0.17239	0.985194	-0.242442	0.475366	0.918983	0.00510869	0.892294	0.00357205
1760967_s_at	c1323	P75925	0.00101474	0.998537	0.373792	0.216269	-0.273612	0.314621	-0.265197	0.203811
1760969_s_at	degP	P0C0V0	-0.15467	0.988278	0.182913	0.590629	0.311492	0.288978	0.810019	0.0057596
1760971_s_at	rbsA	P04983	0.130616	0.978392	0.122359	0.595958	-0.295791	0.181644	0.133499	0.469367
1760972_s_at		P77265	-0.148832	0.956739	0.063607	0.760856	-0.396655	0.0389102	-0.395059	0.0225435
1760975_s_at	gpmB	P0A7A2	0.0181564	0.998537	-0.0825377	0.714208	0.508442	0.00949918	0.618486	0.00154042
1760976_s_at	fliJ	P52613	3.07965	6.82308e-08	1.28197	0.00436716	2.76355	3.18125e-07	1.24323	0.000861068
1760978_s_at	yliC	P75798	0.0473817	0.998537	-0.100709	0.735407	0.520107	0.0321633	0.572895	0.0122749
1760982_s_at	yhiR	P37634	-0.237279	0.936549	-0.285899	0.371981	0.203598	0.494603	0.563406	0.0256658
1760984_s_at	bioH	P13001	-0.000697149	0.998537	0.261479	0.371981	-0.427892	0.183882	-0.570121	0.0457219
1760987_at	yadC	P31058	-0.115975	0.996728	-0.148324	0.772021	-0.598111	0.17434	-0.931381	0.0210732
1760988_s_at	yihF	P32128	-0.077719	0.998537	-1.15618	0.0407201	-0.559865	0.205384	-1.22744	0.00435453
1760991_s_at	yjeT	P0AF73	0.102123	0.998537	0.113759	0.673179	-0.462816	0.0338353	-0.70979	0.00173647
1760995_s_at	araA	P08202	0.125212	0.998537	0.304	0.654336	-0.00448086	0.999021	0.651366	0.126828
1760998_s_at		P45767	-0.0828488	0.998537	-0.0883339	0.773815	-0.757579	0.00627574	-0.515889	0.024955
1761001_at	yjeO	P39284	0.00385963	0.998537	-0.125807	0.655114	-0.503654	0.026961	-0.790527	0.00121463
1761007_s_at	helD	P15038	-0.0230192	0.998819	-0.239943	0.617199	0.159772	0.782727	0.643453	0.091623
1761017_s_at	hisC	P06986	-0.497445	0.174126	-0.215206	0.393362	-0.758876	0.00479129	0.0774037	0.726546
1761022_s_at	yecH	P46887	-0.0393025	0.998537	-0.325092	0.653298	-0.644013	0.547442	-1.38593	0.0240344
1761025_s_at	rseA	P0AFX7	-0.256685	0.850606	-0.166473	0.553423	-0.616879	0.0230761	0.214042	0.308784
1761030_s_at	rpoS	P13445	-0.553195	0.234321	0.00648884	0.893869	-0.693259	0.0156121	-0.0935625	0.684198
1761031_s_at	lysS	P0A8N3	-0.0815292	0.998537	-0.249922	0.266242	0.372318	0.062078	0.329199	0.0612798
1761035_s_at	mhpD	P77608	-0.126054	0.983336	0.0273439	0.922373	0.488111	0.0296736	0.743682	0.00171854
1761036_s_at		P45524	-0.208673	0.909775	-0.278011	0.284198	-0.201128	0.457238	-0.00486278	0.995339
1761041_at	yehI	P33346	-0.0913271	0.998537	-0.336548	0.325536	-0.584632	0.151128	-0.539418	0.104451
1761043_s_at	aidB	Q8FAJ6	-0.590599	0.00879275	0.0622771	0.756983	-0.318639	0.0743426	0.573408	0.00207556
1761044_at	cusF	P77214	0.489629	0.192858	-0.0840062	0.80916	0.843878	0.00301574	0.104765	0.566448
1761048_s_at		P69330	0.0142445	0.998537	-0.641644	0.334264	-0.900891	0.180711	-1.48826	0.0201883
1761050_s_at	tnaA	P0A853	-0.266888	0.65239	-0.332899	0.171711	-0.502054	0.0219675	0.367285	0.0442265
1761054_at	ssnA	Q46812	0.0432766	0.998537	-0.660974	0.0828462	-0.814072	0.0130398	-0.91784	0.00323451
1761057_s_at	speC	P21169	0.0634459	0.998537	0.00280594	0.959398	0.379952	0.149872	0.460839	0.067401
1761059_s_at		P77427	3.81059e-05	0.998537	0.0190985	0.891739	-0.455229	0.0993572	-0.294956	0.186483
1761061_at	yehH	P33345	0.50819	0.201313	-0.0194242	0.891739	-0.417513	0.092058	-0.70156	0.00493801
1761065_s_at		P0AFS1	0.027962	0.998537	-0.224378	0.539557	-0.667177	0.0248292	-0.0345023	0.850296
1761066_s_at	asd	P0A9Q9	-0.0395202	0.998537	-0.169392	0.386139	0.274023	0.110842	0.153907	0.273767
1761068_s_at	gutQ	P17115	-0.0306576	0.998537	-0.0203218	0.984843	0.130472	0.703588	0.235223	0.306292
1761071_s_at	yhjE	P37643	-0.316082	0.784342	-0.20563	0.52758	0.244612	0.409669	-0.137673	0.449469
1761072_at	casD	Q46898	-0.0974159	0.998537	-0.103885	0.702275	-0.270545	0.313673	-0.08316	0.622477
1761073_s_at	ygiE	P0A8H3	-0.11723	0.983336	0.00675018	0.960976	0.127757	0.583961	0.205776	0.21799
1761076_s_at	psiF	P0AFM5	-0.666057	0.0621101	0.114042	0.713183	-0.418133	0.117046	0.577644	0.016822
1761079_s_at	yaiZ	P0AAQ0	0.0319523	0.998537	-0.169001	0.388233	0.108556	0.644083	0.192519	0.204472
1761080_x_at	pheL	P0AD72	0.130137	0.998537	0.121709	0.927712	-0.846455	0.415181	-0.605317	0.111769
1761081_s_at	cysS	P21888	-0.0729381	0.998537	-0.304615	0.324862	0.885239	0.00512559	0.906367	0.00255748
1761083_at	yagB	P37008	0.0375531	0.998537	-0.17425	0.528956	0.197604	0.476683	0.493743	0.0396405
1761085_at	chbF	P17411	-0.373098	0.926335	-0.605135	0.200267	-0.681775	0.117191	-0.644148	0.088495
1761088_s_at	CYBB	P0ABE5	-0.108039	0.998537	0.116986	0.588257	-0.00754164	0.980289	0.249978	0.18284
1761089_at	relE	P0C077	-0.0285448	0.998537	-0.0211102	0.965843	0.127967	0.799293	-0.0250267	0.718746
1761093_s_at	yadT	P37028	0.0338765	0.998537	0.122424	0.601382	-0.071699	0.825302	0.165416	0.404935
1761096_s_at	rfaD	P67910	-0.0762033	0.998537	-0.411182	0.284701	0.371636	0.276087	0.545196	0.0603241
1761097_s_at	dcm	P0AED9	-0.0886725	0.998537	-0.0904525	0.655568	0.167389	0.470054	0.175165	0.29624
1761099_s_at	yieO	P31474	-0.15821	0.969068	-0.337927	0.224377	-0.415608	0.0919666	-0.570485	0.0152395
1761103_s_at	yegW	P0ACM5	-0.0536605	0.998537	-0.098503	0.657944	0.162727	0.472938	-0.0194036	0.90521
1761104_s_at	pphB	P55799	0.0113433	0.998537	-0.240225	0.493652	-0.4267	0.181045	-0.642179	0.0282824
1761110_s_at	ydhZ	P0ACX5	-0.299055	0.679365	-0.060498	0.858398	-0.417676	0.0768171	-0.512272	0.0172796
1761113_s_at	ygeV	Q46802	0.131484	0.998537	-0.684023	0.220982	-0.0754892	0.95988	0.518945	0.417014
1761114_s_at	cspA	P0A9X9	0.16435	0.998537	-0.00198499	0.993902	-0.191839	0.694445	-0.375876	0.130095
1761118_s_at	xylG	P37388	-0.279847	0.726459	-0.28083	0.302708	-0.596795	0.0215141	0.00720059	0.982112
1761120_s_at	c3892	Q7AAK3	0.0457516	0.998537	0.113867	0.727304	-0.337372	0.242477	-0.167074	0.400081
1761123_s_at	yjcT	P32718	-0.0708765	0.998537	-0.196449	0.490249	-0.131293	0.722894	-0.102078	0.608279
1761127_at	yghD	Q46832	0.102628	0.992282	-0.153758	0.599995	-0.272008	0.232993	-0.400034	0.0472147
1761130_s_at	trxB	P0A9P4	-0.206744	0.968715	-0.268173	0.363193	0.817892	0.00713539	0.90619	0.00197226
1761135_s_at	yffB	P24178	-0.304455	0.675833	-0.133208	0.602792	0.394213	0.0957064	0.208769	0.309604
1761136_s_at	c1005	P75824	0.101112	0.986261	-0.143609	0.510747	-0.679566	0.00252544	-0.822597	0.000435163
1761137_s_at	malG	P68183	-0.134264	0.998537	-0.055827	0.858224	0.475293	0.086207	0.213414	0.403371
1761139_s_at	yfaE	P0ABW3	-0.256035	0.943381	-0.14668	0.669946	0.360378	0.254165	0.677338	0.0280974
1761141_s_at	puuD	P76038	-1.28825	0.00136485	-0.485146	0.185291	-0.23032	0.535296	-0.0226745	0.975712
1761143_s_at	c2289	P67826	-0.0502926	0.998537	-0.13734	0.748292	-0.206923	0.68844	0.553424	0.145908
1761145_s_at	yaiX	P75697	-0.177241	0.978392	0.316067	0.270644	-0.768046	0.00839692	-0.700536	0.00691588
1761146_s_at	livG	P0A9S7	-0.34978	0.983336	-0.705628	0.207659	0.865589	0.0995227	0.771442	0.123673
1761151_at	moeB	P12282	-0.25133	0.73685	-0.108627	0.669112	0.205936	0.406988	0.126824	0.475128
1761152_s_at	fdx	P0A9R4	-0.0893822	0.998537	-0.05382	0.843481	0.443308	0.0434903	0.399122	0.0375607
1761153_s_at	ygiM	P0ADT8	-0.155865	0.986261	-0.114073	0.722367	-0.050254	0.929279	0.507974	0.0644487
1761154_s_at	c1534	A8B1J6	0.00336844	0.998537	-0.253081	0.344105	-0.186386	0.455701	-0.372502	0.0570489
1761160_s_at	fliO	P22586	2.79778	3.19642e-09	1.19411	0.000389969	2.28464	3.68676e-08	0.778273	0.00160052
1761162_s_at	yehM	P33349	-0.106382	0.998537	-0.511413	0.137359	-0.615739	0.0339908	-0.806168	0.00502806
1761163_s_at	yfgL	P77774	-0.0502011	0.998537	-0.143948	0.621927	0.307494	0.182182	0.481234	0.0216745
1761164_s_at	fadJ	P77399	-0.510189	0.0457534	0.0514213	0.802438	-0.252527	0.19429	-0.192286	0.230938
1761165_s_at	yhbJ	P0A894	0.0615835	0.998537	-0.44395	0.186225	0.195089	0.531568	0.35971	0.120678
1761168_s_at	yidZ	P31463	-0.0364701	0.998537	-0.0259507	0.926587	-0.487142	0.0235178	-0.577798	0.00489694
1761169_s_at	thrC	P00934	0.113327	0.996081	-0.230303	0.3781	0.313711	0.187596	-0.0596799	0.722539
1761171_s_at	mukF	P60293	0.030711	0.998537	-0.129698	0.600021	0.777056	0.00248517	0.771297	0.00132823
1761173_s_at	srlD	P05707	0.118543	0.983336	-0.109758	0.679405	-0.120732	0.663804	-0.155269	0.341056
1761176_s_at	yjiZ	P39398	0.0757601	0.998537	-0.570215	0.11008	0.0710898	0.901701	-0.0545096	0.782045
1761177_s_at	c4736	P27840	-0.122007	0.998537	0.0417227	0.925256	-0.416951	0.117737	-0.561936	0.0244683
1761178_s_at	cysM	P16703	-0.0689178	0.998537	-0.041458	0.903427	1.01805	0.00124012	0.875936	0.00218307
1761181_at	yaeI	P37049	-0.00447025	0.998537	-0.0840141	0.708531	-0.551156	0.0121108	-0.727425	0.00108895
1761185_at	yraK	P43319	-0.103748	0.998537	-0.932124	0.0839685	-0.75684	0.150293	-0.915482	0.0521186
1761188_s_at	ygaE	P37338	-0.471141	0.428705	0.00633565	0.980424	0.154412	0.733879	0.622793	0.0304713
1761189_s_at	fliM	P06974	3.08977	1.4046e-09	1.32566	0.00012453	2.96066	1.53217e-09	1.81249	2.38545e-06
1761191_s_at	ydcL	P64451	-0.560382	0.187082	-0.118889	0.709473	-0.18465	0.584674	0.391316	0.0921759
1761194_s_at	ybhQ	P0AAW5	-0.0538024	0.998537	0.0100658	0.988319	-0.147	0.755738	0.263528	0.376503
1761198_s_at	yebZ	P76278	0.194718	0.983336	-0.0487338	0.908005	0.714032	0.0296314	0.220636	0.55662
1761199_s_at		P0ABE8	-0.0979084	0.998537	-0.0478086	0.83838	-0.189978	0.374677	0.038624	0.899933
1761202_at	ymfI	P75972	0.00670859	0.998537	0.00243594	0.988676	0.397786	0.0228441	0.440064	0.00690819
1761204_at	---		-0.0812332	0.998537	-1.89428	8.95634e-05	-0.537531	0.0768171	-0.778475	0.00918565
1761206_s_at	napC	P0ABL5	0.276792	0.856562	0.0874573	0.78119	0.202477	0.555541	0.335292	0.242228
1761207_s_at	yfgG	P64545	-0.0161131	0.998537	-0.270314	0.579086	0.473724	0.163356	0.889659	0.00714954
1761210_s_at	tdk	P0A3L9	-0.104095	0.992709	0.167924	0.469161	-0.152932	0.556874	0.0556002	0.775693
1761214_s_at	yhcQ	P46482	0.139772	0.998537	-0.155602	0.674759	-0.401782	0.246518	-0.907379	0.00446931
1761216_s_at	nohB	P31062	-0.0182034	0.998537	0.156853	0.651396	-1.06792	0.00894003	-1.50823	0.000572237
1761220_s_at	SgaB	P69822	-0.131753	0.983336	-0.405138	0.168223	-0.16996	0.562732	-0.442658	0.0359038
1761225_s_at	emrY	P52600	-0.0804381	0.998537	-0.515809	0.279336	-0.569573	0.551712	-1.0055	0.135136
1761226_s_at	ymfA	P75962	-0.0186166	0.998537	-0.187989	0.457994	-0.500383	0.052867	-0.827796	0.00223027
1761229_s_at	yjiN	P39385	-0.261182	0.51163	0.0413668	0.843265	-0.832634	0.000228685	-0.321886	0.0390952
1761232_s_at	ygfO	P67444	-0.152339	0.982726	-0.27331	0.450377	-0.469774	0.167723	-0.314653	0.241824
1761235_at	yjhP	P39367	-0.103401	0.979408	-0.12255	0.55635	-0.0642983	0.824667	-0.0760138	0.612821
1761236_s_at	nrfD	P32709	0.11606	0.998537	-0.278228	0.326546	-0.442586	0.0892623	-0.810143	0.00288361
1761238_s_at	acs	P27550	-1.15347	0.0296838	-0.722685	0.124298	-0.84197	0.0358899	-0.278141	0.371164
1761243_s_at	csiE	P54901	-0.812078	0.00891382	-0.02599	0.944386	-1.57032	9.89556e-06	0.461196	0.0334223
1761244_s_at	rplV	P61175	-0.0255155	0.998537	-0.0644927	0.756837	0.21955	0.216005	0.101656	0.482569
1761245_s_at	flgK	P33235	3.85331	1.4046e-09	1.67984	0.000144272	4.35454	5.8636e-10	2.49013	1.95933e-06
1761248_s_at	hflC	P0ABC3	-0.242899	0.810247	-0.235731	0.349781	0.181832	0.463178	0.1496	0.430759
1761249_s_at	uvrY	P0AED5	-0.470537	0.746046	-0.52872	0.244816	0.727509	0.0470767	1.00337	0.0062002
1761255_s_at	phnD	P16682	-0.0302827	0.998537	-0.638379	0.0777274	-0.634247	0.0316302	-0.941805	0.0021104
1761256_at	yagM	P71296	0.198995	0.938604	-0.60991	0.0578704	-0.561408	0.0231183	-0.999562	0.000489606
1761260_s_at	yffG	P37127	0.138797	0.983336	-0.166949	0.571725	-0.402379	0.0944079	-0.540872	0.0167542
1761261_s_at		P00816	-0.00519583	0.998537	-0.330095	0.217311	-0.256741	0.284162	-0.472131	0.0238506
1761262_s_at	yfbS	P0AFU2	0.175277	0.978392	0.210608	0.488254	-0.195341	0.539053	-0.505234	0.0272162
1761273_at	fecD	P15029	0.01373	0.998537	-0.176466	0.59383	-0.710197	0.0197365	-0.609872	0.0154927
1761274_at	isrA		0.190475	0.998537	-0.00302181	0.994267	-0.638529	0.0940546	-0.886595	0.0125189
1761277_s_at	ycgR	P76010	3.71681	2.95543e-08	1.64464	0.00130121	3.57677	6.42627e-08	1.4638	0.000733795
1761290_s_at	fdoG	P32176	-0.32482	0.998537	-1.04039	0.0920424	0.843232	0.109948	0.633258	0.156865
1761291_s_at	fixA	P60566	0.0941481	0.998537	0.0701061	0.896911	-0.490227	0.27717	-0.138912	0.536647
1761297_s_at	c0903	P0A9F1	-0.0148275	0.998537	0.161011	0.389217	0.494485	0.00997196	0.550075	0.00271822
1761298_at	intA	P32053	-0.13839	0.969068	0.0118649	0.969969	0.313549	0.116376	0.318479	0.0770422
1761300_s_at	rplK	P0A7J7	-0.0346362	0.998537	-0.330725	0.258799	0.232654	0.415876	0.0319742	0.970312
1761301_at	yihR	P32139	0.0717841	0.998537	-0.23281	0.466035	-0.21821	0.601109	-0.124363	0.564722
1761305_s_at	mrdA	P0AD65	-0.0861417	0.998537	-0.228767	0.365567	0.0275699	0.941305	0.077677	0.638502
1761307_s_at	lrhA	P36771	0.192366	0.967538	-0.619078	0.0777274	0.74413	0.0110885	-0.0551312	0.853337
1761308_at	rem	P07010	0.06541	0.998537	-0.0551051	0.906701	-0.445938	0.151202	-0.646203	0.0226078
1761312_s_at	acrE	P24180	9.47175e-05	0.998537	-0.247375	0.302371	-0.592158	0.0118163	-0.789444	0.00110798
1761315_s_at	hyaE	P19931	0.300028	0.78344	0.147796	0.682979	-0.222973	0.449206	0.0294457	0.945791
1761321_at	yahI	P77624	0.0704814	0.998537	-0.15823	0.630938	-0.218941	0.419592	-0.157214	0.424853
1761322_s_at	proA	P07004	0.00778405	0.998537	-0.179264	0.604199	0.219286	0.504693	0.394249	0.124091
1761324_at	gtrA	P77682	0.152489	0.983336	-0.20228	0.627118	0.351018	0.313919	0.75308	0.0162428
1761325_s_at	ispD	Q46893	-0.30089	0.873574	-0.448252	0.207296	0.149894	0.693761	0.448831	0.0838684
1761326_s_at	yhhP	P0A890	0.134384	0.998537	0.0632325	0.891663	-0.411801	0.248083	-0.768145	0.0101553
1761330_s_at	sseB	P0AFZ1	-0.0584097	0.998537	0.0995575	0.815897	0.160888	0.745975	-0.39156	0.106346
1761331_s_at	ylbA	P75713	0.0647146	0.998537	0.148087	0.614878	-0.751847	0.0208897	-1.28821	0.000433828
1761332_at	metL	P00562	0.0497667	0.998537	0.0160829	0.944656	0.557467	0.0600093	0.454062	0.106429
1761333_s_at	yhdU	P64619	0.0463318	0.998537	0.0250648	0.948129	-0.43548	0.299232	-0.967727	0.00634645
1761334_s_at	pssA	P23830	-0.0453699	0.998537	0.353296	0.385778	-0.00861976	0.996134	0.233585	0.681498
1761339_s_at	mutT	P08337	-0.0472489	0.998537	-0.292623	0.33041	0.0600556	0.908832	0.212516	0.475417
1761348_at	paaF	P76082	-0.014162	0.998537	0.0279484	0.982534	-0.114805	0.901333	-0.440232	0.131867
1761349_at	wbbK	P37751	-0.0120127	0.998537	-0.114941	0.645381	0.317812	0.125921	0.10627	0.4924
1761353_at	intB	P39347	-0.0704408	0.998537	0.0386722	0.841022	0.0341186	0.921088	0.238887	0.119889
1761355_s_at	yehS	A8B1I2	-0.0828361	0.998537	-0.111316	0.668458	0.0386185	0.92949	0.25745	0.191017
1761359_s_at	fabB	P0A953	-0.185845	0.896171	-0.260188	0.257841	0.261853	0.18594	0.511198	0.00799581
1761361_s_at	yceE	P25744	0.127579	0.978392	-0.157473	0.443419	-0.428411	0.0376157	-0.37664	0.0354207
1761362_s_at	purU	P0A440	-0.047635	0.998537	-0.172416	0.520191	1.17118	0.000223204	1.10894	0.00035778
1761363_s_at	yfiR	P64548	-0.123153	0.983336	0.130832	0.528609	-0.690041	0.00310525	-0.390145	0.033654
1761367_s_at	yjcV	P32720	-0.105099	0.98992	-0.293246	0.21397	-0.595822	0.00772129	-0.588876	0.00378308
1761368_at	yfdS	P76515	-0.0359868	0.99864	-0.156835	0.790823	-0.404385	0.291215	-0.843113	0.0104924
1761369_s_at	hipB	P23873	-0.0623366	0.998537	-0.0611376	0.954259	0.547619	0.634124	0.113018	0.501747
1761370_at	torS	P39453	-0.247497	0.906663	-0.367263	0.282286	-0.644348	0.039207	-0.585458	0.033614
1761372_s_at	glnG	P0AFB8	-0.250702	0.829399	-0.0168075	0.967204	0.308402	0.225082	0.190379	0.417883
1761374_s_at	yohM	P76425	0.0257913	0.998537	-0.958424	0.145308	-0.198804	0.860856	-0.0634208	0.871068
1761379_s_at	c3870	P42630	0.0387748	0.998537	-0.468969	0.105734	-0.155294	0.607386	-0.249544	0.21611
1761380_s_at	ucpA	P37440	0.00600056	0.998537	0.191953	0.485126	0.68081	0.0131285	0.575564	0.0209147
1761385_s_at	hemF	P36553	0.150305	0.978392	0.00160983	0.954512	0.403622	0.145023	0.432165	0.0731994
1761389_s_at		P77257	0.199047	0.998537	-0.164097	0.7096	-2.33985	1.9549e-05	-0.445768	0.179944
1761390_s_at		P30131	-0.11434	0.998537	-0.144096	0.616904	-0.274944	0.261281	-0.215276	0.267411
1761393_s_at	yjjM	P39399	0.138886	0.992282	-0.788635	0.0169323	0.402386	0.10271	0.264628	0.191282
1761399_s_at	tqsA	P0AFS5	0.0386515	0.998537	0.0165075	0.960976	-0.330595	0.134671	-0.444345	0.0251516
1761401_s_at	ykgB	P75685	-0.133207	0.998537	-0.666586	0.282648	-0.701237	0.253886	-1.24963	0.0125189
1761402_s_at	nusG	P0AA01	-0.100621	0.998537	-0.175194	0.489213	0.64778	0.00933637	0.739133	0.00217806
1761406_s_at	argD	P77581	-0.75223	0.0539212	-0.229198	0.432505	-0.966743	0.0033415	0.238216	0.320613
1761407_s_at	cmtA	P69826	-0.14276	0.98003	-0.261659	0.331745	-0.396973	0.100449	-0.466887	0.0313368
1761410_s_at	yecK	P52005	0.143034	0.991381	-0.401875	0.195984	-0.673463	0.0279914	-0.877118	0.00361084
1761411_s_at	omrB		0.130562	0.998537	0.0896218	0.837479	-0.954533	0.00507193	-1.0719	0.00130549
1761414_s_at	yjeJ	P39279	-0.198193	0.998537	-0.136373	0.802264	-0.518019	0.200085	-1.02031	0.00492024
1761418_s_at	ompN	P77747	0.14277	0.998537	-0.237237	0.443419	-0.470902	0.0978389	-0.59343	0.0244945
1761419_s_at	speB	P60651	-0.588352	0.840134	-0.558779	0.357037	0.391898	0.458641	0.880644	0.0499049
1761420_s_at	glgA	P0A6U8	-0.443302	0.413649	-0.363418	0.228459	-0.229587	0.422874	0.1352	0.531559
1761422_s_at	yrfH	P0ACG8	-0.0190905	0.998537	-0.0198278	0.944851	0.0902092	0.680397	0.318578	0.0420139
1761427_at	kdpA	P03959	0.243281	0.96431	0.170033	0.680578	-0.809765	0.030216	-1.1217	0.00249572
1761428_s_at	mogA	P0AF03	-0.051816	0.998537	-0.230667	0.510747	0.57775	0.0474023	0.741959	0.0105374
1761429_at	narZ	P19319	-0.596706	0.329009	-0.205539	0.522469	-0.222463	0.581472	0.839933	0.0140961
1761432_s_at	acrR	P0ACS9	-0.0262985	0.998537	-0.0164269	0.959588	-0.344195	0.13845	-0.496809	0.0197813
1761433_s_at	ompR	P0AA16	-0.163625	0.931688	-0.00720615	0.975041	0.204407	0.312196	0.348906	0.051443
1761434_s_at	c1934	Q7DBJ9	0.104711	0.983336	-0.414603	0.1624	-0.397755	0.0919058	-0.59556	0.00895963
1761436_s_at	yaeG	P37047	-0.101975	0.998537	-0.0552956	0.892258	0.205885	0.478337	0.403211	0.100537
1761440_s_at	ynfL	P77559	-0.102719	0.998537	0.162008	0.527429	-0.162924	0.570951	0.0372435	0.943883
1761441_s_at	yciL	P37765	0.126653	0.983336	-0.116297	0.618653	0.548864	0.01561	0.57263	0.00681037
1761447_s_at	ybfB	P0AAU5	0.201053	0.998537	-0.108958	0.887727	-0.546927	0.347345	-1.06001	0.0123879
1761449_s_at	slyA	P0A8W2	0.00271776	0.998819	0.150929	0.564632	0.727802	0.00527303	0.646507	0.00630656
1761453_s_at	ybhB	P12994	-0.374066	0.353828	-0.0416566	0.921167	-0.0112834	0.976993	0.658482	0.00243414
1761454_s_at	hemY	P0ACB7	-0.330452	0.536465	-0.343194	0.186225	-0.00897554	0.981863	0.169661	0.368103
1761455_s_at	c3140	P52119	0.144589	0.998537	0.13421	0.8678	0.183148	0.869665	-0.244569	0.264999
1761460_s_at	astD	P76217	-0.908102	0.22995	-0.240816	0.656565	-1.03767	0.0333448	-0.586315	0.0749366
1761463_s_at	c2193	Q8FGW2	-0.130847	0.998537	-0.0511394	0.944656	-0.841228	0.0480136	-0.679735	0.0443498
1761464_at	nupC	P0AFF2	-0.463078	0.998537	-0.58094	0.546305	1.14405	0.0876321	1.50413	0.0212409
1761465_s_at	yobF	P64508	-0.149897	0.998537	-0.293325	0.36509	-0.319757	0.246518	-0.0834058	0.687833
1761468_s_at	tktA	P27302	0.265463	0.680765	0.116815	0.615254	0.373483	0.0837709	0.258028	0.170726
1761469_s_at	yebT	P76272	-0.0869191	0.998537	0.174423	0.531406	0.167561	0.637962	0.863783	0.00300559
1761472_at	yjiS	P39390	-0.102022	0.996081	-0.331626	0.27562	-0.604647	0.0359127	-0.942146	0.0017003
1761473_s_at	c3761	Q46863	0.195768	0.875598	-0.0117702	0.978201	0.353525	0.0923894	0.0939141	0.565911
1761474_s_at	ung	P12295	-0.239781	0.834803	-0.243759	0.330686	0.538484	0.0242778	0.503076	0.0184866
1761475_s_at	yagV	P77263	0.00111207	0.998537	-0.0827108	0.785944	-0.29237	0.31106	0.11767	0.647709
1761476_s_at	cysC	P0A6J1	0.0502746	0.998537	-0.244904	0.473774	1.01901	0.00672568	1.11226	0.00201985
1761479_at	yraH	P42913	-0.73019	0.786245	-0.957225	0.195313	-0.488523	0.543205	-1.21438	0.0194127
1761480_s_at	ytfB	Q8FAH3	-0.148236	0.942621	-0.0582213	0.785311	0.114707	0.602878	0.27085	0.0910321
1761481_s_at	dnaB	P0ACB0	-0.0288409	0.998537	-0.240648	0.354508	0.532421	0.0374904	0.600401	0.0117523
1761485_s_at	tatA	P69428	0.039778	0.998537	0.0115122	0.975018	0.257586	0.139139	0.258632	0.0885414
1761486_s_at	add	P22333	-0.578691	0.168112	-0.510042	0.140799	0.0785742	0.859046	0.803558	0.00461876
1761487_s_at	plsC	P26647	-0.109786	0.998537	-0.233418	0.373172	0.226458	0.3724	0.382839	0.0687866
1761489_s_at	ssuB	P0AAI1	-0.109715	0.994188	-0.277054	0.250321	-0.291595	0.176723	-0.120312	0.399548
1761490_s_at	yphB	P76584	-0.0030084	0.998819	0.140326	0.627118	-0.0178265	0.974579	0.0718652	0.867752
1761492_s_at	ihfA	P0A6X7	-0.132192	0.998537	-0.238026	0.629667	-0.323309	0.393166	-0.0292727	0.904215
1761493_s_at	ligA	P15042	-0.156984	0.902763	-0.0935744	0.628079	0.0151972	0.960372	0.208336	0.164099
1761494_s_at	metB	P00935	0.0582043	0.998537	0.0786776	0.761324	0.967853	0.00137599	0.623667	0.0104856
1761496_s_at		Q46904	-0.166981	0.978392	-0.143389	0.622363	-0.223056	0.412402	0.209932	0.329453
1761497_s_at	caiD	Q8FLA6	-0.194224	0.893972	-0.209905	0.334568	-0.447564	0.0399241	-0.673924	0.00249443
1761499_s_at	yohG	P33369	-0.143997	0.998537	-0.311698	0.616517	-0.496386	0.359736	-1.26541	0.0216985
1761502_s_at	mltE	P0C960	-0.206031	0.788092	0.00903166	0.980424	0.627618	0.00379779	0.669538	0.00123931
1761505_s_at	dnaA	P03004	-0.198957	0.858455	-0.038724	0.887809	0.362997	0.0837709	0.918875	0.00041806
1761510_s_at	abgT	P46133	-0.0577924	0.998537	-0.133022	0.565234	0.0402813	0.910899	-0.213626	0.191829
1761518_at	yhfZ	P45552	-0.00743659	0.998537	0.109029	0.611258	-0.29167	0.240668	-0.728985	0.00344711
1761522_s_at	tsf	P0A6P1	0.101877	0.983336	-0.0819252	0.686709	0.116485	0.570686	-0.14181	0.336413
1761524_s_at	yicJ	P31435	-0.0610444	0.998537	-0.483997	0.195313	-0.616556	0.071175	-1.16765	0.00165945
1761526_s_at	yfbB	P37355	-0.342101	0.812676	-0.51606	0.168223	-0.202444	0.567603	0.377297	0.209958
1761528_s_at	soxS	P0A9E2	-0.334496	0.530909	-0.298654	0.234488	0.270771	0.220579	0.236857	0.193406
1761537_at	ycgY	P76012	-0.615504	0.54578	-0.178597	0.814211	-0.86583	0.0912737	-0.96611	0.0387508
1761538_at	flxA	P77609	3.51888	6.19019e-10	1.14657	0.000666203	3.54338	5.8636e-10	1.42508	2.99651e-05
1761539_s_at	phnE	Q8FAV2	-0.082329	0.998537	-0.683036	0.128121	-0.671438	0.0865693	-0.874811	0.0167195
1761540_s_at	arcA	P0A9Q1	-0.56237	0.507555	-0.133256	0.848008	-0.512931	0.140205	0.408534	0.165267
1761541_s_at	yehU	A8B1I1	0.0664141	0.998537	-0.0823747	0.738647	0.414297	0.0545223	0.43805	0.0240718
1761543_s_at	ccmB	P0ABL8	-0.0747214	0.998537	-0.288257	0.390677	0.205008	0.606484	0.434042	0.169077
1761544_s_at	rnb	P30850	-0.127282	0.990685	-0.218287	0.388251	0.855514	0.00152688	0.897777	0.000671077
1761548_s_at	BAX	P27297	-0.171522	0.977114	-0.223	0.423626	-0.528462	0.0526852	0.153115	0.378324
1761550_s_at	fldB	P0ABY4	0.12452	0.978392	-0.178213	0.389122	0.258683	0.182183	0.14035	0.369351
1761551_s_at	cysQ	P22255	-0.807607	0.34505	-0.67262	0.192734	-0.0515815	0.978026	0.78234	0.0495346
1761552_s_at	rffG	P27830	-0.00806359	0.998819	0.0111991	0.93136	0.309383	0.131559	0.197563	0.242204
1761554_s_at	uraA	P0AGM7	-0.61128	0.130054	-0.33495	0.280829	1.15203	0.00046474	0.377809	0.100714
1761562_at	dicC	P06965	-0.0263614	0.998537	-0.261631	0.439039	-0.626412	0.0479163	-0.939507	0.0033476
1761571_s_at	napH	P33934	0.0690038	0.998537	-0.256892	0.260699	0.105345	0.675481	-0.111766	0.488249
1761572_s_at		P75684	-0.138044	0.977114	-0.157167	0.497782	-0.574571	0.0120932	-0.338894	0.0687866
1761574_s_at	murI	P22634	0.0694128	0.998537	-0.184696	0.493353	0.319712	0.208471	0.459044	0.040288
1761575_s_at	ygaV	P77295	-0.417049	0.660399	-0.0842048	0.864128	-0.0400019	0.939296	-0.292406	0.259426
1761577_s_at	trmB	P0A8I5	-0.30457	0.571565	-0.280666	0.253538	0.444677	0.0324829	0.677225	0.00173647
1761578_s_at	ycgE	P75989	-0.260938	0.98003	-0.508016	0.212899	0.532532	0.106418	0.856836	0.00804927
1761579_s_at	yehL	P33348	0.0287989	0.998537	-0.165412	0.516918	-0.419825	0.169501	-0.42596	0.099579
1761582_s_at		P56257	0.344039	0.43389	0.281559	0.260903	-0.294355	0.188309	-0.48491	0.0185421
1761583_s_at		P37056	0.196301	0.982726	0.221115	0.604199	-0.347621	0.304329	-0.198503	0.339952
1761585_s_at	yheA	P0AE56	-0.411923	0.26172	-0.0142437	0.971507	-0.320072	0.16309	0.188133	0.264484
1761588_s_at		P0AAD8	-0.0924546	0.998537	0.0417807	0.902547	-0.220886	0.439875	-0.105969	0.553912
1761589_s_at	tyrB	P04693	-0.104391	0.998537	-0.429162	0.226325	0.165455	0.667613	0.206751	0.401566
1761590_s_at	cobS	P36561	0.0771304	0.998537	0.230114	0.389762	0.295041	0.257841	0.466716	0.0503543
1761593_s_at	celC	P69791	-0.228228	0.792055	0.0153352	0.969969	-0.140172	0.598033	-0.233661	0.185782
1761596_s_at	agaZ	P0C8K0	0.100453	0.998537	-0.298464	0.358378	-0.13346	0.732577	0.0752837	0.750373
1761597_at	recB	P08394	-0.0653653	0.998537	-0.0366177	0.89436	0.0298053	0.941305	0.100583	0.609945
1761600_s_at	rhlB	P0A8J8	-0.091545	0.998537	-0.228524	0.493353	0.58543	0.0482552	0.401043	0.145044
1761601_s_at	malZ	P21517	0.158057	0.978392	0.178456	0.503222	0.0328283	0.950468	-0.0461438	0.777272
1761603_s_at	ydjL	P77539	-0.155985	0.933003	-0.263112	0.214489	-0.184527	0.344164	-0.483979	0.00653085
1761604_s_at	mgsA	P0A731	0.136218	0.971975	0.144933	0.489902	0.610616	0.00505602	0.47035	0.0120412
1761605_s_at	glyQ	P00960	-0.19566	0.93794	-0.300015	0.249757	0.874523	0.00126454	0.829914	0.00101889
1761606_s_at	yedI	P46125	-0.0720894	0.998537	0.0460166	0.881927	-0.118975	0.616305	0.448887	0.0169195
1761613_s_at		P58664	0.141712	0.992709	-0.333021	0.405215	-0.441293	0.238055	-0.835025	0.0143677
1761618_at	ymfL	P75976	-0.127386	0.983336	-0.129148	0.611844	-0.452285	0.039207	-0.705392	0.00183221
1761620_s_at	treB	P36672	-0.0981729	0.998537	-0.028856	0.950297	-0.78581	0.0158194	0.182776	0.516421
1761621_s_at	prlC	P27298	-0.189291	0.948803	-0.151131	0.554388	-0.00118415	0.996868	0.248488	0.227643
1761628_s_at	phoP	P23836	-0.08517	0.998537	0.00137454	0.989685	0.297544	0.153531	0.273186	0.142138
1761629_s_at	cysZ	P0A6J3	0.0204944	0.998537	-0.0906767	0.691985	0.331052	0.0889877	0.352502	0.0465179
1761635_s_at	gloA	P0AC81	-0.0248595	0.998537	0.160071	0.475383	0.552436	0.0174492	0.366699	0.0572558
1761637_s_at	yhbM	P0AFB1	0.0241614	0.998537	-0.14239	0.811369	-0.0837794	0.930977	-0.249552	0.259576
1761638_s_at	ymgE	P76011	-0.414591	0.309864	0.106322	0.686646	-0.523382	0.0270987	0.179674	0.363537
1761641_s_at	ybgC	P0A8Z3	0.259235	0.565876	0.0746191	0.719696	0.440593	0.0227061	0.785934	0.000417348
1761642_s_at	prmA	P0A8T1	-0.0170695	0.998537	-0.0971657	0.621706	0.168074	0.374452	0.129936	0.363912
1761643_s_at	topB	P14294	-0.0672064	0.998537	-0.101487	0.625829	0.197767	0.312149	0.226593	0.149991
1761644_s_at	emrD	P31442	-0.22982	0.906254	-0.682716	0.0589028	-0.660924	0.0224132	-1.10913	0.000671077
1761645_s_at	hofC	P36646	0.0454143	0.998537	-0.179652	0.375207	-0.394787	0.0330359	-0.628831	0.00150409
1761646_at	wcaM	P71244	-0.0705121	0.998537	0.0832319	0.711194	-0.142226	0.596924	-0.168185	0.336972
1761649_s_at	narJ	P0AF26	-0.102634	0.998537	-0.0117015	0.96686	-0.373183	0.179928	-0.237921	0.256615
1761653_s_at	nupG	P0AFF4	0.0588519	0.998537	-0.102165	0.78672	0.0505311	0.929279	0.00819898	0.998246
1761655_s_at	lplA	P32099	-0.134097	0.98992	-0.0721563	0.816211	0.213202	0.487271	0.268887	0.310112
1761656_s_at		P37682	-0.0903084	0.998537	-0.202437	0.435166	-0.363044	0.136807	-0.134863	0.425766
1761657_s_at		P32716	0.015173	0.998537	-0.565312	0.186587	-0.739852	0.0664893	-1.05828	0.00748728
1761659_s_at	araB	P08204	0.350941	0.983336	0.327072	0.668629	0.0584292	0.964779	0.751736	0.292141
1761662_s_at	yhbU	P45527	0.446111	0.968715	-0.919084	0.13944	-0.629685	0.330737	-0.629729	0.216286
1761663_s_at	polA	P00582	-0.125964	0.969394	-0.103815	0.582007	0.068872	0.789166	0.00132236	0.99721
1761664_s_at	aceE	P0AFG8	0.231612	0.873574	-0.301272	0.312895	0.161289	0.629524	0.170873	0.446998
1761667_s_at	gntU	P0AC96	-0.0432972	0.998537	-0.302722	0.293304	-0.398217	0.143363	-0.655206	0.0121442
1761668_s_at	yfcF	P77544	-0.406072	0.63981	-0.232822	0.477516	-0.256955	0.448193	0.678831	0.0249581
1761670_s_at	ygaW	P64550	0.0961345	0.998537	-0.300492	0.344291	-0.399118	0.217143	-0.703047	0.0186849
1761681_s_at	cysE	P0A9D4	-0.159478	0.894856	-0.00172779	0.994267	0.00842353	0.983209	0.171753	0.263207
1761682_s_at	cpxP	P0AE85	-0.0362414	0.998537	0.139174	0.703616	0.637094	0.0520845	0.97047	0.00409832
1761684_s_at	recR	P0A7H6	-0.0803059	0.998537	-0.145813	0.474445	0.434348	0.0361322	0.43984	0.0189401
1761685_s_at	yfeC	P0AD37	0.267273	0.76328	0.188867	0.484528	0.664588	0.00768285	0.540025	0.0119089
1761687_s_at	yieK	P31470	-0.120124	0.983336	-0.467765	0.108306	-0.138222	0.627984	-0.306526	0.133161
1761690_s_at	c2482	Q7ACS2	0.0245468	0.998537	-0.113372	0.841938	-0.219347	0.776929	-0.296332	0.263771
1761701_s_at	yeiU	P76445	0.145666	0.996728	0.0134297	0.947485	-0.348379	0.229026	-0.168292	0.403286
1761703_s_at	ymgB	P75993	-0.490678	0.442142	-0.28384	0.332239	-0.598025	0.0530179	0.227957	0.362654
1761705_s_at	focA_2	P0AC23	0.234324	0.792055	0.0387159	0.87611	-0.312133	0.150154	0.439673	0.0255967
1761707_s_at	gidA	P0A6U3	-0.0861212	0.998537	-0.27291	0.239479	0.987989	0.000165121	0.783015	0.000714326
1761713_s_at	gmd	P0AC88	-0.123092	0.998537	-0.793449	0.039048	-0.404701	0.148693	-0.403541	0.0740932
1761716_s_at		P0AEL8	0.0267567	0.998537	-0.463822	0.222555	-0.544898	0.117091	-1.01818	0.00282558
1761717_s_at	degQ	P39099	-0.303026	0.413644	-0.186004	0.358687	0.313136	0.0880495	0.716644	0.000741243
1761724_s_at	ybeJ	P37902	-0.122002	0.998537	-0.173302	0.521836	-0.0821802	0.831396	-0.301471	0.119938
1761726_s_at	oppB	P0AFH2	0.00224185	0.998537	-0.320959	0.342401	0.888891	0.00590718	0.465699	0.0660442
1761727_at	casA	Q46901	0.2036	0.998537	-0.431005	0.238883	-0.374389	0.336444	-0.65297	0.0547412
1761729_s_at	ycfL	P75946	-0.534475	0.549355	-0.309285	0.478218	0.567404	0.0784674	0.74486	0.0147072
1761732_s_at	ndk	P0A763	-0.473543	0.715429	-0.273027	0.495337	1.62121	0.000624863	1.7277	0.000334516
1761737_at	srmB	P21507	0.125711	0.996728	0.306439	0.327135	0.619081	0.0446035	0.176025	0.510986
1761739_s_at		P77324	-0.647641	0.147574	-0.295615	0.349781	-0.433113	0.139639	0.553494	0.0559017
1761740_s_at	fhuC	P07821	-0.602202	0.0957362	-0.0716678	0.808516	-0.0646127	0.873018	-0.0355631	0.774872
1761744_s_at		P77672	0.136765	0.996728	-0.0813975	0.827983	-0.978473	0.00545607	-0.0788737	0.768352
1761746_at	yhgE	P45804	0.0688518	0.998537	0.284546	0.281839	-0.166238	0.559933	-0.458041	0.0384934
1761748_s_at	pnuC	P0AFK2	-0.30976	0.753579	0.096531	0.691985	0.295602	0.227546	0.631195	0.00804927
1761750_s_at	srlA	P56579	0.177835	0.998537	-0.742549	0.143323	0.14829	0.860856	-0.0478886	0.906201
1761752_s_at	ileS	P00956	-0.10664	0.998537	-0.321252	0.25559	0.661719	0.0120511	0.309235	0.132553
1761757_at	murR	P77245	-0.201596	0.810247	-0.206975	0.313597	-0.363294	0.0571881	0.12796	0.430759
1761758_s_at	atpI	P0ABC0	-0.298998	0.920041	-0.305403	0.420518	0.415423	0.15244	0.668812	0.0170734
1761759_s_at	nuoB	P0AFC7	-0.293992	0.852376	-0.373718	0.24529	-0.0824737	0.859734	-0.070876	0.630528
1761763_s_at	recN	P05824	-0.201891	0.988273	-0.44679	0.220982	0.58738	0.0479163	0.253439	0.293167
1761764_s_at	yedE	P31064	-0.155772	0.965244	-0.103495	0.661502	0.167678	0.480106	0.329989	0.0757175
1761767_s_at	ybjN	P0AAY6	0.0862908	0.998537	-0.0139935	0.973048	0.511824	0.0380945	0.46224	0.0437218
1761768_s_at	yccW	Q8FJ71	0.0787974	0.998537	-0.122276	0.570369	0.412074	0.0345211	0.321083	0.055934
1761771_s_at	ldcA	P59238	-0.277591	0.947141	-0.619738	0.112386	0.298091	0.41182	0.440512	0.123752
1761775_s_at	dam	P0AEE8	0.031387	0.998537	-0.154641	0.693123	0.27692	0.360275	0.605851	0.0197889
1761776_s_at	ydcZ	P76111	-0.0901852	0.998537	0.12175	0.674659	-0.0468992	0.914541	0.207882	0.325122
1761777_s_at	ydjB	P21369	0.0882976	0.998537	0.24554	0.287795	0.79154	0.001842	0.79269	0.00102837
1761781_s_at	dcuB	P0ABN9	-0.212755	0.879091	-0.424471	0.126078	-0.746565	0.00421599	-0.938569	0.000572629
1761783_s_at	minC	P18196	-0.277449	0.794013	-0.0545752	0.906194	0.121059	0.72713	0.453429	0.0394279
1761785_s_at	CHIP	P75733	0.355021	0.925609	0.230321	0.543264	-0.294453	0.559715	-0.365005	0.282907
1761786_s_at		P0AA90	-0.0594206	0.998537	-0.503465	0.260232	-0.288634	0.599602	0.569796	0.157838
1761788_s_at	kbl	P0AB77	-0.298173	0.584154	-0.0457255	0.86683	0.516171	0.0217117	0.888982	0.00054349
1761790_s_at	yaeD	P63228	0.0855822	0.998537	0.0414242	0.900005	0.411143	0.100785	0.187117	0.47128
1761794_s_at	ycdW	P75913	-0.0713634	0.998537	-0.249895	0.332003	0.637496	0.0111158	0.188494	0.34912
1761799_s_at		P11864	-0.217305	0.998537	-1.77403	0.0878555	-0.794915	0.496401	-1.68351	0.0295536
1761804_s_at	ybeX	P0AE78	-0.0770288	0.998537	0.0662615	0.778775	0.350893	0.0808185	0.547475	0.00691588
1761805_s_at	ytfE	P69506	0.0455312	0.998537	0.0364601	0.796823	-0.476159	0.111293	-0.848706	0.00468108
1761806_s_at	hslO	P0A6Y5	-0.211435	0.961061	-0.141919	0.654119	0.477958	0.0768171	0.811344	0.00457251
1761808_at	appY	P05052	-0.217222	0.998537	-0.334191	0.646009	-0.495077	0.598259	-0.418636	0.190818
1761815_s_at	dinP	P59477	0.0881665	0.998537	-0.0181135	0.940436	0.00108844	0.999632	0.360383	0.0384579
1761819_s_at	htpG	P0A6Z3	-0.293057	0.679365	-0.0992113	0.728467	0.380667	0.107487	0.147819	0.455974
1761823_s_at	ykgD	P77379	-0.0932813	0.998537	-0.212124	0.490071	-0.221227	0.44475	-0.218083	0.301855
1761831_s_at	stpA	P0ACG1	0.502819	0.260295	0.467721	0.143538	0.960138	0.00230928	0.884076	0.00173302
1761834_s_at	yccD	P63264	-0.490964	0.142988	0.074982	0.777214	-0.0849246	0.808219	0.27215	0.15193
1761838_s_at	abgA	P77357	0.0267377	0.998537	-0.135743	0.520864	0.0422371	0.910708	0.0698134	0.73527
1761839_s_at	yhjV	P37660	-0.091865	0.998537	-0.357225	0.257841	-0.176923	0.615742	-0.540948	0.024354
1761843_s_at	ydfC	Q8FIL4	-0.106683	0.998537	-0.813019	0.313961	-0.107771	0.943313	-0.955323	0.0831451
1761844_s_at	dapD	P0A9D8	0.0141997	0.998537	-0.0194229	0.996623	0.463781	0.0876321	0.353125	0.160534
1761845_s_at	rbfA	P0A7G2	-0.0578581	0.998537	-0.205312	0.405189	0.64152	0.0124331	0.430229	0.0424343
1761847_s_at	lysA	P00861	0.0683993	0.998537	-0.0434936	0.919344	0.637833	0.00894003	0.514705	0.0137207
1761851_s_at	ytfH	P0ACN2	0.0560696	0.998537	-0.0448289	0.863133	-0.455381	0.0387117	-0.589532	0.00558863
1761856_s_at	rpsS	P0A7U3	-0.156431	0.986261	-0.19854	0.545353	0.130328	0.722542	-0.289353	0.172989
1761860_s_at		P77489	-0.282265	0.384767	-0.0353438	0.864584	-0.544216	0.00431536	0.0342847	0.805262
1761865_s_at	ybaX	P77756	0.0831223	0.998537	0.116231	0.57886	0.0503258	0.879321	0.144843	0.40409
1761866_s_at	ybdB	P0A8Y8	-0.844277	0.00430905	-0.189608	0.467504	-0.173323	0.509776	0.0868506	0.70371
1761867_s_at	c5389	P69856	-0.155909	0.983336	-0.427954	0.182	-0.446965	0.0998819	-0.655174	0.0114165
1761868_s_at	c2796	P77757	-0.711294	0.0480045	-0.15497	0.592648	-0.646871	0.0218627	-0.357264	0.0890675
1761869_s_at	avtA	P09053	-0.02676	0.998537	-0.0728408	0.715349	0.505983	0.00820247	0.559942	0.00217806
1761872_s_at	rplL	P0A7K2	-0.0190967	0.998537	-0.135743	0.561078	0.0840143	0.791475	-0.0186146	0.83485
1761873_s_at		P21361	-0.65748	0.356529	0.19486	0.655546	-1.15059	0.0083371	0.0868386	0.93867
1761875_s_at	yijX	P0A8Y3	-0.1621	0.971975	-0.00285566	0.991502	0.61588	0.0123256	0.596056	0.00699112
1761876_at	insH	P76071	0.0702432	0.998537	0.0553637	0.772021	-0.0503858	0.853943	0.000855472	0.974941
1761880_s_at	yjjV	P39408	-0.0887948	0.998537	-0.0265922	0.8728	-0.196	0.367713	0.0735477	0.656651
1761886_s_at	frlA	P45539	0.0272032	0.999118	-1.08923	0.0677075	-0.46985	0.447532	-0.657148	0.162234
1761891_at	fadE	Q47146	-0.705233	0.0111571	0.0765177	0.739093	-0.662325	0.00642402	0.0689458	0.718964
1761893_at	osmF	P33362	-0.934976	0.00417611	-0.222461	0.423559	-0.248308	0.334151	0.734912	0.0038667
1761896_s_at	mglC	P23200	-0.098584	0.998537	-0.189427	0.405215	0.538985	0.0280777	0.0674638	0.743703
1761898_s_at	holA	P28630	-0.107951	0.998537	-0.391002	0.224179	0.259828	0.347727	0.809348	0.00303597
1761899_s_at	Z0115	Q8X983	0.339465	0.910103	-0.00460653	0.996318	-1.15716	0.00673705	-1.86851	0.000145131
1761904_s_at	phnH	P16686	-0.0986158	0.998537	-0.559764	0.1145	-0.605094	0.0384166	-0.882397	0.00310634
1761906_s_at	ygjJ	P42591	-0.276752	0.995857	-0.89697	0.148302	-0.650363	0.415181	-0.838954	0.169847
1761907_s_at	barA	P0AEC5	-0.0260028	0.998537	-0.349926	0.192772	-0.0771648	0.828084	-0.0241804	0.889169
1761911_s_at	yjiG	P0AEH8	0.109268	0.991295	-0.296808	0.209647	-0.159708	0.510739	-0.235544	0.16851
1761915_s_at	ymdC	P75919	0.136491	0.978392	-0.140701	0.507298	0.47972	0.0326927	0.596336	0.0058125
1761917_s_at	rplD	P60723	-0.160971	0.98003	-0.482202	0.104984	0.161713	0.575658	0.0603732	0.763595
1761918_s_at		P0ABE9	-0.0932916	0.998537	-0.0800018	0.771076	-0.488467	0.0360719	-0.449255	0.0295715
1761919_at	rhsB	P16917	-0.0129418	0.998537	-0.360628	0.498008	-0.354889	0.539703	-0.976631	0.0131449
1761921_s_at	ybbL	P77279	0.0430981	0.998537	0.237792	0.314855	0.26177	0.273386	0.248944	0.200812
1761923_at	---		0.0753701	0.998537	0.143857	0.685551	-0.431532	0.188602	-0.960053	0.00238844
1761924_s_at	yhaF	P23522	0.0525268	0.998537	-0.296783	0.207272	0.10762	0.70989	-0.138874	0.405382
1761925_s_at	pabB	P05041	-0.0906418	0.998537	-0.276567	0.290054	-0.0125305	0.97958	0.285733	0.21513
1761929_s_at	wcaJ	P71241	-0.0126949	0.998537	-0.107628	0.883596	-1.00513	0.00575823	-1.20545	0.000947473
1761931_s_at	ymbA	Q8FJ85	0.0884844	0.998537	0.0518257	0.864553	-0.234165	0.365977	0.0451116	0.943883
1761932_s_at	ispB	P0AD57	-0.120472	0.998537	-0.265162	0.30026	0.509246	0.0373763	0.801219	0.00164528
1761937_s_at	vacB	P21499	-0.0874226	0.998537	-0.317645	0.373365	0.324047	0.342688	0.492721	0.0940562
1761939_s_at	yjcW	P32721	0.00488697	0.998537	-0.359	0.317368	-0.645481	0.0774612	-0.910615	0.00909417
1761941_s_at	ymdB	P0A8D6	0.549054	0.0892192	0.148204	0.554236	0.706333	0.00545607	0.873568	0.000704559
1761943_s_at		P76909	-0.180298	0.978392	-0.291076	0.29627	-0.670154	0.0224353	-0.717281	0.00761177
1761946_at	---		0.28257	0.933003	-0.206357	0.763282	-0.438161	0.264629	-0.617331	0.0636813
1761950_s_at	pheT	P07395	-0.178884	0.857188	-0.177859	0.371847	-0.185419	0.334656	-0.19532	0.189149
1761952_at	aroG	P0AB91	0.129613	0.983336	-0.117728	0.643772	0.573095	0.0182906	0.553199	0.0104501
1761953_s_at	glgP	P0AC86	-0.385521	0.576771	-0.429942	0.16858	-0.0435948	0.92949	0.0232975	0.932869
1761958_s_at	nagA	P0AF18	-0.0592309	0.998537	-0.0528588	0.814211	0.305503	0.0906904	0.283623	0.0687698
1761962_s_at	galE	P09147	-0.311768	0.536387	0.0142629	0.96337	0.279124	0.19953	0.549479	0.00909671
1761964_s_at	trxC	P0AGG4	-0.23921	0.794013	-0.0413742	0.883974	0.0491451	0.887644	0.102216	0.591525
1761965_s_at		P76197	-0.0574706	0.998537	-0.533931	0.298241	-0.613459	0.236243	-0.941189	0.0391912
1761967_at	stfR	P76072	-0.155288	0.971975	-0.215882	0.393362	-0.352275	0.127728	-0.537274	0.0117921
1761969_s_at	araH	Q8FGN4	0.078767	0.998537	-0.0715512	0.815136	0.153056	0.538794	-0.0543664	0.714025
1761970_s_at	phnF	P16684	-0.239333	0.982323	-1.21409	0.0209026	-0.462503	0.301697	-0.692595	0.0664389
1761971_s_at	yiaD	P37665	0.218897	0.594622	-0.0913697	0.610179	0.00644372	0.993955	-0.232608	0.0911561
1761972_at	yafM	Q47152	-0.198871	0.98003	-0.200813	0.568169	-0.34191	0.236593	-0.31862	0.176366
1761973_s_at	nagZ	P75949	-0.19164	0.943381	-0.197402	0.467858	0.39181	0.117234	0.684888	0.00746167
1761976_s_at	ruvB	P0A812	-0.0479656	0.998537	0.210131	0.395174	0.339638	0.135378	0.343754	0.0815164
1761978_at	yhcF	P45422	0.0537987	0.998537	-0.277276	0.28028	-0.228623	0.387816	-0.280305	0.167277
1761979_s_at		P0AAE0	-0.242716	0.852498	-0.18527	0.460025	-0.439713	0.0718479	0.00195995	0.963195
1761983_s_at	glpT	P08194	0.227494	0.998537	-0.15648	0.609643	0.515179	0.351136	-0.026619	0.851127
1761986_s_at	kduD	P37769	0.0517823	0.998537	-0.120508	0.599024	0.099868	0.747994	-0.0106645	0.883448
1761988_s_at	pitB	P43676	-0.283963	0.895561	-0.0913074	0.785944	-0.598444	0.0729149	-0.70911	0.0193931
1761992_at	yffP	P76547	-0.150165	0.978392	-0.269624	0.261402	-0.586233	0.0141953	-0.433155	0.0314664
1761997_at	yjiV	P39393	-0.129778	0.983336	-0.405584	0.131181	-0.407771	0.0731135	-0.435423	0.0342834
1761998_s_at	yhcR	P46478	0.183476	0.998537	-0.648723	0.273731	-0.431175	0.560454	-1.12326	0.0249405
1761999_s_at	fusA	P0A6M8	-0.0489479	0.998537	-0.305903	0.170689	0.139789	0.506452	0.0640721	0.670816
1762003_s_at	yrbL	P64610	-0.423857	0.71708	-0.421612	0.267502	-0.65418	0.0446382	0.0198508	0.919617
1762004_s_at		P32154	-0.0836235	0.998537	-0.149877	0.592205	-0.607655	0.0198002	-1.11499	0.000291082
1762007_s_at	cusB	P77239	0.0904983	0.998537	-0.246733	0.371981	0.249517	0.467534	-0.250785	0.295766
1762014_s_at	ydcF	P34209	-0.146866	0.983336	0.0339008	0.881818	0.422578	0.116731	0.877978	0.00229919
1762020_at	mngR	P13669	-0.0131577	0.998537	0.100174	0.889862	-0.106833	0.914847	-0.52423	0.104215
1762021_s_at		P32155	0.0365372	0.998537	-0.575866	0.219342	-0.666974	0.131566	-0.692147	0.0714744
1762022_s_at	fimH	P08191	-0.0100393	0.998537	0.0321463	0.997069	0.0383112	0.943116	-0.11114	0.570853
1762026_at	---		0.168367	0.998537	0.440424	0.278615	-0.911778	0.018243	-0.613158	0.0341378
1762031_s_at	yiiR	P0AF34	-0.0158326	0.998537	0.0870964	0.708321	-0.324833	0.162783	-0.00821799	0.975544
1762032_s_at	yghQ	Q46841	-0.0545191	0.998537	-0.451764	0.156391	-0.468605	0.0890369	-0.462705	0.0491857
1762035_s_at	mltA	P0A935	-0.650369	0.964403	-0.318511	0.923708	0.258057	0.805493	0.413045	0.673171
1762036_s_at	rpmE	P0A7M9	-0.256142	0.998537	-0.506091	0.280509	-0.0299363	0.971798	-0.107304	0.709235
1762037_s_at	glpG	P09391	-0.22318	0.925609	-0.265579	0.337557	0.402402	0.0868326	0.634185	0.00594872
1762039_at	bglH	P26218	-0.184616	0.977114	-0.867703	0.066574	-0.442836	0.228218	-0.906754	0.0100956
1762047_s_at	yjjQ	P0ADD7	-0.00182882	0.998537	-0.792837	0.090542	-0.863005	0.044696	-1.36924	0.0021104
1762048_at	potF	P31133	-0.451065	0.474874	-0.294516	0.350555	-0.0543387	0.92949	0.479293	0.0658778
1762052_s_at	yneJ	P77309	-0.233737	0.904501	0.00108208	0.988191	-0.182583	0.656954	0.171692	0.487138
1762053_s_at	mlaC	P0ADV7	-0.362904	0.8195	-0.311466	0.39642	0.415357	0.190286	0.464358	0.0823373
1762056_s_at	ydfK	P76073	0.0086025	0.998537	0.0508558	0.961154	-0.759224	0.0773283	-0.855016	0.015528
1762057_at	yigF	P27842	0.226638	0.8195	-0.00310322	0.991995	-0.489911	0.0325712	-0.848649	0.000752459
1762061_s_at	ybiJ	P0AAX3	0.0881119	0.998537	0.204997	0.363193	-0.22644	0.312708	-0.223595	0.188255
1762063_at	ydaY	P76069	0.00657951	0.998537	-0.69247	0.10491	-0.353898	0.356205	-0.0858191	0.655655
1762064_s_at	yjcQ	P32715	-0.353934	0.83688	-1.03514	0.0700318	-0.8244	0.062889	-1.44455	0.00162045
1762073_at	ypdF	P76524	0.0414181	0.998537	-0.170036	0.652863	-0.395923	0.201573	-0.321919	0.16739
1762074_s_at	ftsE	P0A9R7	-0.076193	0.998537	-0.0801801	0.79017	0.265453	0.294774	0.413823	0.0665329
1762075_s_at	rpmC	P0A7M6	-0.0447163	0.998537	-0.340357	0.345946	0.336751	0.330791	0.202866	0.526074
1762079_at	folK	P26281	0.170887	0.909775	0.0101078	0.96089	-0.224643	0.2709	-0.48118	0.0104159
1762084_s_at	fucP	P11551	0.0658938	0.998537	-0.392217	0.23145	-0.295991	0.396268	-0.235758	0.369459
1762085_s_at	vacJ	P76506	-0.158339	0.952353	-0.0691236	0.73384	0.352999	0.0915418	0.521896	0.00987637
1762086_s_at	gltA	P0ABH7	-0.613739	0.127952	-0.131837	0.698425	0.657259	0.0205154	0.408004	0.0892188
1762088_s_at	ubiH	P25534	-0.0571682	0.998537	-0.072703	0.898238	0.340548	0.16378	0.24811	0.21611
1762091_s_at	ycbW	P75862	-0.100625	0.998537	0.0327248	0.91912	0.630157	0.00870755	0.810947	0.00081665
1762092_at	ydfV	P76163	-0.247531	0.93794	-0.48656	0.176188	-0.713379	0.0295458	-0.917336	0.00352656
1762096_at	phnI	P16687	-0.577566	0.8195	-0.100869	0.991651	-0.37725	0.722542	-0.198995	0.639172
1762097_s_at	yiaB	P11286	-0.141094	0.983336	-0.463502	0.1624	-0.733885	0.0126901	-1.17045	0.000491254
1762098_s_at	yghO	Q8FDN5	0.0161702	0.998537	-1.04902	0.021302	-0.745052	0.039207	-0.721122	0.0227597
1762099_s_at	nagB	P0A759	-0.467258	0.418926	-0.145836	0.617251	0.387382	0.166742	1.00829	0.00145462
1762100_s_at	yrfC	P64634	0.182059	0.957344	-0.116919	0.661301	-0.432961	0.0635754	-0.395471	0.0461314
1762105_s_at	flgB	P0ABW9	3.61696	1.4046e-09	1.72644	8.85465e-05	3.41483	1.93492e-09	2.16117	2.33609e-06
1762106_s_at	ybhN	P75770	-0.255252	0.549355	-0.0644744	0.763685	-0.216874	0.238309	-0.0471317	0.733582
1762109_s_at	yaeO	P0AFW8	-0.191354	0.998537	-0.307377	0.536803	-0.334897	0.45838	-0.036405	0.916375
1762110_s_at	fixC	P68644	0.26121	0.683094	-0.754583	0.00861105	-0.220982	0.311646	-0.412216	0.0238242
1762113_s_at	c1843	P58072	-0.159386	0.978392	-0.194882	0.466456	-0.424057	0.0711656	0.697315	0.00306154
1762116_s_at	abgB	P76052	0.0495764	0.998537	-0.0155862	0.966977	0.167291	0.633661	0.452246	0.0970602
1762117_s_at	nirC	P0AC26	0.0503193	0.998537	-0.0715301	0.837366	-0.148158	0.607759	-0.313481	0.118704
1762119_s_at		P23842	0.0531432	0.998537	-0.167349	0.599175	-0.610524	0.0581951	-0.891948	0.00493978
1762122_s_at	hyaF	P19932	-0.11281	0.998537	-0.168446	0.532003	-0.748082	0.00480837	-0.603688	0.00753905
1762123_s_at	narU	P37758	-0.609088	0.129129	-0.0331455	0.951668	-0.882537	0.00416527	-0.155763	0.421155
1762126_s_at	tnaL	P0AD89	-0.715641	0.998537	-0.21242	0.974156	0.156414	0.983659	0.945277	0.76824
1762130_s_at	prsA	P0A717	-0.0642687	0.998537	-0.289552	0.28702	0.436621	0.0582707	0.382476	0.0575379
1762132_s_at	tolB	P0A855	-0.0993487	0.978392	-0.120549	0.478218	0.597459	0.00129443	0.479409	0.00290843
1762133_s_at	leuA	P09151	-0.365611	0.497193	-0.463359	0.104156	-0.324016	0.177807	0.387318	0.0666751
1762135_s_at	ampE	P0AE14	-0.0114339	0.998537	0.13229	0.639153	-0.00732996	0.988371	0.177061	0.458247
1762136_at	betA	P17444	-0.22391	0.873574	0.0584267	0.836855	0.0932141	0.805149	0.351884	0.126463
1762140_s_at	lpxA	P0A722	-0.178224	0.983336	-0.366681	0.25559	0.668285	0.0205154	0.675521	0.0106666
1762141_s_at	napA	P33937	0.565895	0.321694	0.115039	0.748292	0.591382	0.0611648	0.447337	0.15197
1762142_at	McrB	P15005	0.239517	0.876091	0.0227766	0.947382	0.555703	0.030341	-0.164484	0.376895
1762143_s_at	ilvL	P62522	-0.0880125	0.998537	-0.410123	0.327135	0.106082	0.824187	0.33431	0.205662
1762145_s_at	rpsT	P0A7U7	0.0374063	0.998537	-0.31075	0.378868	0.510718	0.0880429	0.604822	0.0285817
1762148_s_at	yhiP	P36837	-0.411258	0.38119	-0.141831	0.588257	-0.454843	0.0670601	0.136746	0.528806
1762149_s_at	yehY	P33361	-0.484311	0.209835	0.198385	0.459184	-0.149281	0.613273	0.83405	0.00190621
1762151_s_at	fliT	P0ABY2	3.05416	1.4046e-09	1.16521	0.000379251	2.99437	1.56787e-09	0.960771	0.000494566
1762154_at	rybB		0.325653	0.983336	-0.539505	0.267487	-0.80677	0.0978389	-0.75902	0.0764003
1762156_s_at	tyrR	P07604	-0.0692489	0.998537	0.296529	0.643833	0.278468	0.731165	0.0886327	0.881289
1762158_s_at	proY	P0AAE2	-0.149016	0.983336	-0.59814	0.0563509	0.0299125	0.946273	0.109261	0.56151
1762160_s_at	yhdV	P64622	0.360322	0.784342	0.181289	0.616566	-0.736355	0.0303929	-0.618426	0.0320487
1762161_s_at	ygbI	P52598	0.00136946	0.998537	-0.0673479	0.732455	0.0988135	0.636866	-0.076204	0.59956
1762163_at	stfQ	P77515	0.193919	0.965244	0.314401	0.294951	-0.225829	0.472057	-0.0293204	0.819899
1762164_s_at		P37353	-0.0342137	0.998537	0.0634207	0.785684	-0.266362	0.195968	-0.108283	0.460715
1762166_s_at	trpR	P0A881	0.16139	0.977114	-0.0223629	0.958195	0.408283	0.0972012	0.652607	0.00595178
1762168_s_at		P0AEJ0	-0.0031379	0.998537	-0.214098	0.645852	-0.076604	0.917069	-0.0758831	0.526411
1762170_at	yegK	P76395	-0.165092	0.969222	-0.658226	0.226577	-0.75183	0.107055	-1.06566	0.0149423
1762172_at	ynaK	P76068	0.0715099	0.998537	-0.128843	0.616566	-0.391619	0.0958657	-0.571514	0.0098834
1762173_s_at	matB	P0AAA3	-0.26596	0.821092	-0.0848215	0.799336	0.137994	0.63723	0.131011	0.481692
1762177_s_at	metA	P07623	0.462121	0.0787093	0.193606	0.368835	0.582737	0.00572167	0.585212	0.00286837
1762178_s_at	ynfB	P76170	0.0564443	0.998537	-0.18234	0.444101	0.658869	0.0117027	0.705609	0.003963
1762182_s_at		P0A6N1	0.00479775	0.998819	-0.040111	0.932548	0.0914926	0.882052	-0.29442	0.180122
1762184_s_at	fadA	P21151	-0.761959	0.0140233	-0.0154582	0.966075	-0.874965	0.00205041	-0.0141604	0.862676
1762187_s_at	c2023	P58345	-0.180564	0.978392	-0.339807	0.235702	0.211023	0.428209	0.18355	0.340627
1762191_s_at	malE	P0AEX9	0.0074439	0.998537	0.0771192	0.745337	0.237754	0.301823	0.0626979	0.80933
1762193_s_at		P60872	-0.26954	0.983336	-0.497437	0.221735	-0.10311	0.869089	-0.0537091	0.869311
1762194_s_at	hypD	P24192	-0.068024	0.998537	-0.00696701	0.977727	-0.136911	0.607506	0.257852	0.160861
1762196_s_at	dxr	P45568	-0.116758	0.983336	0.0723	0.754335	0.195312	0.383055	0.539144	0.00835767
1762197_s_at		Q7A9J9	0.0750762	0.998537	-0.271039	0.315006	-0.628218	0.011803	-0.921155	0.000627366
1762198_s_at	purF	P0AG16	-0.219874	0.996728	-0.494378	0.272572	0.8505	0.0286625	1.10785	0.00482498
1762203_s_at		P26365	-0.0911644	0.998537	-0.0111448	0.980963	-0.0678147	0.905049	0.486077	0.11607
1762205_s_at	purC	P0A7D7	0.0562583	0.998537	-0.0247829	0.920051	0.85553	0.001803	0.823724	0.0011452
1762208_s_at	csgF	P0AE98	-0.98851	0.0621101	-0.368573	0.374491	-0.809217	0.0445445	0.494213	0.151443
1762214_s_at	rplM	P0AA10	-0.0284242	0.998537	-0.214733	0.293848	0.134522	0.539189	0.0465849	0.77899
1762221_s_at	phoB	P0AFJ5	-0.329395	0.596235	-0.272265	0.303268	0.207649	0.409121	0.517876	0.0167087
1762222_s_at		P21437	0.083419	0.998537	-0.0538858	0.84643	-0.13045	0.636044	0.149615	0.480222
1762224_s_at	trpS	P00954	-0.0914407	0.998537	0.00779064	0.984383	0.183321	0.554534	-0.055789	0.638752
1762225_s_at	c1144	P75893	0.0886605	0.998537	-0.0550916	0.880244	-0.397358	0.179822	-0.360286	0.127828
1762234_s_at	c0888	P41039	-0.599976	0.117356	-0.00223271	0.963561	-0.325836	0.210593	0.419948	0.05552
1762236_s_at	ycaP	P75839	-0.42893	0.179488	-0.0173866	0.949841	-0.584921	0.0110781	0.116618	0.426397
1762238_s_at	sapA	Q47622	-0.128667	0.991295	-0.200042	0.450377	-0.16333	0.558628	-0.156664	0.330279
1762240_s_at	hslU	P0A6H5	-0.0881936	0.998537	-0.110675	0.697654	0.140564	0.621425	0.304023	0.15548
1762245_s_at	ydeH	P31129	-0.355198	0.251871	-0.102415	0.616904	-0.353653	0.0613442	0.0748639	0.624029
1762248_s_at	xylA	P00944	-0.403917	0.370513	-0.467991	0.107571	-0.371064	0.131047	-0.0606739	0.764098
1762250_s_at	c2926	P69808	0.0543017	0.998537	-0.374968	0.314999	-0.399476	0.356205	-0.551241	0.101266
1762252_s_at	yjgJ	P39334	0.0321903	0.998537	-0.0371532	0.936086	-0.0462623	0.958012	-0.459057	0.0921759
1762253_s_at	nrfA	P0ABK9	-0.0152971	0.998537	-0.0935918	0.632334	-0.662581	0.00154232	-1.01386	5.74667e-05
1762254_s_at		Q7A9V7	-0.203943	0.998537	-0.438628	0.450377	-0.58749	0.214771	-0.932032	0.0303896
1762255_s_at	rplR	P0C018	-0.0261673	0.998537	0.0238686	0.912987	0.0253107	0.937567	0.01345	0.936599
1762258_s_at	ftn	P0A998	0.826461	0.0111287	0.0985635	0.754229	1.26839	0.000159982	0.777915	0.00343858
1762265_s_at	yjfH	P63177	-0.0763163	0.998537	0.0028172	0.980424	0.217107	0.401125	0.440288	0.0491857
1762268_s_at	ynfH	P76173	0.170238	0.983336	-0.216412	0.519103	-0.328763	0.311831	-0.239038	0.336413
1762271_s_at	uhpC	P09836	0.118716	0.983336	-0.0911752	0.67966	-0.16307	0.437238	-0.264888	0.110513
1762274_s_at	yiiT	P0AAB8	-0.337387	0.437562	0.22544	0.333169	-0.0493682	0.89059	0.625434	0.00435777
1762275_s_at	yghB	P0AA60	0.200343	0.96561	0.133493	0.680469	0.11516	0.791711	0.194122	0.50664
1762278_at	rybA	P0DKB3	0.484021	0.726433	0.144514	0.669111	0.352284	0.468542	-0.437843	0.297917
1762280_at	ybeQ	P77234	-0.144527	0.992282	-0.446308	0.196004	-0.466774	0.116947	-0.612942	0.0248483
1762281_s_at	yehD	P33343	-0.119398	0.998537	-0.762988	0.126026	-0.594424	0.154863	-1.15678	0.00354714
1762284_s_at	yqfE	P64563	-0.0740081	0.998537	-0.114139	0.715542	-0.477763	0.0518726	-0.571201	0.0130328
1762286_s_at	coaD	P0A6I6	-0.104603	0.98992	0.0846848	0.663472	0.158647	0.434857	0.0821188	0.595848
1762287_s_at	ypdA	P0AA93	0.0962831	0.998537	-0.308513	0.363662	-0.11114	0.808034	-0.35048	0.121087
1762288_s_at	hycG	P16433	0.060308	0.998537	-0.109831	0.579293	-0.253677	0.188426	-0.169565	0.277196
1762291_s_at	yddG	Q8FHH9	-0.0489835	0.998537	-0.165011	0.488156	-0.134156	0.665172	-9.65131e-05	0.979232
1762292_s_at	cysP	P16700	0.254879	0.804664	0.109597	0.680978	0.95452	0.000883654	0.776521	0.00181766
1762294_s_at	yqgA	Q46831	-0.199115	0.820378	-0.217106	0.328134	-0.463904	0.0264232	-0.367085	0.0386136
1762298_s_at	yfhR	P77538	-0.149532	0.978392	0.0111114	0.984265	-0.585019	0.112151	-0.855691	0.0153788
1762300_s_at	rcsF	P69411	-0.0145784	0.998537	-0.146437	0.510747	0.638385	0.00570565	0.944677	0.000270986
1762303_s_at	wcaB	P0ACC9	0.248687	0.933003	-0.4688	0.155891	-0.30399	0.325744	-0.369544	0.127073
1762305_s_at	rpsR	P0A7T7	-0.0389071	0.998537	-0.336787	0.200262	0.186443	0.457719	0.119459	0.524729
1762306_s_at	arcB	P0AEC3	0.0198954	0.998537	-0.289212	0.37612	0.413531	0.153962	0.426572	0.0928837
1762307_s_at	hofG	P41442	0.124845	0.992282	-0.0307762	0.973869	-0.62935	0.0332364	-0.893135	0.00266359
1762309_s_at	treR	P36673	-0.0128392	0.999118	-0.258897	0.389122	-0.0100542	0.996868	-0.350136	0.121612
1762313_s_at	yhbL	P0ABU5	-0.0070579	0.998537	-0.105778	0.640026	0.682388	0.00494887	0.377925	0.0577164
1762314_s_at	fabD	P0AAI9	-0.145756	0.986261	-0.151826	0.617352	-0.120102	0.756334	-0.22	0.23059
1762315_s_at	ybaJ	P0AAR0	-0.178466	0.878965	0.189295	0.37823	0.15438	0.480317	0.855115	0.000334516
1762319_at	rhsC	P16918	0.180479	0.923015	0.334939	0.196004	0.0614356	0.877366	-0.151605	0.390724
1762323_s_at	hycH	P0AEV7	0.00409373	0.998537	-0.131918	0.651718	0.00392109	0.995535	0.0799043	0.794302
1762325_s_at	csgB	P0ABK7	0.073445	0.998537	-0.279322	0.428156	-0.481186	0.348813	-0.568595	0.139578
1762326_at	xisE	P75970	0.0630135	0.998537	-0.668726	0.0579302	0.00265188	0.993152	-0.0423463	0.849727
1762327_s_at	greB	P30128	0.00213767	0.998537	0.192192	0.435026	-0.150339	0.619677	-0.0158733	0.911795
1762330_s_at	yfdQ	P76513	0.148019	0.983336	-0.282433	0.392527	-0.552476	0.0511038	-0.81516	0.00433158
1762331_s_at	acrD	P24177	0.0729337	0.998537	-0.0608729	0.869528	-0.241859	0.428296	-0.622201	0.0119646
1762332_s_at	ygeX	P66899	-0.0186528	0.998537	-0.183188	0.488627	-0.473059	0.0524125	-0.691592	0.00423261
1762334_s_at	rpmB	P0A7M2	0.0534228	0.998537	-0.0916024	0.748509	0.395694	0.0781153	0.450159	0.0301932
1762335_s_at		P0AER8	-0.315919	0.572343	-0.190581	0.455793	-0.922519	0.000834579	-0.968378	0.000419379
1762338_s_at	yadP	P37025	0.0400661	0.998537	-0.0902214	0.710625	-0.00353595	0.999021	0.324828	0.093984
1762339_s_at	yqaB	P77475	-0.2375	0.968591	-0.243285	0.488504	0.543107	0.0542129	0.606026	0.0198422
1762340_at	ydbA	P33666	0.1054	0.983336	0.199501	0.314975	-0.322736	0.0841301	-0.265658	0.0954574
1762341_s_at	purR	P0ACP7	0.129562	0.983336	0.0175456	0.954512	1.33438	2.38785e-05	1.29567	6.14814e-05
1762343_s_at		P08997	-0.65933	0.255017	-0.509031	0.198693	-0.495149	0.124086	-0.181256	0.446565
1762345_s_at	ynhC	P77689	-0.817541	0.0116792	-0.27937	0.324124	-0.0903082	0.786094	0.680894	0.00569382
1762347_s_at	phnG	P16685	-0.124451	0.998537	-0.241046	0.484638	-0.435778	0.229508	-0.249064	0.291097
1762352_s_at	c3353	Q46916	0.00582316	0.998819	-0.305757	0.292632	-0.275318	0.325727	-0.438937	0.0542203
1762354_s_at		P76141	-0.0682596	0.998537	-0.4304	0.266469	-1.22957	0.00294109	-0.119383	0.72774
1762357_s_at	nrdE	P39452	-0.320885	0.54691	-0.0129872	0.974156	0.00370532	0.985716	0.353107	0.0765237
1762359_s_at	ycdT	P75908	0.00771596	0.999118	0.3085	0.671468	-0.470221	0.518745	-0.991003	0.0236419
1762360_s_at	yedQ	P76330	-0.058549	0.998537	0.0894912	0.709473	-0.188577	0.384134	0.411879	0.0282824
1762362_s_at	ygjV	P42603	0.0544896	0.998537	-0.401025	0.154968	-0.590457	0.0173214	-0.830852	0.0013336
1762363_at	malS	P25718	-1.40075	0.809811	-0.45106	0.953538	0.236435	0.882052	0.462748	0.655312
1762364_s_at	yjjG	P0A8Y1	0.0608744	0.998537	-0.083805	0.8275	-0.116501	0.801083	0.498935	0.0696436
1762367_s_at	tpiA	P0A858	-0.109676	0.998537	-0.155286	0.57886	0.319919	0.167999	0.461311	0.0311903
1762370_s_at	yggB	P0C0S1	-1.15972	7.93123e-05	-0.0236748	0.947509	-0.541075	0.0178901	0.182226	0.307865
1762371_s_at	yjaH	P32681	-0.0110392	0.998537	-0.0406622	0.905081	-0.138205	0.71923	-0.340477	0.110362
1762372_s_at		P27844	-0.273291	0.961278	-0.419385	0.280727	-0.612962	0.0548743	-0.54288	0.0536087
1762379_at	yjhU	P39356	0.0782056	0.998537	-0.227554	0.370329	0.46083	0.0446708	0.441148	0.0353922
1762381_s_at		Q46963	0.766003	0.738731	-0.0956252	0.965843	-0.614919	0.276087	-1.04055	0.0346588
1762383_s_at	ydgH	P76177	-0.0602412	0.998537	-0.25155	0.423537	0.626	0.0230761	0.649969	0.0103275
1762384_at	yagJ	P77169	-0.0750399	0.998537	-0.252543	0.25938	-0.210457	0.301779	-0.375415	0.0326573
1762388_s_at	tsr	P02942	3.88264	5.46134e-10	1.59347	8.95634e-05	3.7711	5.8636e-10	1.75776	9.3919e-06
1762390_s_at	eutA	P76551	-0.00231142	0.998819	-0.255695	0.264124	-0.445307	0.0403239	-0.502557	0.0114201
1762391_at	afuB	P75681	-0.178254	0.978392	-0.36292	0.478694	-0.284141	0.653485	-0.232674	0.523328
1762392_s_at	lpdA	P0A9P0	-0.320029	0.968715	-0.861384	0.0860858	0.146105	0.805522	-0.121741	0.701683
1762394_s_at	yfbJ	P76474	-3.47656e-05	0.998537	0.074193	0.790823	-0.723991	0.0305822	-1.02112	0.00180813
1762397_s_at	ylbB	P77425	-0.180613	0.998537	-0.486128	0.371321	-0.445616	0.318606	-0.679517	0.0619434
1762399_s_at	yegU	P76418	-0.163833	0.978392	-0.0947001	0.807919	0.123696	0.783094	0.0959088	0.773379
1762401_s_at	yciF	P21362	-0.74177	0.00892993	0.0581867	0.857913	-1.09651	0.000165121	0.447139	0.0284747
1762402_s_at		Q8X8P9	-0.0331414	0.998537	-0.194976	0.747627	-0.542832	0.325744	-1.16376	0.00685401
1762403_at	intS	P37326	-0.0497623	0.998537	0.078723	0.73384	-0.2912	0.255178	-0.149654	0.442886
1762409_s_at	mpl	P37773	-0.0186848	0.998537	-0.162457	0.535847	0.640374	0.0150813	0.58542	0.0143708
1762415_s_at	apaH	P05637	-0.00757483	0.998537	0.144627	0.540173	-0.0163711	0.969307	0.453776	0.0270257
1762418_s_at	hycE	P16431	-0.0362667	0.998537	-0.125763	0.571356	-0.380898	0.0410756	-0.572362	0.0029489
1762421_s_at	ttdA	P05847	0.0681555	0.998537	-0.622338	0.072089	-0.612275	0.0256488	-1.33249	0.000145208
1762423_s_at	ygiB	P0ADT2	-0.174943	0.82269	-0.0466054	0.811145	-0.00135137	0.999021	0.267199	0.0697337
1762424_s_at	dacA	P0AEB2	0.0363662	0.998537	-0.246757	0.384629	0.898654	0.0028161	0.898751	0.00134829
1762430_at	mngB	P54746	0.0509791	0.998537	-0.0836248	0.877086	-0.230951	0.753729	-0.4207	0.152837
1762431_at	ykfC	Q47688	-0.0576028	0.998537	-0.235015	0.35462	-0.162401	0.539627	-0.0462016	0.760384
1762432_s_at	wecD	Q8FBQ3	-0.157193	0.96417	0.028579	0.922344	-0.119588	0.673902	0.0485908	0.866179
1762436_s_at		P77221	-0.0305299	0.998537	-0.435483	0.202218	-0.550906	0.101379	-0.527199	0.0677227
1762437_s_at	cmk	P0A6I0	-0.180944	0.982726	-0.287696	0.350081	0.366329	0.156987	0.550309	0.0220103
1762439_s_at	yeaO	P76243	-0.602136	0.263884	-0.273251	0.37759	0.159701	0.711063	0.58728	0.0479033
1762442_s_at	dedD	P09549	-0.148613	0.971975	-0.203286	0.427993	0.246756	0.306438	0.499019	0.0193084
1762450_at	psrN		0.127136	0.983336	0.165617	0.527635	-0.527053	0.0219367	-0.427126	0.0322593
1762452_s_at	bglJ	P39404	-0.0571701	0.998537	-0.318008	0.264929	-0.73027	0.00672568	-0.839542	0.00148259
1762453_s_at	miaA	P16384	-0.168999	0.978392	-0.21042	0.47963	0.0260221	0.966419	0.0275245	0.938855
1762454_s_at	rplW	P0ADZ0	-0.160503	0.96417	-0.275052	0.240151	0.11983	0.637097	0.00512362	0.973585
1762455_s_at	ugd	P76373	-0.0675064	0.998537	-0.183387	0.729496	-0.0345743	0.972818	-0.281963	0.249911
1762456_s_at		P75882	-0.0187116	0.998537	-0.392303	0.249531	-0.249809	0.552669	-0.354845	0.243615
1762458_s_at		P32141	-0.00474364	0.998537	-0.564883	0.0264276	-0.138937	0.531059	-0.243321	0.132747
1762462_s_at		P76397	-0.280499	0.98003	-0.456077	0.289134	-0.189899	0.63627	0.138641	0.600944
1762464_at	---		0.0100171	0.998537	-0.326052	0.398435	-0.704965	0.026609	-1.04802	0.0015228
1762466_at	yffM	P76544	-0.221986	0.893303	-0.647048	0.0565946	-0.461996	0.0837709	-0.522062	0.0302034
1762468_s_at	rhlE	P25888	-0.12298	0.998537	-0.144503	0.62313	-0.0770987	0.83082	0.0931588	0.685812
1762470_s_at	argS	P11875	-0.156258	0.978392	-0.00459078	0.9993	0.719549	0.00694173	0.930203	0.000786884
1762483_s_at	leuB	P30125	-0.270128	0.89947	-0.331595	0.332239	-0.347757	0.254965	-0.0463298	0.721653
1762487_s_at	yigP	P0ADP7	-0.241045	0.793925	-0.213579	0.37606	0.735887	0.00259833	0.837411	0.000629416
1762488_s_at	ydhA	P28224	-0.0568824	0.998537	-0.106958	0.587601	0.0428288	0.878632	0.201204	0.182965
1762494_s_at	yciO	P0AFR5	-0.208245	0.970058	-0.286083	0.362523	0.340214	0.208171	0.790882	0.00412905
1762495_s_at	insB	P03830	0.0101612	0.998537	-0.319995	0.243203	-1.30117	4.90532e-05	-1.77212	5.04647e-06
1762497_s_at	ppdC	P08372	0.0803118	0.998537	0.213463	0.451339	0.0492188	0.911877	0.110982	0.653038
1762500_s_at	folE	P0A6T5	-0.210142	0.906254	-0.220978	0.39325	0.338432	0.127451	0.562102	0.0102067
1762501_s_at	fdoH	P0AAJ5	-0.168727	0.906663	-0.0597222	0.809765	0.332733	0.0692482	0.125946	0.392359
1762506_s_at	yfcL	P64540	0.227805	0.714765	0.120959	0.550499	0.141638	0.492685	0.0159866	0.941593
1762510_s_at	ydiJ	P77748	0.172429	0.977114	0.00337661	0.987983	0.7901	0.00545607	0.648396	0.00982496
1762511_s_at	ynbB	P76091	0.201703	0.96417	-0.0583964	0.967204	-0.789809	0.0192738	-1.03624	0.00200247
1762512_s_at	rpsA	P0AG67	0.0109661	0.998537	-0.143859	0.568322	0.137863	0.602976	-0.139414	0.370043
1762514_at	yjhF	P39357	-0.193316	0.95214	-0.365488	0.217049	-0.458978	0.0805677	-0.667922	0.00872686
1762517_at	ynjF	P76226	0.14201	0.983336	-0.0118849	0.961154	0.215681	0.475115	0.194154	0.383946
1762518_s_at	c4197	P46849	0.0162989	0.998537	0.0754157	0.713797	-0.113685	0.696326	-0.0731296	0.65071
1762519_s_at		Q7DBJ8	0.135867	0.998537	0.0562934	0.892543	-0.708292	0.0325864	-0.863688	0.00531969
1762520_s_at	yhiN	P37631	-0.0443772	0.998537	-0.169668	0.400403	0.186463	0.337158	0.263601	0.0977177
1762521_s_at	yahC	P77219	0.0894624	0.998537	-0.421107	0.162186	-0.709639	0.010705	-0.641282	0.00928
1762525_s_at	ydiH	P64476	0.229591	0.981417	0.0525248	0.916615	-0.224277	0.624868	-0.286708	0.214942
1762529_s_at	yhbQ	P45472	-0.00176867	0.998537	-0.0581578	0.852063	-0.356474	0.121952	-0.691563	0.00317146
1762530_s_at	pspC	P0AFN2	0.0715698	0.998537	0.220209	0.338908	0.297165	0.167723	0.249247	0.166946
1762531_s_at	yejA	P33913	-0.0645954	0.998537	-0.281479	0.294714	-0.0360529	0.946235	0.154751	0.476608
1762532_s_at	ycgZ	P75991	-0.396252	0.223255	0.169739	0.433495	-0.656073	0.00406201	0.381982	0.0399017
1762533_s_at		P16690	-0.350149	0.617999	-0.215308	0.419668	-0.279804	0.353251	-0.0875666	0.726757
1762534_s_at	yncA	P76112	0.0438671	0.998537	-0.0557962	0.838027	0.376833	0.0880495	0.718678	0.00238568
1762536_s_at	yjdG	P0AD01	0.0408534	0.998537	0.0800378	0.673938	0.451416	0.0110836	0.477082	0.00408534
1762538_at	yafZ	P77206	-0.116813	0.998537	-0.183452	0.564702	-0.716232	0.0492527	-0.665496	0.0344738
1762539_s_at	yhhQ	P37619	-0.462561	0.738731	-0.806384	0.0778939	0.0103228	0.99986	0.450134	0.186723
1762543_s_at	clpX	P0A6H1	-0.278621	0.611813	-0.204746	0.360876	-0.0918514	0.782433	0.084334	0.576802
1762545_s_at		P76145	-0.557336	0.12856	-0.057219	0.817547	-0.452635	0.0746529	0.370713	0.0819056
1762546_s_at	fimC	P31697	-0.129843	0.998537	0.0393309	0.998282	1.1334	0.00447378	0.221554	0.52605
1762547_s_at	mdaB	P0AEY5	-0.00824951	0.998537	-0.385675	0.285406	0.753878	0.0295911	0.737552	0.0185479
1762548_s_at	apt	P69503	0.0350076	0.998537	-0.0416106	0.851255	0.598473	0.00572201	0.595484	0.0027942
1762551_s_at	holC	P28905	-0.225793	0.804431	-0.0997332	0.692905	0.188978	0.393512	0.31513	0.0749768
1762554_s_at	yadR	P0ACC3	-0.0782377	0.998537	0.140212	0.580976	0.620095	0.0140574	0.583989	0.0102517
1762555_s_at		P0ACL7	-0.270609	0.533515	0.0138818	0.96089	-0.0675483	0.810467	0.013403	0.949836
1762558_s_at	yfcC	P39263	-0.115772	0.998537	-0.144296	0.658172	-0.439006	0.275612	-0.713043	0.0325943
1762560_s_at	cysK	P0ABK5	0.122293	0.977114	-0.0807092	0.693572	0.285237	0.115212	0.348092	0.0339121
1762561_s_at	frlC	P45541	0.0472144	0.998537	-0.122467	0.574221	-0.18888	0.420815	-0.203574	0.240372
1762563_s_at	ycjR	P76044	0.0765191	0.998537	-0.177705	0.463696	-0.260485	0.308112	-0.519651	0.0207727
1762564_s_at	cusS	P77485	0.0759551	0.998537	0.0181644	0.952044	-0.243028	0.215732	-0.182172	0.255481
1762566_s_at	ydcP	P76104	0.0696709	0.998537	-0.0395009	0.856905	0.424291	0.028045	0.190393	0.22473
1762567_s_at	ykgF	P77536	-0.0232995	0.998537	0.00799976	0.960976	0.1885	0.39686	0.376557	0.0491857
1762568_s_at	ssrA		-0.0301218	0.998537	-0.0499983	0.78489	-0.0393789	0.885593	-0.0727707	0.554148
1762569_s_at	yecM	P52007	-0.263611	0.793544	-0.29103	0.272317	0.0316588	0.943116	0.440932	0.0397896
1762570_s_at	yqhH	P65298	-0.106967	0.998537	-0.181536	0.586374	-0.829905	0.00510869	-1.06876	0.000552876
1762571_at	ddpF	P77622	0.0338598	0.998537	0.0912532	0.745194	-0.32159	0.251966	0.183392	0.538393
1762572_s_at	udhA	P27306	-0.255578	0.998537	-0.509056	0.294951	1.19532	0.00572201	0.739359	0.0335579
1762576_s_at	cobB	P75960	-3.52416	1.08535e-05	-0.189375	0.78489	-4.02377	2.6444e-06	0.595955	0.211438
1762577_s_at	yidY	P31462	-0.193153	0.998537	-0.398424	0.425596	-0.848197	0.0563516	-1.27579	0.00235401
1762584_s_at		P75883	-0.143104	0.998537	-0.0616192	0.922344	-0.394369	0.14984	-0.528307	0.034372
1762585_at	kptA	P39380	0.0538817	0.998537	-0.322738	0.199365	-0.0584766	0.896497	-0.0690089	0.739096
1762592_s_at	yddE	P37757	-0.0105717	0.998537	0.27767	0.295281	0.196112	0.469618	0.296771	0.148951
1762595_s_at	tauA	Q47537	0.0515659	0.998537	-0.27619	0.31142	-0.159463	0.681089	-0.363557	0.151039
1762597_s_at	ybhG	P75777	-0.133159	0.986261	0.127038	0.668208	0.0305454	0.891868	-0.0939315	0.735944
1762599_s_at	yfaS	Q8XE35	0.0199368	0.998537	0.00343974	0.977255	-0.701427	0.0291642	-0.768836	0.00733728
1762603_s_at	tpx	P0A862	0.221731	0.850606	-0.103933	0.678412	0.68674	0.00605285	0.383771	0.0589667
1762606_s_at	ccmD	P0ABM5	0.107751	0.998537	0.000252062	0.99745	-0.101001	0.831055	-0.259313	0.211466
1762609_s_at	mokB	P76096	0.287999	0.850819	0.239828	0.431225	0.934934	0.00466279	0.813781	0.00540716
1762615_s_at	modE	P0A9G8	0.120086	0.978392	0.0331796	0.88859	0.551865	0.0071226	0.469538	0.00982293
1762623_s_at	yhjG	P37645	0.508194	0.763284	-0.557018	0.41164	0.510054	0.318606	0.196578	0.619642
1762625_at	chbG	P37794	-0.0813818	0.998537	-0.0396003	0.895646	-0.319879	0.1498	-0.565942	0.00718707
1762626_s_at	infA	P69222	0.20603	0.902763	0.0918855	0.714411	0.568102	0.0190285	0.770351	0.00188384
1762627_s_at	ygeA	P03813	0.115941	0.98003	0.108698	0.587991	0.25582	0.167944	0.241569	0.128576
1762633_s_at	phoR	P08400	-0.255182	0.573182	-0.198358	0.331745	-0.0795419	0.776707	0.0545275	0.716308
1762635_s_at	yedY	P76342	-0.0148551	0.998537	-0.153296	0.552894	-0.352448	0.137008	0.423337	0.0626037
1762639_s_at	tktB	P33570	-1.26803	0.0402023	-0.261231	0.763535	-0.947374	0.0383114	0.417994	0.204323
1762640_s_at	ilvE	P0AB80	-0.125289	0.998537	-0.55295	0.297799	0.70484	0.0920364	0.78959	0.0447847
1762641_at	djlB	P77381	0.0185582	0.998819	-0.346351	0.303751	-0.774145	0.0180573	-0.971686	0.00282558
1762645_s_at	yhiH	P37624	-0.0921569	0.998537	-0.163251	0.537584	0.703619	0.0163071	0.158043	0.481714
1762646_s_at	hmpA	P24232	0.0403764	0.998537	-0.124435	0.607324	0.605206	0.0118313	0.333006	0.099844
1762650_s_at	yeaS	P76249	-0.455731	0.343729	-0.336367	0.256756	-0.440733	0.106553	-0.318026	0.155812
1762651_s_at	adk	P69441	-0.00401018	0.998537	-0.226326	0.423798	0.53906	0.0297108	0.858591	0.00111317
1762657_s_at	yqaE	P0AE42	-0.707471	0.364137	-0.177462	0.776705	-0.128074	0.818508	0.722825	0.0452988
1762658_s_at	yeaG	P0ACY3	-1.17961	4.09225e-05	0.00292811	0.995569	-1.45767	2.61453e-06	-0.0128421	0.936896
1762660_s_at	mhpF	P77580	-0.0980887	0.998537	-0.0965216	0.901144	0.387802	0.388636	0.824351	0.057284
1762664_s_at	yicO	P31440	-0.201676	0.978392	-0.834668	0.0813053	-0.60971	0.0993572	-1.21776	0.00243414
1762669_at	yfdF	P76505	-0.0244188	0.998537	-0.0516	0.879469	-0.506645	0.0381502	-0.516676	0.0196026
1762670_at	mnmE	P25522	0.0148622	0.998537	0.224745	0.303212	0.331967	0.0880429	0.520507	0.00703637
1762671_s_at	fhuA	P06971	-0.899567	0.110492	-0.196675	0.661714	0.48897	0.215732	-0.0461546	0.610146
1762674_s_at	TORC	P33226	-0.0193574	0.998537	-0.282641	0.364622	-0.292575	0.316191	-0.152075	0.435765
1762677_s_at	gatA	P69813	0.0500351	0.998537	-0.340377	0.21168	0.0227748	0.96404	0.0694302	0.721813
1762680_at	poxB	P07003	-0.816491	0.0924229	-0.00678123	0.959636	-0.696129	0.0370746	0.546652	0.0697871
1762681_at	ycgH	E6P4G0	-0.0366109	0.998537	0.254243	0.487477	-0.408597	0.245273	-0.727584	0.0142906
1762683_s_at	ydaA	P0AAC0	-0.364066	0.521215	0.0627046	0.837204	-0.160014	0.644408	-0.063953	0.854573
1762687_s_at	mglA	P0AAG8	-0.0949771	0.998537	-0.0423133	0.888192	0.305447	0.158582	0.0948499	0.589865
1762689_at	hsdS	P05719	0.147731	0.906663	-0.0618557	0.745858	0.372611	0.0311056	0.103212	0.443904
1762693_s_at	metG	P00959	-0.0714399	0.998537	-0.261131	0.414056	0.861392	0.00911398	0.758175	0.0130729
1762697_s_at	xylR	P0ACI3	-0.255294	0.96561	-0.332346	0.307293	-0.0190747	0.980289	0.494023	0.127641
1762699_at	micF		0.0544582	0.998819	0.142243	0.923372	-1.31126	0.124261	-1.36887	0.0200263
1762705_s_at	ulaD	P39304	-0.189756	0.809811	-0.104138	0.611772	-0.148249	0.465238	-0.149821	0.306292
1762706_s_at	yciS	P0ACV4	-0.0153533	0.998537	0.0710462	0.752577	0.397933	0.045822	0.462379	0.0140961
1762710_s_at	ybgF	P45955	0.00214618	0.998537	-0.498868	0.201104	0.0818803	0.871534	0.0471405	0.855204
1762711_s_at	glmS	P17169	-0.187669	0.998537	-0.231162	0.685551	1.18401	0.00545607	1.01163	0.00710124
1762713_s_at	yfaY	P77808	0.127653	0.978392	-0.0223375	0.938123	0.103532	0.685612	0.139837	0.391771
1762714_s_at	moeA	P12281	-0.184357	0.998537	-0.338402	0.425596	0.252157	0.656914	0.791388	0.0654137
1762717_s_at	lomR	P77184	0.0850639	0.998537	-0.303907	0.491913	-0.381338	0.319897	-0.219882	0.304322
1762721_s_at	bioD	P13000	0.217909	0.958664	-0.0390138	0.941237	0.546356	0.0484121	0.687557	0.010979
1762726_s_at	mnmA	P25745	-0.0657719	0.998537	-0.242889	0.34336	0.89884	0.000805687	0.911223	0.000520755
1762727_s_at	yfcG	P77526	-0.869076	0.0577183	-0.355639	0.283408	-0.369973	0.287452	0.775734	0.0173602
1762730_at	aslB	P25550	-0.0607724	0.998537	-0.119657	0.64371	-0.377722	0.0861696	-0.305978	0.0972771
1762733_s_at	yhiD	P0AFV2	-0.79007	0.184363	0.177997	0.708531	-0.677923	0.0781576	0.135499	0.861475
1762734_s_at	chaB	P0AE63	-0.437141	0.343273	0.22577	0.404431	-0.238281	0.363639	0.860935	0.00158013
1762735_s_at	yhhA	P0ADX7	-0.464441	0.486859	0.160021	0.592648	-0.912487	0.00624605	0.104459	0.634298
1762736_s_at	glnK	P0AC55	-0.77444	0.00180858	0.297144	0.194029	-0.528557	0.0109992	-0.599965	0.00253269
1762740_at	ycgF	P75990	-0.228852	0.983336	-0.819351	0.066574	0.0359693	0.954997	0.0347436	0.900119
1762741_s_at	otsB	P31678	-0.980969	0.000377539	0.0639982	0.756729	-1.34636	7.05363e-06	0.241303	0.153856
1762744_s_at	yoaG	P64496	0.172416	0.96417	-0.0516084	0.913282	-0.451182	0.0696752	-0.543502	0.0160206
1762745_at	nrfG	P32712	0.294942	0.998537	-1.19629	0.140799	-0.444772	0.545653	-0.245267	0.506773
1762747_s_at	ybbP	P77504	-0.20367	0.964403	-0.0750022	0.785944	0.0996769	0.831538	0.469202	0.0861892
1762748_s_at	nusA	P0AFF6	-0.134532	0.998537	-0.0785502	0.868438	0.112256	0.850888	-0.348336	0.143673
1762749_s_at	ybcJ	P0AAS7	0.196596	0.821092	-0.069965	0.789299	0.177982	0.409248	0.190552	0.23909
1762750_s_at	SDHA	P0AC41	-0.466518	0.408771	-0.37589	0.244816	0.32042	0.259006	0.107347	0.641189
1762751_s_at	sfsA	P0A823	-0.34601	0.620959	-0.0437231	0.893671	-0.676796	0.0167436	-0.10994	0.626887
1762754_s_at	yejL	P0AD24	-0.0921698	0.999118	-0.357031	0.595981	0.415768	0.381539	0.469964	0.277435
1762757_s_at	pal	P0A912	-0.0824011	0.998537	-0.25619	0.332677	0.341129	0.151167	0.243947	0.247854
1762759_at	ynjB	P76223	-0.224499	0.942621	-0.028508	0.960976	0.0397376	0.932988	0.534445	0.0603926
1762761_s_at	yrbA	P0A9W6	-0.0368675	0.998537	-0.18811	0.617285	0.801935	0.0256488	0.889813	0.010673
1762762_s_at	yijE	P0ABT8	-0.0768605	0.998537	-0.296441	0.311543	-0.15928	0.674075	-0.333625	0.17177
1762763_s_at	yiaC	P37664	-0.0569664	0.998537	-0.170627	0.429597	0.111726	0.646022	0.29139	0.086878
1762766_s_at	iraD	P39375	-0.258156	0.962164	-0.326191	0.39666	-0.5936	0.0941992	-0.99862	0.00406217
1762767_s_at	hybG	P0AAM7	-0.0431122	0.998537	-0.129154	0.553566	-0.239177	0.246438	-0.265945	0.121265
1762768_s_at	rpsK	P0A7R9	-0.191688	0.992709	-0.525777	0.176188	-0.0118294	0.985425	-0.108429	0.667373
1762769_at	ygiL	P39834	-0.00752758	0.998537	-0.405626	0.292632	-0.823493	0.0231636	-1.35378	0.000678672
1762774_s_at	gcd	P15877	-0.440331	0.396219	-0.264987	0.354638	-0.505471	0.0473271	-0.141616	0.483539
1762777_s_at	proW	P14176	-0.878922	0.011343	-0.101516	0.746293	-0.225849	0.449079	0.394177	0.125907
1762778_s_at	hisD	P06988	-0.449188	0.840134	-0.346806	0.403334	-0.42326	0.405979	0.507841	0.181745
1762779_s_at	cobU	P0AE76	-0.0661088	0.998537	-0.101004	0.629148	0.0705795	0.803319	0.385043	0.0285937
1762781_at	aceK	P11071	-0.253206	0.873574	-0.159152	0.613818	-0.145096	0.600362	0.253249	0.244749
1762782_at	lfhA	Q47153	-0.101609	0.998537	-0.32712	0.283972	-0.574284	0.0549733	-0.681078	0.0122555
1762789_s_at	ybaL	P39830	0.00790892	0.998537	0.0852912	0.757494	0.18859	0.55048	-0.107496	0.535568
1762792_s_at	miaB	P0AEI1	-0.111152	0.998537	-0.350234	0.408169	0.84109	0.0206256	0.912217	0.00854819
1762794_s_at	ylaC	P0AAS0	-0.0518718	0.998537	0.109631	0.604199	0.237572	0.213462	0.246898	0.130473
1762795_s_at		P52043	0.0390458	0.998537	-0.178169	0.508426	-0.375687	0.0891966	-0.622168	0.00601533
1762799_at	yhfX	P45550	-0.0490646	0.998537	-0.335279	0.215445	-0.471644	0.0511959	-0.703205	0.00371676
1762805_s_at	fepC	P23878	-0.581788	0.0448926	-0.214948	0.371981	-0.00417434	0.996134	-0.0354411	0.794773
1762810_s_at	ydgQ	P58344	-0.073264	0.998537	-0.0071961	0.974836	0.0553558	0.831599	0.171793	0.27412
1762811_s_at	yacG	P0A8H8	-0.0576784	0.998537	-0.281072	0.307517	0.119754	0.720152	-0.0227319	0.913777
1762812_s_at	gabT	P22256	-0.759216	0.082749	0.251725	0.463061	-0.0590682	0.903415	0.799985	0.0139552
1762813_s_at	trxA	P0AA25	-0.0150511	0.998537	-0.108987	0.747873	0.147586	0.678095	0.468222	0.0774731
1762814_s_at	yieF	P0AGE6	-0.362682	0.536465	0.0509195	0.856145	-0.0777753	0.843356	0.354871	0.124763
1762815_at	mdtM	P39386	-0.241326	0.856562	-0.04781	0.891161	-0.515909	0.0498274	-0.397604	0.0761219
1762816_s_at	yeiG	P33018	-0.297015	0.873574	-0.211058	0.537787	0.680589	0.0200731	0.564997	0.0293341
1762818_s_at		P0AF61	-0.776486	0.575869	-0.897366	0.150288	-1.21981	0.0270198	-1.97437	0.000772133
1762821_s_at	ybhS	P0AFQ2	-0.178643	0.983336	-0.0356527	0.996274	0.0224626	0.971238	-0.0696825	0.747388
1762824_s_at	flhD	P0A8T0	1.92094	1.75096e-05	0.735216	0.0718646	2.84417	1.14502e-07	1.36058	0.000484155
1762825_s_at	iscA	P0AAC8	-0.154613	0.961278	-0.0502822	0.830222	-0.188681	0.36679	-0.00951964	0.96598
1762830_s_at	yqaA	P0ADR0	-0.0175883	0.998537	-0.209708	0.434487	0.402973	0.0967616	0.681687	0.00526051
1762832_s_at	yniA	P58065	-0.57501	0.085214	0.0269057	0.932548	-0.554211	0.0263277	0.107146	0.57191
1762834_s_at	fadB	P21177	-1.12604	1.24977e-05	-0.125549	0.522469	-0.787835	0.000444606	-0.0263382	0.8277
1762836_s_at	secB	P0AG86	-0.23035	0.998537	-0.507172	0.288984	0.3282	0.473312	0.291211	0.377108
1762837_s_at	pnp	Q8FD87	-0.0465558	0.998537	-0.0091473	0.984565	0.0137154	0.971781	-0.0541591	0.675221
1762840_at	beeE	P75980	0.00597597	0.998537	-0.213677	0.399517	-0.368382	0.107487	-0.508136	0.0179656
1762841_at	ybcM	P77634	-0.279291	0.82269	0.0405041	0.970795	-0.125213	0.743646	0.36871	0.110902
1762842_at	mmuM	Q47690	0.160626	0.879091	0.115782	0.529692	0.0826627	0.727207	0.00829158	0.962077
1762846_s_at	rplA	P0A7L0	-0.0116566	0.998537	-0.152157	0.825014	0.29436	0.702841	-0.237116	0.266647
1762847_s_at	c3146	P0ADI0	-0.18958	0.947141	-0.180536	0.511486	-0.864867	0.00255257	-0.994333	0.000603253
1762848_s_at	yqjK	Q47710	-0.675558	0.128554	0.0158654	0.994925	-0.277504	0.39677	0.624315	0.0321931
1762851_s_at	ynjA	P76222	-0.1259	0.975687	-0.12506	0.560242	0.171979	0.440158	0.354215	0.0409331
1762853_at	yiaS	P37680	0.029367	0.998537	0.0185669	0.953255	-0.0315599	0.940885	-0.040567	0.746805
1762854_s_at	ygfE	P0ADS2	0.0483138	0.998537	-0.111467	0.720515	0.188029	0.539703	0.50848	0.0461314
1762856_s_at	ydhU	P77409	0.0614392	0.998537	-0.157498	0.612094	-0.37159	0.131129	-0.527004	0.020524
1762857_s_at	lysP	P25737	0.298782	0.793701	-0.309429	0.419198	1.18391	0.00154297	0.613005	0.0334651
1762864_s_at	ubiB	P0A6A0	-0.0184653	0.998537	-0.129122	0.566784	0.0792426	0.782061	-0.0336678	0.837882
1762866_s_at	yahN	P75693	-0.254755	0.979408	-0.645062	0.211188	-0.00191705	0.998617	-0.260284	0.42278
1762871_s_at	ybgK	P75745	-0.339834	0.51097	-0.277575	0.260095	0.216796	0.374437	0.131293	0.502866
1762872_s_at	yhbV	P45475	0.341224	0.563659	0.00585007	0.984843	-0.666118	0.00876154	-0.746546	0.00214799
1762873_s_at		P75835	-0.0087573	0.998537	-0.388286	0.247375	-0.428973	0.151036	-0.512067	0.0549256
1762875_at	rfbC	P37745	-0.164944	0.998537	-0.0273123	0.994551	0.634992	0.0294376	0.414756	0.101683
1762877_s_at	ARNT	P76473	-0.0594043	0.998537	-0.391013	0.226577	-0.679522	0.0198743	-0.825098	0.00335993
1762879_at	---		0.462214	0.926908	0.0153588	0.95715	-0.625179	0.185742	-1.61775	0.00197263
1762880_s_at	narI	P11350	-0.0132778	0.998537	-0.114939	0.708587	-0.487314	0.0675992	-0.45776	0.0443497
1762883_s_at	ycbJ	P0AB03	0.0533993	0.998537	-0.279398	0.338926	0.118904	0.769591	0.343459	0.18982
1762884_s_at	ycgL	P0AB43	0.0077357	0.998537	0.0927777	0.685877	0.278257	0.163208	0.288085	0.101749
1762886_s_at	dsbG	P77202	-0.0382891	0.998537	-0.12045	0.571305	-0.0242663	0.946368	0.133971	0.410025
1762888_s_at	yciR	P77334	-0.848551	0.00554277	-0.264226	0.321732	-0.363542	0.112849	0.531295	0.015002
1762891_s_at	amtB	P69680	-0.749462	0.0134599	0.0519174	0.921312	-0.230486	0.349327	-0.13355	0.484688
1762894_at	---		0.141939	0.996728	0.0640031	0.830222	-0.0439933	0.950856	0.198951	0.541388
1762895_s_at	yojN	P39838	-0.048557	0.998537	-0.223701	0.39642	0.457061	0.0416262	0.461634	0.0226398
1762898_at	ytfT	P39328	0.17836	0.998537	-0.758631	0.120775	-0.351695	0.449079	0.617766	0.12299
1762900_s_at	yedS	Q7ACY3	-0.540277	0.649229	-0.739442	0.132647	-0.339884	0.542832	-0.0527805	0.895829
1762904_s_at	artP	P0AAF6	0.0239387	0.998537	-0.130527	0.519103	-0.0619456	0.845067	0.520551	0.00661356
1762907_at	nupX	P33021	0.00397532	0.998537	-0.615833	0.189049	-0.588637	0.134289	-0.533655	0.11985
1762915_s_at	yadS	P0AFP0	0.0310646	0.998537	-0.0567561	0.907863	-0.227474	0.651658	-0.811675	0.0128235
1762917_s_at	ptsG	P69786	0.0194778	0.998537	-0.177934	0.487107	0.828338	0.00240427	0.418018	0.0533924
1762919_s_at	yjcE	P32703	-0.128481	0.998537	-0.17993	0.553087	0.482042	0.0490311	0.280077	0.179216
1762922_s_at	fhuD	P07822	-0.801565	0.0034296	-0.148154	0.523587	-0.0252165	0.947808	0.260546	0.161284
1762923_s_at	yegX	P76421	0.0779883	0.998537	-0.0748807	0.766582	-0.426691	0.0471495	-0.332305	0.0757838
1762924_s_at	yeeA	P33011	-0.202723	0.964508	-0.233355	0.383301	-0.140991	0.68595	0.243211	0.287191
1762925_s_at	yigW	P27859	-0.0629988	0.998537	-0.389178	0.287073	-0.121495	0.788594	-0.31641	0.213388
1762928_s_at	atoA	P76459	0.114698	0.998537	-0.263565	0.336746	-0.481198	0.0588139	-0.486354	0.0293046
1762930_at	caiC	P31552	-0.250398	0.714765	-0.0404701	0.873666	-0.603214	0.0106108	-0.77208	0.00127342
1762932_s_at	cspB	P36995	-0.339531	0.873574	-0.201185	0.667022	-0.496931	0.133457	-0.475149	0.093965
1762933_s_at	rpsG	P02359	0.000347321	0.998537	-0.13585	0.467578	0.173557	0.339226	0.0465992	0.753216
1762935_s_at	ychM	P0AFR2	0.0975436	0.998537	-0.0515029	0.827998	0.142252	0.562974	0.0871012	0.675238
1762936_s_at	nagE	P09323	-0.640866	0.751523	-0.759146	0.235702	0.665989	0.328584	1.1202	0.0701194
1762941_s_at	c3800	P76658	-0.386429	0.924479	-0.205369	0.69903	0.462754	0.27717	0.841524	0.0497369
1762947_s_at	gatZ	P0C8J8	0.103455	0.994188	-0.199617	0.356669	-0.0460785	0.900857	-0.0121807	0.912641
1762948_s_at	ftsX	P0AC30	-0.189763	0.998537	-0.366301	0.326323	0.319856	0.393888	0.318772	0.257407
1762955_s_at	c0909	P75794	0.107842	0.998537	-0.37867	0.204256	-0.54572	0.046531	-0.662549	0.0114115
1762957_s_at	---		0.00158745	0.998537	-0.520053	0.229271	-1.2805	0.00401437	-1.48763	0.000671077
1762958_s_at	tfaQ	P76155	-0.133767	0.998537	-0.868603	0.0746809	-0.971986	0.0257607	-1.46178	0.00131167
1762959_s_at	gldA	P0A9S5	-0.103712	0.998537	-0.0541062	0.851918	-0.183981	0.476959	-0.145276	0.431487
1762962_s_at	yjiA	P24203	-0.201025	0.983336	-0.228409	0.527185	0.853638	0.00897798	0.993539	0.00237625
1762964_s_at	gltX	P04805	0.0847888	0.998537	-0.00937458	0.968183	0.701985	0.00148087	0.79215	0.00044423
1762965_s_at	yedP	P59286	-0.779111	0.10716	-0.445969	0.244816	-0.617035	0.0623981	0.535322	0.0566409
1762966_s_at	yhfU	P64631	-0.0345254	0.998537	-0.0253431	0.960976	-0.421755	0.0795158	-0.687393	0.00457621
1762969_s_at	ybdH	P45579	0.16688	0.983336	-0.0500043	0.888014	0.995151	0.00255563	0.777417	0.00835767
1762974_s_at		P76210	0.102674	0.998537	-0.30234	0.697603	-0.637186	0.459448	-1.33904	0.0225435
1762975_s_at	rnk	P0AFW4	-0.0796113	0.998537	-0.249495	0.348515	0.426065	0.0645101	0.665156	0.00445618
1762976_s_at	yihG	P32129	-0.132543	0.998537	-0.36572	0.213607	-0.496237	0.0453771	-0.632766	0.00870612
1762978_s_at	ibpB	P0C058	-0.119322	0.998537	-0.428075	0.192046	0.173489	0.656954	-0.135776	0.554152
1762979_s_at	lysS	P0A8N5	-0.079532	0.998537	-0.169991	0.467504	0.0194976	0.969307	0.243002	0.187498
1762983_s_at	flgN	P43533	3.44712	7.76003e-10	1.20322	0.000496571	3.86414	3.37918e-10	1.98162	1.97202e-06
1762984_s_at	ydcU	P77156	-0.211048	0.875598	-0.188126	0.4384	-0.904251	0.00105206	0.324587	0.0920538
1762985_s_at	yheG	P45759	-0.102068	0.998537	-0.459717	0.215767	-0.671957	0.106553	-0.89463	0.0210726
1762986_s_at	livF	P22731	-0.437432	0.979988	-0.489009	0.520465	0.718998	0.129705	0.430682	0.296046
1762988_at	modF	P31060	0.299433	0.792554	0.453768	0.175851	-0.270494	0.417854	-0.657447	0.0183715
1762990_s_at	cysW	P0AEB0	0.157114	0.977114	0.029624	0.90654	0.157403	0.520343	0.0764107	0.649685
1762993_s_at	edd	P0ADF6	0.219448	0.882026	0.149773	0.571976	0.00707444	0.999021	-0.0537588	0.697007
1762994_s_at	pyrH	P0A7E9	0.123568	0.979408	-0.0782396	0.713138	0.871801	0.000373367	0.775742	0.000603253
1762995_s_at	ycfD	P27431	0.0941541	0.998537	0.286733	0.297468	0.416031	0.0906904	0.604864	0.0117921
1763000_s_at	yfcI	Q8FA90	-0.107319	0.998537	-0.0579328	0.883959	0.0964444	0.869437	0.0843665	0.71154
1763002_s_at	yccT	P0A8X4	-0.422463	0.594622	-0.139597	0.698425	-0.457754	0.177631	0.379445	0.219112
1763003_s_at	ygdD	P0ADR2	-0.118258	0.983336	-0.0264582	0.924046	0.25856	0.214498	0.475503	0.0153259
1763004_s_at	yfgE	P69931	-0.0742228	0.998537	-0.194282	0.483796	0.534579	0.0303831	0.394283	0.0669829
1763005_at	ykfA	P75678	-0.140144	0.931388	-0.167212	0.368607	-0.209483	0.218822	0.0432675	0.768242
1763007_s_at	pepP	P15034	0.105402	0.998537	0.0962787	0.785944	0.137052	0.773296	-0.423197	0.0783098
1763008_s_at	rpsN	P0AG59	-0.00705727	0.998537	-0.128151	0.604199	0.0814636	0.7777	0.120401	0.467268
1763010_at	ycbS	P75857	0.00581206	0.998537	-0.471656	0.301556	-0.677283	0.109124	-1.29046	0.00180403
1763011_at	yjhE	P39355	-0.0367228	0.998537	-0.682234	0.0609996	-0.390171	0.177256	-0.836747	0.00331037
1763014_s_at	yjeS	P39288	-0.0033509	0.998537	-0.0304173	0.879758	-0.330971	0.0446035	-0.15478	0.243416
1763015_s_at	rpmE2	P0A7N1	-0.143253	0.986261	-0.195079	0.485126	-0.775245	0.00408598	-1.10606	0.000241177
1763018_s_at	slpA	P0AEM0	-0.0283932	0.998537	-0.0906936	0.777993	0.502749	0.0507788	0.791885	0.00332448
1763019_s_at	yafK	P0AA99	-0.168422	0.998537	-0.461242	0.442816	0.812513	0.0826666	1.07871	0.0213909
1763020_s_at		P0AD30	0.0715445	0.998537	0.0683804	0.782672	0.533865	0.0341798	0.71489	0.00430165
1763022_s_at	ydhE	P37340	-0.118425	0.978392	-0.121979	0.550134	0.27896	0.113241	0.243878	0.108642
1763025_s_at	smp	P0AGC7	-0.20508	0.954631	-0.198212	0.481628	0.183382	0.536931	0.447191	0.0660442
1763027_s_at	ybbM	P77307	0.0216	0.998537	-0.299476	0.307517	0.0457895	0.934935	-0.249787	0.208233
1763029_s_at		P39409	0.156152	0.943381	-0.0160647	0.991651	-0.663004	0.0059752	-0.866742	0.00060099
1763030_s_at		Q8XAK3	-0.077067	0.998537	-0.205212	0.699221	-0.611991	0.160275	-0.995005	0.013922
1763031_s_at	leuS	P07813	0.00559164	0.998537	-0.0980246	0.656677	0.371801	0.0574441	0.629175	0.00245669
1763032_s_at		Q8X6G8	-0.0701749	0.998537	-0.531497	0.595981	-0.549009	0.619289	-1.43379	0.0159108
1763040_s_at	ydgE	P69210	-0.205215	0.943381	0.0621368	0.825672	-0.376761	0.134316	-0.169475	0.32581
1763043_s_at	ubiG	P17993	-0.158428	0.967538	-0.30118	0.219413	0.653975	0.00669113	0.681722	0.00252657
1763046_s_at	ynjE	P78067	0.0568168	0.998537	0.00459357	0.991952	0.257054	0.308356	0.488131	0.0273417
1763047_s_at	ybhR	P0AFP9	-0.116291	0.982726	0.0761409	0.739093	-0.0718051	0.809698	0.0698854	0.702202
1763049_s_at	artI	P30859	-0.166848	0.986261	0.0780581	0.822655	0.398661	0.223965	0.319888	0.283695
1763054_s_at	dacC	P08506	-0.307961	0.765694	-0.0536896	0.888058	-0.0489086	0.971798	0.420871	0.0541648
1763055_s_at	cvpA	P08550	-0.0370356	0.998537	0.0196662	0.939013	0.658062	0.00313222	0.64192	0.00174758
1763056_s_at		P76128	-0.523303	0.100665	0.193299	0.404099	-0.73566	0.00373441	-0.0602585	0.746751
1763057_s_at	ipk	P62615	-0.050115	0.998537	-0.236305	0.404099	0.499605	0.0465209	0.470662	0.0380765
1763059_s_at	c4351	Q6BF25	0.263504	0.982323	-0.166341	0.69903	-0.441528	0.292855	-0.416441	0.242228
1763062_s_at		P76586	0.0623035	0.998537	0.0199883	0.870454	-0.31168	0.270452	-0.525748	0.0302034
1763063_s_at		P71243	-0.00726236	0.998638	-0.395242	0.227445	-0.38395	0.192238	-0.330046	0.138727
1763064_s_at		P77468	0.142939	0.998537	-0.590563	0.389916	-0.482639	0.480317	-0.467722	0.330846
1763066_s_at	ydiZ	P64479	-1.15296	0.0150007	-0.0129022	0.978619	-1.15002	0.00577844	-0.251063	0.275587
1763069_s_at	manY	P69801	-0.200681	0.998537	-0.336871	0.372084	0.360515	0.257433	0.0837561	0.728491
1763072_s_at	rlmM	P0ADR6	0.0851763	0.998537	0.120991	0.678412	0.130135	0.699989	-0.104519	0.483463
1763073_s_at	yphF	P77269	-0.19266	0.931688	-0.408335	0.148541	-0.364972	0.133722	-0.291478	0.155822
1763076_s_at	nhaR	P0A9G2	-0.0961639	0.998537	0.140783	0.51999	-0.463019	0.036984	-0.251738	0.162122
1763078_at	nepI	P0ADL1	-0.0753473	0.998537	-0.319631	0.246467	-0.582533	0.026961	-0.941912	0.000854681
1763081_s_at	c0915	P75797	0.195474	0.873574	-0.0728201	0.771076	0.393197	0.0503767	0.235163	0.148598
1763085_at	yoaA	P76257	-0.296261	0.998537	-0.39543	0.487305	-0.124333	0.879256	0.30876	0.59865
1763087_s_at	prpC	P31660	-0.0800141	0.998537	-0.341691	0.371321	-2.8692	3.18388e-07	-0.157088	0.596006
1763089_s_at	ssrS		0.243009	0.873574	0.0757106	0.737855	-0.704679	0.01756	-0.80048	0.00448065
1763091_s_at	nirD	P0A9I8	0.0486171	0.998537	-0.615213	0.0860858	-0.556362	0.0464281	-0.886498	0.00269129
1763092_at	omrA		-0.000398017	0.998537	-0.348136	0.321029	-0.709138	0.0328665	-1.02463	0.00228387
1763095_at	gspL	P45763	0.0134733	0.998537	-0.939328	0.0778939	-0.360208	0.497923	-0.353775	0.303987
1763096_s_at	tehB	P25397	0.0202923	0.998537	-0.0779146	0.863133	0.753735	0.00675489	0.856842	0.00165934
1763100_s_at	kefC	P03819	-0.151524	0.961061	0.166235	0.449512	-0.132914	0.585838	0.0528325	0.764963
1763103_at	ccmH	P0ABM9	-0.00507013	0.998537	0.0866919	0.896702	0.342209	0.260775	0.356736	0.166815
1763110_s_at	yibL	P0ADK8	-0.0506061	0.998537	0.0150334	0.945055	-0.04368	0.886937	-0.356905	0.0430593
1763111_s_at	ilvG	Q8FBR6	-0.0408602	0.998537	-0.263296	0.425346	-0.0176029	0.996134	-0.382932	0.119915
1763113_s_at	yrdB	P45795	-0.0714355	0.998537	-0.122956	0.662719	-0.125617	0.643466	-0.152479	0.381627
1763114_s_at	yqhA	P67244	0.068232	0.998537	0.076387	0.701143	0.266003	0.127899	0.205584	0.165361
1763116_s_at	flgA	P75933	3.15828	3.0117e-09	1.34942	0.000378071	3.35708	1.56787e-09	2.11242	2.23093e-06
1763118_s_at	psd	P0A8K1	0.0961704	0.998537	-0.0618603	0.795525	0.154788	0.487271	0.285509	0.110745
1763119_s_at	yjjB	P0ADD3	0.0842996	0.998537	-0.495209	0.152476	-0.639727	0.0466692	-0.643568	0.0248676
1763125_s_at	glgS	P26649	-0.959886	0.000266494	0.141487	0.481868	-0.534512	0.0113483	0.0201961	0.920277
1763136_at	yffO	P76546	0.0307971	0.998537	-0.0679979	0.75566	-0.187333	0.414818	-0.030473	0.864379
1763139_s_at	frwD	P32676	-0.175108	0.998537	-0.629624	0.363889	-0.397309	0.544975	-0.560359	0.22473
1763142_s_at	hemB	P0ACB2	0.0412284	0.998537	0.213383	0.422036	0.220681	0.435893	0.40872	0.0882313
1763143_s_at	topA	P06612	-0.272011	0.478992	-0.12965	0.501136	0.123172	0.548085	0.290483	0.0674173
1763145_s_at	wecF	P27835	-0.0563766	0.998537	-0.109798	0.674659	-0.16643	0.542555	-0.171292	0.374202
1763146_s_at	ycgK	P76002	-0.303667	0.448032	0.0776515	0.746211	0.268012	0.179292	0.139031	0.386033
1763148_s_at	ylbF	P0AAS5	0.0170068	0.998537	-0.409308	0.199557	-0.545194	0.0581028	-0.798278	0.00574142
1763149_at	yeeR	P76361	-0.185083	0.996728	-0.424929	0.258835	-0.448667	0.187507	-0.704559	0.0174279
1763150_s_at	fiu	P75780	-1.47697	8.45451e-06	-0.388354	0.153199	0.298272	0.19429	0.378486	0.0630394
1763152_s_at	pflD	P32674	-0.142758	0.995857	-0.0379564	0.972699	-0.294836	0.268633	-0.348091	0.112414
1763154_s_at	udk	P0A8F4	-0.0855351	0.998537	-0.383889	0.280224	0.600874	0.047588	0.835364	0.00679833
1763157_s_at	wcaD	P71238	-0.0226626	0.998537	-0.929878	0.0860858	-0.929775	0.0479163	-1.27614	0.00600176
1763158_at	ydfU	P76162	-0.0331188	0.998537	-0.243186	0.483918	-0.605018	0.0474023	-0.66051	0.0174812
1763159_s_at	ldcC	P52095	-0.826491	0.163012	-0.189491	0.792942	-0.409907	0.27763	0.236453	0.373166
1763160_s_at	rpoN	P24255	0.157315	0.96561	-0.10673	0.63876	0.325416	0.131085	0.209817	0.251399
1763164_s_at	yfeX	P76536	0.0394788	0.998537	-0.128055	0.605724	0.344501	0.097016	0.254636	0.152831
1763166_at	tfaS	P77326	-0.12053	0.998537	-0.273926	0.388008	-0.182479	0.641307	0.243319	0.421674
1763167_s_at	yifA	P0A8R9	-0.286096	0.904501	-0.118005	0.82401	-0.0874902	0.855863	0.170639	0.533447
1763169_s_at	DeoB	P0A6K6	-0.221136	0.873574	-0.11554	0.640758	-0.0750073	0.853943	0.543353	0.0141419
1763171_s_at		P0ADV5	-0.285304	0.834803	0.148558	0.629089	-0.204437	0.512938	0.0959044	0.764636
1763173_s_at		P45428	-0.00901668	0.998537	-0.634235	0.0733999	-0.676732	0.0205154	-1.05715	0.000780137
1763177_at	yfjL	P52127	0.000260962	0.999118	0.00911905	0.969969	0.0729237	0.796693	0.0726847	0.696231
1763186_at	racR	P76062	0.0463126	0.998537	-0.488182	0.229505	0.582369	0.0835502	0.772637	0.0154927
1763187_s_at	betT	P0ABC9	-0.537287	0.085214	-0.104925	0.710625	0.0837505	0.800218	0.173767	0.339798
1763188_s_at	ribA	P0A7I7	0.118121	0.998537	-0.218882	0.39631	0.806536	0.0032227	0.80422	0.00156834
1763190_s_at	ygiX	P52076	-0.618031	0.188981	-0.235728	0.497782	-0.891044	0.00575823	-0.610945	0.0202193
1763194_s_at	gsk	P0AEW6	0.153588	0.968715	-0.0533806	0.882625	0.516394	0.0305085	0.418433	0.0407995
1763204_s_at		P23173	0.131288	0.998537	-0.3993	0.283408	-0.42142	0.317812	0.264943	0.463689
1763205_at	ynaA	P77658	-0.0185957	0.998537	0.0554138	0.772891	-0.478083	0.0678546	-0.640205	0.010241
1763206_s_at	yjjK	P0A9W3	-0.287276	0.916944	-0.297956	0.400691	0.591087	0.0434215	0.647215	0.0168054
1763207_s_at	flgJ	P58231	3.29263	1.41396e-08	1.3515	0.00178085	2.98103	4.67517e-08	1.81177	5.37549e-05
1763208_s_at	alkA	P04395	-0.0566341	0.998537	0.231391	0.331684	0.0751333	0.837343	0.444783	0.0330791
1763209_s_at	yhcM	P64612	0.0832691	0.998537	0.220977	0.376145	0.60502	0.0218215	0.74344	0.00336169
1763210_at	xapR	P23841	-0.151648	0.998537	-0.90615	0.0626644	-0.448807	0.337109	-0.290966	0.418564
1763212_s_at	yhaU	P0AA80	-0.0394048	0.998537	-0.280556	0.383069	-0.132723	0.754522	-0.635193	0.0172892
1763213_s_at	yfdC	P37327	-0.618528	0.121045	0.188895	0.532123	-0.125918	0.742774	0.738037	0.0089321
1763214_at	yjgZ	P39351	-0.484759	0.873455	-0.930088	0.137099	-0.505644	0.526009	-0.810064	0.166744
1763216_s_at	c2318	Q8FGN2	0.351493	0.982145	-0.0929488	0.919562	-0.558961	0.251966	-1.07185	0.013439
1763221_s_at	ybjR	P75820	-0.034779	0.998537	0.170291	0.5105	0.0309083	0.944062	0.252481	0.184867
1763224_s_at		P32669	-0.100341	0.998537	-0.293084	0.212899	-0.328093	0.129316	-0.36559	0.0540258
1763227_s_at		P09099	-0.366838	0.606402	-0.123941	0.687896	-0.200688	0.525474	0.414467	0.112027
1763229_s_at	yijF	P32668	0.020594	0.998537	-0.0804212	0.74552	-0.689045	0.00401532	-0.944744	0.000310915
1763233_s_at	yaeB	P28634	-0.0636451	0.998537	0.078271	0.751879	-0.199146	0.388636	0.0562287	0.833607
1763234_s_at		Q8X2E1	-0.131267	0.998537	-0.239613	0.605875	-0.861194	0.0292415	-1.43745	0.000800472
1763235_at	yjeP	P39285	-0.0181761	0.998537	-0.0957921	0.714208	-0.41557	0.0707698	-0.574838	0.00787611
1763236_s_at	ycdC	P0ACU2	-0.00348409	0.999118	-0.0427079	0.842125	0.0587535	0.842384	0.169294	0.255481
1763238_s_at		P0AGL5	0.166648	0.911992	-0.115304	0.59143	-0.069187	0.800934	-0.390583	0.0238798
1763241_s_at		P75791	-0.706795	0.00493826	0.0216035	0.951668	-0.392219	0.0479268	-0.299341	0.0754572
1763242_s_at	pqiB	P43671	-0.204052	0.998537	-0.320943	0.573419	0.329589	0.49511	0.396074	0.349246
1763243_s_at	ybfE	P0AAU8	-0.0780358	0.998537	-0.631403	0.249531	0.0186843	0.983659	0.197807	0.687001
1763249_s_at	yjbR	P0AF50	-0.273105	0.840134	-0.0613334	0.856573	0.0493068	0.921445	0.624162	0.022475
1763251_at	fecE	P15031	-0.0625105	0.998537	0.0398241	0.853818	-0.507107	0.00870755	-0.411131	0.0124359
1763257_s_at	yhiF	P37195	-0.638805	0.571565	-0.0613983	0.981827	-0.566766	0.179292	-0.637838	0.0548666
1763259_s_at	tgt	P0A847	-0.137076	0.983336	-0.118877	0.655537	0.744205	0.00372521	0.586491	0.00675968
1763262_at	ydaU	P76065	-0.35026	0.967538	-0.383281	0.499456	-0.343935	0.610947	-0.314253	0.392729
1763264_s_at	yfeH	P39836	-0.0782582	0.998537	0.122625	0.5679	0.292685	0.127236	0.410208	0.0239851
1763265_s_at	dnaQ	P03007	-0.0254819	0.998537	0.093441	0.718864	0.48015	0.0456192	0.801701	0.00171226
1763267_s_at	yeaM	P76241	-0.118122	0.978392	-0.0608148	0.743071	-0.0439376	0.879256	0.0881839	0.560841
1763270_at	paaK	P76085	-0.174337	0.91961	0.0599866	0.808781	-0.0701689	0.831602	0.252358	0.151608
1763273_s_at	sodA	P00448	-0.374779	0.276123	-0.204017	0.377644	-0.212502	0.330806	-0.0575413	0.73527
1763275_s_at	rbsK	P0A9J6	-0.064483	0.998537	0.0504216	0.78763	0.0875223	0.662577	0.165426	0.214693
1763277_s_at	c1617	Q8FI35	-0.163475	0.951676	0.40696	0.10246	-0.0888249	0.753291	0.341116	0.0585445
1763278_at	pbl	Q46790	-0.402994	0.977114	-1.35053	0.10491	-0.8361	0.155987	-2.03907	0.00130549
1763280_s_at		P77319	0.150621	0.943381	-0.00291791	0.999822	-0.350426	0.0582707	-0.418901	0.0157106
1763284_s_at	ygjF	P0A9H1	-0.141676	0.981417	0.0227258	0.957957	0.243302	0.302539	0.3183	0.114324
1763287_s_at	ydbC	P25906	-0.365126	0.225948	-0.047447	0.827635	-0.0983036	0.681485	0.283636	0.0790014
1763294_s_at	c5388	P39371	-0.519764	0.0646991	0.0280374	0.887247	-0.491565	0.0208492	0.304422	0.0903841
1763295_s_at	hokB	P77494	0.383709	0.504958	0.276712	0.313091	0.713945	0.0100005	0.472475	0.044967
1763297_s_at	ybbX	P77671	0.130652	0.986261	-0.00327164	0.985221	-0.0311197	0.958738	-0.0805087	0.62299
1763298_s_at	yggS	P67080	-0.133934	0.998537	-0.176813	0.516756	0.546118	0.0383687	0.899794	0.00154042
1763300_at	ymfM	P75977	0.0817575	0.998537	-0.102886	0.756361	-0.0993713	0.809772	-0.52877	0.0251516
1763303_at	ygbF	P45956	0.0494173	0.998537	0.0733075	0.69908	-0.28424	0.110091	-0.459381	0.00794595
1763305_s_at	ycdK	P0AFQ5	-0.032968	0.998537	-0.234594	0.29627	-0.642253	0.00545607	-0.837974	0.000558358
1763307_s_at	rnfD	P58325	-0.09702	0.998537	-0.0908452	0.749879	0.258159	0.245952	0.366397	0.0505597
1763308_s_at	envZ	P0AEJ4	-0.0473924	0.998537	0.150718	0.503222	0.0981384	0.751192	0.184203	0.301348
1763312_at	---		-0.0381685	0.998537	-0.104395	0.587991	-0.438052	0.0162377	0.0747064	0.590038
1763316_s_at	nrfB	P0ABL1	-0.0436722	0.998537	-0.414565	0.175695	-0.713933	0.0135776	-0.891048	0.00194844
1763317_s_at	sapC	P0AGH5	-0.0221796	0.998537	0.0992847	0.734604	-0.0399985	0.93024	0.074349	0.808692
1763322_s_at	modC	P09833	0.923692	0.00228274	-0.216568	0.376145	1.46588	9.98126e-06	0.365443	0.0786781
1763323_s_at	c3867	P42626	-0.0289889	0.998537	0.100291	0.70778	-0.194719	0.461008	-0.011343	0.873027
1763324_s_at	hnr	P0AEV1	-0.516422	0.248774	-0.141214	0.66405	-0.442151	0.11416	0.60715	0.0112283
1763325_at	---		-0.119319	0.998537	-0.0685958	0.914973	0.0793177	0.930139	0.348259	0.355254
1763326_s_at	ygbN	Q46892	0.102254	0.998537	0.0356844	0.918977	-0.432256	0.0574144	-0.508083	0.0157798
1763328_at	sgcR	P39361	-0.00290104	0.998537	-0.431618	0.181902	-0.495476	0.0871693	-0.445271	0.0760658
1763330_at	ygcB	P38036	-0.130281	0.991295	-0.432455	0.195313	-0.544367	0.074981	-0.591479	0.0334615
1763332_s_at	yrfB	P45751	-0.0842538	0.998537	-0.23383	0.363394	-0.529038	0.0361337	-0.632289	0.00820507
1763336_s_at	fabZ	P0A6Q6	-0.119486	0.998537	-0.352438	0.220982	0.220653	0.40833	0.294058	0.154052
1763339_s_at	nagC	P0AF20	0.0974468	0.998537	0.130953	0.570369	-0.193719	0.464829	0.0263847	0.953744
1763340_s_at		Q8XB60	-0.0538673	0.998537	-0.16555	0.623072	-0.82029	0.00517965	-1.24983	0.00018865
1763341_at	yqiH	P77616	-0.0666575	0.998537	-0.746077	0.226325	-0.818187	0.20675	-1.5778	0.00555599
1763342_at	betB	P17445	-0.350578	0.73324	0.154864	0.627118	0.671978	0.024763	1.38244	0.000246851
1763344_s_at	rsmD	P0ADX9	-0.157876	0.983336	-0.116374	0.69903	-0.0761017	0.84965	-0.0494191	0.68523
1763346_s_at	yggL	P38521	-0.262792	0.873574	-0.075652	0.796	0.211021	0.474117	0.565909	0.0294255
1763350_s_at	narL	P0AF28	-0.104133	0.98003	0.281987	0.1675	0.0788668	0.735998	0.186167	0.18767
1763351_at	---		-0.0172916	0.998537	-0.18283	0.920382	-0.654593	0.449206	-1.29138	0.0197344
1763355_at	ygbT	Q46896	-0.101504	0.983336	0.0774822	0.729406	-0.00679542	0.983613	-0.0709382	0.61067
1763357_s_at	dnaK	P0A6Y8	0.100022	0.994188	-0.123683	0.668458	0.151421	0.573226	0.0524502	0.779996
1763358_at	ydbD	P25907	-0.0397247	0.998537	-0.336395	0.28702	-0.577853	0.105523	-0.565922	0.070061
1763361_s_at	ytfP	P0AE48	-0.248727	0.810247	-0.213575	0.385994	0.0920473	0.781138	0.533897	0.0159799
1763362_s_at	yigL	P27848	-0.10573	0.998537	0.0705002	0.765445	0.604472	0.0143291	0.878172	0.000943616
1763364_s_at	dmsC	P18777	0.256399	0.797839	-0.0206537	0.975441	-0.200201	0.507697	-0.164285	0.44006
1763366_x_at	c2530	P64521	0.181468	0.976062	-0.812245	0.0193692	-0.578273	0.0322824	-0.904264	0.00143397
1763369_at	yfjZ	P52141	0.272522	0.933003	-0.0556898	0.981122	-0.738058	0.043401	-0.958136	0.00604853
1763370_s_at	insA	P0C650	-0.027254	0.998819	-0.498392	0.263109	-0.432131	0.251966	-0.97543	0.00590013
1763376_at	rluF	P32684	-0.174414	0.978392	-0.330942	0.24168	0.505685	0.0507788	0.53584	0.021464
1763389_s_at	yaeS	P60472	0.00789717	0.998537	-0.161536	0.651526	0.461754	0.181045	0.257781	0.462589
1763390_s_at	yeiT	P76440	0.0478454	0.998537	0.00207823	0.919344	0.223225	0.538049	0.450622	0.0973726
1763391_s_at	ybaC	P23872	0.150769	0.992282	-0.0380225	0.960726	-0.139401	0.68431	-0.205384	0.337954
1763398_at	yfeN	P45564	0.000291401	0.999418	-0.292508	0.217861	-0.56716	0.0115308	-0.528714	0.00872686
1763399_s_at	c0631	P58408	-0.20908	0.875598	-0.255383	0.42832	-0.706494	0.0225545	-0.682806	0.0143822
1763400_s_at	metJ	P0A8U6	0.250359	0.873574	0.00727435	0.999385	0.618106	0.0239149	0.55846	0.0261775
1763403_s_at	rbsC	P0AGI1	-0.0216531	0.998537	0.040656	0.874955	-0.166841	0.576511	0.260211	0.151133
1763404_s_at	ycfJ	P0AB35	0.330259	0.983336	-0.248945	0.593137	-0.451149	0.489298	-0.987885	0.02976
1763406_s_at	yneH	P0A6W0	0.195501	0.875598	0.148337	0.504795	0.403206	0.0474023	0.501463	0.0108462
1763407_at	ymfQ	P75982	0.0866794	0.998537	0.122673	0.616904	-0.780862	0.00632255	-1.02361	0.000616908
1763411_s_at		Q8X958	-0.0532319	0.999612	-0.219493	0.606754	-0.507103	0.096922	-0.922143	0.0031287
1763412_s_at	yidR	P31455	0.0461775	0.998537	-0.00749604	0.980424	0.0617178	0.844634	0.0727235	0.740053
1763414_s_at	elaC	P0A8V0	-0.0870833	0.998537	-0.0858739	0.6929	-0.0259059	0.943257	-0.012263	0.912859
1763416_s_at	ycfP	P0A8E1	-0.0464212	0.998537	-0.147347	0.544742	0.0151734	0.976242	0.290055	0.119889
1763428_s_at		P0ADM6	0.0214047	0.998537	-0.215127	0.430003	-0.545197	0.0348941	-0.59853	0.0111232
1763429_s_at	caiA	P60584	-0.129467	0.983336	-0.193541	0.396136	-0.125952	0.650439	-0.242661	0.198134
1763430_s_at	rpmG	P0A7N9	0.0493007	0.998537	-0.163619	0.742601	0.423679	0.244832	0.0657889	0.979642
1763431_at	mngA	P54745	-0.248316	0.907983	-0.498523	0.146684	-0.69453	0.0178466	-0.997356	0.00117883
1763435_s_at	yggD	P11663	-0.0109699	0.998537	0.050871	0.819071	0.637379	0.00394133	0.88299	0.000309762
1763438_s_at	ygjD	P05852	-0.0192355	0.998537	0.148112	0.457849	0.291661	0.110682	0.571068	0.00288751
1763439_at	rzpR	P77551	0.0178418	0.998537	-0.506493	0.257388	-0.546809	0.135378	-0.591386	0.0602794
1763444_s_at	lolD	P75957	0.00272265	0.998537	0.00256295	0.978611	0.46605	0.0361322	0.453508	0.0265343
1763446_s_at	fxsA	P37147	0.170362	0.975687	0.275719	0.303268	0.153808	0.612644	-0.209827	0.274808
1763447_s_at	nuoM	P0AFE8	-0.728398	0.604076	-0.316745	0.722807	1.55985	0.00413416	1.17999	0.0100736
1763453_s_at	hemN	P32131	-0.0703679	0.998537	-0.160363	0.546305	0.390771	0.0886093	0.553596	0.0133893
1763456_s_at	---		0.0243564	0.998537	0.0315705	0.945184	0.02129	0.975737	-0.280851	0.182493
1763457_s_at	c1870	P64454	-0.221251	0.840318	-0.0218544	0.951478	-0.613471	0.0101833	-0.0755657	0.646087
1763461_s_at		P00926	-0.0956021	0.998537	-0.189078	0.453214	-0.068777	0.879256	-0.00291448	0.979225
1763462_at	yihP	P32137	-0.301682	0.958454	-1.01875	0.0468411	-0.386701	0.373606	-0.583024	0.100587
1763464_s_at	napB	P0ABL3	0.146722	0.975687	-0.0898853	0.727446	0.365247	0.0972012	0.186154	0.358847
1763466_s_at	pcm	P0A7A5	-0.0132908	0.998537	-0.118183	0.628898	0.154163	0.539189	0.419632	0.0380765
1763471_s_at	yggW	P52062	0.100453	0.996728	0.311918	0.244816	0.0516482	0.909159	-0.351609	0.114521
1763472_s_at	etp	P0ACZ2	-0.154679	0.964116	-0.271448	0.245399	-0.265341	0.225796	-0.126139	0.460068
1763473_s_at	kgtP	P0AEX3	-0.35808	0.740099	-0.555991	0.11973	-0.258102	0.43111	-0.114192	0.633236
1763477_at	---		-0.0291436	0.998537	-0.0747291	0.825808	0.0200508	0.976242	-0.0251348	0.730041
1763481_s_at		Q7AB14	-0.0136203	0.998537	0.238579	0.474564	-0.429955	0.221498	-0.383509	0.138072
1763484_s_at	thiC	P30136	-0.320209	0.892021	-0.353229	0.290951	-0.0767011	0.904783	0.0396198	0.993545
1763485_s_at	mlaE	P64606	-0.0949487	0.998537	-0.119386	0.631033	0.686971	0.00480837	0.817684	0.000854681
1763486_s_at	yceD	P0AB28	-0.094712	0.996728	-0.232741	0.268486	-0.00160007	0.999021	0.227547	0.167645
1763488_s_at	pdxY	P77150	0.0853609	0.998537	0.0374167	0.887727	0.252909	0.211986	0.211136	0.227923
1763490_s_at	fliA	P0AEM6	3.69336	1.08256e-08	1.57771	0.00112402	4.49674	1.33724e-09	3.16865	8.60659e-07
1763499_s_at	narH	P11349	0.0219192	0.998537	-0.120296	0.626755	-0.148173	0.601197	-0.157298	0.339798
1763503_s_at	malI	P18811	-0.177775	0.96561	-0.128763	0.631738	-0.187925	0.516375	-0.0723368	0.634478
1763508_s_at	nfo	P0A6C1	-0.247567	0.778761	-0.232495	0.3042	0.48875	0.0275141	0.801972	0.000854681
1763510_s_at	nadE	P18843	-0.254241	0.983336	-0.186301	0.724556	0.176424	0.746022	0.0405416	0.836561
1763516_s_at	bssS	P0AB33	-0.297966	0.571595	-0.106793	0.649018	-0.702482	0.00356163	0.135762	0.401433
1763517_s_at	gor	P06715	-0.0963027	0.998537	-0.106432	0.687162	-0.101902	0.774096	0.0418941	0.903579
1763519_s_at	yjgJ	P39334	0.0569607	0.998537	0.287763	0.298241	0.263192	0.317812	0.278609	0.188569
1763523_s_at	c1619	P52143	0.00937138	0.998537	-0.0645378	0.810548	-0.890294	0.00620049	-0.84092	0.00446371
1763527_s_at	recQ	Q8X8N1	0.0350215	0.998537	-0.249041	0.481192	0.270615	0.35746	0.270787	0.234545
1763528_at	yhcG	P45423	0.0834225	0.998537	-0.287808	0.283408	-0.490603	0.0499798	-0.610015	0.0106018
1763529_at	yqiG	P76655	-0.114736	0.998537	-0.926105	0.125366	-0.573573	0.316388	-1.17762	0.0198422
1763531_s_at	yegR	P76406	-0.515914	0.742379	-0.553972	0.232813	-0.457345	0.348368	-0.56835	0.108121
1763533_at	metH	P13009	-0.358675	0.804664	-0.369868	0.284198	-0.104276	0.82863	0.110644	0.68282
1763535_s_at	fsr	P52067	0.206319	0.983336	-0.159382	0.623443	0.481681	0.195968	0.380604	0.258985
1763536_s_at	mioC	P03817	0.0371672	0.998537	-0.327893	0.307293	0.840057	0.00569985	1.1058	0.000555434
1763537_s_at	mukE	P22524	0.131796	0.967538	-0.0988762	0.607855	0.126373	0.537971	0.239592	0.119929
1763538_s_at	aroB	P07639	-0.206903	0.959538	-0.234079	0.415819	0.269791	0.276087	0.326906	0.11354
1763542_s_at	yciN	P0AB61	0.0390052	0.998537	-0.0676637	0.821816	0.365647	0.146487	0.271143	0.209073
1763543_s_at	marR	P27245	0.176784	0.919739	0.264863	0.260565	0.235681	0.277815	0.575203	0.00514728
1763546_s_at	gutM	P15081	-0.198283	0.975687	-0.503838	0.1425	-0.26148	0.42943	-0.156259	0.521608
1763547_s_at	yhdZ	P45769	-0.148343	0.970058	-0.178994	0.446426	-0.205967	0.372949	0.0339833	0.830659
1763550_s_at	ybiB	P30177	-0.323291	0.738731	-0.00729953	0.964509	0.643347	0.0280777	0.968431	0.00150524
1763551_s_at	zwf	P0AC53	-0.0542258	0.998537	-0.185323	0.350555	0.240524	0.199532	0.331322	0.0438499
1763553_s_at	putP	P07117	-0.167088	0.958454	-0.139344	0.538785	0.435927	0.0428702	0.222921	0.197972
1763554_s_at	eutJ	P77277	0.078256	0.998537	-0.0142117	0.955708	-0.251069	0.269137	-0.34237	0.0772475
1763567_at	yfaL	P45508	-0.14275	0.983336	-0.278601	0.29627	-0.0462933	0.913629	0.134997	0.484688
1763569_s_at	yrdC	P45748	-0.0422073	0.998537	-0.202538	0.5198	0.239504	0.405979	0.875131	0.00243414
1763573_at	yghF	Q46834	-0.324284	0.902763	-0.316122	0.414761	-0.669951	0.0538054	-1.1613	0.00142957
1763576_s_at		P0ABR7	-0.0726725	0.998537	-0.819678	0.121041	-0.548734	0.346767	-0.405039	0.355104
1763577_s_at		P64592	-0.0262181	0.998537	-0.0287158	0.951478	-0.600868	0.0256488	-0.753	0.00430165
1763579_s_at	ygfX	Q46824	0.0614005	0.998537	-0.0339628	0.911132	0.321545	0.140921	0.391844	0.0544193
1763580_s_at	gmk	P60546	-0.125953	0.978392	-0.164927	0.444361	0.584078	0.00779766	1.04181	0.000121818
1763581_s_at	proC	P0A9L8	-0.138079	0.979744	-0.0532445	0.850717	0.430037	0.0417761	0.466978	0.0167117
1763582_s_at	dcd	P28248	0.0289514	0.998537	0.111759	0.61092	0.808943	0.000922842	0.697921	0.00160009
1763589_s_at	ycdY	P75915	-0.110716	0.983691	0.00127068	0.993412	0.628151	0.00540398	0.659705	0.00214799
1763593_s_at	yheU	P67624	-0.191906	0.978392	-0.328314	0.25559	0.10346	0.79151	0.282674	0.202618
1763599_s_at	hisH	P58237	-0.419837	0.691396	-0.194925	0.616145	-0.378195	0.255351	0.322555	0.28379
1763603_s_at	ychK	P0AFR0	-0.267499	0.675833	0.0843339	0.722194	-0.578499	0.0113451	0.452739	0.0239851
1763607_s_at	yggV	P52061	0.0902238	0.998537	0.191606	0.560175	0.49262	0.0759823	0.590684	0.0232921
1763608_s_at	yehW	P33359	-0.290177	0.508586	0.107279	0.595981	-0.401127	0.0374299	-0.0596298	0.691573
1763610_s_at	ycfM	P0AB38	-0.180028	0.970058	-0.00981113	0.96686	0.368064	0.144048	0.298287	0.209043
1763613_at	yhfW	P45549	0.040927	0.998537	-0.268505	0.384799	-0.668394	0.0199042	-0.746618	0.00483154
1763619_s_at	yeeX	P0A8M7	0.0475134	0.998537	-0.426256	0.257742	0.526313	0.0997959	0.270741	0.309108
1763622_s_at	yidF	P31443	-0.0379198	0.998537	-0.0960252	0.801692	-0.00396791	0.993848	-0.148285	0.394588
1763624_s_at		P77154	-0.283229	0.983336	-0.619208	0.217119	-0.715889	0.184992	-0.817221	0.0714744
1763626_s_at	trpH	P77766	0.0189252	0.998537	-0.0957157	0.708506	0.26429	0.206272	0.495625	0.0119181
1763638_s_at	rplT	P0A7L3	-0.0337359	0.998537	-0.214428	0.525057	0.373184	0.184093	0.41793	0.0908463
1763639_s_at		P77337	-0.366591	0.819655	-0.03893	0.960901	-0.346994	0.400122	-0.159984	0.614755
1763642_s_at	dctA	P0A830	-0.0693022	0.998537	-0.0876533	0.674376	0.069451	0.79151	0.221039	0.141324
1763647_s_at	radA	P24554	-0.0760508	0.998537	-0.156854	0.562177	0.00109354	0.999632	0.171746	0.516421
1763648_s_at	efeB	P31545	-0.63225	0.117356	-0.213399	0.412183	0.223113	0.506714	-0.0351557	0.858865
1763652_s_at	fba	P0AB71	-0.207456	0.992282	-0.19036	0.658613	-0.0342251	0.963807	-0.225499	0.279269
1763653_s_at	galR	P03024	-0.132428	0.978392	-0.113936	0.602593	-0.157984	0.49799	0.0505543	0.820124
1763654_s_at		P33230	0.0981011	0.998537	-0.617985	0.205371	-0.465862	0.265538	-1.06553	0.00492024
1763661_s_at	dkgB	P30863	0.0641127	0.998537	-0.000122534	0.971802	0.40511	0.0998819	0.418758	0.0630633
1763663_s_at	LeuC	P0A6A6	-0.108852	0.982145	-0.208748	0.2791	-0.428035	0.0210903	0.0572139	0.710033
1763668_s_at	sspA	P0ACA3	-0.143012	0.996728	-0.288284	0.346045	0.903056	0.00293093	0.824836	0.00247768
1763674_s_at		Q8X6C9	-0.226625	0.935158	-0.423809	0.216269	-0.619883	0.0490318	-0.623457	0.0290864
1763679_at	cyaR		0.204749	0.978392	-0.166243	0.625829	-0.906777	0.00849751	-1.11804	0.000920489
1763680_s_at	c0097	P0ADF1	-0.0347067	0.998537	-0.114001	0.598564	0.0743359	0.773978	-0.0940577	0.519933
1763681_s_at	mdlB	P0AAG5	-0.149937	0.968715	-0.251226	0.259385	-0.0974681	0.730393	-0.172557	0.298655
1763682_s_at	c2972	P76540	-0.179139	0.978392	0.088891	0.813214	0.0421071	0.951354	0.472339	0.123307
1763689_s_at	yheH	P45760	-0.197711	0.978392	-0.376925	0.359602	-0.790099	0.0426344	-1.3049	0.00143208
1763692_s_at	Lar	P33229	0.236273	0.983336	-0.27109	0.463243	-0.388754	0.404781	-0.80449	0.027523
1763695_s_at	rhaR	Q8FBD7	-0.0660629	0.998537	-0.517429	0.183415	-0.149283	0.753729	-0.0623372	0.749845
1763696_s_at	ompW	P0A915	0.804192	0.0621101	0.0558423	0.817979	0.887723	0.0120544	0.609896	0.034853
1763697_s_at	yabB	P22186	-0.1637	0.977114	-0.256337	0.31961	0.286914	0.210103	0.553182	0.0125189
1763699_s_at	abgR	P77744	-0.0234695	0.998537	-0.243478	0.289134	0.466525	0.0428702	0.558867	0.010241
1763700_s_at	ydhD	P0AC69	-0.143807	0.978392	-0.125934	0.598168	0.356201	0.0845198	0.50221	0.0101473
1763701_x_at	rdlD	Q6BF25	0.0248907	0.998537	0.120934	0.735407	-0.129603	0.816034	0.444333	0.205445
1763709_s_at	clpP	P0A6G7	-0.302749	0.82269	-0.0986302	0.812031	0.179318	0.600271	0.254963	0.278412
1763712_s_at	bcp	P0AE52	0.0720126	0.998537	0.0549072	0.879493	0.647447	0.0305123	0.672579	0.0191511
1763715_s_at	yhjT	P0ADJ5	-0.354162	0.240536	-0.025136	0.891161	-0.396452	0.0360719	-0.0651927	0.668739
1763716_s_at	yoaB	P0AEB7	-0.0892383	0.998537	-0.128928	0.625542	0.658402	0.00897798	0.42345	0.0420139
1763717_s_at	yafV	Q47679	-0.379931	0.371306	-0.16591	0.481853	0.212673	0.353781	0.53936	0.0105037
1763718_s_at	ycfS	P75954	-0.222664	0.978392	0.287661	0.554596	0.348481	0.337251	0.781201	0.0196026
1763721_s_at	yjiK	Q8FA95	-0.12652	0.998537	-0.73751	0.190436	-0.622171	0.23622	-0.999398	0.0273962
1763723_s_at	hemL	P23893	-0.0187055	0.998537	0.165204	0.520235	0.968535	0.000797154	0.968987	0.000584442
1763724_s_at	atpG	P0ABA6	-0.150071	0.925609	-0.021909	0.925216	0.173471	0.363699	0.0901529	0.572742
1763725_s_at		P25894	-0.146461	0.998537	-0.0982029	0.880641	-0.15917	0.833964	-0.133175	0.434218
1763729_s_at	mobA	P32173	-0.110662	0.998537	-0.120009	0.708506	0.348151	0.224098	0.155948	0.619831
1763732_s_at	melR	P0ACH8	-0.036013	0.998537	-0.0510809	0.86166	0.114993	0.754554	0.385089	0.116832
1763733_s_at	rbsD	P04982	-0.0558591	0.999118	-0.468827	0.376608	-0.682423	0.125021	-0.309541	0.2895
1763735_s_at	yfbE	P77690	-0.877042	0.0116792	-0.293724	0.334568	-0.604053	0.0301337	0.48125	0.0536775
1763737_s_at	yibA	P0ADK6	-0.130039	0.998537	0.0019658	0.994965	-0.410648	0.338606	-0.615609	0.0396065
1763740_at	yedN	P76321	0.527959	0.397421	-0.329448	0.405215	-0.939103	0.00963468	-1.40049	0.000350952
1763744_s_at	rpsO	P0ADZ4	-0.125267	0.998537	-0.172439	0.779644	0.600345	0.0946605	0.644195	0.0641966
1763745_s_at		P75860	0.121575	0.996728	0.414205	0.156703	-0.344653	0.149641	-0.454213	0.0356584
1763747_at	ymfD	P75967	-0.138351	0.996728	-0.284278	0.280819	-0.288081	0.292107	-0.359706	0.110513
1763749_s_at	ynfM	P43531	-4.77617e-05	0.999118	-0.141375	0.483127	-0.334222	0.0787197	-0.416248	0.0179652
1763750_s_at	fliF	P25798	3.0812	2.43721e-09	1.35803	0.000270565	2.91782	4.80509e-09	1.64648	1.26677e-05
1763752_s_at	creD	P08369	0.175465	0.970058	-0.172568	0.5198	-0.518329	0.0348941	-0.49501	0.0259861
1763760_at	frvX	P32153	-0.00345846	0.998537	-0.234921	0.247392	-0.546332	0.00632255	-0.657229	0.00103154
1763762_s_at	tilS	P52097	-0.1878	0.96417	-0.0601696	0.848008	-0.0134472	0.979512	0.204909	0.449022
1763769_s_at	citG	P58161	0.0903751	0.998537	-0.0538977	0.856334	-0.932621	0.00176503	-1.18879	0.000225804
1763770_s_at	betI	P17446	-0.593078	0.421196	-0.278245	0.501221	0.623099	0.0735695	1.17355	0.00162711
1763772_s_at		P0A978	-0.58093	0.496967	-0.45201	0.300139	-0.196622	0.598259	-0.408791	0.151718
1763773_s_at	smpB	P0A832	0.0578376	0.998537	0.103811	0.709184	0.605803	0.0120514	0.576581	0.00824417
1763774_s_at	yheE	P45757	0.0713945	0.998537	0.0388928	0.845417	-0.553116	0.0154402	-0.805513	0.000920489
1763775_at	gtrB	P77293	0.139243	0.998537	-0.154833	0.601676	0.981333	0.00425361	0.464837	0.103911
1763776_s_at	uxuA	P0A4R9	-0.325078	0.428295	-0.102444	0.64118	0.438997	0.0346139	0.407359	0.0324935
1763777_s_at	fepD	P23876	-0.437956	0.164229	-0.0265479	0.925297	0.0199328	0.951269	0.109377	0.520982
1763781_s_at	gltP	P21345	0.379758	0.753173	0.00394746	0.986566	0.109153	0.821737	-0.775275	0.00877021
1763783_s_at	lexA	P0A7C2	-0.0486545	0.998537	-0.214336	0.372084	0.511217	0.0215607	0.358435	0.0541074
1763790_s_at	lepA	P60785	-0.0843502	0.998537	-0.28916	0.334568	0.810732	0.00583094	0.885252	0.00192469
1763792_at	php	P45548	-0.173806	0.998537	-0.939358	0.0449068	-0.248183	0.560454	-0.573819	0.0547782
1763794_s_at	nuoF	P31979	-0.539329	0.703848	-0.639158	0.178327	0.280672	0.544432	0.397012	0.29147
1763796_s_at	rumA	P55135	-0.0605238	0.998537	-0.100101	0.720194	0.330651	0.141055	0.608672	0.00661908
1763807_s_at		P75955	-0.240439	0.998537	-0.857252	0.185291	-0.881919	0.0769823	-0.899178	0.0459649
1763810_s_at	phnK	P16678	-0.0942577	0.998537	-0.0723089	0.819071	-0.29749	0.263201	-0.333526	0.107261
1763816_s_at	dfp	P0ABQ0	-0.354877	0.781482	-0.531415	0.142152	0.308675	0.324537	0.238794	0.33018
1763819_s_at		P25549	-0.0329814	0.998537	-0.374849	0.252291	-0.515341	0.0962116	-0.591142	0.0296469
1763827_s_at	atoC	Q06065	0.100033	0.986261	0.0717439	0.741508	0.248193	0.168379	0.361293	0.0295715
1763828_s_at	ybbF	P43341	-0.0785343	0.998537	-0.219253	0.321013	0.26306	0.179405	0.490935	0.00864051
1763829_s_at	crl	P24251	-0.486283	0.108297	-0.31399	0.193148	0.290783	0.167427	-0.0726582	0.660729
1763830_s_at	ydjN	P77529	0.142466	0.988023	-0.358845	0.283311	0.892232	0.00572201	0.636235	0.0167117
1763831_s_at		P07862	-0.212887	0.947141	-0.253268	0.390557	0.126356	0.653756	0.262054	0.227518
1763832_at	actP	P32705	-0.788362	0.282069	-0.70167	0.13302	-0.870382	0.0360719	-0.148346	0.644072
1763836_s_at		P0A993	-0.158843	0.978392	-0.0939842	0.740205	0.808079	0.00228306	0.673533	0.00326765
1763837_s_at	asnB	P22106	-0.0357247	0.998537	-0.248703	0.401966	0.754994	0.00949849	0.183317	0.495811
1763838_s_at	rpoH	P0AGB3	-0.408312	0.456213	-0.240883	0.416951	0.167805	0.570686	0.653556	0.0106622
1763840_at	ydbH	P52645	0.189718	0.958664	0.355264	0.216269	-0.00142011	0.998585	-0.00568112	0.954431
1763841_at	hrpA	P43329	-0.0817659	0.998537	0.266209	0.313091	0.111931	0.759711	0.393522	0.0814053
1763845_s_at	yciT	P76034	0.403104	0.423795	0.0148723	0.969424	0.75672	0.00572201	0.421004	0.0519019
1763848_s_at		P77268	-0.218505	0.828279	-0.172819	0.45655	-0.373217	0.0781576	0.30821	0.0998622
1763855_at	alsE	P32719	0.388164	0.753579	-0.350431	0.306541	-0.299111	0.372548	-0.187652	0.354105
1763857_s_at	hokD	P0ACG6	-0.321073	0.886015	0.364316	0.362763	0.300457	0.503019	0.564861	0.0847258
1763859_s_at	yncJ	P64459	-0.0440028	0.998537	0.196101	0.533268	-0.395406	0.154377	-0.217558	0.299188
1763861_s_at	mukB	P22523	-0.136383	0.998537	-0.175888	0.653298	0.248013	0.465871	0.325571	0.274159
1763864_s_at	ybgS	P0AAV6	-0.925966	0.409369	-0.18807	0.583426	-0.272822	0.727207	0.891717	0.0977354
1763865_s_at	yiiQ	P32160	-0.0946003	0.996728	-0.0920337	0.665519	0.0386809	0.899234	0.175621	0.229881
1763866_at	rfaB	P27127	0.117788	0.983336	-0.0968766	0.720552	-0.0590395	0.83813	0.0247384	0.887651
1763870_s_at	ybaA	P0AAQ6	-0.0677373	0.998537	-0.0983963	0.732455	-0.538653	0.06599	0.41909	0.114324
1763871_s_at	ftsA	P0ABH0	-0.000210477	0.998537	0.0676332	0.720954	-0.161542	0.451301	-0.0232367	0.893959
1763873_s_at	ppiA	P0AFL3	-0.120318	0.978392	-0.113368	0.562925	0.390647	0.0389895	0.797294	0.000419379
1763881_s_at	cydA	P0ABJ9	0.261145	0.596235	-0.00496881	0.988888	0.0988348	0.697075	0.468373	0.0110296
1763883_s_at	Pino	P03825	-0.0803891	0.998537	-0.271848	0.35966	-0.20637	0.459716	0.0242338	0.943167
1763890_at	sokC		-0.489481	0.572283	-0.00708057	0.971522	-0.168765	0.707983	0.0937621	0.756832
1763891_s_at	---		0.122146	0.983336	0.0831369	0.709184	-0.275832	0.19732	-0.413475	0.0309418
1763896_s_at	fimD	P30130	-0.0526671	0.998537	-0.157483	0.599995	0.246206	0.425586	-0.155196	0.476476
1763897_s_at	nuoC	Q8FFJ7	-0.318926	0.538856	-0.194491	0.388016	-0.0758646	0.826899	0.180963	0.329773
1763900_s_at	yfhQ	P0AE01	0.123938	0.983336	-0.0433529	0.880522	0.551904	0.0196897	0.605482	0.00690819
1763902_s_at	c4736	P27840	0.0528099	0.998537	-0.293962	0.399939	-0.584071	0.0662741	-0.74179	0.0119646
1763906_s_at	gntU	P0AC96	-0.053246	0.998537	-0.285272	0.298645	-0.386847	0.11399	-0.587184	0.0120986
1763908_s_at	yaeR	P52096	0.00443938	0.999118	0.48105	0.124298	-0.0324108	0.981863	0.411562	0.0541214
1763909_s_at	ydfO	P76156	-0.389949	0.949088	-0.886702	0.196707	-0.837461	0.167288	-1.82792	0.00154042
1763911_at	yfdK	P77656	-0.00931145	0.998537	-0.97786	0.0468411	-0.942889	0.0310671	-0.942533	0.0171317
1763913_at	---		-0.0582767	0.998537	-0.564152	0.126586	-1.02367	0.00423353	-1.28468	0.000519952
1763921_s_at	yeeY	P76369	-0.0356444	0.998537	-0.0142748	0.977808	-0.290484	0.23685	-0.20483	0.259743
1763922_s_at	yhbC	P0A8A8	-0.0516065	0.998537	-0.323226	0.400403	0.343027	0.305863	0.453542	0.100243
1763923_at	maoC	P77455	0.0880513	0.998537	-0.1409	0.757003	-0.740561	0.0686343	-1.09607	0.00414595
1763926_s_at	ydhT	P77147	0.206579	0.947141	-0.236162	0.39325	-0.181558	0.589768	-0.220565	0.304425
1763928_s_at	yliI	P75804	-0.37189	0.257463	0.0860452	0.703785	-0.185944	0.390278	0.557102	0.00485752
1763930_at	wbbJ	P37750	-0.150705	0.998537	0.0393759	0.990954	0.424263	0.631229	-0.228906	0.289874
1763931_s_at	inaA	P27294	-0.0766156	0.998537	0.0536845	0.829349	0.296574	0.154377	0.665409	0.00207556
1763932_at	psrD		-0.164184	0.998537	-0.67933	0.217395	-0.222258	0.733033	-0.381671	0.184113
1763934_s_at	citE	P0A9I1	0.0219626	0.998537	-0.533606	0.0725544	-0.530565	0.0283076	-0.846559	0.0011768
1763938_s_at	moaE	P30749	-0.248627	0.889705	-0.0160035	0.977856	0.161943	0.63651	0.709851	0.00882988
1763939_s_at	ycdJ	P75895	-0.118714	0.998537	-0.146313	0.698899	-0.590921	0.0523247	-0.637377	0.0164556
1763941_s_at	c0689	P77174	-0.252549	0.998537	-0.604574	0.235702	-0.244306	0.831396	0.10562	0.884746
1763943_at	yffR	P76549	-0.220356	0.814181	-0.216847	0.325335	-0.144374	0.575062	0.0356067	0.841358
1763944_at	rtcR	P38035	-0.0421746	0.998537	-0.433352	0.1145	-0.558113	0.0167436	-0.55905	0.00716332
1763945_at	rhaA	P32170	0.191261	0.998537	0.275052	0.752577	0.296412	0.62498	0.883259	0.0800571
1763947_s_at	dinI	P0ABR1	-0.0321444	0.998537	-0.0878039	0.781841	0.355731	0.149641	0.324068	0.137587
1763948_s_at	uvrB	P0A8F8	-0.272117	0.490258	0.0186391	0.941328	-0.0751961	0.771613	0.273473	0.0817064
1763956_s_at	yccK	P0AB18	0.165007	0.998537	0.146014	0.777357	0.0782038	0.921883	-0.259629	0.255481
1763957_s_at	mraW	P60390	-0.308507	0.810247	-0.457738	0.162369	0.250742	0.383061	0.67207	0.0111169
1763958_s_at		P32143	0.000314345	0.998537	-0.214726	0.534082	-0.167441	0.661286	0.112927	0.774614
1763969_s_at	yjcZ	P39267	2.63023	2.74113e-07	0.6795	0.0866846	2.75403	1.4167e-07	1.10095	0.00164687
1763970_s_at	gcvA	P0A9F6	-0.0562045	0.998537	0.0183511	0.948392	0.225067	0.261537	0.40178	0.0262381
1763973_s_at	ychA	P0AGM5	0.0381618	0.998537	-0.149479	0.476716	0.308738	0.110356	0.552354	0.00497716
1763974_at	paaB	P76078	0.000742456	0.999118	-0.658923	0.145308	-0.516721	0.286385	-0.154055	0.666266
1763981_s_at	aceA	P0A9G6	-0.478944	0.329361	-0.422896	0.169119	-0.230784	0.427555	-0.0575914	0.780172
1763982_s_at	motA	P09348	3.91577	1.22345e-09	1.39594	0.000554276	3.93253	8.31435e-10	2.0565	5.04647e-06
1763985_s_at	ffs		0.537853	0.947141	-0.198847	0.980963	-1.03555	0.138256	-1.41547	0.0143548
1763987_s_at	fucU	P0AEN8	-0.067923	0.998537	-0.0589881	0.75948	0.185215	0.348813	0.21856	0.168079
1763989_at	yfdT	P76516	0.176574	0.978392	-0.328227	0.291464	-0.447901	0.0973975	-0.713311	0.00692036
1763994_s_at	c0929	P75809	0.0187164	0.998537	0.245242	0.339362	0.099713	0.768695	0.056913	0.842314
1763995_s_at	fdnH	P0AAJ3	-0.218492	0.814416	0.162462	0.493615	-0.226712	0.297491	-0.316605	0.0794667
1763996_s_at		P19317	-0.239836	0.743826	0.188641	0.401581	-0.530596	0.016932	-0.00161114	0.953327
1763997_s_at	pstB	P0AAH0	-0.274874	0.850819	-0.377428	0.202505	-0.0545637	0.921088	0.0117079	0.953825
1763999_s_at	wcaC	P71237	0.390182	0.404186	0.0741397	0.720999	-0.256458	0.320672	-0.304547	0.138871
1764002_s_at		P39342	-0.309145	0.350829	0.197789	0.327081	-0.46811	0.0147391	0.11849	0.416448
1764003_s_at	secA	P10408	-0.0290772	0.998537	-0.0957343	0.636573	0.153333	0.405624	0.0535717	0.68213
1764004_s_at	yggT	P64564	-0.109405	0.979408	-0.065335	0.752522	0.500067	0.0112073	0.493454	0.00622853
1764006_s_at	yheO	P64624	-0.0557586	0.998537	0.0194734	0.912768	0.388288	0.0675952	0.78889	0.000859272
1764013_s_at	ygbK	Q46889	0.128615	0.998537	-0.701391	0.0744261	-0.284958	0.43949	-0.112129	0.642145
1764014_s_at		P77790	-0.954112	0.0106245	-0.0520954	0.889862	-1.00602	0.00252463	0.106375	0.725095
1764015_s_at		P77768	-0.0454942	0.998537	-0.278372	0.438399	-0.273334	0.380115	-0.151892	0.461186
1764016_s_at	parE	P20083	-0.099511	0.998537	0.00867465	0.978207	0.479856	0.0316449	0.361089	0.0619914
1764019_s_at	dkgA	Q46857	-0.718695	0.00647516	0.0725779	0.749313	-0.868991	0.000643523	0.00980878	0.955259
1764021_at	dgoD	Q6BF17	-0.07279	0.998537	-0.251236	0.265154	-0.281646	0.163796	-0.417642	0.0215479
1764023_s_at	aldA	P25553	-0.428346	0.8195	-0.336071	0.394175	-0.376585	0.334484	-0.111629	0.701379
1764024_s_at	yagW	P77694	0.0143584	0.998537	-0.0340848	0.887638	-0.332802	0.0636094	-0.184092	0.196513
1764029_at	rfaQ	P25742	-0.0880901	0.998537	-0.119033	0.698416	0.222031	0.415538	0.534009	0.0319582
1764031_s_at	ygjI	P42590	-0.250343	0.998537	-0.96029	0.0950585	-0.41208	0.552262	-0.424389	0.375621
1764033_s_at	fliS	P26608	3.98072	1.4046e-09	1.59802	0.000328102	4.30612	7.33022e-10	1.97616	1.76236e-05
1764037_s_at	yqeB	Q46808	-0.15922	0.931082	-0.44698	0.075015	-0.371884	0.0585785	-0.0868153	0.566313
1764045_at	glxR	P77161	-0.020598	0.998537	0.0175139	0.975496	-0.772305	0.0399062	-0.760047	0.0220047
1764050_s_at	araJ	P23910	0.0441585	0.998537	0.308687	0.284198	-0.545267	0.032686	-0.372494	0.0774158
1764054_s_at	ydgK	P76180	-0.117702	0.986261	-0.0186082	0.978611	-0.0720429	0.833964	0.488128	0.012627
1764062_s_at	hslJ	P52644	0.00430899	0.998537	0.247855	0.269622	-0.353055	0.0732988	0.231618	0.18987
1764066_s_at	yjbH	P32689	0.000270348	0.998537	-0.477152	0.155859	-0.340042	0.257702	-0.252892	0.230952
1764069_at	yjbI	P32690	0.111259	0.998819	-0.854748	0.181881	-0.705988	0.351907	-1.67289	0.0131728
1764070_s_at	fliE	P0A8T5	2.90654	1.76552e-08	1.09826	0.00441348	1.59137	3.0463e-05	0.527028	0.0375711
1764071_s_at	yfiK	P38101	-0.0319951	0.998537	-0.190438	0.489888	-0.652476	0.0154293	-0.652115	0.00733728
1764073_s_at	yhcO	P64616	-0.472092	0.223255	0.00270866	0.994696	-0.651761	0.0125526	0.249759	0.191829
1764074_s_at	sfcA	P26616	-0.176294	0.970058	-0.120914	0.684243	0.903746	0.00223201	0.681587	0.00662492
1764076_s_at	yafS	P75672	-0.0150811	0.998537	0.166597	0.528923	-0.0218874	0.976026	-0.0152142	0.921744
1764077_s_at		P63201	-1.26406	0.164229	-0.559585	0.385261	-1.19156	0.0417761	-0.154308	0.412466
1764080_s_at	nrdH	P0AC65	-0.885812	0.0111571	-0.137458	0.610119	0.345519	0.23622	1.01581	0.000929383
1764082_s_at	dcuC	P0ABP3	-0.0415605	0.998537	-0.48628	0.184939	-0.708715	0.029702	-0.583993	0.0313289
1764083_s_at	hupA	P0ACF0	-0.0395153	0.998537	-0.249232	0.672005	0.13101	0.799247	0.154283	0.583827
1764084_at	mdtB	P76398	-0.126731	0.998537	-0.085296	0.833748	-0.551655	0.0946049	-0.378272	0.167099
1764086_s_at	yhbN	P0ADV1	0.00320086	0.998537	-0.0844862	0.813654	0.957327	0.00200286	0.724262	0.00534023
1764090_s_at	ybbU	P0ACN4	-0.0302441	0.998537	0.0731142	0.754682	0.293522	0.161397	0.58827	0.00576075
1764098_s_at	yhbP	P67762	-0.201356	0.933003	-0.21447	0.423481	-0.525123	0.03252	-0.239907	0.191648
1764100_s_at	deoC	P0A6L0	-0.3249	0.496967	-0.120084	0.579345	-0.0137026	0.97772	0.521896	0.0123879
1764101_s_at	purH	P15639	-0.223383	0.958664	-0.234128	0.457456	0.690645	0.0202319	0.490692	0.0513881
1764102_s_at	yceA	P24188	-0.101043	0.998537	0.172011	0.464392	0.614468	0.0121051	0.740531	0.0020188
1764103_s_at	hcaA	P0ABR5	-0.0783183	0.998537	-0.263673	0.285262	0.18173	0.477293	0.465338	0.0293374
1764105_s_at	yicC	P23839	0.11105	0.98385	0.0173892	0.921836	0.115512	0.685783	0.382606	0.0614382
1764111_s_at	ybhL	P0AAC4	-0.227427	0.751523	-0.159982	0.462516	-0.325338	0.104924	-0.0398773	0.806167
1764112_s_at	yfbT	P77625	-0.106235	0.998537	-0.100469	0.693109	0.716835	0.00432543	0.828582	0.000922082
1764113_s_at	recF	P0A7H0	-0.0837405	0.998537	-0.0120497	0.968516	0.12015	0.621425	0.349289	0.0634289
1764114_at	glcB	P37330	-0.281972	0.873574	0.0237133	0.91912	-0.256503	0.409043	-0.134219	0.453832
1764118_s_at	c3840	P67701	-0.177483	0.873574	-0.349644	0.117562	-0.258055	0.152148	-0.437958	0.0109053
1764120_s_at	flk	P15286	0.104735	0.998537	0.239031	0.337459	0.101214	0.759711	0.353999	0.0821875
1764122_s_at	Z1687	Q7DBM6	-0.190303	0.982048	-0.33509	0.456694	-0.919977	0.0358071	-0.781736	0.0342161
1764123_s_at	yaaU	P31679	0.13933	0.992282	-0.0470291	0.954512	-0.541102	0.10226	-0.958971	0.00326128
1764124_s_at	yeaY	P0AA91	-0.0193652	0.998537	-0.0509538	0.830133	-0.147602	0.522132	0.0606881	0.779934
1764131_s_at	ydcS	P76108	-0.568317	0.504958	-0.181162	0.595981	-1.64029	0.000509166	-0.158385	0.616043
1764140_s_at	yadF	P61517	-0.256068	0.948803	-0.479628	0.206147	0.325745	0.37971	0.666817	0.03803
1764141_s_at	mreC	P16926	-0.04386	0.998537	-0.176316	0.629148	0.529097	0.0582204	0.641769	0.0166936
1764142_at	yadK	P37016	0.0947001	0.998537	-0.154127	0.747627	-0.464843	0.129413	-0.823302	0.00651461
1764143_s_at		P38052	0.0152417	0.998537	-0.283784	0.387084	-0.652884	0.0402436	-0.794784	0.00887189
1764146_s_at	yodA	P76344	0.0886139	0.998537	0.0838899	0.797703	-0.162908	0.662122	-0.445712	0.055625
1764148_at	aroC	P12008	-0.0638662	0.998537	-0.0918985	0.732956	0.81663	0.00205041	0.770152	0.00165836
1764150_s_at	PqqL	P31828	-0.12417	0.983336	-0.220982	0.331745	0.680623	0.00333036	-0.179003	0.255272
1764152_s_at	aroA	P0A6D3	-0.10301	0.998537	-0.241239	0.478138	0.754586	0.0118313	0.609937	0.0175214
1764155_s_at	hlyE	Q9REB3	0.0101668	0.998537	-0.150061	0.680578	-0.561834	0.0366743	0.198714	0.356349
1764156_s_at	yeaB	P43337	-0.0791324	0.998537	-0.0623526	0.835655	0.0520875	0.889836	0.495232	0.0335579
1764157_at	wcaK	P71242	-0.261274	0.978392	-0.363825	0.395174	-0.548359	0.107055	-0.801203	0.0135888
1764159_s_at		Q46942	0.0238993	0.998537	-0.314111	0.178535	-0.581257	0.00870755	-0.80314	0.000613216
1764160_s_at	yegB	P36554	0.0650703	0.998537	0.359554	0.307293	-0.789349	0.0428702	-0.938742	0.0102078
1764164_s_at	csgE	P0AE95	-0.764871	0.252281	0.00480345	0.993902	-0.856405	0.0410621	0.05417	0.833408
1764167_s_at	kdsA	P0A715	-0.110553	0.988199	-0.0258504	0.944656	1.01334	0.000373367	1.27693	6.79136e-05
[truncated: 2,072 more rows]
