# Supplementary material for: Protein acetylation affects acetate metabolism, motility and acid stress response in Escherichia coli
Source: Mol Syst Biol. 2014 Nov 28;10(11):762. doi: 10.15252/msb.20145227 (PMC4299603; doi:10.15252/msb.20145227)
Supplement: Supplementary file 28 — Source Data for Figure 1 [file msb0010-0762-sd28.xlsx]

## Sheet: Fig 1
1A	log 2 ratio	bins		Log2 ratio repl. 1	Log2 ratio repl. 2		1B	log 2 ratio	bins		Log2 ratio repl. 1	Log2 ratio repl. 2		1C	log 2 ratio	bins		Log2 ratio repl. 1	Log2 ratio repl. 2			1D	log 2 ratio	bins		Log2 ratio repl. 1	Log2 ratio repl. 2
	-6	0		-0.3336	-0.3648			-6	0		0.1932	0.4102			0	-6		4.4974	3.3152				-2.5	0		1.5473	0.8545
	-5.75	0		-0.148	-0.2862			-5.75	0		0.3051	0.201			0	-5.75		2.4339	3.4234				-2.25	0		1.2718	3.2605
	-5.5	0		-0.3757	-0.3427			-5.5	0		0.0771	0.0534			0	-5.5		3.2085	2.4617				-2	0		1.0858	1.8288
	-5.25	0		0.6748	-0.4926			-5.25	0		1.3546	0.9321			0	-5.25		3.4477	2.3394				-1.75	1		1.356	1.7305
	-5	0		-0.2	-0.1261			-5	0		0.4068	0.7413			0	-5		3.229	2.1893				-1.5	1		1.3909	1.4138
	-4.75	0		0.6645	-0.0973			-4.75	0		0.3263	-0.0552			0	-4.75		3.161	2.0422				-1.25	4		1.493	1.4218
	-4.5	0		-0.945	-1.1817			-4.5	0		0.6919	0.2754			0	-4.5		3.1759	2.0063				-1	3		0.4211	0.5426
	-4.25	0		-0.3592	-0.9042			-4.25	1		0.6358	0.6747			0	-4.25		2.7622	3.0755				-0.75	7		1.1456	0.6305
	-4	0		0.0469	-0.0036765			-4	2		1.2328	1.4123			0	-4		2.9654	2.1271				-0.5	9		1.4861	1.3632
	-3.75	0		-0.0895	-0.7376			-3.75	0		0.5466	0.4575			0	-3.75		3.2864	2.6274				-0.25	23		0.8599	1.0085
	-3.5	0		0.1329	0.1627			-3.5	1		-0.0393	0.0907			0	-3.5		3.0562	2.5103				0	25		0.9136	1.2691
	-3.25	2		0.0282	-0.5384			-3.25	0		1.6242	1.2803			0	-3.25		2.9506	2.0719				0.25	51		1.9219	1.2113
	-3	0		-0.0385	-0.1196			-3	0		1.1177	1.21			0	-3		3.1951	1.7686				0.5	115		1.1174	0.5459
	-2.75	0		-0.2291	0.1089			-2.75	1		0.6045	1.1415			0	-2.75		2.4587	1.4263				0.75	181		3.0602	3.787
	-2.5	0		-0.125	-0.2436			-2.5	0		1.0478	1.0108			0	-2.5		3.1053	1.8117				1	284		1.4542	1.6133
	-2.25	2		-0.4516	-0.00024023			-2.25	0		0.718	0.933			0	-2.25		3.1879	1.5828				1.25	334		0.0716	2.1821
	-2	1		-0.6636	-0.4111			-2	1		0.2381	0.4366			1	-2		2.612	2.1938				1.5	257		1.45	1.1846
	-1.75	3		-0.2068	-0.4856			-1.75	1		0.2401	0.1566			4	-1.75		3.1556	1.6433				1.75	176		0.8275	-0.0655
	-1.5	9		-0.1016	-0.1404			-1.5	2		0.4289	0.3816			2	-1.5		3.0119	1.7662				2	134		1.0494	1.0357
	-1.25	11		0.1336	-0.2063			-1.25	12		0.5647	0.3419			4	-1.25		3.0623	2.3128				2.25	82		1.3477	1.3331
	-1	37		-0.1751	-0.1884			-1	19		0.3126	0.39			7	-1		3.7771	2.3768				2.5	44		1.3787	1.4434
	-0.75	77		-0.6087	-0.3128			-0.75	26		-1.2718	-1.1361			5	-0.75		2.8589	1.8806				2.75	34		1.3634	1.1296
	-0.5	243		1.3998	-0.3588			-0.5	46		1.5062	0.7115			15	-0.5		3.0602	1.6289				3	23		0.686	1.1306
	-0.25	272		-0.0874	-0.2619			-0.25	80		0.2548	0.2813			16	-0.25		2.5094	1.5489				3.25	13		0.9473	0.8761
	0	178		-0.5487	-0.1751			0	139		-0.1992	0.1226			32	0		2.71	1.0003				3.5	9		0.965	0.2731
	0.25	84		-0.41	-0.2433			0.25	174		-0.3673	-0.2241			59	0.25		4.1117	2.7898				3.75	16		1.8225	1.0207
	0.5	44		-0.24	-0.685			0.5	150		1.8345	1.5013			102	0.5		2.8845	1.7094				4	10		1.1749	1.3198
	0.75	18		0.2355	-0.6785			0.75	129		-0.8505	-0.5831			174	0.75		2.6534	1.9125				4.25	7		0.8499	0.9431
	1	8		-0.4664	-0.3716			1	76		-0.0901	0.2234			358	1		2.5761	1.9719				4.5	7		2.5305	2.5685
	1.25	5		-0.6789	-0.6299			1.25	45		0.5802	0.3897			401	1.25		2.9291	1.5907				4.75	3		1.7379	1.2118
	1.5	2		-0.4325	-0.4504			1.5	26		-0.1274	-0.0279			329	1.5		2.7694	1.7291				5	5		0.4763	1.1748
	1.75	0		-0.3265	-0.2475			1.75	20		-0.2883	-7.771e-06			167	1.75		2.6401	1.8382				5.25	2		0.9612	1.4463
	2	1		-0.2279	-0.1056			2	11		-0.4691	0.2074			75	2		2.6497	1.8034				5.5	1		1.2154	1.1781
	2.25	2		0.1161	-0.4872			2.25	6		0.5522	0.2414			45	2.25		3.0482	2.1618				5.75	1		0.7472	0.774
	2.5	0		-0.2787	-0.2668			2.5	6		-0.1325	0.0482			33	2.5		2.6363	1.6839					1		0.9899	0.8687
	2.75	0		-0.3069	-0.5985			2.75	2		-0.238	-0.5067			17	2.75		2.7579	1.5374					0		2.58	2.9955
	3	0		0.1085	-1.2582			3	4		0.9398	0.0133			8	3		2.3377	1.9183					1		1.4359	1.72
	3.25	0		-0.1987	-0.3732			3.25	7		0.9868	0.9987			4	3.25		2.4609	1.7396							1.1366	-0.6052
	3.5	0		-0.3241	-0.2196			3.5	3		1.3267	1.48			2	3.5		4.1908	2.181							1.1704	1.7781
	3.75	0		0.0943	-0.1198			3.75	1		0.6964	0.5776			1	3.75		2.2855	1.885							0.713	0.4334
	4	0		-0.0025522	0.1011			4	1		1.0571	1.1191			0	4		2.6722	1.4717							0.9642	1.1033
	4.25	0		-0.1226	-0.2858			4.25	2		0.5895	1.2094			1	4.25		2.559	1.5824							0.2206	-0.528
	4.5	0		-0.4722	-0.5567			4.5	1		0.2558	0.1833			1	4.5		2.4585	1.6756							2.2083	2.33
	4.75	0		-0.1726	-0.6601			4.75	1		-0.5083	-0.7839			1	4.75		2.6748	1.8528							0.156	0.5087
	5	0		-0.1293	-0.0645			5	0		1.5065	2.0408			0	5		2.5293	1.5459							1.6288	1.7831
	5.25	0		0.1221	0.1587			5.25	2		1.514	1.6161			0	5.25		3.1617	1.9441							0.1468	0.6762
	5.5	0		-0.5627	-0.286			5.5	0		-0.1095	0.1651			0	5.5		2.4115	0.8071							1.1256	1.0078
	5.75	0		-0.3382	-0.0654			5.75	1		0.0483	0.2029			0	5.75		2.2793	1.7372							0.9336	1.0005
				-0.2946	0.0739						1.1821	1.4055						2.1363	1.469							1.9872	2.4916
				-0.5601	-0.3587						-0.2727	-0.1153						1.5653	2.4268							0.0635	0.0659
				-0.2767	-0.0688						0.5513	0.5783						2.4078	1.8795							1.5442	1.2531
				0.6313	-0.2649						1.0713	0.9106						2.426	1.5543							1.4331	1.4684
				-0.4213	-0.4397						0.5175	0.5907						2.2415	1.4893							1.085	2.1221
				-0.4138	-0.0485						1.3994	1.9417						2.049	1.9624							1.4343	1.5708
				-0.5582	-0.2787						0.1123	0.2929						2.9254	1.7714							1.157	1.0026
				-0.2442	-0.1368						0.0563	0.3752						2.3671	1.9877							1.7024	1.4114
				-0.3038	0.0471						-0.0362	0.5195						2.4992	1.3574							0.1236	-0.8145
				-0.3314	-0.3673						0.3746	0.2673						2.1833	1.9152							1.1711	1.1353
				-0.2681	-0.1634						0.1701	0.4082						2.3706	1.4594							0.7575	0.0964
				1.0354	-0.3037						0.4898	0.0148						2.0509	1.8003							0.5167	1.5527
				0.109	-0.1868						0.5673	0.4861						2.6265	2.2103							0.1166	0.699
				1.3449	0.0544						0.6618	0.3188						2.4346	1.5185							1.4764	1.4235
				-0.2701	-0.3271						-0.3455	-0.1205						3.1025	2.0583							0.8216	1.6678
				-0.2748	-0.3744						0.521	0.6355						2.2743	1.4993							0.8618	0.7006
				1.0655	-0.2565						0.8724	0.7579						2.1704	1.6002							0.824	0.4193
				-0.1106	-0.33						1.2732	1.2825						2.1482	1.9411							-0.1342	-0.6868
				-0.2496	-0.0526						2.2457	2.4681						2.3138	1.462							1.9365	1.7249
				-0.4139	-0.2595						0.3483	0.6629						2.3137	1.4162							1.0527	0.6795
				-0.3599	-0.0407						0.9805	1.2741						2.5169	1.8855							1.9815	2.088
				-0.2739	-0.0929						1.0469	1.09						2.4292	1.4728							1.6992	2.3252
				-0.2106	-0.3689						0.5211	0.632						2.0313	1.6827							0.4372	1.1338
				-0.5374	-0.344						1.7667	1.9682						2.237	1.4752							0.6632	0.3829
				-0.2131	-0.1264						1.5391	1.6717						1.9741	2.1832							1.9513	1.4802
				0.533	-0.5263						1.5267	1.3374						2.5183	1.174							0.1029	0.0053344
				0.2211	-0.1378						0.2174	0.0666						1.8439	1.6099							1.1898	1.1308
				0.0366	0.3198						0.1795	0.6617						2.254	1.8405							1.0951	0.9437
				0.1588	-0.3821						0.6153	0.3959						2.3378	1.753							1.2373	1.656
				-0.3495	-0.4031						1.9264	1.9659						2.1156	1.5581							1.6488	2.0481
				-0.5757	-0.1803						0.3065	0.7792						2.4562	1.7024							1.1897	0.7922
				-0.013	-0.4516						1.1314	0.9845						2.8225	1.9846							1.3563	1.2861
				-0.3791	-0.5541						0.8704	0.7638						2.5917	1.386							-0.1072	-0.2912
				-0.2918	-0.0689						0.7395	1.046						1.9828	1.6595							1.3634	1.0356
				-0.4098	-0.0102						0.5031	0.8373						2.4653	1.8608							0.608	0.639
				0.3996	-0.5748						3.7433	3.1261						2.384	1.7482							1.1165	1.5049
				-0.2586	-0.1534						0.3375	0.1985						2.3439	1.2657							1.2164	1.1755
				-0.372	-0.3528						0.9577	1.1949						1.8631	1.2898							1.0783	1.1322
				-0.6183	-1.1414						0.7593	0.6355						2.1106	1.4524							1.092	0.9275
				-0.3123	-0.236						0.621	0.7875						2.2123	1.6737							0.3838	0.8203
				-0.0671	0.007803						0.8242	1.042						2.5975	1.6618							0.9632	1.1425
				0.0857	-0.2575						0.1135	0.2206						2.5766	1.774							1.4231	1.6162
				-0.3145	-0.2926						0.1538	0.4008						2.2848	1.2559							0.8541	0.8848
				0.0455	-0.1635						0.8467	0.5656						1.9567	1.5782							1.5859	1.4051
				-0.5982	-0.6024						-0.1992	0.0521						2.258	1.1878							0.2069	-0.5688
				-0.2682	-0.5827						0.4427	0.278						1.5429	1.2591							1.4775	1.0178
				1.4211	-0.563						0.8521	0.0678						2.8482	1.8396							0.4535	0.454
				-0.2549	-0.2849						1.4439	1.3148						1.7612	1.1694							1.5629	3.2124
				-0.1826	-0.3066						0.7064	0.7763						1.297	1.8051							0.998	0.9933
				1.0803	-0.1307						2.3779	1.4981						1.999	1.5137							0.6196	0.8404
				-0.3474	-0.2248						-0.0411	0.3098						2.3243	1.8405							1.0846	1.2898
				-0.1085	0.439						0.2747	-0.1856						2.0742	1.4236							0.2613	0.0552
				-0.2614	-0.3197						0.0705	0.2188						2.0809	1.6258							-0.5317	-0.5859
				0.0589	-0.0828						-0.6311	-0.7338						1.8566	1.6165							1.7616	0.9109
				0.3608	-1.1159						2.037	1.5085						2.205	1.274							1.7695	2.4056
				-0.539	-0.4824						0.9944	1.1644						3.2297	2.2215							1.2399	1.4589
				0.9947	-0.116						0.00066934	-0.1363						2.0634	1.6297							0.9948	1.1089
				-0.1032	-0.5348						0.854	0.121						2.5198	1.7339							2.2262	2.3434
				0.1874	0.1798						0.618	0.7511						3.0559	1.8047							0.8915	1.2115
				-0.0136	-0.2091						0.7646	0.7869						2.373	1.7166							0.3587	0.2376
				-0.6777	-0.3585						-0.1168	0.1831						2.0432	1.5669							1.5328	1.4262
				1.1379	-0.1384						1.966	1.3485						2.5921	1.7516							1.5636	0.7702
				0.1775	0.1106						2.547	1.8251						2.8475	1.4895							0.6614	0.8606
				-0.742	-0.4891						0.2393	0.22						2.0951	1.5746							-2.646	-2.7073
				0.0567	0.1379						2.3682	2.3945						2.3815	1.4945							0.7986	0.991
				-0.3871	-0.1304						0.6964	1.0294						1.8466	1.265							0.1987	0.641
				-0.5935	-0.8909						0.5728	0.0655						2.4533	1.3987							1.3137	1.3178
				-0.3797	-0.1386						0.1731	0.5876						2.5794	1.7197							0.9675	0.6829
				-0.0439	-0.1761						2.6877	2.7326						2.4596	1.626							1.4391	1.4727
				0.0577	-0.5112						0.451	0.4234						2.4125	1.7964							0.2207	0.3378
				-0.3711	-0.6004						0.2183	0.1615						1.8297	2.1324							0.342	0.1486
				-0.2435	-0.1014						0.3389	0.3903						1.6807	1.8009							-0.2491	-0.4244
				-0.2166	-0.1412						0.5049	0.3407						1.4884	1.606							1.3564	1.3131
				-0.3372	-0.2796						0.519	0.4144						2.7764	1.8372							2.1656	3.2453
				-0.5293	-0.3654						1.5558	1.6968						1.9486	1.3952							1.3632	0.6988
				-0.2606	-0.431						0.482	0.4252						2.2642	1.2905							2.0554	2.0356
				-0.4443	0.0648						-0.1365	0.612						2.301	1.7869							1.0102	0.7511
				-0.1606	-0.1674						0.679	0.7443						2.5282	1.6526							1.8627	1.6103
				-0.6539	-0.7747						0.3723	0.133						3.5402	1.9592							-0.3368	1.557
				-0.1135	-0.0051739						2.5229	2.7248						1.6938	1.1679							0.5937	0.585
				-0.3596	0.8452						0.00077834	1.0391						2.2677	1.5941							0.8735	0.9332
				-0.519	0.0238						-0.0304	0.4713						1.8342	1.4543							0.1618	-0.2576
				-0.1332	0.1833						0.0835	0.3856						2.0836	1.068							0.4458	0.3418
				-0.2483	-0.2723						0.7128	0.1827						2.0704	1.2234							0.9372	1.0914
				0.0056877	-0.1036						1.0098	1.279						1.8642	1.4072							0.2176	0.0321
				-1.4833	-0.6878						-0.3909	-0.1107						1.6332	1.322							0.4725	-0.0812
				-0.3165	-0.3143						0.1393	0.0263						1.4684	1.494							0.566	0.7266
				0.0488	0.1011						0.9788	1.0652						2.0465	1.5641							0.6665	0.3583
				0.0181	-0.4052						0.9952	0.6537						2.0436	1.2025							1.0289	1.3794
				-0.1492	-0.4037						1.3577	1.1326						2.1295	1.116							1.1027	2.262
				-0.0176	0.1194						0.5443	0.8933						2.3043	1.6185							1.591	2.0822
				0.2525	-0.1693						0.8845	0.857						2.0596	1.1729							1.6208	1.9135
				-0.0744	-0.4725						0.513	0.4017						2.1066	1.7338							1.2921	0.7177
				0.7493	-0.0769						1.8491	1.0586						1.9581	1.1238							1.1786	1.3071
				-0.0788	-0.0336						0.2865	0.626						2.2053	1.4122							0.2697	0.2932
				-0.2426	-0.1504						0.0001712	0.3351						1.4736	1.7315							1.2952	1.3148
				0.1737	0.224						1.9958	1.741						2.1813	1.5147							0.6016	0.5984
				-0.1775	-0.429						1.7935	1.3695						2.4297	1.5778							0.3149	-0.064
				-0.0859	-0.0808						0.5757	0.7092						1.563	1.3725							1.3636	1.3966
				-0.2456	0.0625						0.0883	0.8826						2.2145	1.6821							1.0152	1.0197
				-0.061	-0.2361						2.0575	2.054						2.012	1.6358							0.6978	0.6948
				-0.7072	1.1401						0.0421	0.4376						2.3257	1.5909							-1.0062	-0.8463
				0.34	0.0817						2.0255	2.3729						2.2993	1.1208							1.0527	1.8171
				-0.2632	-0.4844						0.8879	0.8104						1.7416	1.4286							1.2817	1.5335
				-0.1605	-0.2068						0.8963	0.929						2.1287	0.9282							1.0355	1.3683
				0.0322	-0.0964						1.2035	1.1454						2.0414	1.584							0.214	1.2395
				1.2018	-0.0671						1.4154	1.0019						1.676	2.0299							0.9016	0.9258
				0.6417	0.4633						0.1955	0.7914						2.1844	1.5815							0.4664	-0.0363
				-0.1035	-0.1657						1.2242	1.0799						1.581	1.2817							1.2694	1.3289
				-0.0035435	-1.109						1.6065	0.6762						2.6056	1.7262							0.4572	0.3832
				0.2059	-0.0815						0.9628	0.8374						1.3753	1.7692							0.8384	0.2649
				0.1261	-0.3058						0.3281	0.6087						2.6522	1.1376							1.3588	0.9565
				-0.1299	0.0237						0.2971	0.4806						2.294	1.5716							0.2074	0.6346
				-0.1966	-0.6189						0.9435	0.2746						1.9134	1.0661							0.5175	0.583
				-0.2977	0.208						-0.1623	0.4538						1.7532	1.5278							1.1378	0.6098
				-1.1623	-0.2052						0.372	0.686						2.2825	1.5402							1.2755	1.2638
				-0.6001	-0.5033						-0.0596	0.1597						2.2878	1.5651							0.1276	0.1867
				0.7672	-0.55						0.242	-0.212						2.1997	1.2377							0.2934	1.6904
				-0.6307	-0.4705						0.4189	0.4535						1.5494	1.9681							0.4542	0.4858
				-0.5234	-0.3348						-0.243	0.1002						1.8687	1.6505							1.1341	1.5842
				0.0283	-0.008087						0.2054	0.6531						2.7165	1.5524							1.0259	0.9178
				-0.4795	-0.0199						-0.2377	0.463						2.0985	1.5771							1.2955	0.9814
				-0.9948	-0.0651						-0.643	0.315						1.5415	0.6186							1.5424	1.9987
				-0.5266	-0.2147						1.1542	0.842						2.5101	1.806							1.1374	1.0417
				-0.2513	-0.6546						1.7565	2.0929						2.0726	1.0099							-0.8909	-0.4135
				-0.2174	-0.2113						0.2742	0.3413						1.5991	1.7149							0.9525	0.8861
				-0.2285	-0.4007						0.3551	0.4927						2.0483	1.5123							1.2124	0.5173
				-0.1883	-0.1373						0.4829	0.675						2.1843	1.4174							0.7711	1.2359
				-0.2679	-0.1772						1.4667	0.9361						1.4417	1.6244							1.16	-0.188
				0.1634	0.5075						0.276	1.4514						2.0217	0.7793							0.9997	0.5309
				-0.2684	-0.1642						-0.0432	0.213						2.102	1.532							0.4447	0.6074
				-0.3558	-0.1256						-0.293	-0.1379						1.7095	0.9382							1.1446	1.4249
				-0.4606	0.0862						-0.7716	-0.0387						2.535	1.5189							0.8217	0.7648
				-0.381	-0.1822						-0.4809	-0.095						1.9591	1.4597							1.5695	1.9227
				-0.1418	-0.1918						-1.0301	0.0198						1.5131	0.9081							1.3436	1.3674
				-0.6578	-0.2809						-0.5488	-0.1663						2.5581	1.5087							0.4446	0.2119
				-0.3019	-0.4486						-0.0383	-0.1182						1.8228	1.2557							0.7577	0.5479
				-0.278	-0.4125						1.7833	1.8939						1.8412	1.1668							0.1474	0.2409
				-0.2401	-0.0248						0.3552	0.5423						1.8903	1.449							1.3187	-0.0614
				-0.2248	-0.1887						0.6943	0.4863						2.5834	1.2019							1.3164	1.3734
				-0.4161	-0.5059						0.2353	0.437						2.3969	1.5335							1.0047	0.9474
				-0.2697	-0.4252						0.3915	0.4517						1.8196	1.6041							0.9862	0.6631
				0.2166	-3.6434						2.7521	-3.1641						2.1982	1.2032							1.6985	1.7611
				-0.2916	0.1871						0.275	0.3804						2.1796	1.5334							0.425	-1.1236
				0.1642	0.1835						1.3165	1.345						2.3267	1.4889							0.3472	0.3314
				0.1393	-0.0798						0.6712	0.4629						1.6921	1.2856							1.1157	1.0641
				-0.4312	-0.1015						0.3049	0.7005						2.198	1.5282							0.9135	0.1554
				-0.3791	-0.5738						-0.3317	-0.4018						2.1355	1.314							-0.6246	-0.6278
				-0.8024	0.077						0.5562	1.0392						1.4749	1.4829							1.722	1.6258
				0.5149	-0.1239						-0.6766	-0.3213						3.0283	1.285							1.474	0.6014
				-0.4193	-0.9519						-0.221	-0.0985						2.3053	1.0867							0.474	0.2426
				-0.2392	-0.0294						0.13	0.4854						2.1117	1.4319							1.2384	0.9709
				-0.3767	-0.4304						0.2541	0.4623						2.0275	0.8845							0.5327	1.7728
				0.4885	-0.0287						-0.6522	0.0728						1.3706	1.6552							-0.4584	-0.3377
				-0.3959	-0.1439						0.2008	0.5015						1.5148	1.431							1.3935	1.1893
				-0.2895	-0.5569						0.1449	0.3788						2.7769	1.5189							0.7564	1.5504
				-0.6907	-0.1946						-0.2742	0.4374						2.1896	1.5884							0.3974	0.6384
				-0.6929	-0.6901						0.2118	0.2672						1.6803	1.4846							0.5747	0.5866
				-0.238	0.3257						0.0652	0.9848						1.5952	0.8271							0.9792	2.1914
				0.0042637	-0.3287						1.0869	0.8602						1.7859	1.4633							4.2767	5.136
				-0.2744	-0.4151						0.3216	0.6392						2.6848	1.4577							0.9963	0.5493
				0.8089	-0.3324						1.6304	1.2189						1.9706	1.3724							-1.1353	-1.5262
				-0.0424	-0.0864						0.8137	0.9439						2.4175	1.3956							1.0947	0.7626
				-0.2226	-0.1614						-0.1281	0.2327						2.1444	1.3579							0.6147	0.5675
				0.4615	-2.3008						2.0545	-1.4667						2.1262	1.2152							-0.1734	0.4389
				-0.0934	-0.3517						1.2876	1.7841						1.7421	1.2368							1.3723	1.3733
				0.609	0.1054						0.6009	0.1558						1.6483	1.3944							0.903	0.7281
				-3.7505	5.562						-3.2558	-0.0612						2.0438	1.3312							-0.8033	-0.6366
				-0.1619	0.0813						0.3686	0.606						2.0976	1.4429							0.4069	0.1461
				-0.7361	-0.5254						0.284	0.093						1.4138	1.7251							1.3601	1.2705
				-0.047	0.3099						0.6089	0.779						1.5415	1.3368							-0.6173	-0.9529
				-0.3617	-0.2384						0.4569	0.4111						1.5907	0.9351							1.0694	0.5685
				-0.9462	-0.1156						-0.707	-0.204						2.4149	1.5451							0.1003	-0.0186
				-0.182	-0.942						0.7959	0.2232						1.5826	1.1073							0.1167	-0.118
				0.0746	-0.3395						1.6004	1.333						1.8448	1.5371							0.6135	0.3643
				-0.2128	-0.2275						0.9673	0.8664						1.6758	1.1698							1.5636	1.4955
				-0.6955	-0.2174						0.5565	0.6999						1.7918	1.1224							3.6952	3.7641
				-0.1432	-0.1385						1.1794	1.3964						1.7672	1.0764							0.855	0.9482
				-0.1902	0.085						-0.2851	0.224						1.8749	1.4318							1.2908	0.8585
				0.1794	-0.4683						0.5011	0.7551						3.1839	1.4181							1.15	1.299
				-0.2788	0.167						0.6035	0.8229						2.2576	1.4178							-0.0935	-0.1284
				-0.325	-0.5395						0.4002	0.2992						1.7011	0.9796							1.7293	1.6175
				-0.1725	-0.4143						-0.8499	-1.0176						1.397	1.4326							2.435	2.6776
				-0.655	-0.9886						0.8749	1.0029						2.0622	1.4386							0.2888	-0.1623
				-0.4543	-0.3153						0.8525	0.5259						1.5322	1.3897							1.7831	1.2821
				-0.1289	0.1899						0.898	1.1708						1.9144	1.3453							0.7059	0.6414
				0.0233	-0.2451						0.5803	0.6657						1.5552	1.4309							0.8941	1.1155
				0.3499	-0.0523						0.488	0.8136						1.8495	1.4067							0.4272	0.4199
				0.1536	0.011						-0.7525	-0.7964						2.16	1.393							1.3417	3.6162
				-0.1536	-0.0399						0.5444	0.7198						2.235	1.3766							1.2645	2.1266
				0.5142	-0.1201						0.3279	0.3094						1.9664	0.6907							1.0279	1.0059
				-1.2901	0.0741						0.1492	0.8564						2.2154	1.3689							0.7712	0.672
				-0.7287	0.0221						-0.2423	-0.5704						1.7095	1.3878							1.8506	0.8153
				-0.2085	-0.727						1.1893	0.6733						3.0392	1.7174							0.7191	0.7047
				-0.3784	-0.3281						0.5483	0.4673						1.8647	1.5003							1.0534	0.6024
				-0.1538	0.487						-0.2977	0.3969						1.6667	0.757							0.8522	0.7889
				-0.6876	0.2562						-0.7949	0.1384						1.9157	0.9846							1.7432	1.4182
				1.2732	-0.2699						0.3811	0.1404						1.9277	1.4144							-0.5676	1.2846
				-0.1649	-0.0226						0.3046	0.7382						0.0746	1.247							0.9227	0.8232
				-0.4615	-0.1492						0.2677	0.6654						2.285	1.4786							1.0058	0.8549
				0.085	-0.2051						-0.6868	-0.3306						2.2766	0.4803							3.3215	3.2572
				-0.3982	0.0563						0.001339	0.1569						1.464	1.2905							1.3881	1.3336
				-0.3579	-0.1497						-0.016	0.2195						2.6715	1.1763							0.5691	0.9511
				0.2949	-0.2621						-0.1197	-0.3685						1.7139	1.3337							2.1633	2.1165
				0.00070974	0.366						0.5827	1.0679						2.1271	1.6212							1.9298	1.1305
				-0.0302	-0.086						0.5147	1.0419						1.8097	1.2315							0.8184	2.4068
				0.1413	-0.4557						-0.2658	-0.2381						2.019	-0.086							1.3297	0.8668
				0.6025	-0.3061						0.6588	0.1999						2.3386	1.0498							0.6696	0.2296
				-0.0295	-0.8318						-0.0964	-0.251						1.8896	1.427							0.9707	-0.4221
				0.7284	-0.6221						0.5867	0.1112						1.3588	1.3536							0.531	0.484
				-0.447	-0.6481						-0.3629	-0.3715						2.123	1.3533							0.6676	0.8085
				-0.2074	-0.0727						0.5675	1.0638						2.049	1.2681							4.4476	4.7665
				-0.5011	-0.3603						0.5359	0.6454						1.7572	0.8249							1.5574	0.7098
				-0.1232	-0.2559						0.2776	0.5236						1.5662	1.1321							1.5059	1.2542
				0.2469	-0.3397						0.916	0.8944						2.0727	1.2766							0.5433	0.4597
				-0.7732	-0.0469						0.273	0.9612						1.6081	1.077							-0.2929	-0.5788
				-0.3353	-0.4636						0.4301	0.6886						1.599	1.1935							1.0697	1.0634
				-0.022	-0.5773						0.6821	0.9689						1.8418	1.4685							1.0758	1.1219
				-0.2163	-0.2834						0.5461	0.7067						1.6181	1.0637							0.6226	0.6673
				0.5174	-0.3892						0.0863	-0.2491						1.6772	1.2009							-0.3791	-0.5149
				0.0868	0.107						1.3006	1.4496						2.1128	1.5107							-0.2703	0.3345
				-0.7048	0.2812						-0.5026	0.1222						1.5128	1.4456							1.2456	0.8166
				-1.12	0.7804						-1.5999	-0.586						1.6674	1.1196							0.7366	0.3231
				-0.3522	-0.4367						-0.8328	-0.7098						1.93	1.3931							0.5497	1.7139
				0.2782	-0.4236						0.1676	0.219						1.4856	1.323							1.1193	0.7412
				-0.7194	0.1738						0.4121	1.304						2.0725	1.2947							0.1105	0.842
				-0.2643	1.7943						0.3172	0.4849						1.2036	1.4368							-1.0388	-1.5585
				-0.1943	-0.3658						-0.2052	-0.0323						1.3197	1.2392							-0.6907	-0.692
				-0.2131	-0.4053						0.5747	0.3377						2.0948	1.1907							1.1855	0.8501
				0.0082546	-0.0442						-0.2789	-0.0975						1.5055	1.1307							0.0049659	-0.4387
				0.268	-0.0794						-0.2209	0.5583						1.3132	0.9798							0.2863	-0.1975
				-0.4334	-0.6029						-0.3583	-0.4859						1.92	1.1224							1.7556	0.9884
				-0.5377	-0.2838						0.7442	0.802						1.897	0.7362							0.7592	0.5825
				0.2511	-0.7854						1.2676	-0.0866						2.1083	0.9632							0.3396	0.6962
				-0.3248	0.1871						0.2647	0.3804						1.8448	1.3148							0.7501	1.1296
				-0.1405	-0.2589						0.4483	0.5213						1.9806	1.4741							1.0197	1.0204
				0.1558	-0.1588						0.0579	0.4353						2.0835	1.3716							-0.0527	0.2924
				-0.0235	0.0737						0.447	0.7365						1.3105	1.311							1.4494	1.2546
				-0.5452	-0.5247						-0.2481	-0.4787						1.9056	1.1641							0.8488	0.3696
				0.9577	-0.3079						0.7894	0.1904						1.644	0.8428							0.5901	1.0373
				1.1091	0.2354						0.8848	0.9169						1.9631	1.4367							0.6379	0.7061
				0.1706	0.1096						1.0943	1.1411						2.6164	1.3063							0.9025	0.8339
				-0.1783	0.2404						0.2478	0.8355						1.7051	1.2441							0.3512	0.6161
				-0.337	-0.2067						0.3484	0.5299						1.6589	1.7304							0.6371	0.6679
				0.5817	-0.0552						-0.1221	0.3318						2.0694	1.2683							0.8337	0.8199
				0.5288	0.1215						3.7657	3.5253						2.117	1.4104							0.2648	1.5704
				-0.4015	-0.1749						0.3862	1.1849						1.2708	1.6818							0.1784	0.0501
				-0.3575	0.1051						-0.2558	0.1907						2.323	0.9859							0.8223	0.4294
				0.0356	0.1817						-0.0827	-0.1136						2.0964	1.2846							0.9929	0.6699
				-0.1289	-0.1694						0.0338	0.2294						2.3043	1.3414							0.6802	0.4722
				-0.3574	-0.5588						0.4059	0.4455						1.2245	1.4717							0.6442	0.7797
				-0.4263	-0.1718						0.0197	0.2964						1.5613	0.9953							1.239	0.8111
				0.0121	-0.4541						3.6282	3.2832						2.6956	1.2502							1.0335	1.1139
				-0.2505	-0.1918						2.4406	2.5558						2.0832	1.3485							1.1155	1.3048
				0.1387	-0.1951						3.2378	2.9431						2.083	1.181							0.537	0.0827
				0.0946	-0.0467						0.7561	0.7851						2.0798	1.1236							3.4522	0.4046
				-0.0505	0.3395						1.1015	1.4563						2.4539	0.0849							1.7972	1.8336
				-0.6359	-0.474						-0.6951	-0.6771						2.4198	1.3296							1.1542	-0.4193
				-0.2016	-0.0762						-1.2276	-0.4507						2.4085	1.0342							1.3671	1.4019
				-0.4532	-0.0955						-0.531	-0.0966						1.9622	1.0395							1.0426	0.8238
				-0.3359	-0.2103						-0.614	-0.4902						2.2205	1.1609							1.736	1.3405
				-0.0648	-0.524						-1.0024	-0.5159						2.3955	1.3393							1.2818	0.9622
				-0.9736	-0.7011						0.8768	0.8775						2.0332	1.2621							0.6	0.7145
				-0.7345	-1.3735						0.4627	0.2327						1.6779	1.2322							1.3012	1.2909
				0.0184	-1.4664						-0.4228	0.1844						2.5361	1.1947							1.95	2.1465
				-0.8126	-1.1103						0.5623	0.3977						2.2037	1.1931							0.63	0.5914
				-0.8601	-0.0674						-0.8364	-0.539						1.4372	1.2362							0.795	0.4044
				-1.3822	-0.5496						-1.4535	-1.1686						1.763	1.0254							1.5899	0.3534
				0.2682	0.0753						0.4087	1.0801						1.8661	0.9783							0.617	0.416
				0.8056	-0.3078						0.5116	0.2224						1.1776	1.3155							1.2531	1.3519
				-0.3205	-0.6464						1.2022	1.1528						2.4168	1.5763							1.3493	1.5453
				-0.2557	0.1751						1.0927	1.1975						1.4782	0.7372							1.3944	1.2682
				0.1859	0.4817						0.6473	0.7098						2.0632	1.3663							0.6334	0.5526
				-0.1399	-0.3629						1.1246	1.0563						1.7919	1.1224							1.2765	1.2761
				-0.2211	-0.3938						0.4084	0.2252						1.2784	1.6848							0.8192	0.5887
				0.2857	-0.1674						0.8056	0.6886						1.3146	1.1557							1.4553	1.505
				1.4826	-0.4571						0.5743	-0.1523						1.9697	1.2642							-0.3201	-0.2267
				-0.6071	-1.1622						0.8403	0.4277						1.392	1.3268							1.6315	1.4637
				-0.402	-0.4097						0.207	0.0598						2.4738	1.3801							0.6021	0.6993
				0.181	-0.0815						1.0204	0.8374						1.7764	1.1927							1.545	0.7767
				-1.079	-0.1313						0.1458	1.6709						1.3405	0.534							0.5682	-0.4154
				-0.2323	-0.0168						1.0881	1.1233						1.8602	1.1032							1.6395	1.6318
				0.9883	-0.2247						1.0792	0.1957						2.2507	1.2138							1.3397	1.337
				0.0347	-0.6198						1.1172	0.5852						2.3174	1.2122							0.7154	0.8168
				-0.201	-0.5482						0.5973	0.0033299						1.4105	1.1936							0.7331	1.0974
				-0.1936	-0.5093						2.6704	2.8981						1.2814	1.2936							0.3171	0.6263
				-0.0225	-0.0942						1.1513	1.2242						1.8444	1.2074							0.6979	1.2064
				0.124	-0.0758						0.1292	0.7236						1.9783	1.2493							1.0073	1.0352
				-0.652	-0.0816						0.9386	1.4547						2.112	1.0613							1.3408	0.8011
				0.181	-0.0815						1.0204	0.8374						1.4001	0.9058							1.6769	1.6571
				-0.3708	-0.4447						0.5221	0.1872						1.8048	0.8021							0.7795	0.7426
				-0.5805	-0.5683						-0.4114	0.16						1.9339	0.9074							0.7543	0.7246
				-0.4548	-0.5076						0.5839	0.5863						2.0845	1.1918							1.0038	1.752
				0.9393	-0.7304						0.507	0.0486						0.767	1.254							3.5302	4.1554
				-0.2122	0.319						0.2957	0.9895						1.0703	1.3771							2.4012	2.4977
				0.1195	-0.1875						2.0453	1.756						1.8974	1.3702							1.066	0.7714
				-0.0034019	0.0155						0.1862	0.5962						1.6838	0.9423							-0.3947	0.6404
				-0.106	0.0636						-0.0919	0.4646						1.2688	1.4515							0.8239	0.4932
				-0.7772	-0.1034						1.0107	0.9043						1.959	1.1434							1.2023	1.1168
				-0.5235	-0.259						0.4978	0.689						2.1889	1.4007							1.0171	0.6557
				-0.2473	-0.513						0.0418	0.1485						2.4685	1.184							-0.2314	0.4522
				-0.1165	-0.7692						-0.3463	-0.2214						1.7304	1.1646							1.4855	1.6509
				-0.5001	-0.2631						-0.2038	0.094						1.2084	0.9607							0.5354	0.2482
				-0.6047	-0.1738						-0.187	0.28						1.9316	1.0331							1.1395	0.8914
				-0.3098	-0.3569						-1.2427	-1.1641						1.8986	0.9738							1.4304	1.2603
				-0.2416	-0.2208						0.4715	0.6871						1.9421	1.0986							0.3578	-0.203
				-0.1878	-0.3084						0.3116	-0.6723						1.4174	0.9015							-1.4661	-1.6904
				-0.8341	-0.5766						-1.0974	-0.8317						1.432	0.8696							1.6482	1.6501
				-0.4457	-0.2002						0.162	0.5169						1.8909	1.3415							1.1584	0.7982
				-0.4788	-0.4328						1.2414	1.2294						1.4241	1.1394							2.6278	2.8462
				-0.2233	-0.1144						1.2456	1.257						2.1123	1.0235							0.8552	0.6003
				-0.2872	-0.5266						-0.3026	-0.3215						1.9937	1.1377							0.9399	0.9192
				-0.3185	-0.5065						-0.1291	0.1752						1.5415	1.0204							1.7738	0.1891
				-0.0737	0.0835						0.3995	0.3823						2.956	1.1028							-0.4943	0.0534
				-0.3386	-0.4902						0.7884	0.4994						0.432	1.6048							0.4712	0.81
				-0.0725	0.2675						0.1008	0.4601						1.5593	1.2921							0.9836	0.8128
				0.0118	-0.2277						0.5995	0.5424						1.892	1.0163							2.5413	2.8273
				-0.2777	-0.3159						1.2829	1.2249						1.1859	1.0524							1.4083	1.127
				-0.0137	0.2933						-0.3289	0.2845						1.9131	1.0137							1.5877	0.6498
				-0.0983	0.2262						0.6029	0.8995						2.0083	0.9932							0.092	-0.3014
				-0.0942	-0.0898						0.1764	0.3172						1.207	0.5647							0.5132	2.302
				0.024	-0.2346						1.4725	1.434						1.3127	1.7283							1.5809	0.5535
				0.2001	-0.4485						1.7324	1.3608						2.1053	0.5831							0.2599	0.162
				0.281	0.3326						1.9587	1.8812						1.6412	0.9116							2.0837	1.2926
				-0.8946	-1.0844						0.3666	-0.4424						2.8348	1.0491							0.9407	1.1321
				0.2414	-0.1851						0.3643	-0.0452						1.3124	0.7693							0.9693	1.062
				-0.2139	-0.2009						1.3725	1.2595						1.5319	0.9757							1.0637	0.8746
				-0.3908	-0.1803						-0.029	0.3323						1.9065	1.2827							0.6453	0.7159
				-0.0062307	-0.9						-0.5693	-1.3214						1.995	1.3206							1.3667	1.1085
				-0.6947	-0.4144						0.2491	0.0406						1.6561	1.014							0.9045	0.8027
				-0.3009	-0.294						-1.125	-0.8587						1.5766	0.8757							2.6586	2.6012
				-0.3914	-0.5412						1.1771	0.9243						1.6593	0.9462							0.4018	-0.3316
				-0.4306	-0.5611						0.9363	1.0651						1.0695	1.0198							1.514	1.049
				-0.282	-0.9287						0.3859	-0.1971						1.2404	0.4184							0.5906	0.7752
				1.3827	-0.422						1.6162	0.93						1.5368	0.5142							0.0932	0.4161
				-0.4032	0.2087						-0.6668	0.3932						0.7011	1.1881							1.9713	1.5786
				-0.0342	0.032						0.0031159	-0.1772						1.3047	0.7294							0.1934	0.0282
				0.5385	-0.0639						1.4214	0.8918						1.4793	0.5527							0.4951	-0.0142
				-0.268	-0.0185						-0.748	-0.5729						1.1893	0.8351							3.5266	4.0904
				-0.1927	-0.3696						-0.5312	-0.522						2.3454	1.0114							1.2113	1.2712
				-0.1801	-0.1914						0.3512	0.6895						1.2858	0.2358							0.3404	0.2069
				0.0883	0.1791						0.4257	0.8707						1.2346	0.4188							0.6069	0.6355
				-0.0955	-0.5068						0.7149	0.4217						1.4972	0.962							-0.966	-0.5922
				-0.1973	-0.1535						0.8444	0.893						2.3119	1.2509							2.5902	2.6723
				-0.1554	-0.1012						0.3446	0.65						1.5389	0.8009							0.3707	-0.6246
				-0.2243	-0.0141						0.1783	0.4211						1.4103	0.6934							0.7352	0.4884
				-0.1169	-0.2052						0.7658	0.5342						1.7038	0.6678							1.2734	1.0373
				-0.4498	-0.2133						-0.2057	0.3365						1.8069	0.9437							3.4297	4.1989
				-0.4299	-0.0761						0.0096342	0.5435						1.1166	0.9653							1.5983	1.348
				-0.2285	-0.3913						0.9735	0.9854						1.5628	0.9574							0.4602	0.312
				0.0431	-1.074						1.914	0.4304						1.6256	0.995							-0.1516	0.6602
				-0.3085	-0.5129						-0.1281	0.075						-0.0173	1.3508							3.5271	2.0148
				-0.0905	-0.2379						0.53	0.3267						3.57	0.7834							2.6212	2.8806
				-0.0799	-0.0372						0.5384	0.6199						2.3835	0.9902							-0.5316	-1.1105
				-0.395	-0.2388						4.3094	4.2947						0.3838	1.4766							-0.2363	-0.3999
				-0.1907	-0.1323						0.8849	1.3779						0.8961	0.4202							0.8704	1.6194
				-0.0312	-0.4487						1.7944	1.3801						1.2306	0.9857							1.8377	0.3719
				0.1131	-0.4528						4.8251	4.3845						1.9184	0.5565							3.9967	3.8484
				0.0569	-0.0994						1.8244	1.6233						1.8805	0.8371							3.1288	2.6041
				-0.3562	-0.4087						0.1346	0.0423						1.8147	0.7028							1.5579	1.4095
				-0.4098	-0.3149						0.0824	0.1245						1.3765	0.7746							3.2814	3.3698
				-0.5384	-0.4811						1.042	0.8244						1.5987	1.0343							0.7934	0.1156
				-0.1435	-0.0655						0.7585	1.0691						1.5647	0.626							1.9712	1.5119
				-0.1845	-0.449						1.5655	1.1542						1.9028	0.916							-0.5605	-0.959
				-0.1703	0.1009						0.5046	0.6702						0.9862	0.5497							0.6861	0.0664
				-0.4325	-0.6536						0.1904	0.1322						1.2645	0.7372							4.8459	5.2475
				-0.2893	-0.6006						0.7948	0.0511						1.9138	0.5829							1.1516	1.072
				-0.0802	-0.4427						0.4772	0.1572						1.5664	0.5982							1.9394	2.037
																		1.5751	0.142							-0.1996	-0.437
																		0.7466	0.4436							0.9612	0.4446
																		1.3069	0.7307							-0.1538	-0.0281
																		0.8537	0.44							0.7395	-0.0936
																		0.9775	0.3857							0.9495	1.5306
																		0.9858	0.716							0.8858	0.6298
																		0.7435	0.606							0.6386	0.4891
																		1.0433	0.4955							-0.9215	0.2247
																		0.4108	0.7904							2.9375	2.9271
																		1.5894	0.4539							3.9836	3.6831
																		0.6547	0.5323							1.1019	0.8385
																		1.3247	0.5168							0.8177	0.8649
																		0.7802	0.2466							-1.1967	0.0926
																		-0.2023	1.2214							1.2833	1.5759
																		1.4352	0.1048							0.918	0.9386
																		1.0157	0.6985							0.0311	0.2552
																		0.8153	0.4583							0.4975	0.5029
																		0.7098	0.0798							0.8307	0.5616
																		1.4918	0.4707							0.9201	-1.2161
																		2.077	-2.415							1.4423	1.3687
																		0.2828	-0.8913							-0.096	-0.4464
																		-0.1597	-1.2081

## Sheet: Hoja2
repl. 1	repl. 2
3.9855
2.3107
3.0775
2.1606
1.5473	0.8545
-0.3178
1.7551
0.7443
0.0953
2.1182
0.9758
1.4919
0.3678
0.6839
2.3287
1.3498
0.4549
1.5207
1.2718	3.2605
0.8457
1.1539
0.8296
1.0858	1.8288
0.1919
0.8529
1.5124
1.7896
0.8578
1.9086
1.6322
1.356	1.7305
0.38
0.8692
0.6092
1.8325
	2.3897
	3.3981
	1.8943
1.5204
1.5204
0.8381
1.3909	1.4138
1.493	1.4218
0.7644
2.6648
1.4246
0.405
0.4211	0.5426
	0.9538
	0.8488
1.1456	0.6305
1.4861	1.3632
	2.3705
0.6155
0.8599	1.0085
0.9136	1.2691
1.9219	1.2113
	1.459
1.1174	0.5459
3.0602	3.787
1.2646
0.9401
3.9752
0.9147
	1.6866
1.4542	1.6133
0.0716	2.1821
1.45	1.1846
1.1872
0.8275	-0.0655
1.0494	1.0357
1.3477	1.3331
1.3787	1.4434
3.0328
1.3634	1.1296
0.686	1.1306
0.9473	0.8761
	1.3149
0.965	0.2731
	1.4665
0.463
1.8225	1.0207
1.6617
0.1158
1.1749	1.3198
0.7921
0.8499	0.9431
0.8001
	2.4932
	1.5144
1.0764
2.5305	2.5685
3.6307
1.7379	1.2118
0.4763	1.1748
	1.4633
0.9612	1.4463
	-2.0511
	0.7291
1.6776
0.65
	1.7274
	1.2464
2.9044
	1.5699
1.3934
	1.827
1.2154	1.1781
0.7472	0.774
	2.0682
1.2127
0.9899	0.8687
1.2272
2.58	2.9955
	1.4397
	1.266
	1.5257
	0.9048
1.4359	1.72
1.1366	-0.6052
1.1704	1.7781
	0.2634
0.713	0.4334
0.9642	1.1033
	1.9149
0.2206	-0.528
2.2083	2.33
	2.1077
0.6375
0.3161
0.156	0.5087
0.9316
1.6288	1.7831
0.9777
0.4922
0.4771
0.6529
1.4637
1.5235
0.1468	0.6762
	0.842
0.3463
1.1256	1.0078
	0.9161
	1.6869
0.9336	1.0005
1.9872	2.4916
0.0635	0.0659
1.5442	1.2531
-0.3469
0.422
	0.9802
1.4331	1.4684
	1.2818
2.0779
0.8473
	-0.7424
1.085	2.1221
	0.7286
1.1423
0.4751
	3.6767
0.3262
	-0.4923
0.1229
1.4343	1.5708
0.9697
1.157	1.0026
1.7024	1.4114
	1.4182
	0.4738
	2.3585
0.1236	-0.8145
1.1711	1.1353
1.595
0.7575	0.0964
	1.3171
0.5167	1.5527
	1.5408
	1.4543
0.1166	0.699
	1.5045
	2.3423
1.4764	1.4235
	2.0273
	1.4856
0.8216	1.6678
0.8618	0.7006
1.7319
	1.7586
0.4783
0.824	0.4193
-0.1342	-0.6868
1.9365	1.7249
1.2441
	1.769
1.0527	0.6795
	0.6518
1.9815	2.088
1.6992	2.3252
0.4372	1.1338
	1.7501
0.6632	0.3829
	1.7758
1.9513	1.4802
	2.2193
0.1029	0.0053344
1.1898	1.1308
1.0951	0.9437
1.577
-0.0093433
1.2373	1.656
1.6488	2.0481
0.8735
1.1897	0.7922
1.3563	1.2861
0.7678
	1.9148
0.8227
-0.1072	-0.2912
1.3634	1.0356
	1.0838
1.3352
0.608	0.639
	0.8918
1.1165	1.5049
	0.5255
0.5447
0.0048541
1.2164	1.1755
1.0783	1.1322
1.092	0.9275
0.328
	0.7547
0.3838	0.8203
0.9632	1.1425
1.5942
1.4231	1.6162
1.1118
0.8541	0.8848
1.5859	1.4051
	-1.3797
0.2069	-0.5688
1.4775	1.0178
0.4535	0.454
	0.6113
1.5629	3.2124
0.998	0.9933
0.9738
0.6196	0.8404
1.4464
	0.6731
1.0846	1.2898
0.2613	0.0552
1.5537
	-0.4923
-0.5317	-0.5859
0.8896
1.7616	0.9109
1.7695	2.4056
-0.9909
1.2399	1.4589
-0.5189
0.572
0.9948	1.1089
	1.1231
2.2262	2.3434
	0.7062
0.864
	3.4729
0.9313
	1.3573
0.8915	1.2115
	1.9837
	1.5329
0.3587	0.2376
1.5328	1.4262
1.5636	0.7702
0.6614	0.8606
	1.5426
	1.4011
-2.646	-2.7073
0.7986	0.991
0.1987	0.641
	3.095
	1.4917
1.3137	1.3178
0.9675	0.6829
	0.2421
	0.9598
1.4391	1.4727
	2.7593
	0.5436
	1.4363
0.2207	0.3378
0.342	0.1486
-0.2491	-0.4244
	2.8043
	1.126
0.7679
1.3564	1.3131
	0.7608
	1.2836
0.4815
2.1656	3.2453
	0.7096
	1.7313
1.3632	0.6988
	0.9865
	0.6228
2.0554	2.0356
1.0102	0.7511
0.5319
1.8627	1.6103
	0.8503
0.6033
0.1265
1.2616
0.5308
-0.3368	1.557
	0.9747
0.5937	0.585
0.8735	0.9332
-0.7125
	0.4952
0.7235
	1.8292
	0.7932
0.1618	-0.2576
1.0299
0.4458	0.3418
0.9372	1.0914
0.2176	0.0321
0.4725	-0.0812
0.5324
0.566	0.7266
	2.0723
0.4275
0.6665	0.3583
1.0289	1.3794
1.0576
1.1027	2.262
0.9345
	1.5915
1.7464
	1.8378
1.591	2.0822
1.6208	1.9135
-0.0529
	1.6786
	-0.7599
	1.1757
	1.0128
0.778
1.2921	0.7177
1.1786	1.3071
0.2697	0.2932
1.2952	1.3148
0.6016	0.5984
0.0024664
	1.482
0.0276
0.3149	-0.064
1.3636	1.3966
1.0152	1.0197
0.6978	0.6948
	1.4141
1.4297
-1.0062	-0.8463
	3.2172
1.0527	1.8171
1.2817	1.5335
1.0355	1.3683
1.2889
1.3403
0.214	1.2395
0.9016	0.9258
1.0402
	0.2756
	2.6877
0.4664	-0.0363
1.2694	1.3289
0.4572	0.3832
0.8767
0.8384	0.2649
1.3588	0.9565
0.2074	0.6346
0.5175	0.583
1.2586
1.1378	0.6098
1.2755	1.2638
	0.959
	1.0076
0.1276	0.1867
	1.1938
0.5377
1.8355
0.2934	1.6904
	1.0926
0.5725
	1.2028
0.1995
0.4542	0.4858
1.6252
1.1341	1.5842
	1.8322
0.8066
1.0259	0.9178
3.3426
	0.8492
1.2955	0.9814
1.5424	1.9987
1.1374	1.0417
	0.1827
	1.3201
-0.8909	-0.4135
0.9525	0.8861
	0.1988
	1.4852
	0.466
	1.7595
	1.3623
	0.7501
1.2124	0.5173
	-0.4119
	1.7965
0.7711	1.2359
1.41
	0.9043
1.16	-0.188
0.9997	0.5309
0.4447	0.6074
	0.7264
1.1446	1.4249
	0.3769
	1.1251
0.8217	0.7648
0.4607
1.5695	1.9227
	0.7118
1.3436	1.3674
	0.1763
0.4446	0.2119
4.4421
	1.2694
0.7577	0.5479
	1.0988
0.1474	0.2409
1.3187	-0.0614
1.3164	1.3734
	1.0234
1.0047	0.9474
	0.8488
0.9862	0.6631
	1.0367
0.3673
	1.1234
	1.0389
	1.096
	0.5496
	0.8244
1.6985	1.7611
	1.0437
0.425	-1.1236
0.3472	0.3314
1.1157	1.0641
	0.748
	-1.0857
0.9135	0.1554
	2.109
-0.3412
-0.6246	-0.6278
	0.9086
1.722	1.6258
1.474	0.6014
0.7435
	1.6559
0.9378
-1.7354
0.474	0.2426
	-0.0264
	0.8762
1.2384	0.9709
0.5327	1.7728
1.55
-0.4584	-0.3377
	1.3912
0.215
0.4681
1.8162
1.3935	1.1893
	0.5832
0.7564	1.5504
0.3974	0.6384
0.0997
0.5747	0.5866
0.9792	2.1914
4.2767	5.136
0.9963	0.5493
0.0824
-1.1353	-1.5262
	1.2768
	-0.2912
1.0947	0.7626
	2.0079
0.6147	0.5675
-0.1734	0.4389
1.3723	1.3733
0.903	0.7281
1.1651
-0.8033	-0.6366
	1.2231
	0.1911
0.4069	0.1461
1.3601	1.2705
	0.3811
-0.6173	-0.9529
	1.3972
	1.2692
	0.9352
	-0.7792
1.0694	0.5685
	0.2217
0.1003	-0.0186
	1.3895
	1.2024
0.8058
0.1167	-0.118
0.6135	0.3643
1.5636	1.4955
3.6952	3.7641
0.855	0.9482
	0.9378
0.8011
1.2908	0.8585
1.15	1.299
-0.0935	-0.1284
	0.434
	0.3091
1.7293	1.6175
	0.6267
2.435	2.6776
	0.6534
	-1.8206
0.2888	-0.1623
	1.5057
1.7831	1.2821
	1.8805
0.7059	0.6414
	-0.1214
2.0072
0.8941	1.1155
0.4272	0.4199
1.3417	3.6162
-0.779
	1.1119
	-0.417
1.2645	2.1266
1.0279	1.0059
0.7712	0.672
	1.2455
1.8506	0.8153
0.7191	0.7047
1.0534	0.6024
	0.8178
0.8522	0.7889
1.7432	1.4182
	0.8795
-0.5676	1.2846
0.9227	0.8232
	-0.4471
0.471
1.0058	0.8549
	1.3878
3.3215	3.2572
1.3881	1.3336
0.5691	0.9511
	1.1949
2.1633	2.1165
1.9298	1.1305
	-0.032
0.8184	2.4068
1.1246
	-1.151
1.3297	0.8668
0.6696	0.2296
	1.6715
	3.2839
	1.7472
0.9707	-0.4221
	1.1355
	-0.4101
0.531	0.484
0.6676	0.8085
4.4476	4.7665
1.5574	0.7098
	0.6468
1.5059	1.2542
0.5433	0.4597
-0.2929	-0.5788
1.0697	1.0634
1.0758	1.1219
0.603
	1.011
	2.2427
0.6226	0.6673
1.5604
	0.3722
	1.3544
	0.4662
	1.369
-0.3791	-0.5149
	0.8606
	0.9826
-0.2703	0.3345
1.2456	0.8166
0.7366	0.3231
0.5497	1.7139
1.1193	0.7412
0.1105	0.842
-1.0388	-1.5585
	0.4423
-0.6907	-0.692
1.1855	0.8501
0.0049659	-0.4387
	0.3608
0.2863	-0.1975
1.7556	0.9884
0.7592	0.5825
0.3396	0.6962
0.2988
1.3814
0.7501	1.1296
	-0.1424
1.0197	1.0204
-0.0527	0.2924
1.4494	1.2546
0.8488	0.3696
0.5901	1.0373
0.9288
0.6379	0.7061
0.9025	0.8339
0.3512	0.6161
	0.2505
	0.3634
3.2176
	0.3984
0.6371	0.6679
0.8337	0.8199
	0.7244
	0.4005
	1.3126
0.2648	1.5704
0.1784	0.0501
0.8223	0.4294
	1.0424
0.9929	0.6699
	1.253
0.6802	0.4722
	0.3748
	0.0927
0.6442	0.7797
1.239	0.8111
	0.3059
1.0335	1.1139
1.1155	1.3048
0.537	0.0827
3.4522	0.4046
1.7972	1.8336
1.1542	-0.4193
1.3671	1.4019
1.0426	0.8238
1.736	1.3405
	1.5652
1.2818	0.9622
0.6	0.7145
	0.7081
	1.5364
1.3012	1.2909
	0.6535
	-1.8058
	0.934
1.95	2.1465
	-2.0256
0.63	0.5914
0.795	0.4044
	0.1361
1.5899	0.3534
0.6387
	1.7693
	1.4345
1.4328
0.617	0.416
1.2531	1.3519
1.3493	1.5453
1.3944	1.2682
1.2096
2.0663
0.6281
	1.733
0.6334	0.5526
0.7465
1.2765	1.2761
0.8192	0.5887
	0.8051
1.4553	1.505
-0.3201	-0.2267
	0.7428
1.7239
	0.7371
	-0.226
	-0.1071
0.1192
0.0362
1.6315	1.4637
	-0.0784
	-0.1124
0.6021	0.6993
	0.6563
	1.0878
0.1093
0.4603
	1.8663
1.545	0.7767
0.8833
	0.0991
0.5682	-0.4154
1.6395	1.6318
0.9637
1.3397	1.337
	2.1054
0.7154	0.8168
0.7331	1.0974
	1.2902
	1.7054
	0.09
0.3171	0.6263
	-0.2521
0.6979	1.2064
1.0073	1.0352
	1.648
	-0.7634
1.3408	0.8011
1.6769	1.6571
	-0.6627
	0.0355
	0.2567
0.7795	0.7426
0.7543	0.7246
	-0.1091
	0.8921
1.0038	1.752
3.5302	4.1554
2.4012	2.4977
1.066	0.7714
-0.3947	0.6404
	1.6864
0.8239	0.4932
1.2023	1.1168
1.0171	0.6557
	0.0582
1.3927
1.4746
3.104
	1.1741
-0.2314	0.4522
1.4855	1.6509
0.5354	0.2482
1.1395	0.8914
0.7024
	1.2045
1.4304	1.2603
	0.7191
	0.7903
	1.1829
2.9991
2.346
	-0.1331
0.3578	-0.203
	-0.4183
	1.2702
	0.7049
0.5831
-1.4661	-1.6904
1.6482	1.6501
	0.8313
	-0.0211
0.304
1.4483
	1.2171
	0.6874
	0.41
1.0255
	1.1407
1.1584	0.7982
2.6278	2.8462
0.8552	0.6003
	1.3606
0.3399
	-0.0287
0.9399	0.9192
1.7738	0.1891
1.6371
0.0648
-0.4943	0.0534
2.5672
0.4712	0.81
	1.3057
0.9836	0.8128
1.7621
2.5413	2.8273
0.5024
	1.5029
	1.3982
	-0.7706
1.4083	1.127
1.5877	0.6498
1.0424
	-0.16
-0.4073
0.092	-0.3014
0.5132	2.302
1.5809	0.5535
0.2599	0.162
2.0837	1.2926
	0.4956
-0.5431
	0.9495
0.9407	1.1321
	-1.2275
0.9693	1.062
1.0637	0.8746
0.6453	0.7159
	-0.126
0.2539
	2.3593
1.3667	1.1085
	-0.5804
0.9045	0.8027
2.6586	2.6012
0.4018	-0.3316
	2.2076
1.0561
	-0.0165
	1.4077
	0.0602
1.7039
	0.871
	-0.4334
	0.5441
1.514	1.049
	2.1762
0.5906	0.7752
	0.5687
	3.4728
0.0932	0.4161
	0.5089
1.9713	1.5786
0.5736
0.1934	0.0282
0.4951	-0.0142
3.5266	4.0904
	0.7836
1.8168
	-0.0958
	2.6276
1.2863
1.2113	1.2712
	0.8021
	0.3663
	-0.0594
	0.1907
0.0918
0.9504
	0.2498
0.3404	0.2069
0.6069	0.6355
0.122
-0.3864
	1.7702
-0.966	-0.5922
2.5902	2.6723
0.3707	-0.6246
0.1692
0.7352	0.4884
	1.2967
1.2734	1.0373
3.4297	4.1989
1.5983	1.348
0.4602	0.312
	0.8051
0.0863
	2.9616
-0.1516	0.6602
3.5271	2.0148
2.6212	2.8806
-0.5316	-1.1105
	0.9971
	0.6449
	0.8159
	-0.2978
	-0.2463
	0.167
-0.2363	-0.3999
	-0.4681
0.8704	1.6194
	1.1493
	-0.317
1.8377	0.3719
	2.0814
3.9967	3.8484
	1.192
3.1288	2.6041
1.5579	1.4095
	0.8461
	-0.575
1.5554
0.8031
	4.1597
	1.2643
	2.8706
3.2814	3.3698
	0.5379
0.7934	0.1156
1.0778
	-0.5835
1.9712	1.5119
-0.5605	-0.959
	1.1371
0.6861	0.0664
-0.4279
	0.2889
4.8459	5.2475
0.3287
	0.2861
	-0.0097637
	0.4917
1.1516	1.072
-0.0942
1.9394	2.037
-0.1996	-0.437
	0.6487
0.9612	0.4446
	0.5487
	0.3017
	0.7913
	-1.3717
	0.6388
-0.1538	-0.0281
	0.9964
	0.8835
	-0.5185
0.7395	-0.0936
0.9495	1.5306
0.8858	0.6298
	0.8036
0.7462
0.6386	0.4891
	0.9419
	0.4276
	0.2384
	3.6316
	-0.6831
1.6183
-0.9215	0.2247
2.9375	2.9271
	1.0189
	1.5133
3.9836	3.6831
	5.2297
	1.0433
	0.8118
	-0.1395
1.1019	0.8385
	0.4063
0.8177	0.8649
-1.1967	0.0926
1.2833	1.5759
0.1287
	2.4452
0.918	0.9386
0.0311	0.2552
0.4975	0.5029
	6.6282
0.1656
0.8307	0.5616
	0.207
	-1.4011
	1.5593
	0.0116
	6.5097
0.1456
0.3821
3.9013
0.9201	-1.2161
	1.0502
1.4423	1.3687
0.1947
	0.5199
	-0.2999
-0.096	-0.4464
	8.0932
	0.8742
	-0.9079
