# Supplementary material for: Protein acetylation affects acetate metabolism, motility and acid stress response in Escherichia coli
Source: Mol Syst Biol. 2014 Nov 28;10(11):762. doi: 10.15252/msb.20145227 (PMC4299603; doi:10.15252/msb.20145227)
Supplement: Supplementary file 30 — Source Data for Figure 3A [file msb0010-0762-sd30.xlsx]

## Sheet: Fig. 3 Sequence IceLogo
localization probability >0.9
NAKPVYKRILLKL
VESGDKKPLRTWS
LYRAIVKADNRLP
ERKGDLKNMNPDG
KAKKLTKDVETPK
EFVRRAKDKNDSF
LKDTDPKAKSYQE
IKPGNGKIVINQR
IEKPYEKLKELTR
LMDKPVKLASHRE
YYKVDMKEAQKPD
KVPQLCKVAPSTQ
STDKPEKLSRFAE
EIKQEEKRTVAGF
AKPETVKRDWYVV
KPTDDLKTIKTAY
KDTLQAKDKTYHY
TLEKMDKDRFRQS
WAASAIKEAKKYC
TDTATDKDYLDIE
SFTFVTKTPPAAV
LRLLTEKLKASQP
RLGFGVKKTMMMA
KLVDKFKINLARQ
VIERPAKSIRVTI
KGEFFAKSVKFKY
RAIQSEKARKHNA
EAEKLDKLPRDRW
ETQSELKKYKDEE
DDLKTIKTAYRRL
FGNRVTKYEQRFC
IMAGIDKDIEGEA
VIPVSPKVAGKTL
VHNVEMKPGKGGQ
KVEGDTKPELELT
EISELIKQRIAQF
PVLIDPKGTDFER
VGWAKEKGFHVER
QKMMIEKCIRARK
QKYVELKARAEKA
___MAIKLEIKNL
KLIIDFKKGNLKK
RELQLEKKDGSKI
RASAFGKLRIMFP
IEVPVGKATLGRI
ELEKEYKAVKEMT
HIPTAVKIKGFSG
KLANSAKDRAENL
____MSKIVKIIG
KPKVNEKAEVTIR
GSQIGHKESIKDT
_MRSSAKQEELVK
EVKEQVKETLDFR
MLMPEDKIRKVLK
IESFLDKGRGPVA
DFALHPKVVEALE
AVRVQGKDEVILT
SKAEGEKCPRCWH
IRSLFTKVKVRKP
EMELSDKAVRHAE
KVGIDYKGLPADV
LAIKPGKPFAFGK
RLEEAAKRDHRKI
VEGKPNKEDPRFQ
AIARYNKEVIKAD
LFSGLLKTPSFRR
IKKPGTKSEVKML
KCVEALKERFQAS
RIQPGDKMAGRHG
LMPRVIKPIMDGL
LSTRPEKRIGSDE
RQVVSFKRDVYRR
TSLSISKKLAIEA
HPENDPKGEGMAI
NPEKVLKLTGARG
ALTEKDKADIKTA
LAYPINKLHKAHY
PELNLFKESWQDL
PEQWQEKAETLAK
QAKLGDKVKDLSG
ARAVQEKIKEVLE
EFTRRMKGEMPSD
HITAGAKKVVMTG
KSAARIKEEDFID
YHRKAIKLDDLPR
LVRYHRKAIKLDD
LWNDDHKRPREAL
AALKLLKDDAPKG
SLEDAAKILSFGA
LRNRREKLAALRQ
TPERLEKLVKEVL
GDRVEGKIKSITD
REEMGVKKIRFPE
YADAMMKAGTPEK
IIKITIKEAIPRG
LKVNDPKVDERLI
RVAATPKTVEQLL
MTDVTIKTLAAER
FIEITEKDTEGRW
GKIGDGKIFVFDV
TKVLGMKLLRTSE
RAGKALKDAVN__
RIVIEVKRDAVGE
DRLSSLKPKFVSV
MKTWTDKGVQCDL
ARLIDNKMVELA_
GLRVVEKNISDVR
LDKLREKSLSGRI
KERIAAKSKGGRR
AKPGTIKPHTKFE
LHPTEYKRIAKLL
ELEEEWKAEKASL
GSRLWDKETLEKM
LNTALEKVKKDGT
VISNFGKNGKRNV
SENVGPKHLINKK
MLGKDGKPFKTRA
RLRTAGKVAIKLV
IARQGVKLKFDDF
RIITLLKRAGLPV
DESGFTKEKLARL
AVNKIDKPEADPD
MMPQTWKGHPLRK
ASHPDGKLRLLYE
SAEDVVKLRGSVN
RSQHKNKDQAMKQ
RRDANDKVKALLK
LRFLGYKLKYVRN
KQDRFSKELAKER
PELKDDKEISSHD
DTLRRVKCFGVPL
LPDWDAKIANLSG
SRNIRVKEFADKR
RLSNPAKLRAYAL
KRLVLGKEVRLRN
VGDKNVKAVEGGK
QRYQELKDIIAIL
DARLDPKVKAIVL
TLFKTIKPVKRAF
MYSIAKKYDIPVV
SPLAIYKDKLFNL
LEGRLLKDGDRLP
QRLQDLKERTRVT
FRISTEKMPTSLI
QPQLADKIRKRTE
LHRLGGKLENKTL
KWSLMPKDESMNI
FLEQNPKYRQMSL
FENPYLKDDVERV
DQVPANKPIVDAI
IEGILEKLKITPE
EKLAEAKQQLRNE
AKPTQAKGVYIKK
PEAVIAKEREKLE
VPNALGKDDEVRK
KARDEGKVLRYVG
VPVKLCKTCTDGR
DRVFVGKRAGYHC
TKFALVKPKSSDV
ELVKAFKALLKEE
AVQNRRKWQGVIK
TFKLTLKGLKGGH
ALQTVVKSAGLIT
VMDRNFKPGFRID
ARAVVNKPRLLLL
GTLRLDKDARPLL
WDELLRKDTSGKL
RKQARSKYGVKRP
LMEQCAKDIKKVS
DLRDGDKLPHRHV
DDKAIDKARNAPF
EGSKLDKAAKIRA
AQFYSAKRRTTTR
KLPPLPKDCILVD
_____MKLPIYLD
PVIVVKKLEHAVP
YRTGRGKVYIRAR
MRGDLAKREPGML
NPDCGLKTRGWPE
VPDCGEKTYVGSG
KDEVVKKLMTEFN
RLQDALKRLDVSP
RILELAKKIPAHM
FENYAFKSLATKM
CRKPKVKLVERYL
TMLINEKKLNMMN
MRSELAKVSHE__
AARNLHKVDVRDA
TQKLFLKSASAKS
RLQELAKRISTVP
PAPISDKEVDAIM
__MNSNKELMQRR
EVREEYKRGFGVP
KSLTEIKDVLASR
GDLARRKLLPSLY
FLNHVQKRDPNQT
RAELEAKLAEVLA
VLKGADKQVIGQV
ARALAEKKQLTRR
SAFRINKLLARFQ
ADFVRVKGYGVKV
____MDKLLERFL
GILALLKRTGFHL
GDGSTYKGNDIER
DKLGLSKRDAKEL
ESGWKWKYLVKKH
_____MKLFYKPG
IRKRIYKFPKMGV
REERLLKVLRAPH
VQRHPYKPKLQHI
RLEKLVKEVLRHR
RDVARVKTLLNEK
ELGRIQKISGANL
LNHLVAKLKEYNA
RVRGSNKLVDRWL
LKRHSTKAFDASK
RAYADDKAIVGGI
RTLRKLKNQPELS
IISATAKKLGMSM
YVRGVVKHLQLRN
AVTLGLKRQPWVK
SVGKLGKFLREKH
LSTDEVKVKIIGS
EKLNIAKRHLLPK
TQEQVDKIFRAAA
LFDSLAKRGCYRV
AASEFQKRQAK__
ARYLGPKLKLSRR
AEGKTVKLPLRGP
MVMVDDKELRINR
QYVSSEKDGKATG
YLLDSDKRYRVIA
RLSRKVKLNCKID
REYRQGKVLKLKG
VMFKDIKLPEK__
ISAAMEKRLSRKV
RGEIDKKVVADAI
LWLGKVKGEQFDR
LRSEFQKDSRARV
REREPKKQYVARV
SVLLGDKE_____
___MKNKLPPFIE
RVVCGGKAHERGG
_____AKKALCAS
IISFYAKKARGLM
TGRNSEKDVRHIE
RGVADDKFKLAVG
EIRVTGKSRDDLQ
GFEKVEKLIERNV
RPLSKTKSWTLVR
YDPEKAKALLKEA
RIDGREKDMIRGL
TFRPGQKLKSRVE
NMPSFGKRTPFTD
RWEHNLKQLNRMS
AGGGGPKPFDMPM
EVDDLGKPYPLLN
LERRFQKVFVAEP
EEEQREKFGFLLD
LRLDFKKGNLDAN
KVVEDGKQSELEA
MIARLEKAFQELN
LSVFGGKLTTYRK
CDGPLFKGKRVAV
FFTELYKKGLVYK
AKVSLEKDKIKFL
CWRCDTKVERKEI
LKIYFQKDKGEFF
QTKIMKKLSGGIR
LRESVGKSVVNLI
TLTAQMKREGIRR
IAPNLLKELQEKV
NPIMGVKFWDESV
LLKKVEKAVESGD
APEGTVKDIKEQE
__MADNKPELQRG
IAHQVKKMNMDGV
IRRVLTKLPAKRQ
RTPDQVKEIARGG
FRLDAVKHIPAWF
SIQDYPKPGILFR
GERPAVKRGRIVN
PGKLIQKMAKVGV
VLQMLEKLAKDDA
YKINGDKEIMRRM
NLALFEKMRAGGF
EKFAAYKKAHPQL
KGYDPVKWRKKDK
RSPQGVKTEHEIL
RVLGEVKKEYCDL
FKTQISKIRTGRA
KNMELFKKYRELA
RIPQEVKEKYTVL
GDRTAAKIEKLLA
TSAALAKMQERGL
TWLELMKADGINP
VRTIFNKKGGNIG
ASPRILKLMKRPG
EIRRLQKELKRVT
MEKDLQKLKKQRM
YGSRCVKPPIVIG
FPDKAVKFLNKE_
FLRDIGKHFSVNQ
ARANLAKTMLYAI
PTPLWMKEKLRRC
MAAKDVKFGNDAR
WSLHREKVAGQVA
TVADPRKTAVEAA
__MLIIKRSVAII
MPVKVTKPVFVRN
CVSRDTKLGPEEI
YSKWCYKPFEDLI
KLGSVPKMGADET
TKIIADKIKYPFL
KRGEIDKKVVADA
KNCDTIKKARRWL
_METIAKHRHARS
LDGIKNKIHPGEA
FVEGSDKLLRLTL
SGNLPSKDGKYSL
KDWSRVKFGAGRY
LGHKGIKTLRTFG
PQEVKEKYTVLKS
ETNVVLKPGMTFT
TGGMSTKLQAADV
PTAVKIKGFSGED
SFSGLTKEQVLRL
PGHQADKRLIVIK
ERVYVQKGIYDQF
SLHSPGKAFRAAL
_____MKNIIRTP
EGSENFKRDFVYV
VARQLVKLGGRPE
SPHDDDKPILLPG
KLLDAHKGQLPTR
LDERQYKQVIQKT
VFKEDIKNKEEED
ERLTMEKGDSVFS
AVTGVGKDMVRDQ
QMAKNLKPSARGE
YGLRNLKEGAKFR
FWEMKEKGEAYKK
__MAGNKPFNKQQ
KQVIVQKVREAER
TGREGVKALKAKP
VQMHANKREEIKE
_MVSLEKNDHLML
LIAPLVKRTLLAC
AKEFIAKLQANPA
RAWLARKPISQGG
VHRLREKSVELTR
____MNKSQLIDK
DMSAYRKLLGETL
VREIAAKLGRHVA
LGIDFLKDKDSLA
GHQDRKKLAEAAD
IAIIHDKQQYGEG
GEDLELKMGENWR
ASSLRMKDDAIII
APKAFAKLSKRAV
RELMRQKEDLYKE
IARGCPKIQINVP
TLMERFKEDPRSD
RPEMRLKLASILA
RSGHRTKFTNVGR
KSTYTDKLPLMIN
RPGEEVKQRLRTG
DRAELGKIKQPHV
RVVDALKSRAPVA
TPHLIHKVALDPL
VLDQFAKIVPTVL
MKDINDKSLTLGM
IKTTLPKAKELRR
ISGKLAKDDAEAR
LAARSEKRVPMTR
AFSILLKEEVKNI
NGRILAKVESRNP
AAGSALKGDRKSY
RFCVPNKEVMPER
KPYEKLKELTRGK
MDARISKLCERAF
SIHRIFKNDAAPE
PAAVLLKKAAGIK
LLGRDPKTGKQLP
VGAYSAKQPLEPM
LIGYYSKEAEAGN
APAKAEKKAKKSA
PAKAEKKAKKSA_
KAEKKAKKSA___
VLTGLTKRIVDTL
__MTELKNDRYLR
ISLQEEKARQKSR
DGRVVDKSWVSRV
VAAESLKVAEAFR
TRFVTKKAFAYGL
VFSKTVKQIKQAY
DIALKCKYCEKEF
LIKKIEKTLKKVE
RTPAVIKKAMDEQ
TTYKAVKLSKIRP
____MQKFDTRTF
RLPENLKPKDITE
STRFAFKILSRVF
YIPAVDKGIQEQL
DLKEDGKGLKIVR
YTMEFLKYDEAPS
ARLIEIKASRDGR
LVRVVEKAVL___
RKPRAQKPVEKAP
QRQALKKYTIDLT
QPGHIHKPGKVGI
FSEALAKLYQRLN
GCKIEDKNAMERI
EISMSIKRLMDLG
EEEKLFKSIIDKL
MFPIRDKRGRVIG
TPEDIEKMRVAGR
KSRFLGKGVTKAV
HNRVEGKQEYTSL
DYRFLEKLSREVG
APRIFAKLSRGGV
TLRTHQKAFIARG
LDLSPTKELLIDE
LTRVDLKEDGKGL
LARHDVKGDNEEN
AKIIDGKTIAQQV
GTLVCNKTENPPL
MTLHRFKKIALLS
RSGTHKKLGLQGK
MSIGEAKARRAKK
ESRPLEKQVWAGA
SDLHNAKANMKVL
VAKTSLKDTTVGR
LFKLAQKEEESKE
VFLKWGKQAFSRF
EYKAIEKIAQQKL
YIHPLKKLGRETL
LMKAVDKFEYRRG
IEMRIQKLGLQIK
PGEQTAKYIDKVM
STGLALKKTAQEL
RMPMVQKKVAEFF
EPSRFQKLGGKIP
SMFSGEKINRTEN
KLRFLDKLRSSAE
RQKLQEKVRSSLN
__METTKPSFQDV
AKEILMKRKITAA
MPMRGGKWIRVHP
MKDGAEKASAHAS
QVLPTAKKVTYRI
NPDFYEKRDIHVH
AQKFAAKVFHADK
ELAEILKNAKTIL
FKNLCDKRGDSVS
GLLEDPKSVVKKI
AQKPVEKAPKTVK
ALYELSKRSDVPY
GIQEQLKAGPLAG
VVLEKFKTYGLRI
LPEKTLKFLRNNQ
____MAKTLYEKL
KEASAGKLVRTLA
TQKKIVKMIKDSK
LLHGESKKGYINS
QLANAVKARRG__
FVDHLQKIDQQYD
RAAEVEKELQRKA
MRVIDKKGIDTVL
IEQFDRKGMVNNK
RARQIDKIKLEEV
GKGLVSKKQTGDL
HKFLFSKKAPKLE
KKIIELKKKTGKE
LKEGIEKQLLNEF
LRRRYGKAIDDSK
KSRLIKKFTALGP
ATRARRKLQELGA
MKELTYKANDVLK
SSTGAAKAVGKVL
LKHEFEKKLEAKR
AKEDLIKKADEKG
GKAELLKAKAQPD
NEDEIQKMVRDAE
VADQLPKVVNLQQ
KIRRELKDAGADR
LRNALTKRVLQML
LSEDTIKKAVESL
KLLAFLKEPEPPK
RSEKFMKIISLAP
IIWAPDKHLGRYV
NSSSEVKPKAKAK
RKIIIGKDTRISG
DLVERLKEITGGK
ARKAIHKILKGND
DGVTVRKVIYVPG
PKHMNIKVTRAKL
RAALIEKQKLTDL
ELFALAKSKGLTV
MKNWRDKYEHHLL
YGLKEFKFFPAEA
KVMEGVKLENRTH
AVEYFLKEKVAEI
MIETINKLNRISR
ASDAADKLRFRAL
VGKVTPKGETQLT
VSAALDKVGLLDK
AMRLGAKGIKVEV
FCEGRIKDIEAKL
YQAKFLKYLEHRG
IYFQKDKGEFFAK
AALNYIKRIEELT
YDGESLKDTDPKA
LRNSAFKKDGVDY
PRFTLFKKKQFLP
IEKVAIKSRAPIL
REVVLAKMHEKRV
DGVGEAKSWLVDY
DGHPWFKTLRGRG
YGKPGEKFTAAEF
VSIKASKDGILRQ
VTAVDAKGATVEL
AFKVVDKQLRIQL
AENPGKKLVPYYT
KHIITSKTEHKAV
NHLVDDKMHARST
LRNVMSKTGKTAA
KAKVTEKETTFNE
RKDTSGKLIQLMN
TGTRVEKTFKSTD
LGIFTPKQVDRTE
HVQRWAKEVGERP
SVFRLSKAVMRAM
RIFGPVKDYECLC
GETLPEKVREVLQ
AAIADYKSKREAK
GKIRPPKEGERYF
AASEFYKDGKYVL
IVTEGDKSSVVNN
IKELAVKGRDGKL
YPGELGKRIYNEI
QLQQYQKDSRIRY
DFRKIDKVMEKQF
KTIVSDKGRAVFN
GKSASAKSLFKLQ
EYRGLAKLKSTYT
KLCRNCKIVKRDG
KIVGPRKDDICYA
LDHKVAKILQVPN
PSYRVMKYLLDQG
RALGQMKEMAAKY
RTFKGNKLYSTVF
KSTPWIKAYERNN
NGKPVTKALFRQM
SYNGARKQANLTP
AVKHPEKYPQLTI
EIQDGQKGPAAVN
___MIEKLRNIAI
IAGLEVKRIINEP
ITVKVLKFDRERT
VTPYIAKLRYSVP
KWRKKDKVLDAVL
EPKDVLKFRDSKK
ECRPLSKTKSWTL
LTGGRRKLLEGEL
VLGETIKDALGEH
RFDVAMKKIGLET
QANMDPKHRDRVA
ENAEAAKAEIVAS
NPAREIKPTTILH
RSRQAEKEGQEPD
LDDDRIKDDDVRH
VFHHLAKVLKAKG
MRVIREKVDATKQ
IDLHLLKKVEKAV
_____MKLNIRAQ
RIADAVKAV____
AARLGWKAEKVDA
ARLSFDKEKSIEK
KDDQAKKVQEHLN
VRADLEKILG___
LQGRITKEIIRRY
DPEALTKIRRELK
APYNGRKEIKGQA
GFTGRDKIIKFEG
QESGGTKDITGGL
NPEVTDKNHDESS
LSRLVQKLEEMRE
DAILDEKIRAVVK
VLDAVLKELESGK
VGDLFDKETFAEK
FKKIAVKNRTQAV
LRITGAKAIDWKL
KAFDASKKLTPEQ
HQALEDKIAQAPA
TNTKILKEGIEKG
STDPKLKMMDLIS
TKIKPFKNQAFKN
GFAYQTKVLGDKI
LAGEEIKPGPHKI
SGKDPSKVDRSAA
____MAKVSLEKD
KNSGPDKLTLQRK
LNDQYVKGKAKKL
DLPITTKQLYQRL
ILLADKKISNIRE
AKRLADKTICRRL
KVKFEVKGPKNRK
HVVDVAKMIRVYN
GWTWLVKNSDGKL
PLGAVTKFGEHGK
KNAELSKERRDIS
YRIVDFKRNKDGI
GKNALDKIPLDAD
EYNATQKMINRME
LASREDKVIFGGR
AQAIHAKYPGKLL
RIYMGAKDVERQS
LARRGFKLDVDKL
HHFKLMKTAGAYW
MKTEGLKQALNKY
ILSNQYKMMTMLD
SLFKMIKNTFETT
ARYVITKDKLITC
DFEFDPKDNLFVR
AVQDGLKKGNANV
KGAIIDKQRHHVL
YNPTGDKEAPVYA
IVERDEKGRIVKA
KCKYCEKEFSHNV
RFNTMTKKADEIQ
IYVGRMKFEGQKR
DQLASVKKCGHMG
WDQLEGKVRRRHL
_____MKLPVREF
LPDRFVKGTCPKC
ALQLAEKLRQQGC
KILDWIKPYQKVK
PLRKHFKLFSNLR
EIELEDKFENMGA
ELAEKEKNLALLL
AKSYSSKGQDLVE
FKRSCEKAGVLAE
HGISNLKLKHANH
MGEAKEKWAERIA
YLGRVVKGINVKA
NKREEIKEVRAGD
SRLTRGKVECTLR
AYIRSEKYLKQLD
SKVLVEKAVSMAR
QLAQAWKYAQQGG
LVGDKAKLQHYAA
KREEMIKRSGRTT
IRDFDRKQFEARK
PKTRSGKMLRRTI
YLYVEKKDDFSRV
GEDQPNKKYYDPR
RWGYFDKAGQMRD
MRVYFEKPRTTVG
KLAAELKKKCGCG
KAVPATKKNIEFF
GRGTRLKDLTNKR
KANRVTKPEAGHF
QMAKGEKPRYDGR
EFYSKNKELMDNM
LAALLDKSLQKEW
EEALGEKAPYNGR
ALAAANKRVSNIL
AVLPHVKLRDVVI
FNVDEVKKCGAGR
KDGWTVKTKDRSL
VATQDDKLRKNHY
LMDSIAKGDEVLT
GVPESEKAKIEKI
AGDIAPKFSLPDQ
LAYCREKDIQRFA
___MTDKLTSLRQ
KSMPLVKENRRDT
GSLRPDKRRRIAR
RENDAWKIDRLAP
IELDHDKVMNMQA
MYRGALKSILSEL
SNVELSKRVGLSP
KFAINLKKVEERE
VVRLLQKAIRAGE
NLKEGAKFRKGIE
RTFSIIKPNAVAK
KELTRGKRVDAEG
RGQVLAKPGTIKP
DIEKKIKELAVKG
ISYALRKEAIAEK
SGKEEAKLTGKNI
RVESLFKAFGRTL
RIAFVNKMDRMGA
LLAIAEKHPEIGD
TVDRELKALAQAM
EELDAAKAELDAL
SARAVRKYFPDAT
LERWDVKLVKGLL
MLKLLEKAAKVMG
KTPNLGKKSLTEI
VRKAVVKMLMA__
LVRLYDKGVPALK
LMNKLAKAPTDGE
KGYLIPKYAEFIG
QHGEQLKRGLKNR
IVEYLVKQIKG__
SKFKRNKHQQHLA
____MSKSENLYS
TLRLLEKIAPSAH
SVYMTPKERLVTV
_MYDNLKSLGITN
KQQATWKEKDGAV
IRVSTFKEGKVFL
HIRRQFKISIGKM
WVGLTEKEAKEKG
MRAQAEKYEVPVI
PKHLINKKTVAKR
MTKLQLKYRELKI
AKFPGAKRFSLEG
LCDKAEKMVRSGT
LTRALAKLARATS
PMDEGLKRCLQKL
SQEYVSKKHNLPH
ARVVMEKPLGTSL
DQEKLEKMIGDLL
HLIVNGKKIRVTA
KDMYHGKSKLIAP
LTKRLEKLEAK__
IEADLEKLTRK__
KLEPFLKQMKAID
KHPIYGKFIKRTT
NIAHQVKKMNMDG
SVGGQPKYSDGFG
QVILLDKVANLGS
SHNEAMKPEEIRA
ISALDEKLLALLA
__MENFKHLPEPF
LVFVPSKLKLRGT
ESKLDEKTSEWDE
EKIVNYKDSPACK
KHTDIMKTEGLKQ
ATKEPIKNEANNG
RAEGITKEDLQQK
GGQTPLKLARALE
LARCVEKDIDVAA
QERTLFKELIKTN
GTAFEGKSLEEII
CPEHLYKKAPTAD
PGAKELKGYMTRV
GRELVEKMKDLIP
GQVITIKGKNGEL
EKISGRKPFYVGK
QVARLPKDVKLEI
FDERALKEWRKLG
KVGQLGKKLHTGR
NYAKLTKEEAIKT
KVTELLKQKQYAP
GVVKAEKLVEGAK
ARNPAEKALPGFK
NAQAIVKYLQTQP
DMVIPEKKHEIIS
_MSQALKNLLTLL
DDRAIGKTEQFCP
KIAELVKEKRVEG
PCARATKLTMNRE
GNKVICKVLNNGD
SLDLVGKI_____
TEGQALKALIEQR
KLSEVFKQFRLVP
HKVNPFKALYNRI
KSFPQLKDKNVAV
LTAQINKLA____
ERTAGGKDLRPAL
RVLGLSKDQALAR
GAGVVAKVLS___
HGGGNFKKQFARA
TIAQLEKGERVCG
MQSRVAKIYGDRQ
NDLRFLKQFK___
RLAELEKKAHEIA
INLPGSKSVSNRA
RQINILKALKAPV
KRTKPEKLELKKF
ARLLAEKGLPVTE
KVNVGDKVKTGSL
VYNEQFKKWDLGD
TMRGIVKVAAVKA
EGLQAAKRITECL
AIDTNPKKFDLAR
NKDKVGKISRAQL
TMSDEDKARLTRN
ENLARMKELTYKA
EEKADRKFLDKAL
YSRLLIKTCHKRG
IQLKNGKETTLRT
AEALTEKDKADIK
KLPLNFKKFAAKV
TEETLAKLQDLAK
KAETLAKLFIDNF
IVIAGGKKLPERE
MIEGSCKAYNREL
LAYMGLKPGIPLT
KAGDEGKLFGSIG
MSQAMRKLAGNLK
LNYRLEKVLKRLH
HQAIVRKWLEERK
FKGDDGKAEKTYQ
ARADEPKCGATEK
RYRGREKTFSAGY
ENAYFIKQREAEY
MTKYLSKYMSQDK
LGFFAGKRFVPII
DGPKALKEPENYD
__MSIIKEFREFA
LNLTRRKGQDIER
MLTVKVKLDEAGV
ALRGTDKTVAPAG
RFILGEKGEVLDI
WLKQTDKAILDSE
KNYLVEKMRTLGT
DLLATLKTLPARS
FGEDVEKKIRQTL
RRPEPYKGKGVRY
AGDRLIKPLLGTL
FGKVTDKFGVPWM
KAEDPQKLVRLMI
FNEVNMKPIMDLR
AQRARFKLPAWPT
TQPKLDKVTGETG
MRDVVSKVIADCG
EDFDYRKEFSKLD
YNEQFKKWDLGDI
KGIPADKISARGM
EMQKALKELGEIT
PKLDYIKRAVGLP
QLRSLTKGRASYT
IRFEQDKKLFRNA
WAWLVLKGDKLAV
ELLPQAKDPETTA
AKYILEKVKPQRI
LEKMQEKGWRIGA
DFYRLGKELALQS
TGLEHEKLLDEYK
MRLLRNKVTDAEI
VCLGAEKIPSINV
FAQSGLKPLVKFA
LVMGNWKLNGSRH
ANPLYQKHIISIN
ALGKALKEPARPM
RILPELKDDKEIS
LKITAAKQNVRVL
TKDIFTKKDEDGN
RAQALGKERSSLE
DLLRDEKDIIRKK
FKLAAAKLPIKTT
SAESSLKKFEEKF
ASQTRDKDALTRE
IRALLDKVLPREE
LMCPFAKGGKVGL
DEVPVGKDENDNV
FAERVDKDAVSRL
KEDWIPKFSDRVI
LQANPAKIASRKA
KFADDAKFRQQYR
KDKAAYKSFLREL
NTCDNVKQRAALI
SGGEETKPTEQPA
VATQGGKSARAVR
MIWDAEKRGVLKP
GAGVVAKVLG___
KADGKVKFEVKGP
EECGVRKQIQVRD
NPAGSVKDRAALS
AEQGVTKEVIPPY
AIDKELKVLKKLD
MSELNEKLATAWE
SVPNDPKSPFVTS
DWYQARKPMDPYV
NPGTAPKYGIRGI
FERLYTKYEKDDS
RVQAIEKNRYRAE
YSYKGEKIGQGKA
LTDAAIKKIEAAL
MVSQRRKLLDYLK
ANDLGQKLKDGLL
LPELNGKLTGMAF
VADRLAKLEKWQT
RAIGVEKRLGTLA
ATDLSNKSLRVIA
AGELQEKLIAVNR
DYVVPFKVFEGNR
NAGFINKRFDGVL
NRYFDNKHYPRGF
YRNDVAKANRSRM
ELKDIQKVSRAIA
TKLLAQKLKDMAL
EILKNAKTILWNG
KLLSLFKLTETDQ
YIPVLIKKREQEK
FEIRDNKLQMELV
HAREILKVKGRMN
TAERVEKWVKQIS
RTKESYKVPYGAV
EQKITIKASSGLN
RMRFPEKGKTYSI
PAQIGFKLLSLFK
APQYEGKIGEQEY
KAVIGDKGGVRMT
VAEFFGKEPRKDV
ANDIALKCKYCEK
KTICHDKAFVRAL
DLKLGFKDVLIRP
SRVHKGKFYALPQ
GDRVVDKGKSDNL
ASVRYAKLQKNEC
AFKALLKEEKFSS
LQVEAIKRGTVID
FRKGIEKLLSE__
IDTGAEKRAAEEL
TSKTEHKAVLDTC
NPEQLEKVLRQQI
FWVESEKRFVTLR
PKSEPIKGDVLNY
AQGLEEKKQILYL
_MSDLYKKHFLKL
GMRDGLKFKAWQP
IGHPGDKNKVVGF
SVIEALKHGGLKN
EKLNKRKVDLVFA
FKNWGLKRLNDVE
VVDLAAKLLKQGF
GTAWADKKALNAY
DFAQDKKSDFDLT
HDPRYAKLSEKEL
AIATVNKQEDANF
AAHMPLKLADKQS
EIQDVEKKIRDNQ
NSTEYQKRNETNE
SWEKINKAQALWT
VQIRTMKAQQPPI
IKYLHEKLPNKAK
KALLKDKEISEDD
LERVEQKVARAVE
RKLTAVKPIIIDV
KIVKMIKDSKLKV
CYAKTIKLSKEAE
QRVDPPKKPLKIR
GYRKAAKLLKETL
LGWKAEKVDARLH
DLGVKEKLIEKAG
AAARLFKEFAKAN
ADLRNEKIGFKIR
FDADAAKKHLRPV
FCNVPEKAVISLK
LRIKEIKELLPPV
EIVNQVKDAGLKG
YGARPLKRAIQQQ
RMQIDSKPEELDR
NPRLVNKVHEGRP
ITAGAKKVVMTGP
ISAEVLKKMKKTA
KTIKLSKEAEPEI
KKAAGIKSGSGKP
YSPLAVKKLAEVT
FVSMDQKGLRAQS
GGAGVGKTVNMME
YAGIEWKADSADA
PGEAMDKNLYDLP
GAPTITKDGVSVA
RAGMIRKLASGLY
EELALPKEKLQEL
ELTREEKSAISHR
YEKRDFKSDIKR_
VNPDDSKED____
IPEELRKAGEGEA
GRSIPLKKNVDDA
QHPKGDKDPFALR
LEREISKLCRKAV
DYRKIIKEIGRGK
VITGGEKRKGNGY
ITKIALKSEVAVP
KMFIVGKPTIMGE
AGFAITKIALKSE
SLGLPVKRFIAAT
KALDDVKKRVSQA
LVERVQKGDQKAF
AKHEFDKTREYDD
DQLPADKKTVLRN
EWQRYVKDGVLTR
IADALEKGARVVC
HCDAKGKMWSNLR
VDPRDEKVANLEA
ILFVGTKRAASEA
DPMAVDKLAEGIR
YMKGSPKLPSCGF
DQAGIDKIMIDLD
RRERGVKLELINP
ERINLDKIHRVLD
QREIAAKHGIRLT
YKDILGKISRNRM
FAHAVAKVVGA__
LALPKEKLQELHI
AMDEQGKSLDDFL
KRKLDVKITPVVF
___MESKVVVPAQ
IRTNELKADEERV
LPIGGLKEKLLAA
DYDRITKLAREAV
DGAKLLKCSEFGD
VRHEIIKTTLPKA
LVTTLTKRMAEDL
MISDIRKDAEVRM
SVREGDKERVVDL
_MTHDNKLQVEAI
DDEADFKQNLISV
MWPDLQKHKGPLN
VSYFGQKMKTARI
QNEEAAKRKLDVK
KHGSREKLIIASK
QLYDPEKGMFLPD
LPVCPSKLRIVDI
NGADFGKLAKKHS
LYHVLNKRLENSP
IKINPDKIKDVIG
LDAVLAKLRDAGA
NEQSQAKSPEALR
PIGIEPKEIAKQA
IKDVIGKGGSVIR
FLKAQTKTEEFDA
GGDKDAKAELAVL
QAELPLKKAAALA
ESRYFDKVPMKFA
AIERFVKHPIYGK
KNIIGIKEATGNL
DQRQALKKYTIDL
DGAAPPKGETHRY
SRDHPIKFPAKAQ
SKKRPGKDLDRID
NPIASEKEEGTRL
GDALASKYRRQLY
KINAMLKQQQEVA
KGEDVEKLRKVVA
RLMDGAKLLKCSE
GLYSARKAIMQHY
NPSFSVKCRIGAN
YQTFKSKDGAYVR
KDIATLKNYITES
RGAGLAKAGMNRV
DAIIKEKINPAGA
QALIKDKRTENLY
PDHPLLKDAIPCR
VAPSTQKYHMEDV
VEANVGKPQVAYR
SEASLVKELEKRG
ELRDGDKSRFLGK
ILNELQKDGRISN
CFYIEQKLRERMN
NEEGVGKALKNAS
DHLALMKDLKRLL
GYRKAFKAIKSLI
KMMEIAKKVGKGL
_MGLFDKLKSLVS
IKDIVGKRDLWVA
LNKIFEKLGM___
EIIKKFKLPTDRV
EAKAAGKLLKEEG
TIELALKQGAKVM
GGLILAKGGSEEL
SAGEDLKRQQAQV
__MSHLKDPTTQY
LPLLEEKAKSTLT
VNADIEKVKQALT
TLRLDFKKGNLDA
LTQALAKFDGNRF
KMEGTFKRKPERS
GRGLTTKAREALG
AVWIYGKRAIAAA
AVAWYGKLTGDKS
RLDVEIKDRAFFA
SKEELSKIRSKAE
KVSTDPKLKMMDL
PKSSDVKALLGHR
DKRLSPKESEVLR
KTASNGKFYFNLK
NVSTQTKDINACG
GYLLQGKELKAVQ
VASGSEKTPEGLR
KNMMGAKEISLMK
CRIYAQKGIYDTL
VDKLDGKPLLTGK
DPLKAYKYTARGN
LLTERAKYVVRYQ
VPCSDSKAIAQVG
VATRWTKETNVSR
AVCFKLKDGEDPG
___MSRKDLANAI
IRVTDAKTLELVK
LLALREKISALDE
LKAEGEKQSQILK
KDNVTDKNELRQA
___MDQKLLTDFR
LDVSTLKELARRW
FIDAIIKEKINPA
HELIKVKIATEDR
TVRAALKHAGLL_
GAIVVDKRLHTTA
NKEEAEKLARELL
____MTKYALVGD
VSLPFYKLSTKFG
NWKIDNKVVRVPY
LKAWIAKLEKAPV
RVVMGEKEGTLIT
TAADIEKVTIRTH
SAKDAQKFAAKVF
INYRTFKPERDGL
IAKKAHKEGLTLK
LTQEMVKKMARAP
IADELEKRGWIER
GYMTDMKRIAVAG
MTGRELKPHDRTV
LDDFLIKQ_____
TLLNLAKQPDAMT
QANLLDKDGQIID
PDREIEKRGPAIA
PARHQNKDGSVDI
QGIWIEKLEHNPG
AVKLLEKNKISFQ
YKDEVVKKLMTEF
PRWASEKEMTRFM
LHAQRQKLHGYLP
LEFLGHKVIRANH
HFRAAGKLLDAHK
GDTISGKIRPPKE
RYPEGTKLTGRVT
LVNWDPKLRTAIS
ADIDDLKVTKIFV
ETIEGSKGKVQLL
HFFEHYKDLEKGK
FCQELGKQIPVAM
DGFRAEKILIKRL
KYVPHFKPGKELR
RDAEELKRLGAEI
GRVVSDKMEKSIV
VDQAGLKKLGAAG
VMPDMDKFPYTVR
DVFRQAKDVAESD
QLRALGKLMPGEE
GSSLLPKGIKSVT
AELALLKEREDLA
KGLGEAKLNAKPA
QLLTLEKRYPQLT
EDGKGLKIVRQSL
AIHKILKGNDDRL
VRRAKDKNDSFRL
PKSNVGKILRREL
IADLFAKDGDRFS
MRTYFEKPRTVVG
VRAIDTKCKIEQA
ALALWMKRNAKNE
_____MKIVEVKH
NELSSYKQLPLNF
DIEKAHKFALEKF
ISRIENKLANEGF
SSFYEEKQLIARK
RDDLSGKDVMRKL
CRANGGKVIFDNN
YWNPKMKPFIFGA
AGVRSFKIEGRYK
VAGKLIKYSDNGS
EKEAKEKGISYET
PKVDFSKFGEIEE
ERAEQGKLDPVIG
EGKLIDKVGQLGK
GTSQTVKDNT___
DAVAWAKQQSNDR
ENNGGYKAINYGY
GKATKEKVIEQER
FDPEFEKISRRFL
IILSDDKVKAVLV
AQPAGDKAEFIEK
LAARFGKSGFINK
KAEFIEKVRRALY
CHMRTTKLPDPKV
EVRALRKEIEIYK
YRRVLPKNPDKHL
RYILAPKGLKAGD
GLPKEMKMGLVEP
RGWRLAKNYAVGM
PGQTLLKPTAQ__
VTYRITKGEDLRE
YGDEQVKQWRRGF
DVRTGLKVEERFK
RIEETQKEKMASV
_____MKLYNLKD
KIEGITKEIMQVA
QSLDNVKAIVEAA
QGPNAGKWDNSKV
VNTLQEKGANRDF
AFRLLSKMPTMAA
VDKENEKAIHIYR
KGLAYIKVNERAK
AYGKALKDEVIAR
PELHKGKPFAPLL
LTAREAKVLRMRF
TAEDVLKPGTADI
DVEALEKRMHELA
IKTFDDKAPETVK
SLEKALKPLGREP
KAAVLVKKVLESA
RKHEEFKKRLLEH
DEGPSMKRIMPRA
KLDEDCKRRMYTN
DKAAAQKAFNEMQ
EIKELLKLGDLPT
DCASAKKAEDTLA
VNNVDVKCETNGD
SYTGEVKARPARI
MKIVEVKHPLVKH
KIAELNKNTGKEV
DAKAQGKISDSFK
AEQWLDKRVVWDA
QTMRELKELGYTS
AINEEMKLAAVRA
MTENIHKHRILIL
QMQVGGKDPLVPE
ANFDGSKNGVFTD
LARFTTKIIADKI
NFKQAKKFADMTN
KNELAEKEKNLAL
GFEDGIKGHKAGE
ARKRGDKSMALRL
RPFIGDKAGNFQR
FKASFDKANRSSI
AVEKAYKGERKIS
IGPEVPKEDLIWQ
QGTLQEKMEKNGR
SNNLADKVRSVLE
GPAYEDKVARRGL
LAYGLDKGTGNRT
FNIDADKVNPRLA
EFDVILKAAGANK
KAAGANKVAVIKA
FEHITTKDAADYV
APSQVLKIRRPDD
CDYDVQKAQRGIV
AEVRMDKCVEAFK
LIPFENKRDLEEI
IRVFPDKPITEKP
ADAPQFKFKEIRH
SELQYGKIPELEK
ENVRFNKGEKKDD
DGGRGGKFELREI
RGVTVDKMTELRK
TVHDILKARGEI_
IMATAAKNITKVC
QLDAEDKKAIAAL
NRFYRIKLPEYLG
DDIKDGKDFRTDQ
AIKLADKAPESTP
ARAVLEKEGFRYR
TLSTDPKRRLIGD
____MAKLHDYYK
YRNGINKGLYKIM
WTSPIRKYGDMIN
YWAMPHKDEKVMP
IYELLDKTDIDDV
GKAVEGKGYYYPP
VVEALEKKGFHNC
IAPGLYKVLSSIA
GRACGVKGIRPGA
KLLEHPKFRAAYD
_MSKIVKIIGREI
RARGFIKQEKVVL
NEVNFDKPENARN
FYKLSTKFGDLDQ
KAQALLKETRARM
AETPKGKHDIEGN
ERLTTDKGEWLLY
LWVPALKQDRICL
FTPQRNKLLAARI
LRTVIEKKMFSNT
RELRSEKFMKIIS
SVTPRFKEALRWM
DYADLEKQAKEHK
PYRYLMKNLRSRL
RKYFVDKKEASAG
KVGALSKGQLKEF
KSQLIDKIAAGAD
LTEDNVKDTLREV
EQVRREKFDLDEA
GLNLPVKKKNGLR
APKAEAKPERQQD
KMRAEGKDYIVKD
LKRTGGKIDWQEG
SDAAENKGTAVKK
KAPETVKNFLDYC
YIPFPDKLKGRYQ
EYKRIAKLLHERR
RMAEANKAFAHYR
FVSMEGKRVVVLG
DLNVPVKDGKVTS
LQGKELKAVQDVI
RVMGTIKLYEAKN
KRRLSGKIEDFSR
HYKDLEKGKWVKV
KTVAGYKPVAKGS
FCGKEGKFVTSRQ
ALLDSLKKLQLDY
GKLLLVKDIDIQS
QNVIVFKRSMNTG
FQPQDGKWRIAPY
YLQAIEKRLEKLA
ESKELLKFCRKFT
EPGSNPKGYEFIN
VNGYANKLLLPRF
QNVPKLKDVDTSM
TDAAIKKIEAALA
SSQTKDKLVSSEV
SAIYDIKHDKIKA
IDGNAAKREEMIK
APHVFQKDWQPEV
MLGEEMKVIASEL
REVFGDKSPAISA
ERLTAHKNAVTLR
VKVAAVKAPGFGD
AVVGKCKTEEEIV
DYRDARKGLDDLA
RSEVDLKRKILDD
QLFMDPKRMIEAC
AIDTKCKIEQAPG
PDAVAEKLARRGF
RGLDSNKDQSYFL
DKAAYTKVVREAL
ASRPWDKERDGFV
YKCYCSKERLEAL
GKFLYEKSKSSKE
KLAQAQKPRFLWI
VFLGLDKRNYSRA
AVPATKKNIEFFE
NMNPDGKGRVRLD
SNPGPVKDKAAYK
ARTVGFKYLRGMH
EHADMEKGTGCVK
QAEDARKAIDAAE
LVTCRSKGESSLF
VRARDEKNINRDM
LKELQEKVSPVVR
REKAQEKVFHQLG
IVIDRKKISADQV
DRVLWEKTGHWDN
QAYPEGKPSAIAK
HIINLEKTVPMFN
LAKEVAKIEGEIS
YRQYIEKDAALER
RARAIAKLLNDTD
AIANVLKEEGFIE
PRLKELKLIDSII
DAEKVIKFLREEM
LYTKYEKDDSIRK
VELRGEKQIEIKS
LFLNAGKRIVELT
LVDGVVKAEKLVE
GETQTGKLFRMRG
ALNTAMKRSVAKA
LDEAANKGTGKWT
SRRLRGKDISPCR
SRAELLKKMTGRE
FQAFADKVLDAAV
__MAEMKNLKIEV
_MSNIIKQLEQEQ
DDLKVTKIFVDEG
IRTWKEKVINQLT
PAIVEAKPVKTIK
LEVDAGKMEGTFK
QDQVTQKPLRDSV
TPYDLSKGRIVFR
ADARLAKLAGVRE
LDDYICKRFSLNC
KVIEYCKKNPQKN
EQVASEKAELAKL
SAHTLAKLATPFA
TKADGTKFGKTEG
NAEADRKFEELVQ
GKLAGAKTEAKGA
LMPLHNKLFVEPN
DKLEQEKVATLED
ATQVQGKALSYNN
NSGKEQKITIKAS
VIEFYSKNKELMD
ELVNVAKKVRIDG
SRNTELKLIDEFG
PFFEQHKSLFRNP
GVVKELKVNVGDK
KFAAYAKAYPQEA
TFTLVAKDLSDVT
MLEKLAKDDAEKY
__MAVTKLVLVRH
VGAKTVKEAIRMG
TICPDQKGLIARI
FSKVVEKLPAIAD
VFVGSSKDPRAGG
KIKGNVKWFNESK
SNTIVLKVAKDAT
VAGGAEKCRHATE
HINEPEKMLAALK
DDETLSKKYAALC
VHRALQKLQQIEE
AKGVYIKKVSIST
WRVAVYKKQPRER
QLHWDEKRTFEVT
INVICEKPLASNL
GIVKEIKVSVGDK
MKTFTAKPETVKR
TGNFNEKTARLYT
ERASAEKALAYMG
GVALECKDGRIFS
AAAMANKELQTIP
QAVTMDKPFLNAY
GFIRVDKQLRTNV
ITRRGFKEAEAKE
SAERAHKDLDLAK
KIFEANKPMLKSP
VTAETPKGKHDIE
AGVEVAKSEVRLP
LPALAEKDKQDLI
YAKLSEKELPLTE
VEIDQIKGKKITV
IEELKEKNNSLSQ
AMPGSTKACRTAW
RFNSLTKEQQQDV
PAFVSGKALKDAV
EKASDVKDSSLRV
IEEMQLKQAKKDL
QVPILQKDDSRYM
YNDTPEKASRTYD
CSGGDQKVRGDYG
KAAKLLKETLEEE
RESVLPKAVTARV
TDALELKEVPERL
____MAKEFGRPQ
EVSHRGKEFIQVA
KAGVYDKNKLFGV
NLLNVPKEEREAM
VDDYIIKNAELSK
FVVLARKAINVSD
VEERTRKLQQYRE
AMENPEKYPQLTI
YKEWMEKNVRRLV
LLHSTRKQVEEAG
MLVCGDKEVESGK
_MKLFYKPGACSL
LAREAEKAGRPVL
AEEAASKIGAGPW
AAARGYKLTLTMP
PEIDYDKVDRVRG
GGAFSGKDPSKVD
IQDVEKKIRDNQK
KIRDNQKRVLLLD
IEAAGGKIEE___
AVETAEKLDAPLI
EDNYATKEDAKRA
LLADGLKGVKRIS
LRIAMQKSGRLSD
EKYAQIKDIVGKR
RAQPFAKPVANQR
AVDPEGKPRALPV
TFALAQKYDRLID
LEAKIAKLEAEQA
____MTKSELIER
LVAAGPKL_____
KTLSNGKPVTKAL
AASIAFKEGFKKA
GRVPNGKNLDAGK
GASLTRKQIDEYG
RILDWYKANTDKK
__MSTAKLVKSKA
GKRISIKDTRAII
AFILECKKASPSK
INKGLYKIMSKMG
GPRLGDKVLEVSN
DLAGAIKSMFSGE
KIALGDKRGICRF
PGERFEKLDAIRN
LAEEHFKAPVVVK
GLMPNPKVGTVTP
ERRTYHKESDELI
IRKGIYKLETIEG
_MSEALKILNNIR
VVVPESKRVDRML
FNKGEKKDDETLS
GVKKYIKFCQEED
SRVYSAKIAGIKA
QVMSSDKLRSELA
ALDKDLKDCAVYS
PEFAAAKDGYTFV
FLTDLAKRARPQG
STDAFDKQDAAYR
ENRHFLKPWEPVR
VKFNPPKVEGKDD
LTKELAKASVSRI
LKEGVSKDDAEAL
QKVIQVKEIKFRP
FGHRVYKNYDPRA
GKELEFKVIKLDQ
LKAYLEKLTKPVE
GGFEEGKACLRAK
GKAVALKEAMEPE
LTVKDAKVNFDSQ
AAKLNVKLVNAGD
NYLPAIKDGDKRV
EPVWNGKEFVPRL
KEAGQAKESAWNE
QQLEYLKNSIKSI
SVADVSKVDQAGL
SEEMLAKMLDAGM
PSAEELKKNLSEM
IRQALDKLKNRHN
IYQYLQKHGLKYH
YRRNGEKQLIKTG
LARRLEKDYSVKL
VPVKDGKVTSDAR
DAETAPKLMRLID
PAGVDVKINGQVI
MAKVGLKTEHYDR
AAISGQKPLITKA
QETRALKEAGSLK
___MAEKFIKHTG
VDSISVKRRGAVR
___MAAKIIDGKT
GALLGGKRLRPFL
GMLTNWKTVRQSI
CPSGALKYRHK__
ITDEEYKEFYKHI
RAGLTPKYIDIPE
ALLALRKQLIPQL
GEIPGLKKASW__
LEAVAKKLGYSLK
VSGKALKDAVK__
LPAFIIKRIPVRF
LQPISQKDDATRL
GLSRGDKIMR___
EAKLNAKPARVVM
GAMLDQKNRITIN
EIDQILKRAQVRP
EVIYRSKACLIQR
QALKLLKEYLPAS
LGLKEAKDLVESA
RSGAYEKELRKAR
LEQHKEKLDEDCK
LKGKAAKFAINLK
YRQGFVKNRYVGR
ESIRYIKDLSHGM
AAMDHDKKIMLVA
LGISTDKPEKLSR
KQLLLDKSLKHIE
REQFGDKRRTEIT
GMADIEKKIKELA
LEAAGVKTVRSLA
IGGHNEKKNIDVV
AAAEIAKGRKVAP
HNPAVEKRLAAIT
RYLPEYKATRAQA
LGIGVYKDETGKT
AHRLSFKSPILLY
LKYTGNKDAAAAV
PHSKLSKEYDHIK
RAGAACKAAGAKR
RRYGIEKPYEKLK
ATTATQKTVDGPS
VRQYLTKELAKAS
ATEVEMKEKKARV
KLGLEGKLVQQFT
VVVLRDKLEPYFT
LQERVAKLAGGVA
IELIEEKDAGRGL
YVEAFTKGEVKGK
LLTKADKLASGAR
PTHTDRKSFLELI
SDELIAKKFAVLK
LSETLFKPRFKHP
LNAYMDKEGYSKK
KQLTTMKEEHYRA
DVLDGLKEVKLCV
LLRTREKLALLEQ
HLHKGAKPVHWCV
AYKGRLKEIIHQQ
LKSEFVKKN____
EDQPNKKYYDPRV
TREDVEKHLAKAP
TWLWLGKVKGEQF
ALWPLGKELRNLQ
AIEQVGKKLRGYM
LAREAFKLAAAKL
EFDKLRKNYLERR
KNPNTGKEIVIKD
DHTLFAKADGKVK
KKQSRVKAALELA
ATGNVGKVRELAS
ARHGVDKLLEVTP
GGYLLNKHGERFM
EGAKGMKGAIQKA
KSVAGFKIRQGYP
INIGKNKDTPVEQ
GEPVDMKGEIGEE
LEFKVIKLDQKRN
VEKKGKKNIFSGR
GKVVPPKRHILKN
LAAKLMKDVIAEP
LLELGIKKGDVVA
PLRDSVKQALKNY
YMTRVQKERLDPS
VQDVILKNGALNA
REFGELKEETCRT
FAETHNKGDRVEG
VEAPKTKLLAQKL
EKAELAKLKDLPA
KLDHLGKEVLESR
MLKSPDKIYPGQV
VDFDADKLKENLE
____MLKPEMIEK
AEAARSKAQALLK
RSIPLKKNVDDAL
VLPADDKGPVSVT
APWVVAKQEGRDA
IDVIAEKAELSKT
AAKLLNKQLERGK
AWEGFTKGDWQNE
SDNAADKLVPEGI
WANDDKKLLTWRE
GRELAFKLGLEGK
NTPMFVKGANFDK
VMTGPSKDNTPMF
YLDGLMKPYLSRL
IACFGEKDFQQLA
PCLEIEKDPLKAY
TRDAIIKLAKELG
SRDQKEKVYVQDK
ASAQGKKAVDALA
NVPAELKYSKEHE
ELQQLIKETAAKY
MGEPDAKGRRRAE
LAASGIKDFRKML
GQPKSIKETLEGV
FHTPLFKDGPYKT
LSGESAKGKYPLE
QKAALSKLSPEMV
ADKDIVKVFTKRI
____MSKIFDFVK
GKYVSLKDTIRGF
REFVTAKFAKLEQ
VLPGDFKIKAAKL
AFLEQHKEKLDED
KSQMDDKVLVRME
YGEAFEKRHGIRL
LADSYSKNVITRV
NKVAVIKAVRGAT
DEARFQKEGFRVV
QDAAPEKLGVDRA
EVPVEVKPEVRVE
TWDSDTKPECRSY
GSLVNDKVLRFDF
PGVNRIKFSADDI
VPVIVVKKLEHAV
GKLTVAKLNIDQN
VSDYLAKAKLTPY
KETFAEKLKEVME
MTQDELKKAVGWA
AKGRKVKVVNGLG
ALNVMLKNKSIKD
ISALGKKDHALLI
GAWYSYKGEKIGQ
VPREITKEVLPGK
FAIDQEKLEKMIG
GDGIAIKPTGNKM
MVPEFVKGQQFKL
LAVEVGKAKLLSH
AAFIPSKDEEHNN
TLKGVSKLEVNRD
GIREKIKLVSSAG
RISLGLKQCKANP
KVKALLKDKEISE
PVLYRIKFAEHHQ
AKLLKVKLDNHLI
DLADQIKKGEMNF
CGHMGGKVLVPTQ
GSRREVKNAREEG
AKTMAAKLEQNKE
TEGFTKKLQLVGV
SDASTEKLKSLGI
KAIGEAKDDDTAD
QRKTMGKPPVDDD
GVRKRGKITDAVE
LVRFKGKMQPGIT
LFDATIKEMKEAG
EPNYSAKHVAEVK
EASPMVKAKDERR
GATHEAKDLEYLN
ELDPMIKKIFTEY
ALAALQKGKKFTP
RQHVIYKEAKIK_
SGKQIYKDMTKFW
TVMSKRKLNLLVT
GNDPLFKVKNGEN
VYLEEHKVEVKDG
QFRNYYKEAARLK
FREEANKQYKRLV
KAAPEVKTEEKCT
LTVRLEKAATYEQ
KLLAEMKTWTDKG
TLMQCEKSQRKRI
NAVDAAKALGIDA
NWVALNKKGAIVT
ENTHNGKVLPREY
EEDPGVKSVRNIY
IQKLLQKCDYDVQ
QHLLAMKALRQKF
QEERYEKKTASNG
PVEKSWKLNERHY
RRLVAEKNPDMPA
FGAHTYKRIDKEG
SSGEKSKEELSKI
TISLLQKYKQEKK
FMKKIQKLHTYRD
TGPVERKMVINAL
_MTTILKHLPVGQ
GAVINVKKPQFVS
KQLERGKIDGLKL
ELTPLEKLPIGKG
IANINIKKDSSFA
FLEEGDKAKITLR
DGRYGDKVSALRG
IDGLGIKHVQLSG
RVEYLGKKGHLTL
QPKSLFKMIKNTF
KTNLFMKPIFSQA
FDSVEAKKHATRN
LDANLGKGEGDKE
KWFNESKGFGFIT
AGLADEKGKFPRM
IGLLKGKNFGKVV
GAVRKAKLYYLRE
QDGTYDKMAKKYF
RRRGMLKGQESEV
DKQANFKDKVKGE
REGQFSKHFNWQK
VPIMRAKDGLALS
SIRDVAKIVEVAR
EKGKWVKVEGWEN
NPKTGDKVELEGK
LVYFYPKAMTPGC
PKLAQLKAELKNV
NVAEAVKNAKAGQ
ALWTRNKSEITDE
SVIPEIKHQDEVR
AQVFDTKGNESDV
YVTMEGKKAPAEP
VRTELLKELDRQQ
DVHDIAKSSKEDL
ESREYEKPLNVYG
AQYAIEKAMEFGA
IQVKEIKFRPGTD
EKVDATKQYDINE
TKVLGDKIQLVGD
IAPALLKELAESE
RLRAANKFPAIIY
IAALMDKPVKLAS
ALGRLAKEDPSFR
RAEGLFKEERIIT
GVEMFRKLLDEGR
ELMTISKKARDGK
YLVEEFKKDQGID
QRIVLLKHYDEKG
GYVRENKDFVPYF
LQQVGDKPRPKTL
FNRSREKTEEVIA
STIAESKRFPLHE
GLKDTSKQTVYAF
DLKLVDKVIGITN
QSLKEIKGVQWIP
IDHYLGKETVLNL
LKARAEKALDDVK
GIDYLMKDKLAQF
FKSIIDKLSLAGK
ITDIDDKIIKRAN
VRQDAQKLRKATL
__MTDLKASSLRA
FWDESVKIPAEEV
LAKACPKGIDIYY
KQFGLEKEIKLNI
RIVDIDKKTCLSF
TTFNYVKGRLHAP
RVAFGGKAVEGKG
VNPELHKGKPFAP
MNIENLKTKAEAD
AGDYKFKQIASEK
EVYILSKDEGGRH
AILLDTKGPEIRT
LRLKVGKDLGLTD
IILRGGKEPNYSA
VVPAQGKKITLQN
LSRALYKVLAQRV
NNQVLNKVKADKS
VKAILAKGYDPVK
RDMGVEKTVGFKP
KARLIEKIAELVK
AIAEQLKYTGNKD
QQQEVAKLREFIQ
VRAQLEKKLQYVN
LKEGIEKGIANSI
VLATAAKLKANPQ
___MSNKPFHYQA
IQRGVFKVLPIID
DPLDGTKEFIKRN
TGNTTYKAVQRSA
VKELCDKAEKMVR
AWEWYWKKIGNEK
DLDLAGKRVFIRA
YRNFCNKLWNASR
VITLTGKDGGKMA
NEELSDKERQYSE
PKTDIDKIRTWKE
AAQYGQKRLWIDS
AERAEQKLEPRHA
QKLVDEKHGQVVS
MSEFMEKHSVSRL
RYAKLQKNECQVM
RTFIGIKEEEINN
LHLADEKLIRSLK
PQPELLKHKVIAS
DIQQTIKLGICKI
DNMDELKKAGVDV
ETYNILKKKEAVG
GMLDTLKKDIALG
ATGLGLKEAKDLV
GLAGMAKGRKVKV
GRTLVTKNSFRFL
KQALEAKIAKLEA
LSGFTAKLAGTER
EIVETAKRTGAQV
DNPETAKEIEKKV
KLHDYYKDEVVKK
LEGVEYKRSTERT
DHNIDCKIDGFGP
ISEYITKKIIELK
DTECLVKKLDMVP
AASVFHKQIINIG
AGADISKAAAGRA
SALINDKRARTAQ
PIMDLRKQYGEAF
TTNHDVKAVEYFL
_____MKNINPTQ
AHLREVKDAPEDE
IKVTRAKLESLVE
LYTGYEKRDFKSD
KMQVGPKSEPIKG
LQEDCEKLNKRKV
FIDNFDKYTDTPA
KKQGVDKLRQKLD
KVVNQIKTRLGAN
DLRALDKLIVKPN
SNMDEIKELIKLS
QLAQLGKCRFMGR
VKQLEGKYLVQNR
GIAYHAKPKVNEK
IGLPETKLGIMPG
YLDYDAKKERLEE
RAAGYDKPFKTVA
CPSIEDKVMRFAD
PEIRTMKLEGGND
ETIAKIKYAMIGD
WEKTTQKYINELQ
IRTLGSKGVFTFD
YSVIQTKEPLDRE
IAKEREKLEGYAE
EAGEDAKLVAVPH
ASFIAGKGVKSDV
EGFKKAKPVLLEP
MLDTNMKTQLKAY
VRARAEKLGINPD
PFKHQEKDYLLYK
PFGGQSKNFGGEQ
MMDRVVKMTETGG
RLLQYIKEENFDC
LEAQSVKDKPSLI
GAEDSHKFVNGVL
ERYLGAKFPGAKR
DPDRVEKIAALMD
RAFSQMKAAIRAN
LFKEFAKANAKFE
KTDSIEKGLPIPV
FLGVGEKTEALEP
VTGRDLKDAAVAR
TGGTLCKAAEALK
NIHYLEKKLGLQE
AIRNAYKLIYRSG
IAKMIQKQLGKDV
____MEKTYNPQD
AAVEELKALSVPC
QYVPFDKRAWHAG
STFKEGKVFLNIG
VYTGMSKMSKSKN
IRDADWKIRGIPA
YVPEPEKIEAGVK
VEEAGDKLPADDK
DDRVYSKLTSENP
EDQVGAKRCGHRP
IERIKGKVLDICA
NDVKSVKDLDGKV
AIEAGDKAAAQKA
RARQCLKYDTHSE
LSSSGEKSKEELS
KATDESKELFEGR
IIFANTKHRCEEI
HLMEELKKIVRVM
FVRGNEKARERMK
VAGDGEKRKFA__
YITESGKIVPSRI
VFVRLYKEDLIYR
VLLRGIKREEIER
AKELREKSVEELN
KLLDYLKRKDVAR
SVNIFDKTGAEVK
AGNLIAKNYETPD
DLLRKIKAAQYVA
LAEGIRKFAIDQE
KAALIAKSRDTFI
PKTEGQKLAGALK
GKAGGVKVVNSKE
FIMDYLKTRAPFW
DVDLSEKGVSEAK
KDIEAFKKLNARG
KCEENHKVPRWEQ
GRVYHVKFNPPKV
MNRGFSKVVEKLP
DERAQGKYPVHLS
SWGSDAKGEAEAA
ADEYQGKLTVAKL
STIAESKRFPLHE
GLFNFVKDAGEKL
HYNELAKRFGAPS
QQITLIKDKILSD
DPALQHKAMERAT
KYNDINKVEPMNR
TGIVEHKDATDEQ
KNLDAGKAGVEVD
GVKTNEKGYIVVD
EVDESAKEAEKAL
SQDDVQKLTDAAI
EAENEAKPIDVKS
LRRELKKAQESYW
AATDGEKAKHAIR
SPERTQKMVELLR
ILEQDPKARVACE
EDLGQAKRVVINK
ESLRRFKDDVNEV
EGINLVKKHQKPV
QKLALSKLLETAE
DGTVEVKDGHLIV
LATTDYKKFFASV
IAENPGKKLVPYY
SIDFYTKVLGMKL
ADEAIAKHLRSRE
HRGVWNKLAAGSF
YSSENDKGFKTLC
MGANFLKVVNQIK
FDGIIQKAKAGCP
ALHDSLKRLQTDY
DDAEALKKALEEA
EAYRIAKEEMATE
LDDEQLKESIRDA
_____MKYQLTAL
PPQLFEKAGGKTQ
IQKQLGKDVADVH
ALGEYMKARNVLI
VTDVEGKHAKQSG
AELGIPKSIREAG
AYLSALKGRDGLS
DLLNLSKRAWLAR
AAGSDDKAIDKAR
SGIVAFKNAFHGR
NKLQIVKYDDACD
AAVPREKFVDEAF
HCPYCLKARMIFG
FAGQKDKHAVTEQ
PKEIAEKMVEGRM
MSLINTKIKPFKN
DFKLAHKEIDQIL
GQLGNPKGEDQPN
ALQGLNKAETAEK
QRVAASKVLSGPQ
QSIKRLKDLETQS
EVEVDAKTGRETI
PSFNWQKNLDDKT
IASRKGKILFVGT
ALREVGKLLAFLK
ALPVLEKIQKESG
EPLSRDKLMNLAR
KGVFDQKVIRDLA
[truncated: 491 more rows]
