# Supplementary material for: Protein acetylation affects acetate metabolism, motility and acid stress response in Escherichia coli
Source: Mol Syst Biol. 2014 Nov 28;10(11):762. doi: 10.15252/msb.20145227 (PMC4299603; doi:10.15252/msb.20145227)
Supplement: Supplementary file 31 — Source Data for Figure 3B [file msb0010-0762-sd31.xlsx]

## Sheet: Sheet1
		% or total proteins detected belongng to each quantile at each condition	% acetylated proteins belonging to each protein quantile
Acetate	Q1	23.1837	21.831
	Q2	27.0204	31.1178
	Q3	20.9796	51.3619
	Q4	13.4694	68.4848
	Q5	15.3469	86.7021
Glucose limited chemostat cultures	Q1	20.5612	3.05882
	Q2	26.3667	6.23853
	Q3	24.867	12.0623
	Q4	15.3362	33.7539
	Q5	12.7721	71.9697
Glucose batch cultures exponential phase	Q1	23.4494	15.2174
	Q2	25.9133	19.6721
	Q3	20.5607	44.2149
	Q4	14.8683	63.4286
	Q5	15.2082	89.9441
Glucose batch cultures stationary phase	Q1	22.4615	15.411
	Q2	26.3846	29.4461
	Q3	21.3846	40.6475
	Q4	14.7692	67.1875
	Q5	15	85.641
