# Supplementary material for: Protein acetylation affects acetate metabolism, motility and acid stress response in Escherichia coli
Source: Mol Syst Biol. 2014 Nov 28;10(11):762. doi: 10.15252/msb.20145227 (PMC4299603; doi:10.15252/msb.20145227)
Supplement: Supplementary file 32 — Source Data for Figure 4 [file msb0010-0762-sd32.zip]

Archive with 4 entries (3 files):
- Source Data Figure 4/
- Source Data Figure 4/.DS_Store
- Source Data Figure 4/Source Data Figure 4.xlsx
- Source Data Figure 4/Source Data Western Blots Figure 4.tif
