# Supplementary material for: Protein acetylation affects acetate metabolism, motility and acid stress response in Escherichia coli
Source: Mol Syst Biol. 2014 Nov 28;10(11):762. doi: 10.15252/msb.20145227 (PMC4299603; doi:10.15252/msb.20145227)
Supplement: Supplementary file 32 — Source Data for Figure 4 [file msb0010-0762-sd32.zip › Source Data Figure 4/Source Data Figure 4.xlsx]

## Sheet: Sheet1
	IN VITRO ENZYME ACTIVITY
	ACS	StdDev	ACEA	StdDev
Negative control	1.37152	0.10356	1.81233	0.0145219
Inhibitor reaction	8.79011	0.894403	1.86277	0.154466
CobB reaction	66.1191	2.30118	2.58181	0.306158
RELATIVE INTENSITY acetylation
ACS	NEGATIVE	NAM	COBB
K50	100	132.869	93.9523
K200	100	119.748	137.554
K609	100	79.5536	7.48424
K617	100	49.6546	9.53912
ACEA	NEGATIVE	NAM	COBB
K13	100	55.0953	n.d
K63	100	88.2703	138.511
K308	100	72.6986	n.d
