# Supplementary material for: Protein acetylation affects acetate metabolism, motility and acid stress response in Escherichia coli
Source: Mol Syst Biol. 2014 Nov 28;10(11):762. doi: 10.15252/msb.20145227 (PMC4299603; doi:10.15252/msb.20145227)
Supplement: Supplementary file 33 — Source Data for Figure 5A [file msb0010-0762-sd33.xlsx]

## Sheet: annotation matrix -0.7 cobB 1 i
Log2 cobB/wt Batch	Log2 cobB/wt chemostat	log2 patZ/wt Batch	Log2 patZ/wt chemostat	Type	Name
-2.831	-2.6545	-0.775	-0.977	GOBP name	carboxylic acid catabolic process
-3.4085	-2.96	-0.664	-0.857	GOBP name	carboxylic acid metabolic process
-3.2305	-2.96	-0.7135	-0.9645	GOBP name	catabolic process
4.266	4.1415	1.345	1.3555	GOBP name	cell motility
3.849	3.715	1.1065	0.947	GOBP name	cell projection organization
-3.0635	-2.944	-0.7245	-0.97	GOBP name	cellular catabolic process
3.833	3.66	1.0805	0.7365	GOBP name	cellular component organization
3.7275	3.6445	1.057	0.709	GOBP name	cellular component organization or biogenesis
-3.528	-3.348	-0.982	-0.638	GOBP name	cellular metabolic process
-3.29	-3.369	-0.6795	-0.933	GOBP name	cellular response to stress
4.2965	4.295	1.28	1.212	GOBP name	chemotaxis
4.2655	4.079	1.349	1.356	GOBP name	ciliary or flagellar motility
4.3325	4.2635	1.481	1.4155	GOBP name	locomotion
-3.528	-3.348	-0.981	-0.638	GOBP name	metabolic process
-3.1055	-3.1715	-0.557	-0.7235	GOBP name	response to abiotic stimulus
3.947	3.903	1.1405	0.977	GOBP name	response to chemical stimulus
-3.1055	-3.1255	-0.615	-0.908	GOBP name	response to DNA damage stimulus
4.262	4.258	1.236	1.1315	GOBP name	response to external stimulus
-3.383	-2.9225	-0.4625	-0.3145	GOBP name	response to pH
-3.39	-3.3635	-0.798	-1.1105	GOBP name	response to stress
4.5905	2.58	1.143	1.5265	GOBP name	signal transduction
-2.9395	-2.8085	-0.831	-0.9785	GOBP name	small molecule catabolic process
-3.4365	-3.011	-0.7375	-0.75	GOBP name	small molecule metabolic process
