# Supplementary material for: Protein acetylation affects acetate metabolism, motility and acid stress response in Escherichia coli
Source: Mol Syst Biol. 2014 Nov 28;10(11):762. doi: 10.15252/msb.20145227 (PMC4299603; doi:10.15252/msb.20145227)
Supplement: Supplementary file 34 — Source Data for Figure 7 [file msb0010-0762-sd34.xlsx]

## Sheet: Hoja1
Fig 7
Acid stress survival
	survival %	StdDev
Wild type	92.8378	3.75878
cobB mutant	13.9118	5.8227
rcsB mutant	4.68303	3.53371
rcsB mutant complemented with pBAD24 rcsB	86.6641	3.14841
rcsB mutant complemented with pBAD24 rcsB mutated in K154R	66.2162	5.9046
rcsB mutant complemented with pBAD24 rcsB mutated in K154D	1.23838	3.20443
rcsB mutant complemented with pBAD24 rcsB mutated in K154E	3.84929	4.77188
